# Supplementary material for: Proteomics-Based Characterization of miR-574-5p Decoy to CUGBP1 Suggests Specificity for mPGES-1 Regulation in Human Lung Cancer Cells
Source: Front Pharmacol. 2020 Mar 13;11:196. doi: 10.3389/fphar.2020.00196 (PMC7082395; doi:10.3389/fphar.2020.00196)
Supplement: Supplementary file 2 [file Table_1.XLSX]

## Sheet: Sheet1
Accession	Description	Score	Coverage	# Proteins	# Unique Peptides	# Peptides	# PSMs	Area	127/126	127/126 Count	127/126 Variability [%]	129/128	129/128 Count	129/128 Variability [%]	131/130	131/130 Count	131/130 Variability [%]	# AAs	MW [kDa]	calc. pI
P04264	Keratin, type II cytoskeletal 1 OS=Homo sapiens GN=KRT1 PE=1 SV=6 - [K2C1_HUMAN]	6.36785	3.26	2	1	2	2	1.25531e+08	20.4252	1		5.12407	1		3.24628	1		644	65.999	8.11865
Q5XKE5	Keratin, type II cytoskeletal 79 OS=Homo sapiens GN=KRT79 PE=1 SV=2 - [K2C79_HUMAN]	9.71429	5.79	9	1	3	3	1.18358e+08	6.50487	1		5.46153	1		1.74007	1		535	57.8002	7.1958
P13645	Keratin, type I cytoskeletal 10 OS=Homo sapiens GN=KRT10 PE=1 SV=6 - [K1C10_HUMAN]	3.60077	3.6	1	1	1	1	1.83183e+06	3.80353	1		2.02062	1					584	58.7917	5.21143
Q14978-3	Isoform 3 of Nucleolar and coiled-body phosphoprotein 1 OS=Homo sapiens GN=NOLC1 - [NOLC1_HUMAN]	51.8591	22.29	5	1	13	14	1.6023e+08	3.41862	1		2.34778	1		0.875203	1		700	73.7017	9.46631
P52926-3	Isoform 3 of High mobility group protein HMGI-C OS=Homo sapiens GN=HMGA2 - [HMGA2_HUMAN]	8.80744	26.74	9	1	1	3	1.73238e+07	2.42964	2	5.41874	1.14052	2	6.07798	0.562586	2	63.5592	86	9.26796	12.0151
R4GMU8	Ragulator complex protein LAMTOR5 OS=Homo sapiens GN=LAMTOR5 PE=1 SV=1 - [R4GMU8_HUMAN]	7.92609	50.63	4	2	2	2	7.80592e+06	2.3909	2	104.945	1.22689	2	17.8591	1.12673	2	10.7159	79	8.2101	5.68115
F5GXW5	Protein C10 OS=Homo sapiens GN=C12orf57 PE=1 SV=1 - [F5GXW5_HUMAN]	5.31833	18.56	3	1	1	1	2.05606e+07	2.29814	1		0.922726	1		1.16763	1		97	9.98907	5.33838
C9JXR7	Caspase-3 (Fragment) OS=Homo sapiens GN=CASP3 PE=1 SV=2 - [C9JXR7_HUMAN]	3.24114	9.4	4	1	1	1	1.28081e+07	2.28452	1		1.43684	1		0.908196	1		117	13.3575	5.89697
H3BUQ9	Na(+)/H(+) exchange regulatory cofactor NHE-RF2 (Fragment) OS=Homo sapiens GN=SLC9A3R2 PE=1 SV=1 - [H3BUQ9_HUMAN]	11.0572	25.9	6	3	3	3	1.42862e+07	2.26592	3	9.66373	1.11919	3	8.294	1.11196	3	4.21267	166	17.9029	6.53662
O15160-2	Isoform 2 of DNA-directed RNA polymerases I and III subunit RPAC1 OS=Homo sapiens GN=POLR1C - [RPAC1_HUMAN]	4.30476	6.14	2	1	1	1	3.67344e+06	2.26053	1		0.595705	1		0.844322	1		342	38.6226	6.01123
P80188	Neutrophil gelatinase-associated lipocalin OS=Homo sapiens GN=LCN2 PE=1 SV=2 - [NGAL_HUMAN]	29.2218	52.02	3	8	8	8	1.04516e+08	2.14227	8	21.298	1.23132	8	29.1462	0.991678	8	8.96965	198	22.5737	8.90967
P68431	Histone H3.1 OS=Homo sapiens GN=HIST1H3A PE=1 SV=2 - [H31_HUMAN]	3.15138	6.62	4	1	1	1	1.49506e+07	2.12063	1		1.13336	1		0.71654	1		136	15.3945	11.1216
P09341	Growth-regulated alpha protein OS=Homo sapiens GN=CXCL1 PE=1 SV=1 - [GROA_HUMAN]	20.3001	45.79	3	5	5	5	4.09729e+07	2.11114	5	17.006	1.13525	5	4.05277	1.05212	5	4.33089	107	11.2942	10.4331
Q9NR56-3	Isoform 3 of Muscleblind-like protein 1 OS=Homo sapiens GN=MBNL1 - [MBNL1_HUMAN]	13.9403	16.23	17	1	3	4	1.4523e+07	1.94669	1		1.03569	1		0.820314	1		302	33.0283	8.82178
O94992	Protein HEXIM1 OS=Homo sapiens GN=HEXIM1 PE=1 SV=1 - [HEXI1_HUMAN]	7.88874	16.99	1	2	2	2	1.2773e+07	1.90459	2	167.698	0.675415	2	37.4178	1.09979	2	7.67103	359	40.5985	4.89404
P29692-3	Isoform 3 of Elongation factor 1-delta OS=Homo sapiens GN=EEF1D - [EF1D_HUMAN]	119.549	62.26	8	1	14	28	5.92214e+08	1.89669	1		0.83897	1		0.860648	1		257	28.5404	4.91943
P02774-2	Isoform 2 of Vitamin D-binding protein OS=Homo sapiens GN=GC - [VTDB_HUMAN]	3.68338	4.83	4	1	1	1	6.47811e+06	1.82758	1		1.32179	1		1.09625	1		352	39.5164	5.26221
P16989-2	Isoform 2 of Y-box-binding protein 3 OS=Homo sapiens GN=YBX3 - [YBOX3_HUMAN]	25.4937	20.79	5	2	4	6	4.56696e+07	1.81488	3	45.8509	1.4054	3	38.3044	0.988061	3	4.5776	303	31.928	9.65674
P04062-4	Isoform 4 of Glucosylceramidase OS=Homo sapiens GN=GBA - [GLCM_HUMAN]	4.20472	6.01	3	1	1	1	1.18798e+06	1.81112	1		0.673713	1		0.887584	1		449	50.2847	7.15186
Q9H5V8-2	Isoform 2 of CUB domain-containing protein 1 OS=Homo sapiens GN=CDCP1 - [CDCP1_HUMAN]	3.15118	1.54	2	1	1	1	1.73751e+07	1.74366	1		1.16817	1		1.01714	1		649	72.6766	7.43018
Q9H1E3	Nuclear ubiquitous casein and cyclin-dependent kinase substrate 1 OS=Homo sapiens GN=NUCKS1 PE=1 SV=1 - [NUCKS_HUMAN]	12.9017	14.4	2	2	2	3	7.77705e+07	1.72411	3	25.9058	0.532874	3	22.8592	0.866239	3	0.619848	243	27.28	5.08447
P82909	28S ribosomal protein S36, mitochondrial OS=Homo sapiens GN=MRPS36 PE=1 SV=2 - [RT36_HUMAN]	4.69889	15.53	1	1	1	1	6.615e+07	1.71224	1		1.05549	1		1.28636	1		103	11.459	9.99365
C9JQB1	Nucleoside diphosphate kinase OS=Homo sapiens GN=NME6 PE=1 SV=1 - [C9JQB1_HUMAN]	4.27764	9.93	4	1	1	1	4.53139e+06	1.71093	1		1.08338	1		1.28427	1		141	16.178	7.45947
C9JGI3	Thymidine phosphorylase (Fragment) OS=Homo sapiens GN=TYMP PE=1 SV=1 - [C9JGI3_HUMAN]	11.6932	11.46	3	3	3	3	5.61306e+06	1.70857	3	10.314	0.854091	3	37.6678	0.939012	3	34.8654	445	46.0582	5.51611
P08727	Keratin, type I cytoskeletal 19 OS=Homo sapiens GN=KRT19 PE=1 SV=4 - [K1C19_HUMAN]	18.9938	12.25	3	3	4	5	2.36109e+08	1.70472	4	18.9298	1.25156	4	7.53045	1.05678	4	8.82909	400	44.0791	5.13525
Q9UBR2	Cathepsin Z OS=Homo sapiens GN=CTSZ PE=1 SV=1 - [CATZ_HUMAN]	8.51068	9.24	1	2	2	2	3.84948e+07	1.69586	2	21.7204	1.3869	2	1.4532	0.913458	2	11.7634	303	33.8462	7.10791
Q9HB90	Ras-related GTP-binding protein C OS=Homo sapiens GN=RRAGC PE=1 SV=1 - [RRAGC_HUMAN]	3.96625	3.01	1	1	1	1	1.23406e+07	1.68299	1		0.908344	1		0.955555	1		399	44.1958	5.09717
B1AJQ6	Syntaxin-12 (Fragment) OS=Homo sapiens GN=STX12 PE=1 SV=2 - [B1AJQ6_HUMAN]	3.25365	7.91	2	1	1	1	3.18286e+06	1.67985	1		1.35213	1		1.31858	1		215	24.5613	5.14795
Q8WVV4	Protein POF1B OS=Homo sapiens GN=POF1B PE=1 SV=3 - [POF1B_HUMAN]	3.62831	2.72	2	1	1	1	4.09126e+06	1.67153	1		1.1463	1		1.16901	1		589	68.0224	6.31592
Q9Y3D2	Methionine-R-sulfoxide reductase B2, mitochondrial OS=Homo sapiens GN=MSRB2 PE=1 SV=2 - [MSRB2_HUMAN]	3.55083	4.95	1	1	1	1	6.46452e+06	1.66742	1		1.28093	1		0.931921	1		182	19.5237	8.63135
Q5JSZ5-5	Isoform 1 of Protein PRRC2B OS=Homo sapiens GN=PRRC2B - [PRC2B_HUMAN]	3.0083	0.85	2	1	1	1	2.33718e+06	1.66264	1		1.28186	1		0.971827	1		1535	165.425	8.80713
G5EA44	Chromosome 12 open reading frame 43, isoform CRA_b OS=Homo sapiens GN=C12orf43 PE=1 SV=1 - [G5EA44_HUMAN]	3.24576	6.35	3	1	1	1	4.41836e+06	1.64987	1		1.04832	1		1.21428	1		252	27.0319	9.33447
P43490	Nicotinamide phosphoribosyltransferase OS=Homo sapiens GN=NAMPT PE=1 SV=1 - [NAMPT_HUMAN]	176.687	66.8	4	27	27	43	4.19954e+08	1.63182	40	16.4429	1.00124	40	12.3496	0.948213	40	8.51375	491	55.4866	7.15186
P14174	Macrophage migration inhibitory factor OS=Homo sapiens GN=MIF PE=1 SV=4 - [MIF_HUMAN]	16.1535	22.61	1	1	1	4	1.56837e+08	1.63084	4	22.3277	0.993534	4	5.52758	0.915814	4	17.1688	115	12.4682	7.88428
Q96K21-4	Isoform 4 of Abscission/NoCut checkpoint regulator OS=Homo sapiens GN=ZFYVE19 - [ANCHR_HUMAN]	6.25464	11.15	7	2	2	2	1.29899e+07	1.61671	2	60.0951	0.546573	2	146.356	1.15101	2	15.8723	296	32.9431	4.729
Q9BQ61	Uncharacterized protein C19orf43 OS=Homo sapiens GN=C19orf43 PE=1 SV=1 - [CS043_HUMAN]	7.34305	20.45	4	2	2	3	6.16158e+06	1.61115	2	19.3511	1.15242	2	18.2769	1.10128	2	0.723724	176	18.4082	9.43701
O43570-2	Isoform 2 of Carbonic anhydrase 12 OS=Homo sapiens GN=CA12 - [CAH12_HUMAN]	10.0011	16.03	3	3	3	3	1.36081e+07	1.60795	3	9.19563	0.91787	3	2.72691	1.02803	3	5.82169	343	38.3835	7.2251
A0A087X0W7	Acyl-coenzyme A thioesterase 2, mitochondrial OS=Homo sapiens GN=ACOT2 PE=1 SV=1 - [A0A087X0W7_HUMAN]	42.8292	30.17	4	2	8	11	2.28125e+07	1.59848	2	144.081	1.04882	2	31.6279	1.08653	2	6.92526	421	46.263	7.02002
O00754-2	Isoform 2 of Lysosomal alpha-mannosidase OS=Homo sapiens GN=MAN2B1 - [MA2B1_HUMAN]	3.08461	1.49	2	1	1	1	2.30707e+06	1.59688	1		1.26156	1		1.00394	1		1010	113.544	7.28369
C9JFR7	Cytochrome c (Fragment) OS=Homo sapiens GN=CYCS PE=1 SV=1 - [C9JFR7_HUMAN]	69.3677	41.58	2	6	6	17	2.92189e+08	1.58638	17	15.1073	1.29056	17	12.0752	0.926619	17	9.52435	101	11.326	9.65674
A0A0A0MRV0	Ribosome-binding protein 1 OS=Homo sapiens GN=RRBP1 PE=1 SV=1 - [A0A0A0MRV0_HUMAN]	225.15	48.16	9	41	41	57	2.9698e+08	1.58268	53	22.595	1.2839	53	15.2266	0.887783	53	7.43839	1410	152.365	8.60205
E9PEC3	Propionyl-CoA carboxylase beta chain, mitochondrial OS=Homo sapiens GN=PCCB PE=1 SV=1 - [E9PEC3_HUMAN]	3.06313	2.84	9	1	1	1	8.77412e+06	1.57346	1		1.14947	1		0.797594	1		423	45.3922	6.3667
Q14978	Nucleolar and coiled-body phosphoprotein 1 OS=Homo sapiens GN=NOLC1 PE=1 SV=2 - [NOLC1_HUMAN]	54.2962	22.17	6	1	13	15	1.6023e+08	1.57266	2	6.83068	1.15577	2	20.3451	0.821152	2	4.57505	699	73.5596	9.46631
M0R2E9	Urokinase plasminogen activator surface receptor (Fragment) OS=Homo sapiens GN=PLAUR PE=1 SV=1 - [M0R2E9_HUMAN]	5.56529	13.82	7	1	1	1	7.16379e+06	1.56678	1		0.999849	1		1.00981	1		152	17.184	5.08447
Q15029-2	Isoform 2 of 116 kDa U5 small nuclear ribonucleoprotein component OS=Homo sapiens GN=EFTUD2 - [U5S1_HUMAN]	107.521	29.56	5	22	22	28	5.21667e+07	1.56431	28	17.5461	1.10671	28	12.8788	0.997494	28	9.9803	937	105.317	5.22412
Q96AC1-2	Isoform 2 of Fermitin family homolog 2 OS=Homo sapiens GN=FERMT2 - [FERM2_HUMAN]	7.35995	5.37	4	2	2	2	3.93528e+06	1.54869	2	126.507	0.784342	2	33.9462	1.05094	2	4.22231	633	72.351	7.50342
H3BQQ2	Zinc finger protein 598 OS=Homo sapiens GN=ZNF598 PE=1 SV=1 - [H3BQQ2_HUMAN]	3.84468	1.65	4	1	1	1	5.14596e+06	1.53949	1		1.2739	1		1.06002	1		849	93.2297	8.52881
Q70UQ0-4	Isoform 4 of Inhibitor of nuclear factor kappa-B kinase-interacting protein OS=Homo sapiens GN=IKBIP - [IKIP_HUMAN]	3.46049	3.98	1	1	1	1	6.56538e+06	1.53798	1		1.2852	1		1.17896	1		377	43.0565	4.91943
P46100-6	Isoform 6 of Transcriptional regulator ATRX OS=Homo sapiens GN=ATRX - [ATRX_HUMAN]	3.37135	0.74	6	1	1	1	7.35954e+06	1.53557	1		1.23697	1		1.04986	1		1350	151.463	6.7417
G5E9Q7	Isocitrate dehydrogenase [NAD] subunit, mitochondrial OS=Homo sapiens GN=IDH3G PE=1 SV=1 - [G5E9Q7_HUMAN]	11.8854	13.66	7	3	3	3	1.53748e+07	1.53288	3	1.46146	0.982678	3	16.2005	1.06126	3	11.4002	322	35.4073	8.51416
M0QXH0	Thioredoxin, mitochondrial OS=Homo sapiens GN=TXN2 PE=1 SV=1 - [M0QXH0_HUMAN]	3.23312	23.44	2	1	1	1	1.974e+07	1.52397	1		1.19406	1		0.920908	1		64	7.02269	5.08447
P62805	Histone H4 OS=Homo sapiens GN=HIST1H4A PE=1 SV=2 - [H4_HUMAN]	265.492	58.25	1	11	11	65	2.45421e+09	1.52003	64	15.5786	1.41755	64	18.07	0.815012	64	14.1538	103	11.3604	11.356
C9J255	Mannose-1-phosphate guanyltransferase alpha (Fragment) OS=Homo sapiens GN=GMPPA PE=1 SV=3 - [C9J255_HUMAN]	3.05502	5.59	5	1	1	1	1.08895e+07	1.51589	1		0.991376	1		0.918233	1		179	20.0013	6.17627
F2Z2Y6	U6 snRNA-associated Sm-like protein LSm8 OS=Homo sapiens GN=LSM8 PE=1 SV=1 - [F2Z2Y6_HUMAN]	3.68095	14.93	2	1	1	1	3.17908e+07	1.51316	1		1.46202	1		0.907282	1		67	7.3668	4.88135
P98179	RNA-binding protein 3 OS=Homo sapiens GN=RBM3 PE=1 SV=1 - [RBM3_HUMAN]	10.3074	26.75	1	2	2	3	1.17065e+07	1.50735	3	10.4684	1.37907	3	6.1552	0.993178	3	35.5834	157	17.16	8.90967
M0R2S2	Epidermal growth factor receptor substrate 15-like 1 OS=Homo sapiens GN=EPS15L1 PE=1 SV=1 - [M0R2S2_HUMAN]	3.59797	2.24	6	1	1	1	1.42027e+07	1.50479	1		0.998562	1		0.985004	1		447	49.8263	5.13525
P13473	Lysosome-associated membrane glycoprotein 2 OS=Homo sapiens GN=LAMP2 PE=1 SV=2 - [LAMP2_HUMAN]	7.6335	4.39	4	2	2	2	1.24414e+07	1.50001	2	18.955	1.00653	2	10.3545	0.918991	2	14.8437	410	44.9323	5.63037
A0A0C4DFU2	Superoxide dismutase OS=Homo sapiens GN=SOD2 PE=1 SV=1 - [A0A0C4DFU2_HUMAN]	113.607	45.95	13	9	9	29	1.05102e+09	1.49786	25	28.7385	0.957112	25	10.3628	0.87678	25	5.80989	222	24.7346	8.25049
Q7Z422-2	Isoform 2 of SUZ domain-containing protein 1 OS=Homo sapiens GN=SZRD1 - [SZRD1_HUMAN]	3.57758	20.45	5	1	1	1	2.20799e+07	1.49742	1		0.884156	1		0.991381	1		132	14.5959	11.2388
A0A087X0M4	Kanadaptin OS=Homo sapiens GN=SLC4A1AP PE=1 SV=1 - [A0A087X0M4_HUMAN]	10.9803	4.85	3	3	3	3	1.3834e+07	1.49732	3	25.7441	1.00182	3	21.3945	1.10552	3	7.26483	742	82.839	5.09717
Q9UM22	Mammalian ependymin-related protein 1 OS=Homo sapiens GN=EPDR1 PE=1 SV=2 - [EPDR1_HUMAN]	7.2742	10.27	4	2	2	2	8.45699e+06	1.49634	2	19.6278	0.954781	2	27.0028	1.06514	2	5.65665	224	25.4206	6.59521
Q13907	Isopentenyl-diphosphate Delta-isomerase 1 OS=Homo sapiens GN=IDI1 PE=1 SV=2 - [IDI1_HUMAN]	44.9306	47.14	5	8	8	11	9.95593e+07	1.49341	11	25.8237	0.962999	11	7.89169	1.00461	11	8.35882	227	26.3025	6.34131
J9JIC7	Vascular endothelial zinc finger 1 (Fragment) OS=Homo sapiens GN=VEZF1 PE=1 SV=1 - [J9JIC7_HUMAN]	3.0584	4.12	3	1	1	1	3.44041e+06	1.49252	1		1.1143	1		1.14815	1		340	37.4066	9.40771
P14854	Cytochrome c oxidase subunit 6B1 OS=Homo sapiens GN=COX6B1 PE=1 SV=2 - [CX6B1_HUMAN]	17.2066	58.14	1	3	3	4	3.06449e+07	1.48942	4	14.9111	1.38006	4	13.8369	0.949542	4	4.77238	86	10.1857	7.04932
O75380	NADH dehydrogenase [ubiquinone] iron-sulfur protein 6, mitochondrial OS=Homo sapiens GN=NDUFS6 PE=1 SV=1 - [NDUS6_HUMAN]	20.2378	44.35	2	4	4	5	2.30942e+07	1.4894	5	17.5025	1.31867	5	17	0.806507	5	26.7412	124	13.7028	8.27979
O14497-2	Isoform 2 of AT-rich interactive domain-containing protein 1A OS=Homo sapiens GN=ARID1A - [ARI1A_HUMAN]	3.19186	0.77	2	1	1	1	3.7359e+06	1.48247	1		0.640196	1		1.08423	1		2068	218.197	6.52197
P36542-2	Isoform Heart of ATP synthase subunit gamma, mitochondrial OS=Homo sapiens GN=ATP5C1 - [ATPG_HUMAN]	10.1306	10.77	2	3	3	3	9.20875e+06	1.48007	3	9.02969	1.41713	3	17.9464	0.843858	3	7.90385	297	32.8602	9.30518
P35354	Prostaglandin G/H synthase 2 OS=Homo sapiens GN=PTGS2 PE=1 SV=2 - [PGH2_HUMAN]	18.9831	11.09	1	5	5	5	3.03969e+07	1.47714	5	11.9725	0.882776	5	19.1057	1.08162	5	12.2673	604	68.9517	7.38623
F8WDD7	Actin-related protein 2/3 complex subunit 4 OS=Homo sapiens GN=ARPC4 PE=1 SV=1 - [F8WDD7_HUMAN]	34.3469	38.94	8	4	4	10	6.12817e+07	1.47341	10	27.2339	1.08864	10	21.3737	1.02159	10	7.47232	113	13.049	9.51025
C9K0J2	Uridine phosphorylase 1 (Fragment) OS=Homo sapiens GN=UPP1 PE=1 SV=1 - [C9K0J2_HUMAN]	3.52494	27.59	6	1	1	1	3.4195e+07	1.47088	1		1.14987	1		1.03855	1		29	3.06548	7.18115
Q92793	CREB-binding protein OS=Homo sapiens GN=CREBBP PE=1 SV=3 - [CBP_HUMAN]	3.64803	0.45	1	1	1	1	2.10976e+06	1.46599	1		1.26159	1		1.13126	1		2442	265.182	8.52881
P19404	NADH dehydrogenase [ubiquinone] flavoprotein 2, mitochondrial OS=Homo sapiens GN=NDUFV2 PE=1 SV=2 - [NDUV2_HUMAN]	18.9406	16.47	2	4	4	5	2.04008e+07	1.46281	5	45.0857	1.41354	5	14.477	0.758234	5	7.17054	249	27.374	8.06006
P30046	D-dopachrome decarboxylase OS=Homo sapiens GN=DDT PE=1 SV=3 - [DOPD_HUMAN]	17.2248	26.27	6	3	3	5	1.21676e+08	1.46003	5	1.29711	1.3202	5	4.51712	0.968122	5	4.36828	118	12.7037	7.29834
Q9NP61-2	Isoform 2 of ADP-ribosylation factor GTPase-activating protein 3 OS=Homo sapiens GN=ARFGAP3 - [ARFG3_HUMAN]	3.62795	2.33	2	1	1	1	6.94497e+06	1.45985	1		0.900387	1		1.07205	1		472	51.9576	6.11279
Q96HQ2-2	Isoform 2 of CDKN2AIP N-terminal-like protein OS=Homo sapiens GN=CDKN2AIPNL - [C2AIL_HUMAN]	3.47218	11.76	2	1	1	1	9.21991e+06	1.45919	1		1.62581	1		0.936263	1		85	9.50271	5.87158
A0A087WSW9	Thioredoxin reductase 1, cytoplasmic OS=Homo sapiens GN=TXNRD1 PE=1 SV=1 - [A0A087WSW9_HUMAN]	400.082	69.89	23	31	32	88	7.23347e+08	1.4586	84	24.854	1.12527	84	22.3238	0.967829	84	10.8931	548	60.0408	6.68311
K7EIN1	WW domain-binding protein 2 (Fragment) OS=Homo sapiens GN=WBP2 PE=1 SV=1 - [K7EIN1_HUMAN]	11.0485	13.16	8	2	2	3	2.61273e+07	1.45859	3	3.32219	0.818657	3	18.8773	1.02711	3	1.08252	114	11.9586	6.50732
Q6UN15-4	Isoform 4 of Pre-mRNA 3'-end-processing factor FIP1 OS=Homo sapiens GN=FIP1L1 - [FIP1_HUMAN]	3.39198	2.91	5	1	1	1	1.07789e+07	1.45665	1		0.955888	1		0.900347	1		378	40.81	4.69092
Q5U5X0	Complex III assembly factor LYRM7 OS=Homo sapiens GN=LYRM7 PE=1 SV=1 - [LYRM7_HUMAN]	5.66478	14.42	1	1	1	1	3.21864e+07	1.45545	1		0.877599	1		1.01606	1		104	11.9475	9.65674
O60814	Histone H2B type 1-K OS=Homo sapiens GN=HIST1H2BK PE=1 SV=3 - [H2B1K_HUMAN]	137.291	38.89	12	2	6	42	1.50029e+09	1.45377	7	16.1227	1.53764	7	19.8314	0.787479	7	9.69285	126	13.8816	10.3159
Q49AN9	SNRPG protein OS=Homo sapiens GN=SNRPG PE=1 SV=1 - [Q49AN9_HUMAN]	7.96993	20.31	4	1	1	2	4.21728e+07	1.45361	2	24.74	1.28143	2	14.3275	1.0315	2	0.804064	64	7.09667	7.18115
C9JP00	Muscleblind-like protein 1 OS=Homo sapiens GN=MBNL1 PE=1 SV=1 - [C9JP00_HUMAN]	20.0465	10.63	15	1	3	6	1.69478e+07	1.45255	3	17.181	0.919814	3	19.9749	1.12521	3	12.245	348	37.8739	8.74854
A0A087WV85	Diphosphomevalonate decarboxylase OS=Homo sapiens GN=MVD PE=1 SV=1 - [A0A087WV85_HUMAN]	3.42966	7.25	3	1	1	1	2.77684e+07	1.44827	1		1.15065	1		1.08757	1		138	14.7866	10.1987
D6RCR4	Drebrin (Fragment) OS=Homo sapiens GN=DBN1 PE=1 SV=1 - [D6RCR4_HUMAN]	3.51857	9.68	6	1	1	1	1.16331e+07	1.44181	1		1.31097	1		0.712288	1		93	10.0541	5.87158
H0YGP9	Arginine/serine-rich coiled-coil protein 2 (Fragment) OS=Homo sapiens GN=RSRC2 PE=1 SV=1 - [H0YGP9_HUMAN]	4.59457	6.82	4	1	1	1	7.71627e+06	1.43958	1		1.01149	1		1.14759	1		176	21.6747	12.1763
Q8WUH6	Transmembrane protein 263 OS=Homo sapiens GN=TMEM263 PE=1 SV=1 - [TM263_HUMAN]	7.39194	21.55	1	2	2	2	1.66427e+07	1.43814	2	7.14903	0.59102	2	7.90951	0.894901	2	11.3009	116	11.7411	9.31982
Q13868-3	Isoform 3 of Exosome complex component RRP4 OS=Homo sapiens GN=EXOSC2 - [EXOS2_HUMAN]	3.27625	6.08	4	1	1	1	8.67557e+06	1.436	1		1.45013	1		1.01079	1		263	29.3893	7.15186
Q5VWZ2-2	Isoform 2 of Lysophospholipase-like protein 1 OS=Homo sapiens GN=LYPLAL1 - [LYPL1_HUMAN]	8.05656	10.41	2	2	2	2	1.53839e+07	1.42522	2	16.6447	0.870266	2	0.789994	1.04378	2	9.17612	221	24.4606	7.54736
O75531	Barrier-to-autointegration factor OS=Homo sapiens GN=BANF1 PE=1 SV=1 - [BAF_HUMAN]	16.3078	58.43	1	4	4	4	5.7977e+07	1.42505	4	25.906	1.66097	4	8.79403	0.84298	4	27.143	89	10.052	6.0874
Q9P013	Spliceosome-associated protein CWC15 homolog OS=Homo sapiens GN=CWC15 PE=1 SV=2 - [CWC15_HUMAN]	7.3992	10.04	1	2	2	2	1.2104e+07	1.42472	2	13.8444	1.80017	2	53.6471	1.15136	2	9.69775	229	26.6083	5.70654
P30049	ATP synthase subunit delta, mitochondrial OS=Homo sapiens GN=ATP5D PE=1 SV=2 - [ATPD_HUMAN]	7.24694	5.36	1	1	1	2	5.06827e+07	1.42436	2	9.59042	1.75848	2	15.8953	0.797966	2	21.9109	168	17.4792	5.49072
P13804	Electron transfer flavoprotein subunit alpha, mitochondrial OS=Homo sapiens GN=ETFA PE=1 SV=1 - [ETFA_HUMAN]	126.086	56.76	9	16	16	28	3.42997e+08	1.42043	28	22.9044	0.893608	28	19.3884	0.976909	28	6.1273	333	35.0576	8.38232
P09622	Dihydrolipoyl dehydrogenase, mitochondrial OS=Homo sapiens GN=DLD PE=1 SV=2 - [DLDH_HUMAN]	82.0125	29.67	6	10	10	20	7.26062e+07	1.41938	18	22.1944	1.17664	20	11.8528	0.964211	19	6.90517	509	54.143	7.85498
P28074	Proteasome subunit beta type-5 OS=Homo sapiens GN=PSMB5 PE=1 SV=3 - [PSB5_HUMAN]	28.4057	30.42	4	7	7	7	1.51412e+08	1.41397	7	13.7782	1.23802	7	25.8349	0.9355	7	8.90341	263	28.4622	6.91748
J3QKT4	Pyrroline-5-carboxylate reductase (Fragment) OS=Homo sapiens GN=PYCR1 PE=1 SV=1 - [J3QKT4_HUMAN]	14.5123	14.88	10	2	2	3	2.87053e+07	1.41352	3	3.78057	1.07541	3	23.9456	0.973996	3	2.27415	242	25.6103	6.60986
P09110	3-ketoacyl-CoA thiolase, peroxisomal OS=Homo sapiens GN=ACAA1 PE=1 SV=2 - [THIK_HUMAN]	51.6961	27.59	8	9	9	12	2.3586e+07	1.41347	12	22.0396	1.13057	12	11.6193	1.02558	12	13.6721	424	44.2639	8.44092
P62714	Serine/threonine-protein phosphatase 2A catalytic subunit beta isoform OS=Homo sapiens GN=PPP2CB PE=1 SV=1 - [PP2AB_HUMAN]	45.3208	41.42	9	1	7	11	9.78573e+07	1.41183	2	9.00182	0.966195	2	5.54135	1.0664	2	6.89482	309	35.5523	5.42725
P28072	Proteasome subunit beta type-6 OS=Homo sapiens GN=PSMB6 PE=1 SV=4 - [PSB6_HUMAN]	7.40349	4.18	1	1	1	2	6.73927e+07	1.41019	2	4.32415	1.13993	2	16.8806	0.889575	2	4.00741	239	25.3414	4.91943
P16152	Carbonyl reductase [NADPH] 1 OS=Homo sapiens GN=CBR1 PE=1 SV=3 - [CBR1_HUMAN]	117.184	53.07	4	10	11	27	2.77179e+08	1.40843	26	8.58813	0.864296	26	15.9844	1.00493	26	8.44942	277	30.3559	8.32373
I3L4I0	FLYWCH family member 2 (Fragment) OS=Homo sapiens GN=FLYWCH2 PE=1 SV=1 - [I3L4I0_HUMAN]	3.2029	8.79	3	1	1	1	1.01015e+07	1.40767	1		0.901361	1		1.07167	1		91	9.55419	9.83252
P17931	Galectin-3 OS=Homo sapiens GN=LGALS3 PE=1 SV=5 - [LEG3_HUMAN]	24.9409	19.6	2	4	4	6	1.26081e+08	1.40663	6	10.062	1.00553	6	16.7797	1.06077	6	7.0148	250	26.1361	8.55811
P21399	Cytoplasmic aconitate hydratase OS=Homo sapiens GN=ACO1 PE=1 SV=3 - [ACOC_HUMAN]	137.036	33.63	1	22	22	33	1.46011e+08	1.40367	31	35.1386	1.03246	32	18.6149	0.95454	32	8.88341	889	98.3366	6.68311
P40926	Malate dehydrogenase, mitochondrial OS=Homo sapiens GN=MDH2 PE=1 SV=3 - [MDHM_HUMAN]	264.244	57.99	3	20	20	61	1.00693e+09	1.40252	61	26.8967	1.2213	61	17.5914	0.988607	61	9.00349	338	35.4807	8.67529
P25705	ATP synthase subunit alpha, mitochondrial OS=Homo sapiens GN=ATP5A1 PE=1 SV=1 - [ATPA_HUMAN]	153.725	41.41	9	20	20	36	2.96874e+08	1.40192	36	15.5038	1.60964	36	24.1447	0.855755	36	15.4238	553	59.7136	9.12939
Q5GLZ8-6	Isoform 6 of Probable E3 ubiquitin-protein ligase HERC4 OS=Homo sapiens GN=HERC4 - [HERC4_HUMAN]	11.082	3.06	4	2	2	3	1.07522e+07	1.39814	3	1.18795	1.01771	3	14.0404	0.934259	3	1.65436	947	106.646	6.46826
P55957	BH3-interacting domain death agonist OS=Homo sapiens GN=BID PE=1 SV=1 - [BID_HUMAN]	14.0322	15.9	2	3	3	4	2.44924e+07	1.3944	4	50.868	0.966936	4	7.27081	1.0639	4	6.49291	195	21.981	5.43994
E9PPZ7	FACT complex subunit SSRP1 (Fragment) OS=Homo sapiens GN=SSRP1 PE=1 SV=1 - [E9PPZ7_HUMAN]	7.80131	14.94	3	2	2	2	9.30234e+06	1.39238	2	67.7073	1.34966	2	39.4158	1.19773	2	12.6374	154	17.5859	5.32568
O00291-3	Isoform 3 of Huntingtin-interacting protein 1 OS=Homo sapiens GN=HIP1 - [HIP1_HUMAN]	3.51956	1.72	3	1	1	1	4.28887e+06	1.39106	1		1.06803	1		1.08123	1		986	110.594	5.2749
Q13503	Mediator of RNA polymerase II transcription subunit 21 OS=Homo sapiens GN=MED21 PE=1 SV=1 - [MED21_HUMAN]	3.13993	13.89	2	1	1	1	1.19228e+06	1.39096	1		1.04972	1		0.840049	1		144	15.5547	4.44971
Q86X76-2	Isoform 1 of Nitrilase homolog 1 OS=Homo sapiens GN=NIT1 - [NIT1_HUMAN]	8.21536	8.93	5	2	2	2	2.31727e+07	1.38554	2	18.7214	1.11649	2	33.9865	1.01208	2	10.3814	291	31.8379	6.87354
P06576	ATP synthase subunit beta, mitochondrial OS=Homo sapiens GN=ATP5B PE=1 SV=3 - [ATPB_HUMAN]	215.375	61.06	5	21	21	49	3.88952e+08	1.38373	48	23.0671	1.35158	48	17.8887	0.866305	48	14.0258	529	56.5246	5.40186
Q16698-2	Isoform 2 of 2,4-dienoyl-CoA reductase, mitochondrial OS=Homo sapiens GN=DECR1 - [DECR_HUMAN]	26.2774	31.9	7	7	7	7	4.08724e+07	1.38321	7	18.5099	1.26934	7	7.68312	0.879259	7	13.4317	326	34.9722	8.89502
C9JXC1	Ribonucleoside-diphosphate reductase subunit M2 (Fragment) OS=Homo sapiens GN=RRM2 PE=1 SV=1 - [C9JXC1_HUMAN]	3.48461	5.88	3	1	1	1	2.85513e+06	1.38204	1		1.14658	1		1.10885	1		289	33.7671	5.45264
H0YMW2	A-kinase anchor protein 13 (Fragment) OS=Homo sapiens GN=AKAP13 PE=1 SV=1 - [H0YMW2_HUMAN]	30.257	6.53	4	7	7	8	1.51273e+07	1.38022	8	10.0992	1.05697	8	20.1134	0.983996	8	11.2585	1745	186.021	4.75439
F5H492	Cell cycle checkpoint control protein RAD9A OS=Homo sapiens GN=RAD9A PE=1 SV=1 - [F5H492_HUMAN]	3.3407	14.41	3	1	1	1	2.44241e+06	1.37995	1		0.930853	1		1.07342	1		118	13.0979	9.11475
Q96IZ0	PRKC apoptosis WT1 regulator protein OS=Homo sapiens GN=PAWR PE=1 SV=1 - [PAWR_HUMAN]	11.4777	13.53	2	3	3	3	3.39661e+07	1.37822	3	12.5058	0.788381	3	0.314449	1.11158	3	2.67223	340	36.5454	5.41455
P17096	High mobility group protein HMG-I/HMG-Y OS=Homo sapiens GN=HMGA1 PE=1 SV=3 - [HMGA1_HUMAN]	15.2913	33.64	2	1	2	4	1.77011e+08	1.3781	2	8.16108	1.1457	2	8.39135	0.769893	2	2.80791	107	11.6691	10.3159
Q6PCE3	Glucose 1,6-bisphosphate synthase OS=Homo sapiens GN=PGM2L1 PE=1 SV=3 - [PGM2L_HUMAN]	15.6714	10.61	1	4	4	4	2.48017e+07	1.37268	4	5.78094	0.918434	4	1.93811	0.915403	4	12.9359	622	70.3965	7.15186
G3V3B9	Maleylacetoacetate isomerase OS=Homo sapiens GN=GSTZ1 PE=1 SV=1 - [G3V3B9_HUMAN]	7.0258	33.61	9	2	2	2	1.51247e+07	1.37088	2	11.3328	1.16654	2	1.89472	0.991577	2	8.90066	119	13.1467	5.38916
Q8IV08	Phospholipase D3 OS=Homo sapiens GN=PLD3 PE=1 SV=1 - [PLD3_HUMAN]	25.6166	12.45	5	5	5	7	1.35706e+07	1.37027	7	8.38674	1.17502	7	22.4746	1.04722	7	11.8413	490	54.6705	6.46826
P16104	Histone H2AX OS=Homo sapiens GN=H2AFX PE=1 SV=2 - [H2AX_HUMAN]	63.3517	16.08	3	1	2	16	1.27133e+09	1.36679	1		1.47073	1		0.811542	1		143	15.1354	10.7407
P05787	Keratin, type II cytoskeletal 8 OS=Homo sapiens GN=KRT8 PE=1 SV=7 - [K2C8_HUMAN]	286.349	56.94	17	30	33	71	5.24179e+08	1.36667	67	26.061	1.4077	67	23	1.03214	67	9.19223	483	53.6711	5.59229
Q9BRR6-4	Isoform 4 of ADP-dependent glucokinase OS=Homo sapiens GN=ADPGK - [ADPGK_HUMAN]	4.18917	7.21	4	1	1	1	5.74112e+06	1.36127	1		1.25918	1		0.811831	1		222	24.1152	6.69775
M0QXF7	Myeloid-derived growth factor (Fragment) OS=Homo sapiens GN=MYDGF PE=1 SV=1 - [M0QXF7_HUMAN]	32.5314	53.57	3	7	7	9	7.74543e+07	1.3583	9	29.6448	1.07368	9	34.4465	1.05351	9	5.18106	84	9.66357	4.99561
Q93052	Lipoma-preferred partner OS=Homo sapiens GN=LPP PE=1 SV=1 - [LPP_HUMAN]	27.4646	18.95	12	6	6	6	8.43916e+07	1.35668	6	20.7081	1.12621	6	15.7672	0.954028	6	4.37908	612	65.7038	7.37158
P62857	40S ribosomal protein S28 OS=Homo sapiens GN=RPS28 PE=1 SV=1 - [RS28_HUMAN]	38.3294	56.52	1	5	5	8	6.65766e+08	1.35663	8	11.4331	1.19984	8	17.2989	0.65009	8	13.3581	69	7.8362	10.6968
Q9NPJ3-2	Isoform 2 of Acyl-coenzyme A thioesterase 13 OS=Homo sapiens GN=ACOT13 - [ACO13_HUMAN]	26.917	29.91	2	3	3	7	9.45992e+07	1.35534	7	7.10237	1.12407	7	3.35715	1.01593	7	5.16284	117	12.3585	8.49951
O43665-2	Isoform 2 of Regulator of G-protein signaling 10 OS=Homo sapiens GN=RGS10 - [RGS10_HUMAN]	3.29119	7.19	3	1	1	1	1.46121e+07	1.35529	1		1.02267	1		0.926782	1		167	19.5957	5.87158
Q15149-7	Isoform 7 of Plectin OS=Homo sapiens GN=PLEC - [PLEC_HUMAN]	485.483	25.78	11	104	104	127	1.40286e+08	1.35115	127	27.6319	1.21737	127	18.8546	0.911479	127	14.3751	4515	512.292	5.77002
P08670	Vimentin OS=Homo sapiens GN=VIM PE=1 SV=4 - [VIME_HUMAN]	278.093	58.8	18	26	27	68	5.04169e+08	1.35103	64	16.8659	1.31051	64	24.0427	0.923607	64	13.3833	466	53.6191	5.12256
Q14677	Clathrin interactor 1 OS=Homo sapiens GN=CLINT1 PE=1 SV=1 - [EPN4_HUMAN]	27.1719	12.96	5	6	6	7	3.9528e+07	1.34833	7	21.4111	1.17636	7	13.4143	0.847338	7	11.2206	625	68.2158	6.41748
P10253	Lysosomal alpha-glucosidase OS=Homo sapiens GN=GAA PE=1 SV=4 - [LYAG_HUMAN]	21.423	6.3	3	5	5	6	3.35219e+07	1.34658	6	3.63433	1.0684	6	21.3525	0.993929	6	8.88226	952	105.257	5.99854
P04080	Cystatin-B OS=Homo sapiens GN=CSTB PE=1 SV=2 - [CYTB_HUMAN]	45.244	45.92	1	3	3	9	642242617	1.34477	9	17.4255	0.995406	9	16.5203	1.0177	9	6.42239	98	11.1326	7.56201
A0A096LNH5	Uncharacterized protein OS=Homo sapiens PE=4 SV=1 - [A0A096LNH5_HUMAN]	13.7729	32.97	13	4	4	4	3.75009e+07	1.34448	4	12.5498	1.01481	4	12.1364	1.05099	4	5.62379	182	19.4041	7.82568
Q9NPD3	Exosome complex component RRP41 OS=Homo sapiens GN=EXOSC4 PE=1 SV=3 - [EXOS4_HUMAN]	4.54921	5.71	2	1	1	1	1.22979e+07	1.34408	1		0.817813	1		0.900769	1		245	26.3665	6.52197
O95861-4	Isoform 4 of 3'(2'),5'-bisphosphate nucleotidase 1 OS=Homo sapiens GN=BPNT1 - [BPNT1_HUMAN]	37.7101	26.84	8	7	7	10	4.74781e+07	1.3437	10	12.2178	1.05407	10	8.527	1.02845	10	4.96957	272	29.1703	8.27979
Q7Z2W4-3	Isoform 3 of Zinc finger CCCH-type antiviral protein 1 OS=Homo sapiens GN=ZC3HAV1 - [ZCCHV_HUMAN]	4.74462	2.4	4	1	1	1	9.72259e+06	1.342	1		1.27085	1		1.14942	1		624	67.5476	8.71924
Q8N3V7-3	Isoform 3 of Synaptopodin OS=Homo sapiens GN=SYNPO - [SYNPO_HUMAN]	3.67866	2.19	3	1	1	1	6.42196e+06	1.34166	1		1.18202	1		0.876819	1		685	73.6214	9.33447
Q93099	Homogentisate 1,2-dioxygenase OS=Homo sapiens GN=HGD PE=1 SV=2 - [HGD_HUMAN]	17.8622	14.38	5	4	4	5	2.32901e+07	1.34118	5	14.3673	1.11709	5	16.3217	0.875671	5	9.91436	445	49.9316	6.96143
Q8WW12	PEST proteolytic signal-containing nuclear protein OS=Homo sapiens GN=PCNP PE=1 SV=2 - [PCNP_HUMAN]	35.3278	37.64	3	6	6	9	8.97389e+07	1.341	9	20.0527	1.00204	9	19.7207	0.985139	9	10.0256	178	18.9134	7.48877
Q9Y333	U6 snRNA-associated Sm-like protein LSm2 OS=Homo sapiens GN=LSM2 PE=1 SV=1 - [LSM2_HUMAN]	3.3258	11.58	1	1	1	1	7.12443e+07	1.34097	1		1.09705	1		1.04363	1		95	10.8276	6.52197
A0A087X1S2	Nuclease-sensitive element-binding protein 1 OS=Homo sapiens GN=YBX1 PE=1 SV=2 - [A0A087X1S2_HUMAN]	21.4396	19.38	5	2	4	5	6.91089e+07	1.33968	2	6.17643	1.66149	2	33.525	0.868561	2	12.2088	320	34.636	8.07471
H3BM67	Nucleolar protein 3 (Fragment) OS=Homo sapiens GN=NOL3 PE=1 SV=5 - [H3BM67_HUMAN]	6.13826	20.86	7	2	2	2	7.0432e+06	1.33829	2	8.58129	1.28531	2	20.7529	1.15927	2	1.62687	139	15.0125	5.04639
Q15942	Zyxin OS=Homo sapiens GN=ZYX PE=1 SV=1 - [ZYX_HUMAN]	44.3733	24.83	7	8	8	10	9.39982e+07	1.33782	10	30.1535	0.984361	10	6.99806	0.993249	10	14.3745	572	61.2382	6.66846
E9PFH4	Transportin-3 OS=Homo sapiens GN=TNPO3 PE=1 SV=1 - [E9PFH4_HUMAN]	3.05632	1.98	5	1	1	1	3.13943e+06	1.33624	1		0.739098	1		0.770604	1		857	96.6074	5.65576
Q14116-2	Isoform 2 of Interleukin-18 OS=Homo sapiens GN=IL18 - [IL18_HUMAN]	44.176	52.91	2	7	7	11	1.43933e+08	1.3362	11	10.5423	0.930695	11	10.9339	1.0087	11	9.0006	189	21.8817	4.77979
H0YL43	Reticulocalbin-2 (Fragment) OS=Homo sapiens GN=RCN2 PE=1 SV=1 - [H0YL43_HUMAN]	4.30439	5.16	3	1	1	1	4.62756e+07	1.33498	1		2.66898	1		1.09214	1		155	17.7084	4.58936
Q9UL25	Ras-related protein Rab-21 OS=Homo sapiens GN=RAB21 PE=1 SV=3 - [RAB21_HUMAN]	14.2474	22.67	1	4	4	4	1.20643e+07	1.33458	4	24.4013	1.09271	4	14.3701	1.04718	4	1.8757	225	24.3323	7.94287
O75306-2	Isoform 2 of NADH dehydrogenase [ubiquinone] iron-sulfur protein 2, mitochondrial OS=Homo sapiens GN=NDUFS2 - [NDUS2_HUMAN]	3.05996	2.63	2	1	1	1	8.70522e+06	1.33434	1		1.41742	1		0.798045	1		457	51.8185	8.14795
O43837	Isocitrate dehydrogenase [NAD] subunit beta, mitochondrial OS=Homo sapiens GN=IDH3B PE=1 SV=2 - [IDH3B_HUMAN]	26.4607	16.62	6	6	6	7	4.25808e+07	1.33432	7	15.8099	0.935221	7	21.5014	1.01878	7	9.44701	385	42.1566	8.45557
Q7Z5L9-2	Isoform 2 of Interferon regulatory factor 2-binding protein 2 OS=Homo sapiens GN=IRF2BP2 - [I2BP2_HUMAN]	25.05	13.84	3	4	4	5	2.42111e+07	1.33274	5	15.4777	0.964771	5	10.8725	1.00619	5	28.84	571	59.4439	8.60205
D6RGI3	Septin 11, isoform CRA_b OS=Homo sapiens GN=SEPT11 PE=1 SV=1 - [D6RGI3_HUMAN]	66.1745	30.12	12	6	10	17	8.16652e+07	1.33214	7	19.7359	0.987252	7	12.1629	0.980762	7	10.5141	425	48.9751	6.96143
Q9ULR0	Pre-mRNA-splicing factor ISY1 homolog OS=Homo sapiens GN=ISY1 PE=1 SV=3 - [ISY1_HUMAN]	3.07505	5.26	3	1	1	1	8.31437e+06	1.33153	1		1.11398	1		1.15334	1		285	32.9719	5.17334
E7ETC2	Serine/threonine-protein phosphatase OS=Homo sapiens GN=PPP3CA PE=1 SV=1 - [E7ETC2_HUMAN]	14.1347	9.46	13	3	3	4	7.34873e+06	1.33151	4	19.1625	1.03293	4	10.762	1.04367	4	10.7503	423	47.7845	5.73193
O95456-2	Isoform 2 of Proteasome assembly chaperone 1 OS=Homo sapiens GN=PSMG1 - [PSMG1_HUMAN]	3.4388	3.75	2	1	1	1	1.21109e+07	1.33085	1		1.03958	1		1.13539	1		267	30.2684	7.76709
A0A075B7D9	TATA-binding protein-associated factor 2N OS=Homo sapiens GN=TAF15 PE=1 SV=1 - [A0A075B7D9_HUMAN]	15.5476	10.91	4	2	4	4	5.75769e+07	1.32762	2	34.7535	1.27225	2	0.49613	1.07589	2	20.7109	449	48.8094	5.08447
Q8IXQ4-3	Isoform 3 of GPALPP motifs-containing protein 1 OS=Homo sapiens GN=GPALPP1 - [GPAM1_HUMAN]	3.38479	7.65	4	1	1	1	6.00258e+06	1.32674	1		0.901434	1		1.06504	1		170	19.7952	9.62744
Q9UKK9	ADP-sugar pyrophosphatase OS=Homo sapiens GN=NUDT5 PE=1 SV=1 - [NUDT5_HUMAN]	52.3915	35.62	6	7	7	12	1.87294e+08	1.32608	11	19.9915	1.01712	11	5.51379	1.02836	11	6.78809	219	24.3122	4.94482
P46937-6	Isoform 6 of Transcriptional coactivator YAP1 OS=Homo sapiens GN=YAP1 - [YAP1_HUMAN]	16.4106	10.3	10	4	4	4	1.75381e+07	1.32594	4	14.4262	1.10479	4	9.15064	1.0164	4	7.66224	466	49.9573	5.18604
B4DE93	NADH dehydrogenase [ubiquinone] flavoprotein 1, mitochondrial OS=Homo sapiens GN=NDUFV1 PE=1 SV=1 - [B4DE93_HUMAN]	10.7142	15.98	11	3	3	3	9.31652e+06	1.32561	3	7.44338	1.30229	3	16.426	0.809783	3	7.33116	363	39.4367	6.45557
P18859	ATP synthase-coupling factor 6, mitochondrial OS=Homo sapiens GN=ATP5J PE=1 SV=1 - [ATP5J_HUMAN]	5.05072	22.22	3	1	1	1	5.41976e+07	1.32488	1		1.08125	1		0.611267	1		108	12.5796	9.5249
P04040	Catalase OS=Homo sapiens GN=CAT PE=1 SV=3 - [CATA_HUMAN]	28.8143	22.96	1	7	7	8	3.58428e+07	1.32403	8	5.22925	1.00593	8	8.29477	0.974856	8	4.96856	527	59.7188	7.38623
P62140	Serine/threonine-protein phosphatase PP1-beta catalytic subunit OS=Homo sapiens GN=PPP1CB PE=1 SV=3 - [PP1B_HUMAN]	51.6912	28.44	8	1	7	12	7.02762e+07	1.32316	1		1.18479	1		1.07835	1		327	37.1626	6.18896
Q15067	Peroxisomal acyl-coenzyme A oxidase 1 OS=Homo sapiens GN=ACOX1 PE=1 SV=3 - [ACOX1_HUMAN]	24.4746	14.55	7	6	6	6	4.30239e+07	1.32306	6	16.5873	1.0271	6	16.407	1.02612	6	15.9143	660	74.3762	8.1626
E9PK09	Bcl-2-associated transcription factor 1 (Fragment) OS=Homo sapiens GN=BCLAF1 PE=1 SV=5 - [E9PK09_HUMAN]	17.6586	8.95	10	5	5	5	4.49882e+07	1.31938	5	3.9007	1.3158	5	11.5155	1.21348	5	1.88842	726	83.1827	10.1401
B2RA97	HemK methyltransferase family member 2 OS=Homo sapiens GN=HEMK2 PE=1 SV=1 - [B2RA97_HUMAN]	4.00544	5.61	2	1	1	1	6.64169e+06	1.31937	1		0.711697	1		1.00266	1		214	22.9428	5.10986
P61457	Pterin-4-alpha-carbinolamine dehydratase OS=Homo sapiens GN=PCBD1 PE=1 SV=2 - [PHS_HUMAN]	43.1548	47.12	3	5	5	11	3.67739e+08	1.31907	11	11.0613	1.05807	11	32.6758	0.994141	11	4.12753	104	11.992	6.80029
Q01581	Hydroxymethylglutaryl-CoA synthase, cytoplasmic OS=Homo sapiens GN=HMGCS1 PE=1 SV=2 - [HMCS1_HUMAN]	41.1168	21.92	2	7	7	10	5.8717e+07	1.31863	10	18.1944	0.904298	10	9.13335	1.08639	10	9.25247	520	57.2574	5.41455
H0YLA2	Signal recognition particle 14 kDa protein OS=Homo sapiens GN=SRP14 PE=1 SV=1 - [H0YLA2_HUMAN]	7.90155	7.83	2	2	2	2	5.03319e+07	1.31832	2	4.24393	1.16355	2	8.1201	0.974865	2	3.02271	115	13.0498	9.56885
Q5QPE1	Protein transport protein Sec23B (Fragment) OS=Homo sapiens GN=SEC23B PE=1 SV=1 - [Q5QPE1_HUMAN]	8.11748	4.88	2	1	1	2	4.4661e+07	1.31813	1		0.846043	1		1.20329	1		246	28.6083	7.28369
Q96CN7	Isochorismatase domain-containing protein 1 OS=Homo sapiens GN=ISOC1 PE=1 SV=3 - [ISOC1_HUMAN]	16.6994	18.79	2	4	4	5	1.46741e+07	1.31532	5	31.1534	1.13722	5	15.0536	1.02432	5	7.27803	298	32.2161	7.38623
O15230-2	Isoform 2 of Laminin subunit alpha-5 OS=Homo sapiens GN=LAMA5 - [LAMA5_HUMAN]	3.18141	2.32	2	1	1	1	2.7411e+06	1.3153	1		0.844698	1		1.03484	1		561	61.2474	7.26904
Q9Y2X3	Nucleolar protein 58 OS=Homo sapiens GN=NOP58 PE=1 SV=1 - [NOP58_HUMAN]	3.84353	3.4	1	1	1	1	2.3376e+06	1.31516	1		1.05665	1		1.04926	1		529	59.5405	8.92432
E9PG59	Type II inositol 3,4-bisphosphate 4-phosphatase OS=Homo sapiens GN=INPP4B PE=1 SV=1 - [E9PG59_HUMAN]	3.35859	3.13	6	1	1	1	9.97957e+06	1.31468	1		1.35329	1		0.869523	1		416	47.1211	5.84619
Q9NUJ1	Mycophenolic acid acyl-glucuronide esterase, mitochondrial OS=Homo sapiens GN=ABHD10 PE=1 SV=1 - [ABHDA_HUMAN]	29.5976	28.1	3	6	6	7	4.83047e+07	1.31202	7	12.8824	1.14613	7	5.42506	0.98868	7	9.04831	306	33.9107	8.57275
Q13247-3	Isoform SRP55-3 of Serine/arginine-rich splicing factor 6 OS=Homo sapiens GN=SRSF6 - [SRSF6_HUMAN]	16.9503	11.34	10	4	4	5	7.54689e+07	1.31166	5	12.5811	1.40345	5	5.51952	0.913722	5	5.39282	335	38.3956	11.0044
Q9C0C2	182 kDa tankyrase-1-binding protein OS=Homo sapiens GN=TNKS1BP1 PE=1 SV=4 - [TB182_HUMAN]	52.9182	8.85	3	12	12	14	4.00237e+07	1.31147	14	14.2773	0.964046	14	9.99043	0.978014	14	9.76739	1729	181.685	4.85596
Q9Y5P6	Mannose-1-phosphate guanyltransferase beta OS=Homo sapiens GN=GMPPB PE=1 SV=2 - [GMPPB_HUMAN]	12.1834	10.56	2	3	3	3	1.9816e+07	1.31071	3	10.4086	0.986927	3	16.5654	1.01898	3	20.8136	360	39.8086	6.60986
O95429-2	Isoform 2 of BAG family molecular chaperone regulator 4 OS=Homo sapiens GN=BAG4 - [BAG4_HUMAN]	3.48539	3.33	2	1	1	1	4.10632e+06	1.30992	1		1.2812	1		1.0906	1		421	45.3815	5.04639
Q53H82	Beta-lactamase-like protein 2 OS=Homo sapiens GN=LACTB2 PE=1 SV=2 - [LACB2_HUMAN]	89.1811	52.43	1	13	13	23	9.7919e+07	1.30989	23	12.3105	1.10593	23	11.4365	0.984848	23	5.60124	288	32.7849	6.80029
P09237	Matrilysin OS=Homo sapiens GN=MMP7 PE=1 SV=1 - [MMP7_HUMAN]	2.99428	4.87	1	1	1	1	6.09882e+06	1.30919	1		1.08148	1		1.15247	1		267	29.6579	7.91357
M0R050	Exosome complex component RRP46 OS=Homo sapiens GN=EXOSC5 PE=1 SV=1 - [M0R050_HUMAN]	3.28725	6.6	2	1	1	1	1.8047e+07	1.30856	1		1.39843	1		0.848465	1		197	21.2426	7.23975
P52907	F-actin-capping protein subunit alpha-1 OS=Homo sapiens GN=CAPZA1 PE=1 SV=3 - [CAZA1_HUMAN]	61.9509	48.25	1	7	8	13	1.19991e+08	1.30806	11	15.6597	0.867952	11	6.15848	0.890198	11	12.5656	286	32.9023	5.69385
P19338	Nucleolin OS=Homo sapiens GN=NCL PE=1 SV=3 - [NUCL_HUMAN]	124.949	30.56	6	24	24	32	2.01039e+08	1.30796	32	25.6697	1.49531	32	16.2879	0.859133	32	12.2502	710	76.5684	4.70361
A0A087WT45	GRIP1-associated protein 1 OS=Homo sapiens GN=GRIPAP1 PE=1 SV=1 - [A0A087WT45_HUMAN]	16.0438	7.79	8	4	4	4	1.26836e+07	1.3076	4	3.55197	1.04543	4	10.5305	0.999735	4	13.3452	796	90.8013	5.10986
Q9H8Y8-2	Isoform 2 of Golgi reassembly-stacking protein 2 OS=Homo sapiens GN=GORASP2 - [GORS2_HUMAN]	3.87659	8.33	3	1	1	1	1.32354e+07	1.30738	1		0.852149	1		0.810037	1		384	39.7432	4.62744
P05455	Lupus La protein OS=Homo sapiens GN=SSB PE=1 SV=2 - [LA_HUMAN]	146.248	49.51	4	20	20	38	2.71984e+08	1.30622	38	17.1917	1.05922	38	12.7471	1.00613	38	6.23343	408	46.8082	7.12256
A0A0B4J210	La-related protein 1 (Fragment) OS=Homo sapiens GN=LARP1 PE=1 SV=2 - [A0A0B4J210_HUMAN]	6.34399	3.06	5	2	2	2	6.29891e+06	1.30603	2	16.6559	1.18817	2	42.8151	0.848617	2	25.5851	816	90.9229	7.6499
P42765	3-ketoacyl-CoA thiolase, mitochondrial OS=Homo sapiens GN=ACAA2 PE=1 SV=2 - [THIM_HUMAN]	77.111	47.1	6	11	11	17	7.55498e+07	1.30597	17	15.7781	1.07816	17	19.4718	1.01657	17	8.54148	397	41.8976	8.08936
P53634	Dipeptidyl peptidase 1 OS=Homo sapiens GN=CTSC PE=1 SV=2 - [CATC_HUMAN]	6.97912	9.5	1	2	2	2	5.56409e+06	1.30591	2	38.124	1.18269	2	6.437	1.02491	2	3.30212	463	51.8203	6.99072
F8VUA2	Charged multivesicular body protein 1a OS=Homo sapiens GN=CHMP1A PE=1 SV=1 - [F8VUA2_HUMAN]	10.2758	13.81	4	3	3	3	2.77062e+07	1.30506	3	22.4761	1.11114	3	11.6505	1.06196	3	2.69997	181	19.5191	9.24658
P51452	Dual specificity protein phosphatase 3 OS=Homo sapiens GN=DUSP3 PE=1 SV=1 - [DUS3_HUMAN]	31.3996	52.97	4	7	7	8	5.99531e+07	1.3035	8	6.7987	0.978229	8	6.58127	0.953947	8	7.99384	185	20.4653	7.79639
Q9Y697-2	Isoform Cytoplasmic of Cysteine desulfurase, mitochondrial OS=Homo sapiens GN=NFS1 - [NFS1_HUMAN]	20.931	18.64	10	5	5	5	1.95601e+07	1.30272	5	25.6682	1.17992	5	4.7687	0.967722	5	4.62995	397	43.9894	7.10791
Q9NR45	Sialic acid synthase OS=Homo sapiens GN=NANS PE=1 SV=2 - [SIAS_HUMAN]	86.2105	45.68	3	11	11	22	1.26537e+08	1.30248	19	22.0091	0.98434	19	9.22158	1.01273	19	10.0414	359	40.2815	6.7417
H0Y704	Zinc finger protein 185 (Fragment) OS=Homo sapiens GN=ZNF185 PE=1 SV=2 - [H0Y704_HUMAN]	3.59954	3.79	9	1	1	1	9.99819e+06	1.29933	1		1.73687	1		0.977847	1		448	47.4819	5.70654
Q9UFN0	Protein NipSnap homolog 3A OS=Homo sapiens GN=NIPSNAP3A PE=1 SV=2 - [NPS3A_HUMAN]	3.72287	4.05	1	1	1	1	9.01472e+06	1.29754	1		1.18597	1		0.998849	1		247	28.4485	9.15869
P48163	NADP-dependent malic enzyme OS=Homo sapiens GN=ME1 PE=1 SV=1 - [MAOX_HUMAN]	95.6211	37.41	2	16	16	25	1.13417e+08	1.29644	25	18.5974	1.09101	25	21.2085	0.97909	25	13.4719	572	64.1091	6.12549
A0A0A0MSK5	Torsin-1A-interacting protein 1 OS=Homo sapiens GN=TOR1AIP1 PE=1 SV=1 - [A0A0A0MSK5_HUMAN]	6.24546	4.98	8	2	2	2	1.26487e+07	1.29631	2	35.9146	1.01287	2	28.72	0.908641	2	17.4705	462	52.3743	7.06396
I3L2L5	Protein FAM195B OS=Homo sapiens GN=FAM195B PE=1 SV=1 - [I3L2L5_HUMAN]	13.5457	41.3	5	3	3	3	3.99864e+07	1.29572	3	2.55885	1.02799	3	25.2478	1.00008	3	13.0431	92	10.4564	9.40771
C9JG87	39S ribosomal protein L39, mitochondrial (Fragment) OS=Homo sapiens GN=MRPL39 PE=1 SV=1 - [C9JG87_HUMAN]	3.20846	5.05	3	1	1	1	4.04486e+06	1.29567	1		1.31536	1		1.10973	1		297	34.0104	8.14795
P32321	Deoxycytidylate deaminase OS=Homo sapiens GN=DCTD PE=1 SV=2 - [DCTD_HUMAN]	10.9684	23.03	8	3	3	3	2.23133e+07	1.29491	3	8.24515	1.13513	3	5.46612	0.97154	3	7.6525	178	20.0028	7.56201
O75367-2	Isoform 1 of Core histone macro-H2A.1 OS=Homo sapiens GN=H2AFY - [H2AY_HUMAN]	53.5016	26.29	5	7	8	13	3.20777e+07	1.29381	11	16.9207	1.19979	11	5.27293	0.927038	11	11.8739	369	39.1592	9.83252
Q8IWE2-2	Isoform 2 of Protein NOXP20 OS=Homo sapiens GN=FAM114A1 - [NXP20_HUMAN]	4.70526	5.34	2	1	1	1	3.71728e+06	1.29325	1		1.22419	1		0.778527	1		356	39.9674	4.98291
Q9UJA5-4	Isoform 4 of tRNA (adenine(58)-N(1))-methyltransferase non-catalytic subunit TRM6 OS=Homo sapiens GN=TRMT6 - [TRM6_HUMAN]	8.75312	9.17	4	2	2	2	2.75905e+07	1.29217	2	8.23246	0.981715	2	11.6923	1.12246	2	9.68077	327	36.4161	6.20166
A0A0C4DGS5	Golgi autoantigen, golgin subfamily a, 2, isoform CRA_a OS=Homo sapiens GN=GOLGA2 PE=1 SV=1 - [A0A0C4DGS5_HUMAN]	6.99987	2.83	4	2	2	2	7.61781e+06	1.29095	2	10.4487	1.18056	2	13.7517	0.940011	2	3.19573	990	111.59	4.99561
Q5T1C6	Acyl-coenzyme A thioesterase THEM4 OS=Homo sapiens GN=THEM4 PE=1 SV=1 - [THEM4_HUMAN]	3.34963	5	1	1	1	1	6.16496e+06	1.29031	1		0.987201	1		0.880588	1		240	27.1116	8.27979
P55072	Transitional endoplasmic reticulum ATPase OS=Homo sapiens GN=VCP PE=1 SV=4 - [TERA_HUMAN]	424.515	63.03	7	41	41	97	9.86404e+08	1.29023	95	27.599	1.05875	96	17.8247	0.967835	96	11.561	806	89.2657	5.26221
Q8IVT2	Mitotic interactor and substrate of PLK1 OS=Homo sapiens GN=MISP PE=1 SV=1 - [MISP_HUMAN]	7.34694	4.71	1	2	2	2	8.76785e+06	1.28928	2	25.2516	1.31386	2	20.2064	0.972291	2	23.6735	679	75.311	6.82959
P48426-2	Isoform 2 of Phosphatidylinositol 5-phosphate 4-kinase type-2 alpha OS=Homo sapiens GN=PIP4K2A - [PI42A_HUMAN]	3.04611	4.03	2	1	1	1	4.46205e+06	1.28928	1		0.797287	1		1.15062	1		347	39.777	6.21436
R4GMT0	Alpha-centractin OS=Homo sapiens GN=ACTR1A PE=1 SV=1 - [R4GMT0_HUMAN]	39.5455	29.82	2	3	6	9	7.68413e+07	1.28881	4	17.621	1.04465	4	18.0045	0.849828	4	6.28861	332	37.4099	5.65576
Q05048	Cleavage stimulation factor subunit 1 OS=Homo sapiens GN=CSTF1 PE=1 SV=1 - [CSTF1_HUMAN]	3.86034	4.18	1	1	1	1	1.80122e+07	1.28862	1		0.857989	1		1.21091	1		431	48.3267	6.58057
Q9UQN3	Charged multivesicular body protein 2b OS=Homo sapiens GN=CHMP2B PE=1 SV=1 - [CHM2B_HUMAN]	34.8448	30.52	4	7	7	10	6.81496e+07	1.28829	10	26.6341	0.986059	10	8.09498	1.03352	10	5.70767	213	23.8912	8.76318
P34897-3	Isoform 3 of Serine hydroxymethyltransferase, mitochondrial OS=Homo sapiens GN=SHMT2 - [GLYM_HUMAN]	118.849	38.51	15	16	17	28	1.62939e+08	1.28645	26	22.8962	1.18579	26	10.0241	0.965061	26	7.20174	483	53.4214	8.14795
P54802	Alpha-N-acetylglucosaminidase OS=Homo sapiens GN=NAGLU PE=1 SV=2 - [ANAG_HUMAN]	4.29251	1.75	1	1	1	1	6.28614e+06	1.28631	1		1.04077	1		1.02899	1		743	82.2136	6.65381
H0Y2X5	Aldehyde dehydrogenase 1 family, member A3, isoform CRA_b OS=Homo sapiens GN=ALDH1A3 PE=1 SV=1 - [H0Y2X5_HUMAN]	27.9342	8.89	4	2	4	7	9.30051e+08	1.28537	2	10.8959	1.24934	2	10.9507	1.0268	2	0.300284	405	44.2288	7.56201
Q01433-5	Isoform 5 of AMP deaminase 2 OS=Homo sapiens GN=AMPD2 - [AMPD2_HUMAN]	6.20023	2.89	9	2	2	2	1.70874e+07	1.28492	2	7.20777	1.30083	2	11.6685	1.06459	2	6.13278	761	88.2324	6.15088
P27824-3	Isoform 3 of Calnexin OS=Homo sapiens GN=CANX - [CALX_HUMAN]	43.8699	16.32	7	6	6	11	1.42742e+08	1.2848	11	21.7163	0.946112	11	4.84412	0.891292	11	4.11441	484	55.5631	4.70361
Q96AB3-3	Isoform 3 of Isochorismatase domain-containing protein 2, mitochondrial OS=Homo sapiens GN=ISOC2 - [ISOC2_HUMAN]	19.5145	28.89	5	2	2	5	1.06702e+07	1.28437	5	19.0874	1.15379	5	5.24195	1.18658	5	7.32277	135	14.7558	9.01221
Q08257	Quinone oxidoreductase OS=Homo sapiens GN=CRYZ PE=1 SV=1 - [QOR_HUMAN]	103.636	64.44	5	16	16	25	3.13192e+08	1.28257	25	23.0894	1.13211	25	12.6723	0.973857	25	7.12386	329	35.1845	8.44092
P16403	Histone H1.2 OS=Homo sapiens GN=HIST1H1C PE=1 SV=2 - [H12_HUMAN]	77.265	32.86	3	2	10	19	3.90573e+08	1.28206	3	2.08641	1.35367	3	4.68383	0.83409	3	7.53064	213	21.3517	10.9312
P35914	Hydroxymethylglutaryl-CoA lyase, mitochondrial OS=Homo sapiens GN=HMGCL PE=1 SV=2 - [HMGCL_HUMAN]	21.5682	13.54	3	5	5	6	1.21122e+07	1.28164	6	29.8136	1.02126	6	6.61187	1.02385	6	3.9087	325	34.3378	8.54346
Q9UKV8-2	Isoform 2 of Protein argonaute-2 OS=Homo sapiens GN=AGO2 - [AGO2_HUMAN]	3.08548	1.58	2	1	1	1	2.39383e+06	1.28157	1		0.813359	1		0.873901	1		825	93.5601	9.26123
Q9HCN8	Stromal cell-derived factor 2-like protein 1 OS=Homo sapiens GN=SDF2L1 PE=1 SV=2 - [SDF2L_HUMAN]	8.03743	12.67	1	2	2	2	2.54822e+07	1.28113	2	9.50303	1.08589	2	14.4317	1.13647	2	0.602399	221	23.5837	7.03467
Q0VDG4-2	Isoform 2 of Secernin-3 OS=Homo sapiens GN=SCRN3 - [SCRN3_HUMAN]	9.85987	6.24	5	2	2	3	8.69096e+06	1.28033	3	0.301428	1.11875	3	26.6275	1.01587	3	1.33954	417	47.6399	5.94775
F8VYE8	Serine/threonine-protein phosphatase OS=Homo sapiens GN=PPP1CC PE=1 SV=1 - [F8VYE8_HUMAN]	55.6543	35.2	11	1	8	13	5.31162e+07	1.27984	1		1.28885	1		1.03206	1		304	34.9274	5.26221
Q9NZ09-2	Isoform 2 of Ubiquitin-associated protein 1 OS=Homo sapiens GN=UBAP1 - [UBAP1_HUMAN]	3.00786	3.85	3	1	1	1	1.45456e+06	1.27947	1		0.986783	1		0.830293	1		441	48.2161	5.10986
Q86UP2-4	Isoform 4 of Kinectin OS=Homo sapiens GN=KTN1 - [KTN1_HUMAN]	172.112	28.97	11	33	33	45	8.88296e+07	1.27762	43	13.3723	1.15163	44	9.89701	0.951352	44	7.80102	1329	152.894	5.71924
Q8TEA8	D-tyrosyl-tRNA(Tyr) deacylase 1 OS=Homo sapiens GN=DTD1 PE=1 SV=2 - [DTD1_HUMAN]	6.86551	17.22	2	2	2	2	1.58986e+07	1.27752	2	7.75181	0.565448	2	7.23367	0.828689	2	17.806	209	23.409	8.23584
H0YCI7	Vacuolar protein sorting-associated protein 26B (Fragment) OS=Homo sapiens GN=VPS26B PE=1 SV=1 - [H0YCI7_HUMAN]	3.01785	18.06	2	1	1	1	8.07163e+06	1.27729	1		1.01062	1		0.965229	1		72	8.10324	9.36377
Q14353	Guanidinoacetate N-methyltransferase OS=Homo sapiens GN=GAMT PE=1 SV=1 - [GAMT_HUMAN]	4.59287	8.9	2	1	1	1	7.46996e+06	1.27709	1		1.70589	1		1.0632	1		236	26.3011	6.13818
Q96GX9	Methylthioribulose-1-phosphate dehydratase OS=Homo sapiens GN=APIP PE=1 SV=1 - [MTNB_HUMAN]	8.6657	5.79	1	1	1	2	22324469	1.27678	2	3.19312	1.02736	2	4.01088	1.03111	2	2.57361	242	27.1072	7.12256
Q02818	Nucleobindin-1 OS=Homo sapiens GN=NUCB1 PE=1 SV=4 - [NUCB1_HUMAN]	103.982	45.99	5	17	17	27	1.14602e+08	1.27623	25	14.4755	1.10703	25	16.1002	0.967085	25	7.41489	461	53.8463	5.24951
Q16719	Kynureninase OS=Homo sapiens GN=KYNU PE=1 SV=1 - [KYNU_HUMAN]	195.361	46.24	7	20	20	46	6.68553e+08	1.27491	45	20.5335	0.961071	45	10.7389	0.991693	45	9.9216	465	52.3182	7.03467
A6PWM2	Cysteine-rich with EGF-like domain protein 2 (Fragment) OS=Homo sapiens GN=CRELD2 PE=1 SV=1 - [A6PWM2_HUMAN]	3.5693	5.68	7	1	1	1	6.06821e+06	1.27405	1		1.20344	1		1.03802	1		229	25.1125	5.10986
B7ZAX5	N-acetylgalactosamine kinase OS=Homo sapiens GN=GALK2 PE=1 SV=1 - [B7ZAX5_HUMAN]	3.1368	4.15	3	1	1	1	1.45634e+07	1.27404	1		0.865106	1		1.15124	1		434	47.6041	6.18896
Q9NWB6-3	Isoform 3 of Arginine and glutamate-rich protein 1 OS=Homo sapiens GN=ARGLU1 - [ARGL1_HUMAN]	3.17059	4.04	3	1	1	1	3.07119e+07	1.27344	1		1.32481	1		0.937525	1		198	23.8196	9.20264
P62633-2	Isoform 2 of Cellular nucleic acid-binding protein OS=Homo sapiens GN=CNBP - [CNBP_HUMAN]	21.5379	37.65	9	5	5	5	6.40844e+07	1.27336	5	4.21436	1.2304	5	7.09401	0.922607	5	2.76698	170	18.7292	7.7085
P00505	Aspartate aminotransferase, mitochondrial OS=Homo sapiens GN=GOT2 PE=1 SV=3 - [AATM_HUMAN]	85.6335	32.79	2	13	13	23	3.44911e+08	1.27235	23	15.4277	1.14233	23	14.3037	0.936227	23	8.61591	430	47.4873	9.01221
H0YGN0	WASH complex subunit CCDC53 (Fragment) OS=Homo sapiens GN=CCDC53 PE=1 SV=1 - [H0YGN0_HUMAN]	4.66454	13.08	5	1	1	1	1.09044e+07	1.27197	1		0.960572	1		1.02133	1		107	11.4077	4.2085
P01023	Alpha-2-macroglobulin OS=Homo sapiens GN=A2M PE=1 SV=3 - [A2MG_HUMAN]	3.17662	0.68	1	1	1	1	8.5649e+06	1.27155	1		1.20405	1		1.10112	1		1474	163.188	6.45557
V9GYP5	Uncharacterized protein (Fragment) OS=Homo sapiens PE=4 SV=2 - [V9GYP5_HUMAN]	7.87103	15.67	3	2	2	2	6.44278e+06	1.27151	2	33.1969	1.24906	2	0.464639	0.958186	2	4.14691	217	23.7746	9.30518
C9JF46	LIM and senescent cell antigen-like-containing domain protein 1 (Fragment) OS=Homo sapiens GN=LIMS1 PE=1 SV=5 - [C9JF46_HUMAN]	3.67428	8.47	7	1	1	1	3.51919e+06	1.27142	1		1.47802	1		0.851502	1		177	19.9922	6.96143
Q9NSE4	Isoleucine--tRNA ligase, mitochondrial OS=Homo sapiens GN=IARS2 PE=1 SV=2 - [SYIM_HUMAN]	118.344	25.79	1	18	18	30	1.1809e+08	1.27131	29	16.1214	1.16427	29	13.116	0.985845	29	9.64143	1012	113.719	7.1958
J3KTG5	Nuclear prelamin A recognition factor (Fragment) OS=Homo sapiens GN=NARF PE=1 SV=1 - [J3KTG5_HUMAN]	3.29412	7.19	7	1	1	1	2.47379e+06	1.27024	1		1.27751	1		0.933249	1		167	18.4483	6.1001
Q13451	Peptidyl-prolyl cis-trans isomerase FKBP5 OS=Homo sapiens GN=FKBP5 PE=1 SV=2 - [FKBP5_HUMAN]	4.19289	3.5	1	1	1	1	7.35529e+06	1.26922	1		0.695479	1		0.956573	1		457	51.1796	5.89697
Q9BYN0	Sulfiredoxin-1 OS=Homo sapiens GN=SRXN1 PE=1 SV=2 - [SRXN1_HUMAN]	29.1764	58.39	1	5	5	7	6.41703e+07	1.26866	7	16.8454	1.01648	7	17.5142	1.10448	7	8.6787	137	14.2504	8.19189
O00746-2	Isoform 2 of Nucleoside diphosphate kinase, mitochondrial OS=Homo sapiens GN=NME4 - [NDKM_HUMAN]	3.24361	14.53	6	1	1	1	4.31697e+06	1.26775	1		1.12297	1		0.998605	1		117	12.9704	6.80029
Q9Y608-2	Isoform 2 of Leucine-rich repeat flightless-interacting protein 2 OS=Homo sapiens GN=LRRFIP2 - [LRRF2_HUMAN]	12.4691	8.25	6	1	2	3	3.31703e+07	1.26723	1		1.32948	1		1.00697	1		400	45.3862	5.52881
Q5SVL2	Caspase-7 (Fragment) OS=Homo sapiens GN=CASP7 PE=1 SV=1 - [Q5SVL2_HUMAN]	11.7709	27.48	6	3	3	4	2.0799e+07	1.26568	3	14.3267	0.955002	3	10.617	0.970959	3	4.16786	222	24.7741	5.56689
P23434	Glycine cleavage system H protein, mitochondrial OS=Homo sapiens GN=GCSH PE=1 SV=2 - [GCSH_HUMAN]	24.7599	17.34	1	2	2	6	4.86833e+07	1.26528	6	6.66604	1.11237	6	9.86997	0.985166	6	5.54197	173	18.8726	4.88135
F5GXG4	Serine/threonine-protein phosphatase PGAM5, mitochondrial OS=Homo sapiens GN=PGAM5 PE=1 SV=1 - [F5GXG4_HUMAN]	3.32639	7.14	3	1	1	1	2.11286e+07	1.26432	1		1.18814	1		1.01276	1		140	15.9011	7.02002
O75955-2	Isoform 2 of Flotillin-1 OS=Homo sapiens GN=FLOT1 - [FLOT1_HUMAN]	6.89174	7.65	7	2	2	2	1.17332e+07	1.2633	2	21.9298	0.913339	2	12.9908	0.990585	2	10.2611	379	42.054	8.1626
Q96BW5-2	Isoform 2 of Phosphotriesterase-related protein OS=Homo sapiens GN=PTER - [PTER_HUMAN]	3.81526	3.97	2	1	1	1	1.31923e+07	1.26234	1		1.00304	1		1.02405	1		302	33.4142	6.97607
P49903	Selenide, water dikinase 1 OS=Homo sapiens GN=SEPHS1 PE=1 SV=2 - [SPS1_HUMAN]	42.8277	21.94	5	5	5	11	3.2385e+07	1.26223	10	28.7735	1.1438	10	26.0899	0.968089	10	16.5999	392	42.8827	5.97314
Q96SY0-4	Isoform 4 of von Willebrand factor A domain-containing protein 9 OS=Homo sapiens GN=VWA9 - [VWA9_HUMAN]	4.12292	3.19	6	1	1	1	1.0074e+07	1.26189	1		0.914838	1		0.898535	1		439	48.4035	5.10986
H0YFX9	Histone H2A (Fragment) OS=Homo sapiens GN=H2AFJ PE=1 SV=1 - [H0YFX9_HUMAN]	77.9214	35.87	13	1	2	19	1.25031e+09	1.26081	4	12.3686	1.22718	4	12.1593	0.838693	4	4.3385	92	9.96958	9.70068
P09234	U1 small nuclear ribonucleoprotein C OS=Homo sapiens GN=SNRPC PE=1 SV=1 - [RU1C_HUMAN]	14.922	17.61	3	3	3	4	2.33269e+07	1.25961	4	2.33371	1.29309	4	26.0086	1.01067	4	3.18725	159	17.3812	9.67139
P25788-2	Isoform 2 of Proteasome subunit alpha type-3 OS=Homo sapiens GN=PSMA3 - [PSA3_HUMAN]	57.0623	37.5	6	9	9	16	2.2376e+08	1.2594	16	24.5119	1.0925	16	15.0333	0.902872	16	11.5421	248	27.6297	5.32568
Q7L266-2	Isoform 2 of Isoaspartyl peptidase/L-asparaginase OS=Homo sapiens GN=ASRGL1 - [ASGL1_HUMAN]	3.25262	5.56	2	1	1	1	1.08508e+07	1.25933	1		0.996611	1		0.994066	1		180	18.9688	7.88428
P41091	Eukaryotic translation initiation factor 2 subunit 3 OS=Homo sapiens GN=EIF2S3 PE=1 SV=3 - [IF2G_HUMAN]	64.9163	31.57	5	10	10	16	1.13752e+08	1.25918	15	16.7453	0.977808	15	11.1281	0.975959	15	7.54848	472	51.0772	8.39697
C9J8Q5	Succinate-semialdehyde dehydrogenase, mitochondrial OS=Homo sapiens GN=ALDH5A1 PE=1 SV=1 - [C9J8Q5_HUMAN]	10.7035	6.71	3	3	3	3	1.42889e+07	1.2591	3	12.2288	1.1692	3	14.9849	1.0206	3	0.237783	507	53.8335	8.19189
E5RGV5	Nucleolysin TIA-1 isoform p40 OS=Homo sapiens GN=TIA1 PE=1 SV=1 - [E5RGV5_HUMAN]	3.30404	8.33	5	1	1	1	6.73707e+06	1.25852	1		1.01416	1		1.18841	1		144	15.8107	7.00537
H7BYY1	Tropomyosin 1 (Alpha), isoform CRA_m OS=Homo sapiens GN=TPM1 PE=1 SV=1 - [H7BYY1_HUMAN]	191.324	69.35	11	2	20	47	2.09923e+09	1.25806	2	3.27378	1.13747	2	3.44111	1	2	4.77564	248	28.7296	4.81787
Q9UMS0-3	Isoform 3 of NFU1 iron-sulfur cluster scaffold homolog, mitochondrial OS=Homo sapiens GN=NFU1 - [NFU1_HUMAN]	20.213	23.48	6	4	4	5	2.24214e+07	1.258	5	15.8914	1.06329	5	4.99996	0.968863	5	8.57973	230	25.907	4.69092
F6T1Q0	2',5'-phosphodiesterase 12 OS=Homo sapiens GN=PDE12 PE=1 SV=1 - [F6T1Q0_HUMAN]	8.85818	5.51	3	2	2	2	1.23095e+07	1.25772	2	3.77899	1.13883	2	10.4084	1.04808	2	11.8652	472	52.1427	7.84033
Q92614-5	Isoform 5 of Unconventional myosin-XVIIIa OS=Homo sapiens GN=MYO18A - [MY18A_HUMAN]	3.46442	0.89	6	1	1	1	4.41266e+06	1.25694	1		1.22812	1		0.832266	1		1581	180.383	5.90967
Q96GK7	Fumarylacetoacetate hydrolase domain-containing protein 2A OS=Homo sapiens GN=FAHD2A PE=1 SV=1 - [FAH2A_HUMAN]	19.7735	18.79	3	4	4	5	4.04561e+07	1.25689	5	13.1676	0.927963	5	14.4854	0.924592	5	0.729436	314	34.5741	8.23584
P57081-3	Isoform 3 of tRNA (guanine-N(7)-)-methyltransferase non-catalytic subunit WDR4 OS=Homo sapiens GN=WDR4 - [WDR4_HUMAN]	10.0443	6.77	3	1	2	3	1.4449e+07	1.25646	2	3.06086	0.945992	2	9.15063	1.04007	2	4.52203	266	29.9272	7.35693
P62314	Small nuclear ribonucleoprotein Sm D1 OS=Homo sapiens GN=SNRPD1 PE=1 SV=1 - [SMD1_HUMAN]	12.2684	43.7	3	3	3	3	6.69719e+07	1.25634	3	9.58838	1.02593	3	14.1526	0.878257	3	26.9427	119	13.2734	11.561
P52594-2	Isoform 2 of Arf-GAP domain and FG repeat-containing protein 1 OS=Homo sapiens GN=AGFG1 - [AGFG1_HUMAN]	28.6758	15.71	6	4	4	6	4.30028e+07	1.25625	6	12.1517	1.02954	6	7.61033	0.985478	6	8.39336	522	54.1484	8.92432
P42126-2	Isoform 2 of Enoyl-CoA delta isomerase 1, mitochondrial OS=Homo sapiens GN=ECI1 - [ECI1_HUMAN]	27.9644	15.09	4	4	4	7	7.19588e+07	1.25589	7	6.70116	1.21432	7	27.2662	0.985341	7	19.4391	285	30.8763	8.89502
H7C5E8	Serotransferrin (Fragment) OS=Homo sapiens GN=TF PE=1 SV=1 - [H7C5E8_HUMAN]	3.02394	4.9	2	1	1	1	1.59697e+08	1.25561	1		1.32259	1		1.0982	1		143	15.8278	9.33447
E9PMI6	Methylosome subunit pICln OS=Homo sapiens GN=CLNS1A PE=1 SV=1 - [E9PMI6_HUMAN]	7.8775	14.97	5	2	2	2	2.81928e+07	1.25476	2	6.90773	1.23795	2	11.159	1.05575	2	9.96762	167	18.2477	4.41162
S4R3N1	Protein HSPE1-MOB4 OS=Homo sapiens GN=HSPE1-MOB4 PE=3 SV=1 - [S4R3N1_HUMAN]	61.8859	24.14	5	2	5	15	1.73759e+09	1.25409	2	10.5026	1.21059	2	2.75772	0.940247	2	11.7842	261	29.7177	6.16357
P15121	Aldose reductase OS=Homo sapiens GN=AKR1B1 PE=1 SV=3 - [ALDR_HUMAN]	336.856	70.89	3	19	20	80	3.56377e+09	1.25167	77	10.9798	0.99088	77	15.2216	0.951805	77	7.52715	316	35.8305	6.97607
Q86U28	Iron-sulfur cluster assembly 2 homolog, mitochondrial OS=Homo sapiens GN=ISCA2 PE=1 SV=2 - [ISCA2_HUMAN]	3.36904	7.79	1	1	1	1	7.05347e+06	1.25161	1		1.0729	1		0.983635	1		154	16.4662	5.24951
P00390-2	Isoform Cytoplasmic of Glutathione reductase, mitochondrial OS=Homo sapiens GN=GSR - [GSHR_HUMAN]	187.279	50.94	7	17	17	43	4.70358e+08	1.25015	42	21.6092	0.977301	42	16.9827	1.02072	42	11.4522	479	51.6674	7.7085
P20340	Ras-related protein Rab-6A OS=Homo sapiens GN=RAB6A PE=1 SV=3 - [RAB6A_HUMAN]	14.4365	10.58	49	1	2	4	3.7596e+07	1.24946	2	7.07404	1.06399	2	1.66488	0.985058	2	7.92315	208	23.5779	5.5415
O00743-2	Isoform 2 of Serine/threonine-protein phosphatase 6 catalytic subunit OS=Homo sapiens GN=PPP6C - [PPP6_HUMAN]	3.44387	3.53	3	1	1	1	2.10337e+07	1.24913	1		0.957928	1		1.12269	1		283	32.5113	6.03662
O95336	6-phosphogluconolactonase OS=Homo sapiens GN=PGLS PE=1 SV=2 - [6PGL_HUMAN]	45.6148	26.36	4	6	6	11	8.01365e+07	1.24822	11	9.23575	0.867463	11	10.785	0.97831	11	6.66184	258	27.5296	6.04932
P28799	Granulins OS=Homo sapiens GN=GRN PE=1 SV=2 - [GRN_HUMAN]	20.5581	14.33	7	6	6	6	4.88395e+07	1.2476	6	18.1545	0.989657	6	13.6135	0.97527	6	4.61591	593	63.4998	6.82959
Q8WWM7-6	Isoform 6 of Ataxin-2-like protein OS=Homo sapiens GN=ATXN2L - [ATX2L_HUMAN]	23.9706	10.33	17	6	7	7	3.48596e+07	1.24726	5	8.5026	1.05482	6	13.0603	1.14217	6	11.5996	968	102.831	8.63135
P61204	ADP-ribosylation factor 3 OS=Homo sapiens GN=ARF3 PE=1 SV=2 - [ARF3_HUMAN]	66.7237	57.46	8	5	10	17	9.08011e+07	1.24707	9	40.8367	0.97074	9	21.9888	0.992755	9	9.38273	181	20.5877	7.43018
Q9UQ35	Serine/arginine repetitive matrix protein 2 OS=Homo sapiens GN=SRRM2 PE=1 SV=2 - [SRRM2_HUMAN]	55.4105	7.34	9	13	13	14	4.03542e+07	1.24687	14	15.4242	1.15083	14	9.89673	0.981309	14	9.60854	2752	299.438	12.0591
P10155-3	Isoform 3 of 60 kDa SS-A/Ro ribonucleoprotein OS=Homo sapiens GN=TROVE2 - [RO60_HUMAN]	24.8479	15.83	8	6	6	7	7.4535e+07	1.24662	7	11.764	1.03387	7	8.54102	1.05142	7	12.2796	518	58.4452	8.36768
Q9Y265	RuvB-like 1 OS=Homo sapiens GN=RUVBL1 PE=1 SV=1 - [RUVB1_HUMAN]	117.219	56.36	6	18	18	28	1.61028e+08	1.24635	28	23.0828	0.990199	28	16.4915	0.972727	28	8.00081	456	50.1963	6.41748
Q13442	28 kDa heat- and acid-stable phosphoprotein OS=Homo sapiens GN=PDAP1 PE=1 SV=1 - [HAP28_HUMAN]	26.9651	37.02	2	6	6	7	1.06439e+08	1.24618	7	19.0234	1.08855	7	4.2116	0.851455	7	7.23966	181	20.6176	8.86572
Q99729-3	Isoform 3 of Heterogeneous nuclear ribonucleoprotein A/B OS=Homo sapiens GN=HNRNPAB - [ROAA_HUMAN]	41.1598	25.96	8	6	7	11	1.52533e+08	1.24528	8	20.4073	1.346	8	17.5973	0.901847	8	11.7882	285	30.5691	7.91357
B9ZVT1	RNA-binding protein 12B OS=Homo sapiens GN=RBM12B PE=1 SV=2 - [B9ZVT1_HUMAN]	2.99405	1.59	2	1	1	1	5.0284e+06	1.24444	1		1.51249	1		1.16023	1		881	102.641	7.53271
A0A087WXL5	Tumor necrosis factor alpha-induced protein 3 OS=Homo sapiens GN=TNFAIP3 PE=1 SV=2 - [A0A087WXL5_HUMAN]	3.32473	3.62	5	1	1	1	2.84025e+06	1.24372	1		0.847254	1		0.892437	1		470	54.2603	6.91748
E5RIP7	Inositol monophosphatase 1 (Fragment) OS=Homo sapiens GN=IMPA1 PE=1 SV=5 - [E5RIP7_HUMAN]	22.4346	33.7	11	5	5	5	3.65709e+07	1.24358	5	27.4064	0.944424	5	9.12117	1.05597	5	8.64571	181	19.9691	8.07471
Q9ULV4	Coronin-1C OS=Homo sapiens GN=CORO1C PE=1 SV=1 - [COR1C_HUMAN]	70.0848	34.18	19	16	16	18	2.07178e+08	1.24311	18	26.5873	1.13049	18	16.9607	0.975441	18	7.29019	474	53.2151	7.07861
M0R268	U1 small nuclear ribonucleoprotein A (Fragment) OS=Homo sapiens GN=SNRPA PE=1 SV=1 - [M0R268_HUMAN]	10.0017	9.38	6	3	3	3	6.69209e+07	1.24273	3	4.02058	1.28905	3	8.37531	0.973833	3	1.31392	256	28.3698	9.72998
Q9BUP3-2	Isoform 2 of Oxidoreductase HTATIP2 OS=Homo sapiens GN=HTATIP2 - [HTAI2_HUMAN]	6.87566	26.32	4	2	2	2	6.98154e+06	1.24257	2	9.59361	1.18872	2	4.91133	1.08928	2	1.0635	133	14.9046	7.63525
A0A087WSV8	Nucleobindin 2, isoform CRA_b OS=Homo sapiens GN=NUCB2 PE=1 SV=1 - [A0A087WSV8_HUMAN]	42.0707	25	10	8	8	10	5.83421e+07	1.24006	10	11.4518	1.06888	10	14.3058	0.990495	10	12.4261	420	50.1964	5.12256
Q7Z417	Nuclear fragile X mental retardation-interacting protein 2 OS=Homo sapiens GN=NUFIP2 PE=1 SV=1 - [NUFP2_HUMAN]	20.9605	9.78	2	5	5	5	2.11563e+07	1.23925	5	9.61951	1.34852	5	10.2058	0.904992	5	11.0824	695	76.0747	8.70459
P35269	General transcription factor IIF subunit 1 OS=Homo sapiens GN=GTF2F1 PE=1 SV=2 - [T2FA_HUMAN]	19.2244	10.64	4	5	5	5	2.80226e+07	1.2378	5	7.87958	0.935401	5	12.8158	1.04475	5	1.74333	517	58.2051	7.48877
P08729	Keratin, type II cytoskeletal 7 OS=Homo sapiens GN=KRT7 PE=1 SV=5 - [K2C7_HUMAN]	94.5156	44.14	12	16	18	25	2.02209e+08	1.23735	21	16.1432	1.05727	22	22.3812	1.11936	22	10.1289	469	51.3543	5.47803
A0A087WWT1	Succinate dehydrogenase [ubiquinone] iron-sulfur subunit, mitochondrial (Fragment) OS=Homo sapiens GN=SDHB PE=1 SV=1 - [A0A087WWT1_HUMAN]	15.3294	15.5	3	3	3	4	2.45331e+07	1.23667	4	12.2272	1.24979	4	1.58344	0.926776	4	2.3501	200	22.7273	8.29443
P30533	Alpha-2-macroglobulin receptor-associated protein OS=Homo sapiens GN=LRPAP1 PE=1 SV=1 - [AMRP_HUMAN]	10.072	10.64	2	3	3	3	2.52029e+07	1.23617	3	27.7686	0.957782	3	3.49033	0.999462	3	16.8375	357	41.4409	8.77783
P25815	Protein S100-P OS=Homo sapiens GN=S100P PE=1 SV=2 - [S100P_HUMAN]	6.80893	10.53	1	1	1	2	3.92973e+07	1.23607	2	6.36046	0.91412	2	0.550258	1.049	2	0.244584	95	10.3932	4.88135
P68371	Tubulin beta-4B chain OS=Homo sapiens GN=TUBB4B PE=1 SV=1 - [TBB4B_HUMAN]	676.41	57.53	11	4	23	163	5.06847e+09	1.23582	8	13.4004	1.10387	8	39.647	0.962038	8	10.1985	445	49.799	4.89404
P35754	Glutaredoxin-1 OS=Homo sapiens GN=GLRX PE=1 SV=2 - [GLRX1_HUMAN]	18.1385	57.55	1	3	3	6	1.16807e+08	1.23511	4	31.1173	0.916954	4	21.8801	1.15627	4	13.7865	106	11.7682	8.08936
E9PP60	GDP-L-fucose synthase OS=Homo sapiens GN=TSTA3 PE=1 SV=1 - [E9PP60_HUMAN]	12.4615	26.96	5	2	2	3	2.12236e+07	1.23482	3	7.23133	1.01737	3	11.5261	1.07785	3	2.52143	115	12.097	7.82568
Q13158	FAS-associated death domain protein OS=Homo sapiens GN=FADD PE=1 SV=1 - [FADD_HUMAN]	13.2305	19.71	1	3	3	3	2.01664e+07	1.23391	3	2.85146	1.07601	3	1.92422	0.968513	3	6.61404	208	23.2648	5.69385
P20618	Proteasome subunit beta type-1 OS=Homo sapiens GN=PSMB1 PE=1 SV=2 - [PSB1_HUMAN]	76.6948	54.36	1	10	10	19	2.90407e+08	1.23354	17	27.0532	1.07698	17	18.1805	0.969219	17	7.97056	241	26.4724	8.1333
Q04917	14-3-3 protein eta OS=Homo sapiens GN=YWHAH PE=1 SV=4 - [1433F_HUMAN]	101.149	44.31	4	6	12	27	1.34672e+09	1.23336	11	4.32728	0.916131	11	5.39786	0.968177	11	8.32644	246	28.201	4.84326
P08579	U2 small nuclear ribonucleoprotein B'' OS=Homo sapiens GN=SNRPB2 PE=1 SV=1 - [RU2B_HUMAN]	7.08371	8.44	1	2	2	2	68053272	1.23207	2	17.4957	1.13249	2	4.37793	1.09888	2	13.1732	225	25.4701	9.71533
A0A087X1I3	Succinate dehydrogenase [ubiquinone] flavoprotein subunit, mitochondrial OS=Homo sapiens GN=SDHA PE=1 SV=1 - [A0A087X1I3_HUMAN]	20.8677	15.99	5	5	5	5	3.83114e+07	1.23164	5	6.21367	1.10434	5	29.7614	0.955436	5	7.42482	519	56.6266	7.50342
Q02750-2	Isoform 2 of Dual specificity mitogen-activated protein kinase kinase 1 OS=Homo sapiens GN=MAP2K1 - [MP2K1_HUMAN]	21.284	17.44	3	2	4	5	2.67239e+07	1.23155	2	22.8296	0.678422	2	24.129	0.759838	2	16.0521	367	40.7378	6.46826
Q96B45	UPF0693 protein C10orf32 OS=Homo sapiens GN=C10orf32 PE=1 SV=1 - [CJ032_HUMAN]	3.15982	12.38	2	1	1	1	5.64788e+06	1.23087	1		0.735614	1		1.09319	1		105	11.557	6.78564
Q9HD26-2	Isoform 2 of Golgi-associated PDZ and coiled-coil motif-containing protein OS=Homo sapiens GN=GOPC - [GOPC_HUMAN]	3.30656	3.08	2	1	1	1	5.84286e+06	1.23068	1		0.970854	1		1.11628	1		454	49.6904	6.07471
K7EKQ0	Kunitz-type protease inhibitor 2 (Fragment) OS=Homo sapiens GN=SPINT2 PE=1 SV=5 - [K7EKQ0_HUMAN]	3.6835	5.71	2	1	1	1	1.68793e+07	1.23058	1		1.03899	1		0.943921	1		175	19.8203	8.04541
P40222	Alpha-taxilin OS=Homo sapiens GN=TXLNA PE=1 SV=3 - [TXLNA_HUMAN]	7.74469	4.76	1	2	2	2	1.17527e+07	1.23056	2	20.9023	1.01161	2	5.9245	0.973811	2	16.0902	546	61.8532	6.52197
O95816-2	Isoform 2 of BAG family molecular chaperone regulator 2 OS=Homo sapiens GN=BAG2 - [BAG2_HUMAN]	27.1103	37.64	2	6	6	7	3.78225e+07	1.23036	7	18.5363	0.881875	7	6.59395	1.17582	7	6.22933	178	20.1763	6.29053
Q9BSH5	Haloacid dehalogenase-like hydrolase domain-containing protein 3 OS=Homo sapiens GN=HDHD3 PE=1 SV=1 - [HDHD3_HUMAN]	3.8458	6.37	1	1	1	1	7.05054e+06	1.22982	1		1.04643	1		1.10355	1		251	27.9824	6.7124
Q9BVJ7	Dual specificity protein phosphatase 23 OS=Homo sapiens GN=DUSP23 PE=1 SV=1 - [DUS23_HUMAN]	3.57834	8.67	1	1	1	1	14725925	1.22961	1		1.25681	1		1.0154	1		150	16.5776	8.20654
Q9GZT8-2	Isoform 2 of NIF3-like protein 1 OS=Homo sapiens GN=NIF3L1 - [GTPC1_HUMAN]	12.1316	8.29	4	1	2	3	2.47764e+07	1.22893	1		1.03861	1		1.0564	1		350	38.959	6.40479
M0QYV5	ATP-dependent Clp protease proteolytic subunit (Fragment) OS=Homo sapiens GN=CLPP PE=1 SV=1 - [M0QYV5_HUMAN]	11.5106	14.37	3	2	2	3	2.17139e+07	1.22855	3	2.98124	1.24911	3	8.6724	0.965986	3	12.3157	160	16.9804	9.39307
Q5T6F2	Ubiquitin-associated protein 2 OS=Homo sapiens GN=UBAP2 PE=1 SV=1 - [UBAP2_HUMAN]	7.83929	4.11	3	2	2	2	7.66377e+06	1.22728	2	12.3672	1.00501	2	2.16696	1.14059	2	27.4965	1119	117.044	7.34229
Q15637-4	Isoform 4 of Splicing factor 1 OS=Homo sapiens GN=SF1 - [SF01_HUMAN]	56.6061	23.72	10	10	10	15	8.37988e+07	1.22702	13	10.7353	1.1764	15	18.0703	1.01213	15	11.6563	548	59.6739	9.49561
Q92823-3	Isoform 3 of Neuronal cell adhesion molecule OS=Homo sapiens GN=NRCAM - [NRCAM_HUMAN]	3.17956	1.27	8	1	1	1	2.31458e+06	1.22682	1		1.37584	1		0.983655	1		1180	130.586	6.03662
B4DNC9	Iron-sulfur cluster assembly enzyme ISCU, mitochondrial OS=Homo sapiens GN=ISCU PE=1 SV=1 - [B4DNC9_HUMAN]	6.66241	11.69	5	2	2	2	2.09768e+07	1.22604	2	40.7122	1.20317	2	2.5886	1.1104	2	0.373673	154	16.5448	9.53955
O15155-2	Isoform 2 of BET1 homolog OS=Homo sapiens GN=BET1 - [BET1_HUMAN]	3.40633	13.25	5	1	1	1	4.07588e+06	1.22575	1		0.780595	1		1.10349	1		83	9.01434	5.05908
Q9BQA1	Methylosome protein 50 OS=Homo sapiens GN=WDR77 PE=1 SV=1 - [MEP50_HUMAN]	16.6878	14.04	3	3	3	4	1.95962e+07	1.22538	4	23.3154	1.07013	4	10.2135	0.935644	4	5.01816	342	36.7011	5.17334
A5A3E0	POTE ankyrin domain family member F OS=Homo sapiens GN=POTEF PE=1 SV=2 - [POTEF_HUMAN]	192.566	7.07	2	1	7	53	1.03841e+10	1.22524	3	0.521384	1.16085	3	1.85247	1.01772	3	2.52322	1075	121.367	6.20166
E9PES6	High mobility group protein B3 (Fragment) OS=Homo sapiens GN=HMGB3 PE=1 SV=1 - [E9PES6_HUMAN]	36.8787	28.76	4	4	5	10	1.86132e+08	1.22509	6	6.84562	0.969735	6	3.50037	1.02045	6	6.14879	153	17.511	9.78857
P10412	Histone H1.4 OS=Homo sapiens GN=HIST1H1E PE=1 SV=2 - [H14_HUMAN]	82.8805	32.88	3	3	11	20	3.99746e+08	1.22387	4	7.13826	1.41196	4	0.23046	0.694036	4	1.59938	219	21.852	11.0337
Q10713	Mitochondrial-processing peptidase subunit alpha OS=Homo sapiens GN=PMPCA PE=1 SV=2 - [MPPA_HUMAN]	7.04394	4.19	3	2	2	2	2.42958e+07	1.22327	2	18.5628	1.14363	2	2.95838	1.15626	2	17.8117	525	58.2156	6.91748
Q9Y316	Protein MEMO1 OS=Homo sapiens GN=MEMO1 PE=1 SV=1 - [MEMO1_HUMAN]	34.1449	41.08	4	6	6	9	3.04699e+07	1.22168	8	10.9131	0.995848	8	29.8178	0.919646	8	13.0456	297	33.7115	7.13721
Q16629-3	Isoform 3 of Serine/arginine-rich splicing factor 7 OS=Homo sapiens GN=SRSF7 - [SRSF7_HUMAN]	7.66233	28.79	6	2	2	2	5.35392e+07	1.22162	2	13.7132	1.74063	2	23.3823	0.838025	2	3.18676	132	15.2475	9.62744
A0A087WTP3	Far upstream element-binding protein 2 OS=Homo sapiens GN=KHSRP PE=1 SV=1 - [A0A087WTP3_HUMAN]	65.5315	21.94	10	11	12	19	1.04207e+08	1.22161	16	22.668	1.25218	16	18.4233	0.931218	16	4.72031	711	72.9823	7.7085
Q9P1F3	Costars family protein ABRACL OS=Homo sapiens GN=ABRACL PE=1 SV=1 - [ABRAL_HUMAN]	16.1114	45.68	1	2	2	4	2.8709e+07	1.2213	4	1.33827	0.98892	4	4.87517	0.899811	4	7.6908	81	9.05086	6.29053
O95994	Anterior gradient protein 2 homolog OS=Homo sapiens GN=AGR2 PE=1 SV=1 - [AGR2_HUMAN]	116.161	61.71	7	10	10	27	7.45402e+08	1.2209	27	16.9026	1.25003	27	15.6776	1.04481	27	9.91045	175	19.9666	8.99756
Q15393	Splicing factor 3B subunit 3 OS=Homo sapiens GN=SF3B3 PE=1 SV=4 - [SF3B3_HUMAN]	89.9971	19.56	7	18	18	24	9.98199e+07	1.22075	24	21.8166	1.17472	24	19.1331	0.951918	24	11.1097	1217	135.492	5.26221
O43598-2	Isoform 2 of 2'-deoxynucleoside 5'-phosphate N-hydrolase 1 OS=Homo sapiens GN=DNPH1 - [DNPH1_HUMAN]	3.89352	11.49	3	1	1	1	8.28924e+07	1.22072	1		1.02189	1		0.901324	1		148	16.1772	6.78564
A0A0D9SFI6	Four and a half LIM domains protein 1 (Fragment) OS=Homo sapiens GN=FHL1 PE=4 SV=1 - [A0A0D9SFI6_HUMAN]	11.7378	16.33	17	2	2	3	2.22275e+07	1.22072	3	0.809509	1.01006	3	9.26479	0.959927	3	3.34915	147	16.8128	8.20654
P17174-2	Isoform 2 of Aspartate aminotransferase, cytoplasmic OS=Homo sapiens GN=GOT1 - [AATC_HUMAN]	57.855	27.55	2	7	7	13	6.79447e+07	1.2207	13	12.9982	1.07589	13	19.9853	0.953269	13	3.92435	392	44.1193	8.07471
P28070	Proteasome subunit beta type-4 OS=Homo sapiens GN=PSMB4 PE=1 SV=4 - [PSB4_HUMAN]	56.7057	36.36	1	6	6	12	9.06674e+07	1.21988	12	17.7574	0.982323	12	17.7801	0.922378	12	13.5399	264	29.1855	5.97314
Q9Y520-2	Isoform 2 of Protein PRRC2C OS=Homo sapiens GN=PRRC2C - [PRC2C_HUMAN]	25.6483	3.88	10	6	6	7	3.52433e+07	1.21839	7	11.0668	1.11496	7	13.1643	0.929044	7	7.70998	2653	290.915	9.17334
E5RHH7	ADP-ribosylation factor GTPase-activating protein 1 (Fragment) OS=Homo sapiens GN=ARFGAP1 PE=1 SV=1 - [E5RHH7_HUMAN]	7.00926	20.92	10	2	2	2	1.97474e+07	1.218	2	16.1652	0.884495	2	6.10295	1.02332	2	0.0817142	153	16.4259	6.56592
O43678	NADH dehydrogenase [ubiquinone] 1 alpha subcomplex subunit 2 OS=Homo sapiens GN=NDUFA2 PE=1 SV=3 - [NDUA2_HUMAN]	5.59032	21.21	1	1	1	1	2.90286e+07	1.21777	1		1.33482	1		0.888042	1		99	10.9148	9.56885
P33240-2	Isoform 2 of Cleavage stimulation factor subunit 2 OS=Homo sapiens GN=CSTF2 - [CSTF2_HUMAN]	29.8224	16.07	5	5	7	8	5.87786e+07	1.21686	6	25.5455	1.25285	6	16.6543	1.05258	6	12.9795	560	59.2137	6.75635
Q13541	Eukaryotic translation initiation factor 4E-binding protein 1 OS=Homo sapiens GN=EIF4EBP1 PE=1 SV=3 - [4EBP1_HUMAN]	8.81508	36.44	1	2	2	2	2.6425e+07	1.21655	2	25.3108	1.228	2	24.0698	0.902237	2	19.023	118	12.5721	5.47803
O75475	PC4 and SFRS1-interacting protein OS=Homo sapiens GN=PSIP1 PE=1 SV=1 - [PSIP1_HUMAN]	20.2149	11.89	3	6	6	6	2.7121e+07	1.21638	6	12.2506	1.35099	6	4.99806	0.850532	6	11.1332	530	60.0667	9.12939
D6RB11	Ubiquitin-conjugating enzyme E2 Z (Fragment) OS=Homo sapiens GN=UBE2Z PE=1 SV=5 - [D6RB11_HUMAN]	3.49881	6.63	3	1	1	1	1.20648e+07	1.21629	1		0.90219	1		0.902978	1		181	18.3968	5.07178
P61964	WD repeat-containing protein 5 OS=Homo sapiens GN=WDR5 PE=1 SV=1 - [WDR5_HUMAN]	9.94755	8.08	2	2	2	3	1.44264e+07	1.21587	3	15.4433	1.03761	3	22.0733	1.02444	3	5.17193	334	36.5655	8.26514
O14818	Proteasome subunit alpha type-7 OS=Homo sapiens GN=PSMA7 PE=1 SV=1 - [PSA7_HUMAN]	101.412	41.94	9	12	12	24	2.91e+08	1.2149	24	17.2418	1.13159	24	12.3681	0.971635	24	6.64643	248	27.8696	8.45557
P49590-2	Isoform 2 of Probable histidine--tRNA ligase, mitochondrial OS=Homo sapiens GN=HARS2 - [SYHM_HUMAN]	33.4104	16.63	4	1	7	9	3.51983e+07	1.21476	1		0.924442	1		1.03584	1		481	54.0801	8.01611
P10768	S-formylglutathione hydrolase OS=Homo sapiens GN=ESD PE=1 SV=2 - [ESTD_HUMAN]	40.288	36.52	4	6	6	10	2.27483e+08	1.21433	8	6.18875	0.929829	9	5.18079	0.992197	9	5.56257	282	31.4425	7.02002
Q9H444	Charged multivesicular body protein 4b OS=Homo sapiens GN=CHMP4B PE=1 SV=1 - [CHM4B_HUMAN]	35.9678	31.7	2	5	5	8	1.02148e+08	1.21402	8	19.7345	1.01879	8	15.3757	0.957847	8	8.30805	224	24.9346	4.81787
H0Y4R1	Inosine-5'-monophosphate dehydrogenase 2 (Fragment) OS=Homo sapiens GN=IMPDH2 PE=1 SV=1 - [H0Y4R1_HUMAN]	31.1238	20.64	12	6	6	7	2.76055e+07	1.21367	7	9.51051	1.38283	7	7.21931	1.2765	7	16.0991	470	51.0352	8.17725
K7EP06	mRNA cap guanine-N7 methyltransferase OS=Homo sapiens GN=RNMT PE=1 SV=1 - [K7EP06_HUMAN]	3.37708	3.36	3	1	1	1	3.79604e+06	1.21363	1		1.19365	1		0.952761	1		298	34.8164	7.50342
H3BPK3	Hydroxyacylglutathione hydrolase, mitochondrial (Fragment) OS=Homo sapiens GN=HAGH PE=1 SV=1 - [H3BPK3_HUMAN]	16.1884	26.78	7	4	4	4	3.19742e+07	1.21235	4	23.3439	0.95679	4	8.6881	0.976251	4	19.9275	239	26.3984	8.23584
O75828	Carbonyl reductase [NADPH] 3 OS=Homo sapiens GN=CBR3 PE=1 SV=3 - [CBR3_HUMAN]	23.8954	11.91	1	1	2	6	1.00673e+08	1.21211	1		1.14127	1		1.06407	1		277	30.8307	6.17627
M0QY97	Zinc finger CCCH domain-containing protein 4 (Fragment) OS=Homo sapiens GN=ZC3H4 PE=1 SV=1 - [M0QY97_HUMAN]	10.6822	3.74	2	2	2	3	1.19475e+07	1.21186	3	4.43323	1.22519	3	5.43663	0.926916	3	6.04858	910	95.4765	7.32764
Q96FX7	tRNA (adenine(58)-N(1))-methyltransferase catalytic subunit TRMT61A OS=Homo sapiens GN=TRMT61A PE=1 SV=1 - [TRM61_HUMAN]	19.6986	26.3	2	5	5	5	2.30231e+07	1.2118	5	9.8195	0.984325	5	22.1365	1.0547	5	6.08235	289	31.3619	7.35693
P11021	78 kDa glucose-regulated protein OS=Homo sapiens GN=HSPA5 PE=1 SV=2 - [GRP78_HUMAN]	634.679	55.05	1	43	45	146	1.62555e+09	1.21145	137	19.5558	1.04504	137	21.6134	0.981732	137	8.53567	654	72.2884	5.16064
H3BTA2	Serine/threonine-protein phosphatase (Fragment) OS=Homo sapiens GN=PPP4C PE=1 SV=1 - [H3BTA2_HUMAN]	7.90902	10.49	5	1	2	2	1.77506e+07	1.21	1		0.858772	1		1.019	1		267	30.5422	5.31299
Q6Y7W6-4	Isoform 3 of PERQ amino acid-rich with GYF domain-containing protein 2 OS=Homo sapiens GN=GIGYF2 - [PERQ2_HUMAN]	6.61368	1.48	8	2	2	2	1.34842e+07	1.20982	2	59.9956	1.04214	2	8.1913	0.914083	2	9.84671	1286	148.545	5.5415
P36957	Dihydrolipoyllysine-residue succinyltransferase component of 2-oxoglutarate dehydrogenase complex, mitochondrial OS=Homo sapiens GN=DLST PE=1 SV=4 - [ODO2_HUMAN]	42.5902	15.89	6	7	7	11	1.33248e+08	1.20934	11	13.1952	1.0679	11	9.52446	0.938911	11	14.2638	453	48.7245	8.95361
Q9Y5J7	Mitochondrial import inner membrane translocase subunit Tim9 OS=Homo sapiens GN=TIMM9 PE=1 SV=1 - [TIM9_HUMAN]	8.03638	25.84	3	2	2	2	2.4946e+07	1.20864	2	0.595193	1.38578	2	2.65813	0.900616	2	4.1414	89	10.3711	7.21045
O43809	Cleavage and polyadenylation specificity factor subunit 5 OS=Homo sapiens GN=NUDT21 PE=1 SV=1 - [CPSF5_HUMAN]	13.5721	14.1	2	3	3	4	4.0997e+07	1.20836	4	1.61192	1.0151	4	12.7703	1.01003	4	1.283	227	26.2107	8.82178
O75695	Protein XRP2 OS=Homo sapiens GN=RP2 PE=1 SV=4 - [XRP2_HUMAN]	3.15131	2.86	1	1	1	1	4.24706e+06	1.20794	1		0.523892	1		1.06346	1		350	39.6155	5.12256
Q5QPP1	UDP-glucose 4-epimerase (Fragment) OS=Homo sapiens GN=GALE PE=1 SV=1 - [Q5QPP1_HUMAN]	14.4315	24.74	6	3	3	4	1.7498e+07	1.20759	4	15.8671	1.06364	4	17.104	1.01199	4	6.44194	194	21.4189	6.78564
E9PQI5	Charged multivesicular body protein 4a OS=Homo sapiens GN=CHMP4A PE=1 SV=1 - [E9PQI5_HUMAN]	9.92332	18.67	6	3	3	3	2.22711e+07	1.20747	3	8.18431	1.00494	3	4.94471	1.01169	3	4.82223	166	18.833	10.1401
P22307-8	Isoform 8 of Non-specific lipid-transfer protein OS=Homo sapiens GN=SCP2 - [NLTP_HUMAN]	42.3986	24.67	10	9	9	11	1.20058e+08	1.20741	11	8.58772	1.01271	11	12.5717	0.925838	11	7.51717	523	56.4604	6.88818
P42166	Lamina-associated polypeptide 2, isoform alpha OS=Homo sapiens GN=TMPO PE=1 SV=2 - [LAP2A_HUMAN]	24.1936	9.94	5	6	6	6	3.39875e+07	1.20703	6	40.2116	1.23065	6	17.0693	1.16012	6	21.6027	694	75.4456	7.66455
O95202	LETM1 and EF-hand domain-containing protein 1, mitochondrial OS=Homo sapiens GN=LETM1 PE=1 SV=1 - [LETM1_HUMAN]	3.08796	2.71	1	1	1	1	8.49696e+06	1.20681	1		1.16081	1		1.04122	1		739	83.302	6.69775
Q9H773	dCTP pyrophosphatase 1 OS=Homo sapiens GN=DCTPP1 PE=1 SV=1 - [DCTP1_HUMAN]	16.5549	32.94	3	4	4	4	2.82452e+07	1.20604	4	17.5008	1.49788	4	0.736493	0.980803	4	7.10239	170	18.6694	5.03369
Q96B26	Exosome complex component RRP43 OS=Homo sapiens GN=EXOSC8 PE=1 SV=1 - [EXOS8_HUMAN]	3.12642	3.99	1	1	1	1	7.02433e+06	1.2059	1		1.22658	1		1.11524	1		276	30.0203	5.30029
P13995-2	Isoform 2 of Bifunctional methylenetetrahydrofolate dehydrogenase/cyclohydrolase, mitochondrial OS=Homo sapiens GN=MTHFD2 - [MTDC_HUMAN]	15.6165	14.92	3	3	3	4	1.9663e+07	1.20573	4	9.03086	0.944415	4	14.4929	1.00328	4	8.43481	248	26.8323	7.18115
P02765	Alpha-2-HS-glycoprotein OS=Homo sapiens GN=AHSG PE=1 SV=1 - [FETUA_HUMAN]	12.4814	3.54	1	1	1	3	6.29213e+08	1.20563	3	4.16532	1.08373	3	4.31387	1.00337	3	5.6013	367	39.2997	5.71924
A0A087WUD1	Zinc finger protein 787 OS=Homo sapiens GN=ZNF787 PE=1 SV=1 - [A0A087WUD1_HUMAN]	3.13007	3.93	2	1	1	1	2585042	1.20531	1		1.51235	1		0.872121	1		382	40.4026	7.95752
Q12913	Receptor-type tyrosine-protein phosphatase eta OS=Homo sapiens GN=PTPRJ PE=1 SV=3 - [PTPRJ_HUMAN]	3.07834	0.9	3	1	1	1	1.11369e+07	1.20514	1		0.837212	1		0.97946	1		1337	145.851	5.57959
P00367	Glutamate dehydrogenase 1, mitochondrial OS=Homo sapiens GN=GLUD1 PE=1 SV=2 - [DHE3_HUMAN]	123.508	42.65	4	17	17	30	1.62885e+08	1.20512	28	19.4647	1.15339	28	14.8884	0.982884	28	10.7163	558	61.3592	7.79639
O60832	H/ACA ribonucleoprotein complex subunit 4 OS=Homo sapiens GN=DKC1 PE=1 SV=3 - [DKC1_HUMAN]	6.50648	1.95	1	1	1	2	6.76265e+06	1.20471	2	9.39721	1.32506	2	0.578029	1.03737	2	10.1833	514	57.6378	9.42236
Q8WUA2	Peptidyl-prolyl cis-trans isomerase-like 4 OS=Homo sapiens GN=PPIL4 PE=1 SV=1 - [PPIL4_HUMAN]	4.53939	3.25	1	1	1	1	7.03119e+06	1.2045	1		1.02442	1		0.898444	1		492	57.1895	5.92236
H7BYU9	UPF0687 protein C20orf27 (Fragment) OS=Homo sapiens GN=C20orf27 PE=1 SV=1 - [H7BYU9_HUMAN]	3.2201	7.87	3	1	1	1	6.01034e+07	1.20401	1		0.961246	1		1.12419	1		127	14.3503	6.65381
O43143	Pre-mRNA-splicing factor ATP-dependent RNA helicase DHX15 OS=Homo sapiens GN=DHX15 PE=1 SV=2 - [DHX15_HUMAN]	89.6395	22.39	1	15	15	23	1.22114e+08	1.20395	22	18.589	1.03358	22	19.5262	0.957981	22	10.6157	795	90.8752	7.45947
P23381	Tryptophan--tRNA ligase, cytoplasmic OS=Homo sapiens GN=WARS PE=1 SV=2 - [SYWC_HUMAN]	80.9521	27.18	19	11	11	22	2.1725e+08	1.20347	20	20.4213	1.00415	20	16.3162	1.01376	20	8.63641	471	53.1316	6.22705
Q96B97-3	Isoform 3 of SH3 domain-containing kinase-binding protein 1 OS=Homo sapiens GN=SH3KBP1 - [SH3K1_HUMAN]	76.1376	40.28	5	14	14	19	7.18195e+07	1.20341	19	13.6924	0.906711	19	7.02197	0.966875	19	11.9959	427	46.5812	8.82178
H0Y837	Nuclear pore complex protein Nup214 (Fragment) OS=Homo sapiens GN=NUP214 PE=1 SV=1 - [H0Y837_HUMAN]	8.02753	2.9	9	2	2	2	1.52696e+07	1.20268	2	0.164383	1.12378	2	4.36711	0.893944	2	7.46789	967	94.0907	8.48486
P34896-2	Isoform 2 of Serine hydroxymethyltransferase, cytosolic OS=Homo sapiens GN=SHMT1 - [GLYC_HUMAN]	39.6345	22.75	8	6	7	10	3.74033e+07	1.20068	8	22.4479	1.1066	8	20.3966	1.01768	8	4.46644	444	48.9969	7.69385
P27694	Replication protein A 70 kDa DNA-binding subunit OS=Homo sapiens GN=RPA1 PE=1 SV=2 - [RFA1_HUMAN]	23.7265	8.77	2	4	4	6	3.36512e+07	1.20064	6	10.9861	0.883457	6	17.3446	1.01488	6	1.26007	616	68.0953	7.21045
Q92783-2	Isoform 2 of Signal transducing adapter molecule 1 OS=Homo sapiens GN=STAM - [STAM1_HUMAN]	7.36717	5.46	3	2	2	2	2.68923e+07	1.20063	2	6.19232	1.13989	2	21.7586	0.998679	2	1.25055	403	44.9432	4.86865
Q9Y617	Phosphoserine aminotransferase OS=Homo sapiens GN=PSAT1 PE=1 SV=2 - [SERC_HUMAN]	135.532	47.3	2	16	16	32	1.40132e+08	1.20055	32	16.5861	1.13353	32	15.6664	1.00923	32	10.5507	370	40.3968	7.66455
O96033	Molybdopterin synthase sulfur carrier subunit OS=Homo sapiens GN=MOCS2 PE=1 SV=1 - [MOC2A_HUMAN]	6.7654	37.5	2	2	2	2	6.55326e+06	1.20052	2	6.72184	0.915428	2	8.00428	1.00121	2	0.124944	88	9.74921	4.71631
H0YFP7	Ethanolamine kinase 1 (Fragment) OS=Homo sapiens GN=ETNK1 PE=1 SV=1 - [H0YFP7_HUMAN]	3.6557	14.63	4	1	1	1	2.25637e+07	1.20005	1		1.07618	1		1.04311	1		82	8.99381	7.51807
Q13162	Peroxiredoxin-4 OS=Homo sapiens GN=PRDX4 PE=1 SV=1 - [PRDX4_HUMAN]	141.624	56.83	4	11	13	33	9.73033e+08	1.19969	25	18.4538	1.14364	26	17.0983	0.966358	26	10.5972	271	30.5208	6.29053
P13010	X-ray repair cross-complementing protein 5 OS=Homo sapiens GN=XRCC5 PE=1 SV=3 - [XRCC5_HUMAN]	94.629	29.51	2	16	16	24	1.50386e+08	1.19956	23	21.1381	0.952049	23	10.3568	0.967022	23	10.5198	732	82.6523	5.80811
Q9H814	Phosphorylated adapter RNA export protein OS=Homo sapiens GN=PHAX PE=1 SV=1 - [PHAX_HUMAN]	11.6905	9.39	1	3	3	3	2.00484e+07	1.19942	3	12.5915	1.1137	3	8.05808	0.98862	3	13.1459	394	44.3751	5.40186
P41250	Glycine--tRNA ligase OS=Homo sapiens GN=GARS PE=1 SV=3 - [SYG_HUMAN]	81.1141	23.14	2	15	15	20	1.19592e+08	1.19923	20	17.5636	1.00004	20	13.6186	1.05331	20	10.8944	739	83.1126	7.03467
Q7Z6E9-4	Isoform 4 of E3 ubiquitin-protein ligase RBBP6 OS=Homo sapiens GN=RBBP6 - [RBBP6_HUMAN]	3.02534	1.26	3	1	1	1	1.02941e+07	1.19908	1		1.25293	1		1.17012	1		952	105.971	9.0415
E9PJT3	Splicing factor 3B subunit 2 (Fragment) OS=Homo sapiens GN=SF3B2 PE=1 SV=1 - [E9PJT3_HUMAN]	7.05983	12.82	6	2	2	2	2.36405e+07	1.19854	2	29.332	1.26046	2	57.6175	1.0309	2	2.45382	273	29.1163	5.65576
C9J6H2	Insulin-like growth factor-binding protein 1 OS=Homo sapiens GN=IGFBP1 PE=1 SV=1 - [C9J6H2_HUMAN]	3.28564	6.48	3	1	1	1	51213763	1.1985	1		0.959184	1		0.952174	1		216	22.8709	4.97021
J3QSY4	H/ACA ribonucleoprotein complex subunit 2 OS=Homo sapiens GN=NHP2 PE=1 SV=1 - [J3QSY4_HUMAN]	4.0876	21.11	4	1	1	1	3.02834e+06	1.19793	1		1.52141	1		0.897097	1		90	10.0644	10.0083
Q96J02-2	Isoform 2 of E3 ubiquitin-protein ligase Itchy homolog OS=Homo sapiens GN=ITCH - [ITCH_HUMAN]	3.58704	1.97	2	1	1	1	1.38349e+06	1.19752	1		0.950267	1		1.26565	1		862	98.6141	6.25244
P46926	Glucosamine-6-phosphate isomerase 1 OS=Homo sapiens GN=GNPDA1 PE=1 SV=1 - [GNPI1_HUMAN]	49.7116	53.98	14	10	10	12	5.49158e+07	1.19749	12	24.8301	0.769069	12	12.9179	0.986095	12	14.0613	289	32.6476	6.91748
P82979	SAP domain-containing ribonucleoprotein OS=Homo sapiens GN=SARNP PE=1 SV=3 - [SARNP_HUMAN]	25.0197	28.1	3	6	6	7	1.02037e+08	1.19723	7	26.4911	1.08387	7	21.8593	1.00636	7	5.66643	210	23.6564	6.41748
P07237	Protein disulfide-isomerase OS=Homo sapiens GN=P4HB PE=1 SV=3 - [PDIA1_HUMAN]	428.364	70.08	12	40	40	107	1.4508e+09	1.19716	107	15.8724	1.08416	107	15.958	0.971861	107	8.05579	508	57.0807	4.86865
P41223	Protein BUD31 homolog OS=Homo sapiens GN=BUD31 PE=1 SV=2 - [BUD31_HUMAN]	11.041	17.36	4	3	3	3	2.06433e+07	1.19709	3	7.55963	1.13596	3	34.538	1.08027	3	1.13524	144	16.9886	8.82178
P17535	Transcription factor jun-D OS=Homo sapiens GN=JUND PE=1 SV=3 - [JUND_HUMAN]	3.20628	4.32	1	1	1	1	7.14178e+06	1.1964	1		1.07085	1		1.09131	1		347	35.1523	7.37158
Q86TX2	Acyl-coenzyme A thioesterase 1 OS=Homo sapiens GN=ACOT1 PE=1 SV=1 - [ACOT1_HUMAN]	37.6193	21.62	2	1	7	10	2.52059e+07	1.19621	1		1.23735	1		1.09707	1		421	46.2481	7.34229
H7C1S7	Selenocysteine lyase (Fragment) OS=Homo sapiens GN=SCLY PE=1 SV=1 - [H7C1S7_HUMAN]	4.98635	11.31	6	1	1	1	1.24276e+07	1.19502	1		0.945607	1		1.02304	1		168	17.9816	8.35303
P09104	Gamma-enolase OS=Homo sapiens GN=ENO2 PE=1 SV=3 - [ENOG_HUMAN]	213.866	58.99	5	11	16	49	6.36864e+08	1.19489	19	11.5614	0.963282	19	15.1003	0.956846	19	9.92026	434	47.239	5.03369
Q86UY0	Protein BLOC1S5-TXNDC5 OS=Homo sapiens GN=TXNDC5 PE=1 SV=1 - [Q86UY0_HUMAN]	140.016	54.72	3	19	19	32	1.88763e+08	1.19467	32	15.4424	1.14163	32	13.7033	0.976939	32	10.468	360	40.3439	5.8335
Q8TCS8	Polyribonucleotide nucleotidyltransferase 1, mitochondrial OS=Homo sapiens GN=PNPT1 PE=1 SV=2 - [PNPT1_HUMAN]	31.5369	14.69	2	8	8	10	2.93035e+07	1.19386	9	10.0912	1.14417	9	7.17738	1.01706	9	7.81325	783	85.8966	7.76709
P04075	Fructose-bisphosphate aldolase A OS=Homo sapiens GN=ALDOA PE=1 SV=2 - [ALDOA_HUMAN]	949.957	84.89	12	29	29	213	4.77236e+09	1.19383	191	24.7795	0.985691	192	15.1895	1.00733	193	10.1292	364	39.3953	8.08936
Q86WV2	COX4I1 protein OS=Homo sapiens GN=COX4I1 PE=1 SV=1 - [Q86WV2_HUMAN]	15.4157	45.78	6	4	4	4	4.60532e+07	1.19382	4	3.26932	1.14079	4	8.2347	0.92642	4	2.04099	83	9.28473	8.48486
Q9Y230	RuvB-like 2 OS=Homo sapiens GN=RUVBL2 PE=1 SV=3 - [RUVB2_HUMAN]	79.7403	33.69	6	13	13	21	1.02792e+08	1.19381	21	17.4781	1.13268	21	15.9371	1.01205	21	11.8448	463	51.1246	5.64307
P63241	Eukaryotic translation initiation factor 5A-1 OS=Homo sapiens GN=EIF5A PE=1 SV=2 - [IF5A1_HUMAN]	233.814	72.08	9	11	11	52	2.88205e+09	1.19319	52	25.4913	0.940971	52	12.2154	1.00103	52	9.17872	154	16.8214	5.23682
P61158	Actin-related protein 3 OS=Homo sapiens GN=ACTR3 PE=1 SV=3 - [ARP3_HUMAN]	76.7478	29.9	5	9	9	18	1.42543e+08	1.19289	18	14.8559	1.02948	18	17.4241	0.961944	18	7.82345	418	47.341	5.88428
O43175	D-3-phosphoglycerate dehydrogenase OS=Homo sapiens GN=PHGDH PE=1 SV=4 - [SERA_HUMAN]	53.6765	29.64	2	11	11	14	7.03168e+07	1.19269	14	10.3353	1.09391	14	9.97675	0.964479	14	11.2564	533	56.6144	6.7124
Q04837	Single-stranded DNA-binding protein, mitochondrial OS=Homo sapiens GN=SSBP1 PE=1 SV=1 - [SSBP_HUMAN]	32.8334	42.57	3	5	5	8	1.32649e+08	1.19255	8	22.9041	1.09765	8	2.67729	0.889604	8	1.33663	148	17.249	9.59814
P49748-2	Isoform 2 of Very long-chain specific acyl-CoA dehydrogenase, mitochondrial OS=Homo sapiens GN=ACADVL - [ACADV_HUMAN]	91.57	41.71	11	17	17	24	7.50431e+07	1.19176	22	18.6754	1.1039	23	14.3014	1.08281	23	7.51966	633	68.0152	8.55811
P02771	Alpha-fetoprotein OS=Homo sapiens GN=AFP PE=1 SV=1 - [FETA_HUMAN]	4.05963	2.63	2	1	1	1	7.80212e+06	1.19173	1		1.19777	1		0.989938	1		609	68.633	5.68115
Q96CT7	Coiled-coil domain-containing protein 124 OS=Homo sapiens GN=CCDC124 PE=1 SV=1 - [CC124_HUMAN]	27.34	30.04	2	6	6	7	3.32997e+07	1.19102	7	15.2761	1.17209	7	14.1394	0.983016	7	23.9702	223	25.8196	9.53955
Q96B36-2	Isoform 2 of Proline-rich AKT1 substrate 1 OS=Homo sapiens GN=AKT1S1 - [AKTS1_HUMAN]	11.7807	22.22	3	3	3	3	2.94736e+07	1.1909	3	3.37282	0.893515	3	2.73445	1.01795	3	0.641601	126	13.7987	4.60205
P11142	Heat shock cognate 71 kDa protein OS=Homo sapiens GN=HSPA8 PE=1 SV=1 - [HSP7C_HUMAN]	786.672	55.88	15	28	40	191	2.7604e+09	1.19049	144	20.3054	0.98562	144	15.4219	1.03584	144	10.8092	646	70.8542	5.51611
P49750-3	Isoform 3 of YLP motif-containing protein 1 OS=Homo sapiens GN=YLPM1 - [YLPM1_HUMAN]	10.7127	1.99	6	3	3	3	7.66615e+06	1.19045	3	10.6428	1.21941	3	12.3918	1.00327	3	0.654825	1862	209.353	6.60986
P52758	Ribonuclease UK114 OS=Homo sapiens GN=HRSP12 PE=1 SV=1 - [UK114_HUMAN]	21.3476	47.45	3	4	4	5	3.26888e+07	1.19005	5	9.89243	1.08878	5	2.83443	1.08055	5	8.28667	137	14.4846	8.67529
F8VR50	Actin-related protein 2/3 complex subunit 3 (Fragment) OS=Homo sapiens GN=ARPC3 PE=1 SV=1 - [F8VR50_HUMAN]	7.78083	15.48	3	1	1	2	1.13788e+08	1.18993	2	2.60759	0.902952	2	0.653536	0.942058	2	1.57284	84	9.71999	7.92822
Q5JRX3	Presequence protease, mitochondrial OS=Homo sapiens GN=PITRM1 PE=1 SV=3 - [PREP_HUMAN]	79.5395	23.72	7	15	15	18	7.43327e+07	1.18988	18	26.346	1.25178	18	8.989	0.999536	18	7.43073	1037	117.338	6.91748
U3KQC1	WD repeat-containing protein 18 (Fragment) OS=Homo sapiens GN=WDR18 PE=1 SV=1 - [U3KQC1_HUMAN]	11.372	9.64	7	3	3	3	2.03951e+07	1.18978	3	3.91954	1.16047	3	14.7283	0.924424	3	9.66336	394	43.32	6.85889
B3KSI3	Branched-chain-amino-acid aminotransferase OS=Homo sapiens GN=BCAT2 PE=1 SV=1 - [B3KSI3_HUMAN]	22.1545	17.61	7	5	5	5	2.74995e+07	1.18973	5	18.7567	1.01046	5	13.6726	0.945706	5	8.57262	352	39.8897	8.23584
H3BLS7	Vacuolar protein sorting-associated protein 13D (Fragment) OS=Homo sapiens GN=VPS13D PE=1 SV=1 - [H3BLS7_HUMAN]	19.4534	1.4	3	1	1	7	7.16042e+08	1.18741	5	9.87149	1.01431	5	35.1528	1.06323	5	2.24545	3210	356.805	6.80029
P56537	Eukaryotic translation initiation factor 6 OS=Homo sapiens GN=EIF6 PE=1 SV=1 - [IF6_HUMAN]	36.9826	40.82	6	6	6	8	5.16857e+07	1.18699	8	34.1896	1.07553	8	15.2285	0.995727	8	8.05109	245	26.5822	4.67822
Q9BZL4-2	Isoform 2 of Protein phosphatase 1 regulatory subunit 12C OS=Homo sapiens GN=PPP1R12C - [PP12C_HUMAN]	6.24389	4.03	6	2	2	2	6.57054e+06	1.1869	2	5.01312	0.982684	2	1.68589	0.97806	2	1.15308	719	78.1866	5.45264
A0A024QZ42	HCG1985580, isoform CRA_c OS=Homo sapiens GN=PDCD6 PE=1 SV=1 - [A0A024QZ42_HUMAN]	3.33847	10.74	3	1	1	1	1.39107e+07	1.18651	1		1.14978	1		1.90227	1		121	14.4411	5.2876
Q9H0R4-2	Isoform 2 of Haloacid dehalogenase-like hydrolase domain-containing protein 2 OS=Homo sapiens GN=HDHD2 - [HDHD2_HUMAN]	3.52	12.43	3	1	1	1	3.67503e+06	1.18634	1		1.06362	1		0.969733	1		169	18.5215	5.5415
P09601	Heme oxygenase 1 OS=Homo sapiens GN=HMOX1 PE=1 SV=1 - [HMOX1_HUMAN]	27.0885	31.94	2	7	7	7	2.11216e+07	1.18573	7	8.95957	1.1935	7	8.11908	1.08103	7	5.5009	288	32.798	8.25049
U3KQE7	Cathepsin S (Fragment) OS=Homo sapiens GN=CTSS PE=1 SV=1 - [U3KQE7_HUMAN]	6.65328	9.4	3	1	1	2	2.50872e+07	1.18568	2	10.3219	1.18703	2	1.3439	1.1408	2	4.5986	117	13.1565	7.6499
Q9NR19	Acetyl-coenzyme A synthetase, cytoplasmic OS=Homo sapiens GN=ACSS2 PE=1 SV=1 - [ACSA_HUMAN]	3.56287	1.28	2	1	1	1	9.47541e+06	1.18535	1		0.794631	1		0.98999	1		701	78.5291	6.45557
P06753-2	Isoform 2 of Tropomyosin alpha-3 chain OS=Homo sapiens GN=TPM3 - [TPM3_HUMAN]	254.823	65.32	12	17	26	60	2.09923e+09	1.18507	31	16.3413	1.12192	31	16.5239	0.988153	31	13.0245	248	29.0147	4.77979
A0A087WUL2	Proteasome subunit beta type-3 (Fragment) OS=Homo sapiens GN=PSMB3 PE=1 SV=1 - [A0A087WUL2_HUMAN]	32.4395	33.79	4	4	4	8	5.07521e+07	1.18491	8	11.2761	1.12877	8	13.3548	0.938258	8	10.6549	145	16.1501	8.42627
Q13951-2	Isoform 2 of Core-binding factor subunit beta OS=Homo sapiens GN=CBFB - [PEBB_HUMAN]	7.25395	18.18	3	2	2	2	2.76253e+07	1.18458	2	11.2235	0.858023	2	31.2025	0.866759	2	2.47111	187	21.9778	5.57959
P17676-2	Isoform 2 of CCAAT/enhancer-binding protein beta OS=Homo sapiens GN=CEBPB - [CEBPB_HUMAN]	13.0541	11.18	3	3	3	4	1.95252e+07	1.1843	4	7.63375	1.19291	4	12.9947	0.903216	4	11.9865	322	33.5708	8.20654
Q6S8J3	POTE ankyrin domain family member E OS=Homo sapiens GN=POTEE PE=1 SV=3 - [POTEE_HUMAN]	515.044	8.93	5	1	9	125	1.03841e+10	1.18394	4	4.80771	1.53195	4	1.76284	0.847483	4	5.98663	1075	121.286	6.20166
F8WAS3	NADH dehydrogenase [ubiquinone] 1 alpha subcomplex subunit 5 OS=Homo sapiens GN=NDUFA5 PE=1 SV=1 - [F8WAS3_HUMAN]	10.3464	37.14	6	2	2	3	9.63472e+06	1.18382	3	7.19606	1.03977	3	10.7887	1.09064	3	2.71345	70	7.83733	9.43701
O60218	Aldo-keto reductase family 1 member B10 OS=Homo sapiens GN=AKR1B10 PE=1 SV=2 - [AK1BA_HUMAN]	622.678	75	3	21	21	145	5.92521e+09	1.1837	142	16.4677	1.00168	142	18.5346	0.984256	142	10.6104	316	35.9968	7.84033
E7ESM1	Protein NDRG1 OS=Homo sapiens GN=NDRG1 PE=1 SV=1 - [E7ESM1_HUMAN]	6.75564	28.37	5	2	2	2	2.3224e+07	1.1837	2	6.72309	0.866727	2	0.67356	0.951044	2	6.24732	141	14.9902	8.67529
P43034	Platelet-activating factor acetylhydrolase IB subunit alpha OS=Homo sapiens GN=PAFAH1B1 PE=1 SV=2 - [LIS1_HUMAN]	40.0744	23.66	4	8	8	10	2.09396e+08	1.1832	10	10.9473	0.998865	10	4.33333	0.99567	10	7.58667	410	46.6082	7.37158
O75323	Protein NipSnap homolog 2 OS=Homo sapiens GN=GBAS PE=1 SV=1 - [NIPS2_HUMAN]	28.2005	18.53	3	4	4	7	4.36304e+07	1.1829	7	4.07542	1.16164	7	6.62641	0.959253	7	11.6839	286	33.7212	9.36377
O43747	AP-1 complex subunit gamma-1 OS=Homo sapiens GN=AP1G1 PE=1 SV=5 - [AP1G1_HUMAN]	4.52579	1.34	2	1	1	1	5.08019e+06	1.18278	1		0.661224	1		1.02732	1		822	91.2931	6.80029
E7EU96	Casein kinase II subunit alpha OS=Homo sapiens GN=CSNK2A1 PE=1 SV=1 - [E7EU96_HUMAN]	40.5874	28.05	8	7	7	10	5.14377e+07	1.18262	10	17.113	1.14556	10	13.9605	1.04558	10	5.84235	385	45.2819	7.94287
Q8NDH3-5	Isoform 5 of Probable aminopeptidase NPEPL1 OS=Homo sapiens GN=NPEPL1 - [PEPL1_HUMAN]	7.28417	7.37	6	2	2	2	8.75501e+06	1.18252	2	19.66	0.999496	2	19.8905	0.687706	2	37.8792	475	50.4986	6.52197
Q96RS6-3	Isoform 3 of NudC domain-containing protein 1 OS=Homo sapiens GN=NUDCD1 - [NUDC1_HUMAN]	29.317	23.19	3	7	7	7	4.1552e+07	1.1814	7	11.3466	1.01308	7	11.8837	0.893403	7	9.96637	496	56.5783	5.10986
E7EMM4	Acid ceramidase OS=Homo sapiens GN=ASAH1 PE=1 SV=1 - [E7EMM4_HUMAN]	4.06989	3.24	4	1	1	1	1.82243e+07	1.18132	1		0.891425	1		0.976604	1		370	41.7694	8.11865
O15144	Actin-related protein 2/3 complex subunit 2 OS=Homo sapiens GN=ARPC2 PE=1 SV=1 - [ARPC2_HUMAN]	58.9074	36.67	5	8	8	14	1.61762e+08	1.18116	13	20.305	1.02944	14	12.4208	0.930031	14	8.74398	300	34.3115	7.35693
O95630	STAM-binding protein OS=Homo sapiens GN=STAMBP PE=1 SV=1 - [STABP_HUMAN]	14.3636	11.56	3	4	4	4	2.05668e+07	1.1804	4	5.56936	1.06793	4	8.98979	0.951871	4	4.34674	424	48.0466	6.29053
Q9UBQ0	Vacuolar protein sorting-associated protein 29 OS=Homo sapiens GN=VPS29 PE=1 SV=1 - [VPS29_HUMAN]	32.8377	20.88	3	5	5	8	1.60083e+08	1.17905	8	15.6235	0.95042	8	3.75109	1.0152	8	10.4055	182	20.4927	6.78564
E7ETR7	Gamma-glutamyltranspeptidase 1 (Fragment) OS=Homo sapiens GN=GGT1 PE=1 SV=1 - [E7ETR7_HUMAN]	3.28862	6.9	9	1	1	1	8.90198e+06	1.17879	1		1.01316	1		1.02151	1		174	18.4619	9.86182
P45954-2	Isoform 2 of Short/branched chain specific acyl-CoA dehydrogenase, mitochondrial OS=Homo sapiens GN=ACADSB - [ACDSB_HUMAN]	14.309	16.67	2	3	3	3	1.42371e+07	1.17791	3	14.3969	1.09784	3	3.11592	1.05991	3	2.41357	330	36.0023	6.23975
Q86UU0-4	Isoform 4 of B-cell CLL/lymphoma 9-like protein OS=Homo sapiens GN=BCL9L - [BCL9L_HUMAN]	13.8675	4.47	6	4	4	4	7.88197e+06	1.17751	4	25.2381	1.01765	4	6.58962	1.00035	4	3.08292	1453	152.448	8.73389
Q96C01	Protein FAM136A OS=Homo sapiens GN=FAM136A PE=1 SV=1 - [F136A_HUMAN]	40.6708	60.14	4	8	8	11	2.06912e+08	1.17736	11	16.9901	0.998931	11	9.09105	0.984498	11	4.04693	138	15.6307	7.60596
O00151	PDZ and LIM domain protein 1 OS=Homo sapiens GN=PDLIM1 PE=1 SV=4 - [PDLI1_HUMAN]	83.754	56.23	1	13	13	20	1.45156e+08	1.1772	20	17.3712	1.09505	20	13.5547	0.997847	20	9.74901	329	36.049	7.02002
P31150	Rab GDP dissociation inhibitor alpha OS=Homo sapiens GN=GDI1 PE=1 SV=2 - [GDIA_HUMAN]	125.145	63.76	2	11	19	31	2.44455e+08	1.17698	11	13.8428	0.955719	11	5.16609	0.993648	11	9.88087	447	50.5501	5.13525
X6R6D0	SHC-transforming protein 1 OS=Homo sapiens GN=SHC1 PE=1 SV=1 - [X6R6D0_HUMAN]	3.4511	3.39	8	1	1	1	6.12545e+06	1.17673	1		0.828582	1		1.26515	1		354	38.6022	5.52881
Q15024	Exosome complex component RRP42 OS=Homo sapiens GN=EXOSC7 PE=1 SV=3 - [EXOS7_HUMAN]	3.63943	3.78	1	1	1	1	2.51813e+07	1.17666	1		1.25111	1		1.01306	1		291	31.8011	5.18604
Q14151	Scaffold attachment factor B2 OS=Homo sapiens GN=SAFB2 PE=1 SV=1 - [SAFB2_HUMAN]	11.812	2.73	1	1	2	3	2.55569e+07	1.17637	1		1.43837	1		1.00261	1		953	107.408	6.16357
E7EQ69	N-alpha-acetyltransferase 50 OS=Homo sapiens GN=NAA50 PE=1 SV=1 - [E7EQ69_HUMAN]	52.0404	55.95	5	1	10	13	1.03189e+08	1.17628	1		0.900721	1		1.01378	1		168	19.299	8.80713
Q96DG6	Carboxymethylenebutenolidase homolog OS=Homo sapiens GN=CMBL PE=1 SV=1 - [CMBL_HUMAN]	9.87919	14.29	1	3	3	3	1.47392e+07	1.17592	3	5.33208	0.877328	3	67.6114	0.991164	3	3.77183	245	28.0302	7.18115
H0YAM1	G-rich sequence factor 1 (Fragment) OS=Homo sapiens GN=GRSF1 PE=1 SV=1 - [H0YAM1_HUMAN]	3.15779	14.91	6	1	1	1	3.06394e+06	1.17558	1		1.05402	1		0.78832	1		114	13.3527	6.31592
P48637	Glutathione synthetase OS=Homo sapiens GN=GSS PE=1 SV=1 - [GSHB_HUMAN]	79.2994	43.88	2	15	15	20	1.21813e+08	1.17511	20	16.9524	1.13786	20	18.7569	1.02903	20	6.0529	474	52.3523	5.92236
E9PML7	Deoxyribose-phosphate aldolase (Fragment) OS=Homo sapiens GN=DERA PE=1 SV=1 - [E9PML7_HUMAN]	13.7889	18.64	6	2	2	3	1.4446e+07	1.17496	3	0.24961	1.04918	3	17.0161	1.02452	3	14.8684	236	26.0116	9.0415
P30048-2	Isoform 2 of Thioredoxin-dependent peroxide reductase, mitochondrial OS=Homo sapiens GN=PRDX3 - [PRDX3_HUMAN]	197.525	57.98	2	11	11	51	7.42061e+08	1.17484	47	18.1945	1.06775	46	8.98572	0.976312	46	8.18191	238	25.8223	7.45947
Q15424	Scaffold attachment factor B1 OS=Homo sapiens GN=SAFB PE=1 SV=4 - [SAFB1_HUMAN]	21.4767	6.56	5	3	4	6	2.27102e+07	1.17441	4	22.6514	1.2079	4	15.7573	0.840365	4	23.1173	915	102.58	5.46533
I3L531	Cytosolic Fe-S cluster assembly factor NUBP1 (Fragment) OS=Homo sapiens GN=NUBP1 PE=1 SV=1 - [I3L531_HUMAN]	4.54929	10.71	3	1	1	1	1.67085e+07	1.17418	1		0.925079	1		1.1011	1		168	17.8588	5.71924
Q14108-2	Isoform 2 of Lysosome membrane protein 2 OS=Homo sapiens GN=SCARB2 - [SCRB2_HUMAN]	3.78855	3.58	2	1	1	1	3.53433e+07	1.17407	1		0.901896	1		0.956867	1		335	37.743	5.13525
D6RBR6	Epsin-3 (Fragment) OS=Homo sapiens GN=EPN3 PE=1 SV=1 - [D6RBR6_HUMAN]	7.4852	20.37	15	1	2	2	3.92209e+07	1.17352	1		1.28688	1		1.013	1		108	12.4653	8.74854
P20290-2	Isoform 2 of Transcription factor BTF3 OS=Homo sapiens GN=BTF3 - [BTF3_HUMAN]	69.539	54.32	4	7	7	14	1.13835e+08	1.17331	13	24.2013	0.892483	13	12.1813	0.982073	13	5.24971	162	17.6882	7.50342
Q01658	Protein Dr1 OS=Homo sapiens GN=DR1 PE=1 SV=1 - [NC2B_HUMAN]	7.00464	27.27	1	2	2	2	6.32932e+06	1.17296	2	6.28758	0.95458	2	9.5362	1.13333	2	7.89688	176	19.4317	4.75439
Q13885	Tubulin beta-2A chain OS=Homo sapiens GN=TUBB2A PE=1 SV=1 - [TBB2A_HUMAN]	470.26	56.63	5	4	19	117	4.58993e+09	1.17294	4	3.7911	1.1945	4	9.20884	1.06329	4	11.1419	445	49.875	4.89404
H7C0V9	Amyloid beta A4 protein (Fragment) OS=Homo sapiens GN=APP PE=1 SV=1 - [H7C0V9_HUMAN]	3.6324	1.86	7	1	1	1	6.88829e+06	1.17291	1		1.12823	1		0.971251	1		485	55.0571	4.81787
P62136	Serine/threonine-protein phosphatase PP1-alpha catalytic subunit OS=Homo sapiens GN=PPP1CA PE=1 SV=1 - [PP1A_HUMAN]	60.0345	35.76	10	2	9	14	7.92784e+07	1.17273	2	4.82355	1.37127	2	15.9415	0.986451	2	2.45038	330	37.4878	6.32861
B1AK87	Capping protein (Actin filament) muscle Z-line, beta, isoform CRA_a OS=Homo sapiens GN=CAPZB PE=1 SV=1 - [B1AK87_HUMAN]	62.6847	41.92	5	10	10	16	2.17817e+08	1.17267	16	11.6873	1.01142	16	18.0036	0.794522	16	14.35	260	29.2768	6.91748
Q9BX68	Histidine triad nucleotide-binding protein 2, mitochondrial OS=Homo sapiens GN=HINT2 PE=1 SV=1 - [HINT2_HUMAN]	38.9474	41.1	1	4	4	8	6.09551e+07	1.17222	8	13.3341	1.01817	8	21.0123	0.972907	8	4.18873	163	17.1512	9.15869
P38117	Electron transfer flavoprotein subunit beta OS=Homo sapiens GN=ETFB PE=1 SV=3 - [ETFB_HUMAN]	137.683	69.41	3	21	21	34	2.45642e+08	1.17176	34	19.4536	1.14638	34	18.1263	0.969075	34	8.06164	255	27.8262	8.104
P11766	Alcohol dehydrogenase class-3 OS=Homo sapiens GN=ADH5 PE=1 SV=4 - [ADHX_HUMAN]	50.6556	31.82	5	9	9	12	1.57782e+08	1.1713	12	16.2841	0.93228	12	8.29493	1.00256	12	4.53984	374	39.6984	7.48877
E7EX44	Caldesmon OS=Homo sapiens GN=CALD1 PE=1 SV=1 - [E7EX44_HUMAN]	66.1824	32.68	10	15	15	18	4.86896e+07	1.16992	18	15.3877	1.12052	18	8.90362	0.961028	18	13.4326	557	64.1307	7.02002
A6NMA8	Quinone oxidoreductase-like protein 1 OS=Homo sapiens GN=CRYZL1 PE=1 SV=1 - [A6NMA8_HUMAN]	3.44942	5.99	2	1	1	1	6.24805e+06	1.16991	1		0.925402	1		1.05021	1		334	37.0382	6.02393
P05362	Intercellular adhesion molecule 1 OS=Homo sapiens GN=ICAM1 PE=1 SV=2 - [ICAM1_HUMAN]	14.442	9.4	3	4	4	4	3.43651e+07	1.16984	4	16.6815	0.757369	4	9.98439	1.1201	4	8.78013	532	57.789	7.98682
Q96C23	Aldose 1-epimerase OS=Homo sapiens GN=GALM PE=1 SV=1 - [GALM_HUMAN]	15.2424	16.37	4	4	4	4	2.71497e+07	1.16945	4	5.05298	1.10034	4	7.42274	1.02275	4	5.06749	342	37.7421	6.65381
P23526	Adenosylhomocysteinase OS=Homo sapiens GN=AHCY PE=1 SV=4 - [SAHH_HUMAN]	204.093	41.67	2	17	18	53	5.57017e+08	1.16928	49	11.3862	0.982124	49	10.4988	1.04974	49	6.67765	432	47.6852	6.34131
E9PNS3	Toll-interacting protein OS=Homo sapiens GN=TOLLIP PE=1 SV=1 - [E9PNS3_HUMAN]	3.37587	17.5	3	1	1	1	4.43269e+06	1.16914	1		1.21608	1		0.866643	1		80	8.65242	8.35303
P49023-2	Isoform Alpha of Paxillin OS=Homo sapiens GN=PXN - [PAXI_HUMAN]	26.5066	13.46	7	6	6	7	2.65041e+07	1.16913	7	4.962	1.00524	7	13.6267	0.994289	7	10.0185	557	60.9273	6.354
P61019	Ras-related protein Rab-2A OS=Homo sapiens GN=RAB2A PE=1 SV=1 - [RAB2A_HUMAN]	16.9926	17.45	8	3	3	5	9.63564e+06	1.16894	5	6.15855	1.09341	5	2.67009	0.991287	5	1.9371	212	23.5308	6.53662
O76071	Probable cytosolic iron-sulfur protein assembly protein CIAO1 OS=Homo sapiens GN=CIAO1 PE=1 SV=1 - [CIAO1_HUMAN]	6.74568	7.96	1	2	2	2	1.27522e+07	1.16893	2	2.68394	0.910446	2	7.03844	0.945897	2	12.3423	339	37.8158	4.97021
F5GXY0	Pregnancy zone protein OS=Homo sapiens GN=PZP PE=1 SV=1 - [F5GXY0_HUMAN]	3.26337	8.33	2	1	1	1	6.53589e+06	1.16853	1		1.09029	1		1.01561	1		144	16.0035	8.646
C9JAX1	Frataxin, mitochondrial OS=Homo sapiens GN=FXN PE=1 SV=1 - [C9JAX1_HUMAN]	10.7757	31.11	5	3	3	3	1.99658e+07	1.16853	3	0.746568	1.13132	3	1.51929	0.947768	3	0.554136	135	14.9015	5.13525
P21980	Protein-glutamine gamma-glutamyltransferase 2 OS=Homo sapiens GN=TGM2 PE=1 SV=2 - [TGM2_HUMAN]	174.996	31.3	5	17	17	44	5.41155e+08	1.16723	44	14.1157	0.871041	44	12.9745	0.961388	44	7.42177	687	77.2797	5.22412
P60709	Actin, cytoplasmic 1 OS=Homo sapiens GN=ACTB PE=1 SV=1 - [ACTB_HUMAN]	1735.44	72.8	16	13	28	452	1.69863e+10	1.16689	171	24.0982	1.07788	171	33.052	0.992631	171	16.2212	375	41.7097	5.47803
P53609-2	Isoform 2 of Geranylgeranyl transferase type-1 subunit beta OS=Homo sapiens GN=PGGT1B - [PGTB1_HUMAN]	3.01241	3	2	1	1	1	1.05038e+07	1.16682	1		0.992352	1		1.13657	1		300	33.8076	6.354
H0YN18	Proteasome subunit alpha type-4 OS=Homo sapiens GN=PSMA4 PE=1 SV=1 - [H0YN18_HUMAN]	52.7324	51.3	12	10	10	14	2.41294e+08	1.16629	14	18.7327	1.08615	14	10.5876	0.917136	14	10.8773	230	26.2656	8.32373
M0QXB0	U6 snRNA-associated Sm-like protein LSm4 OS=Homo sapiens GN=LSM4 PE=1 SV=1 - [M0QXB0_HUMAN]	8.16993	17.39	4	1	1	2	2.13891e+07	1.1662	2	1.16194	1.01485	2	8.04678	0.913311	2	9.9797	69	7.82494	8.06006
P62312	U6 snRNA-associated Sm-like protein LSm6 OS=Homo sapiens GN=LSM6 PE=1 SV=1 - [LSM6_HUMAN]	6.12998	25	1	2	2	2	1.88214e+07	1.16541	2	10.6022	1.10923	2	42.3614	0.898407	2	21.6392	80	9.12177	9.5835
Q9UI12-2	Isoform 2 of V-type proton ATPase subunit H OS=Homo sapiens GN=ATP6V1H - [VATH_HUMAN]	8.33277	8.17	8	2	2	2	5.75477e+06	1.16537	2	16.5912	0.867756	2	20.9989	1.12186	2	8.7923	465	54.1162	6.48096
Q9Y547	Intraflagellar transport protein 25 homolog OS=Homo sapiens GN=HSPB11 PE=1 SV=1 - [IFT25_HUMAN]	7.12104	17.36	1	1	1	1	3.27153e+07	1.16471	1		1.29241	1		0.912899	1		144	16.2871	5.03369
P49959	Double-strand break repair protein MRE11A OS=Homo sapiens GN=MRE11A PE=1 SV=3 - [MRE11_HUMAN]	23.9616	12.57	7	7	7	7	1.43252e+07	1.16466	7	7.44223	0.938753	7	15.8875	1.10148	7	5.42467	708	80.5433	5.89697
Q8WUX2	Putative glutathione-specific gamma-glutamylcyclotransferase 2 OS=Homo sapiens GN=CHAC2 PE=2 SV=1 - [CHAC2_HUMAN]	3.3292	7.07	1	1	1	1	1.08508e+07	1.16442	1		1.09927	1		0.973426	1		184	20.8616	5.42725
P67870	Casein kinase II subunit beta OS=Homo sapiens GN=CSNK2B PE=1 SV=1 - [CSK2B_HUMAN]	18.4204	22.33	5	3	3	4	3.3845e+07	1.16386	4	18.813	0.850206	4	15.6052	1.0025	4	5.87143	215	24.926	5.5542
H0YCR0	Nuclear pore complex protein Nup98-Nup96 (Fragment) OS=Homo sapiens GN=NUP98 PE=1 SV=1 - [H0YCR0_HUMAN]	3.34701	5.03	8	1	1	1	1.06011e+07	1.16371	1		0.98795	1		0.941397	1		179	18.4492	9.78857
P40925	Malate dehydrogenase, cytoplasmic OS=Homo sapiens GN=MDH1 PE=1 SV=4 - [MDHC_HUMAN]	140.426	38.32	8	12	12	37	6.97801e+08	1.16336	36	21.3665	0.958113	36	13.6068	0.997845	36	8.73983	334	36.403	7.35693
Q16531	DNA damage-binding protein 1 OS=Homo sapiens GN=DDB1 PE=1 SV=1 - [DDB1_HUMAN]	78.3917	20.26	17	18	18	21	7.01438e+07	1.16334	21	20.9711	1.05984	21	16.3489	0.960447	21	11.0746	1140	126.887	5.26221
Q9BW91-2	Isoform 2 of ADP-ribose pyrophosphatase, mitochondrial OS=Homo sapiens GN=NUDT9 - [NUDT9_HUMAN]	7.21152	7	3	2	2	2	4.06277e+07	1.16332	2	13.0932	0.929081	2	1.3682	0.955503	2	2.63899	300	33.7548	6.75635
P60983	Glia maturation factor beta OS=Homo sapiens GN=GMFB PE=1 SV=2 - [GMFB_HUMAN]	33.3573	36.62	7	4	4	9	4.6375e+07	1.16327	9	2.71191	0.952405	9	5.67051	1.01613	9	4.5183	142	16.7025	5.2876
J3QQM9	Secernin-2 (Fragment) OS=Homo sapiens GN=SCRN2 PE=1 SV=1 - [J3QQM9_HUMAN]	3.84719	7.43	5	1	1	1	1.23983e+07	1.16317	1		1.14499	1		0.982058	1		269	29.6708	5.85889
Q9BRA2	Thioredoxin domain-containing protein 17 OS=Homo sapiens GN=TXNDC17 PE=1 SV=1 - [TXD17_HUMAN]	48.513	60.16	4	7	7	13	2.67731e+08	1.16296	13	8.58958	0.96605	13	19.2571	1.01712	13	9.105	123	13.9318	5.51611
P20674	Cytochrome c oxidase subunit 5A, mitochondrial OS=Homo sapiens GN=COX5A PE=1 SV=2 - [COX5A_HUMAN]	9.64886	30	4	2	2	2	2.54704e+07	1.16293	2	2.54707	1.25412	2	13.2759	0.770016	2	16.4973	150	16.7517	6.78564
Q15329-2	Isoform 2 of Transcription factor E2F5 OS=Homo sapiens GN=E2F5 - [E2F5_HUMAN]	10.7478	14.49	2	1	1	4	7.16042e+08	1.16269	1		0.847056	1		0.859395	1		345	37.516	5.09717
O75822	Eukaryotic translation initiation factor 3 subunit J OS=Homo sapiens GN=EIF3J PE=1 SV=2 - [EIF3J_HUMAN]	32.8695	32.17	5	7	7	8	5.67287e+07	1.16268	8	16.3865	1.29893	8	5.90949	0.811853	8	6.00264	258	29.0445	4.83057
H0YL72	Isocitrate dehydrogenase [NAD] subunit alpha, mitochondrial OS=Homo sapiens GN=IDH3A PE=1 SV=1 - [H0YL72_HUMAN]	39.4048	26.89	9	9	9	11	5.29298e+07	1.16266	11	21.28	0.946525	11	31.2846	0.958886	11	11.3054	331	35.763	6.44287
Q9UBE0	SUMO-activating enzyme subunit 1 OS=Homo sapiens GN=SAE1 PE=1 SV=1 - [SAE1_HUMAN]	125.548	61.56	11	18	18	30	2.10239e+08	1.16226	30	25.9609	0.988446	30	7.65572	0.997076	30	8.86395	346	38.4256	5.30029
A0A0C4DFY8	Protein canopy homolog 3 OS=Homo sapiens GN=CNPY3 PE=1 SV=1 - [A0A0C4DFY8_HUMAN]	6.32868	5.59	2	1	1	2	12671182	1.16209	2	4.16991	1.03021	2	6.05298	1.02469	2	1.17157	143	15.9485	8.45557
K7ER08	RNA-binding protein 42 OS=Homo sapiens GN=RBM42 PE=1 SV=1 - [K7ER08_HUMAN]	7.17497	2.85	7	1	1	2	6.06162e+06	1.16163	2	10.4978	1.10709	2	27.9348	0.949321	2	2.2999	386	39.8716	9.48096
Q14789-4	Isoform 4 of Golgin subfamily B member 1 OS=Homo sapiens GN=GOLGB1 - [GOGB1_HUMAN]	56.5316	5.06	6	14	14	15	2.30502e+07	1.16067	15	16.5322	1.07053	15	8.4984	0.943733	15	13.1509	3184	367.198	5.021
E5RK39	Ribonucleases P/MRP protein subunit POP1 (Fragment) OS=Homo sapiens GN=POP1 PE=1 SV=1 - [E5RK39_HUMAN]	4.61535	9.84	2	1	1	1	1.14494e+07	1.15985	1		1.03836	1		0.942324	1		183	20.6878	11.0776
Q6P587	Acylpyruvase FAHD1, mitochondrial OS=Homo sapiens GN=FAHD1 PE=1 SV=2 - [FAHD1_HUMAN]	37.0304	45.98	3	6	6	9	4.96701e+07	1.15979	9	6.04823	0.926149	9	13.4574	1.04631	9	9.94364	224	24.8267	7.38623
P02786	Transferrin receptor protein 1 OS=Homo sapiens GN=TFRC PE=1 SV=2 - [TFR1_HUMAN]	36.6338	14.08	3	9	9	10	4.27738e+07	1.15929	10	16.3265	1.15591	10	15.5797	1.02874	10	10.6861	760	84.8179	6.60986
C9JVE2	DCN1-like protein OS=Homo sapiens GN=DCUN1D1 PE=1 SV=1 - [C9JVE2_HUMAN]	3.59182	4.51	2	1	1	1	2.85933e+07	1.15865	1		0.900241	1		1.05469	1		244	28.2871	4.98291
Q9Y2B0	Protein canopy homolog 2 OS=Homo sapiens GN=CNPY2 PE=1 SV=1 - [CNPY2_HUMAN]	48.4994	52.75	7	8	8	13	6.22844e+07	1.1586	13	20.8394	1.15154	13	17.912	0.969413	13	15.1928	182	20.6392	4.91943
P60900	Proteasome subunit alpha type-6 OS=Homo sapiens GN=PSMA6 PE=1 SV=1 - [PSA6_HUMAN]	75.6349	40.65	10	9	9	19	2.67949e+08	1.15786	19	13.9187	1.14382	19	15.5326	0.971455	19	5.00872	246	27.3818	6.75635
G5E9C7	Dual-specificity mitogen-activated protein kinase kinase 2 OS=Homo sapiens GN=MAP2K2 PE=1 SV=1 - [G5E9C7_HUMAN]	18.1891	16.17	3	1	3	4	2.58653e+07	1.15753	1		0.716269	1		0.926187	1		303	33.8594	6.80029
Q9Y3B9	RRP15-like protein OS=Homo sapiens GN=RRP15 PE=1 SV=2 - [RRP15_HUMAN]	3.06916	3.9	1	1	1	1	6.86761e+06	1.15723	1		1.18816	1		1.01019	1		282	31.4645	5.51611
J3KSW8	Myosin phosphatase Rho-interacting protein (Fragment) OS=Homo sapiens GN=MPRIP PE=1 SV=1 - [J3KSW8_HUMAN]	22.5045	10.78	8	5	5	6	1.78673e+07	1.15721	4	13.6105	0.880405	5	16.5352	0.978702	6	11.8438	844	95.8704	6.03662
Q08J23	tRNA (cytosine(34)-C(5))-methyltransferase OS=Homo sapiens GN=NSUN2 PE=1 SV=2 - [NSUN2_HUMAN]	95.1249	36.25	3	20	20	26	8.60755e+07	1.15671	24	16.6749	1.05637	24	13.0498	1.02183	24	7.81093	767	86.4158	6.771
P49773	Histidine triad nucleotide-binding protein 1 OS=Homo sapiens GN=HINT1 PE=1 SV=2 - [HINT1_HUMAN]	85.6728	79.37	5	8	8	19	6.80078e+08	1.15625	19	18.8012	0.970958	19	13.3052	1.00347	19	18.1377	126	13.7931	6.94678
P13489	Ribonuclease inhibitor OS=Homo sapiens GN=RNH1 PE=1 SV=2 - [RINI_HUMAN]	175.656	60.3	8	20	20	42	1.86595e+08	1.15612	37	24.8654	1.11757	39	34.3262	0.956605	39	7.83809	461	49.9411	4.81787
Q9NZZ3-2	Isoform 2 of Charged multivesicular body protein 5 OS=Homo sapiens GN=CHMP5 - [CHMP5_HUMAN]	17.8435	23.39	2	5	5	5	5.86089e+07	1.15486	5	2.36411	1.06627	5	7.90729	1.06742	5	5.16688	171	19.5079	6.84424
P05387	60S acidic ribosomal protein P2 OS=Homo sapiens GN=RPLP2 PE=1 SV=1 - [RLA2_HUMAN]	101.446	63.48	3	5	6	25	1.34944e+09	1.15469	22	8.46239	1.06246	22	6.82211	0.858079	22	11.3672	115	11.6578	4.53857
H3BS10	Beta-hexosaminidase OS=Homo sapiens GN=HEXA PE=1 SV=1 - [H3BS10_HUMAN]	7.35414	5.5	6	2	2	2	2.73208e+07	1.15463	2	11.6248	1.29781	2	13.5768	1.05561	2	23.1176	509	58.4032	5.24951
Q13033-2	Isoform Alpha of Striatin-3 OS=Homo sapiens GN=STRN3 - [STRN3_HUMAN]	8.54825	5.19	4	2	2	2	9.97246e+06	1.15429	2	11.5922	0.719968	2	7.28777	1.02763	2	6.309	713	77.6965	5.26221
Q7RTV0	PHD finger-like domain-containing protein 5A OS=Homo sapiens GN=PHF5A PE=1 SV=1 - [PHF5A_HUMAN]	29.063	46.36	1	4	4	8	4.61469e+07	1.15416	8	25.2433	1.14378	8	16.0864	0.98458	8	8.31144	110	12.397	8.41162
P63151	Serine/threonine-protein phosphatase 2A 55 kDa regulatory subunit B alpha isoform OS=Homo sapiens GN=PPP2R2A PE=1 SV=1 - [2ABA_HUMAN]	36.5363	21.03	17	6	7	9	4.19798e+07	1.1537	8	18.1017	1.06337	8	12.1703	0.900697	8	7.90317	447	51.6595	6.20166
P10301	Ras-related protein R-Ras OS=Homo sapiens GN=RRAS PE=1 SV=1 - [RRAS_HUMAN]	10.7186	11.47	6	2	2	3	1.84984e+07	1.15354	3	1.41246	0.854953	3	6.23865	1.18698	3	1.15141	218	23.4659	6.93213
A0A0C4DGB6	Serum albumin OS=Homo sapiens GN=ALB PE=1 SV=1 - [A0A0C4DGB6_HUMAN]	32.4043	7.95	10	4	4	7	1.08303e+09	1.15324	7	10.939	1.3304	7	21.6955	1.06116	7	2.9869	604	69.1814	6.3667
X6RHS9	Proline and serine-rich protein 2 (Fragment) OS=Homo sapiens GN=PROSER2 PE=1 SV=1 - [X6RHS9_HUMAN]	3.04681	8.24	3	1	1	1	1.24177e+07	1.15277	1		0.970262	1		1.11276	1		85	9.54844	4.64014
Q92733	Proline-rich protein PRCC OS=Homo sapiens GN=PRCC PE=1 SV=1 - [PRCC_HUMAN]	6.3198	6.52	3	2	2	2	7.3319e+06	1.15259	2	24.5197	0.852285	2	18.6997	1.13468	2	17.9344	491	52.3855	5.09717
O00442	RNA 3'-terminal phosphate cyclase OS=Homo sapiens GN=RTCA PE=1 SV=1 - [RTCA_HUMAN]	3.35329	5.46	2	1	1	1	6.98533e+06	1.15242	1		1.04593	1		1.36746	1		366	39.3114	7.85498
Q9Y570	Protein phosphatase methylesterase 1 OS=Homo sapiens GN=PPME1 PE=1 SV=3 - [PPME1_HUMAN]	37.7012	22.28	4	7	7	10	5.2303e+07	1.15233	10	9.76164	0.954601	10	3.29767	0.952985	10	4.83395	386	42.2882	5.97314
Q9BRF8	Serine/threonine-protein phosphatase CPPED1 OS=Homo sapiens GN=CPPED1 PE=1 SV=3 - [CPPED_HUMAN]	9.25585	11.78	3	3	3	3	6.31349e+06	1.15211	3	5.30245	0.979292	3	5.5053	0.988464	3	7.39681	314	35.5259	6.20166
P14618	Pyruvate kinase PKM OS=Homo sapiens GN=PKM PE=1 SV=4 - [KPYM_HUMAN]	1587.26	71.94	16	49	49	382	8.05673e+09	1.15173	356	16.1859	0.992149	356	15.4478	1.01347	356	8.77039	531	57.9	7.84033
J3KN95	Phosphoacetylglucosamine mutase OS=Homo sapiens GN=PGM3 PE=1 SV=1 - [J3KN95_HUMAN]	41.8978	28.63	10	9	9	11	3.34101e+07	1.15095	11	16.7325	1.03273	11	19.226	1.01757	11	6.77506	461	51.0467	5.88428
P25786	Proteasome subunit alpha type-1 OS=Homo sapiens GN=PSMA1 PE=1 SV=1 - [PSA1_HUMAN]	105.102	48.29	5	13	13	26	2.84441e+08	1.15079	26	15.2743	0.989635	26	20.5358	0.952641	26	9.95082	263	29.5369	6.60986
Q6PUV4	Complexin-2 OS=Homo sapiens GN=CPLX2 PE=2 SV=2 - [CPLX2_HUMAN]	26.7911	38.06	3	4	4	7	2.67856e+08	1.15076	7	3.35539	1.05763	7	9.07357	0.901101	7	14.5935	134	15.3847	5.08447
P62879	Guanine nucleotide-binding protein G(I)/G(S)/G(T) subunit beta-2 OS=Homo sapiens GN=GNB2 PE=1 SV=3 - [GBB2_HUMAN]	15.9953	18.24	17	1	4	4	2.67063e+07	1.15046	1		0.946669	1		1.01975	1		340	37.3071	5.99854
Q9UNZ2	NSFL1 cofactor p47 OS=Homo sapiens GN=NSFL1C PE=1 SV=2 - [NSF1C_HUMAN]	80.3559	33.78	5	12	12	20	1.53046e+08	1.15012	19	22.6561	1.00762	19	31.2231	1.01197	19	11.8052	370	40.5483	5.09717
L0R819	Alternative protein ASNSD1 OS=Homo sapiens GN=ASNSD1 PE=1 SV=1 - [L0R819_HUMAN]	6.77277	21.88	4	2	2	2	1.58306e+07	1.14994	2	9.28056	0.903623	2	9.95949	1.02151	2	13.9044	96	11.2429	8.88037
H0YKE1	GMP reductase 2 (Fragment) OS=Homo sapiens GN=GMPR2 PE=1 SV=1 - [H0YKE1_HUMAN]	5.58225	26.56	11	1	1	1	3.75269e+07	1.14973	1		1.04755	1		1.00775	1		64	6.95428	5.78271
O60783	28S ribosomal protein S14, mitochondrial OS=Homo sapiens GN=MRPS14 PE=1 SV=1 - [RT14_HUMAN]	3.30349	11.72	1	1	1	1	3.06633e+06	1.14895	1		0.949616	1		1.16559	1		128	15.129	11.4146
E9PBS1	Multifunctional protein ADE2 (Fragment) OS=Homo sapiens GN=PAICS PE=1 SV=1 - [E9PBS1_HUMAN]	130.743	48.43	4	18	18	31	3.78289e+08	1.14838	30	13.795	1.11575	30	16.0315	1.04384	30	6.45785	413	45.6224	6.68311
Q9Y237	Peptidyl-prolyl cis-trans isomerase NIMA-interacting 4 OS=Homo sapiens GN=PIN4 PE=1 SV=1 - [PIN4_HUMAN]	20.3991	41.98	7	3	3	6	5.36739e+07	1.14828	6	8.80158	1.12106	6	9.92906	0.897049	6	11.9987	131	13.801	9.77393
Q9BZA5	Putative gamma-taxilin 2 OS=Homo sapiens GN=TXLNGY PE=5 SV=3 - [TXNG2_HUMAN]	4.63053	13.74	2	1	1	1	2.94001e+06	1.14781	1		1.1221	1		1.18675	1		131	14.6222	5.32568
A0A087WTZ5	UBX domain-containing protein 1 OS=Homo sapiens GN=UBXN1 PE=1 SV=1 - [A0A087WTZ5_HUMAN]	18.864	27.31	5	3	3	5	2.48347e+07	1.14761	5	7.77133	0.848479	5	10.8132	1.0144	5	4.64224	238	26.999	7.95752
P15531	Nucleoside diphosphate kinase A OS=Homo sapiens GN=NME1 PE=1 SV=1 - [NDKA_HUMAN]	211.277	69.74	5	1	11	54	2.54226e+09	1.14747	6	7.13898	1.02178	6	7.3662	1.03811	6	3.1974	152	17.1377	6.18896
P55145	Mesencephalic astrocyte-derived neurotrophic factor OS=Homo sapiens GN=MANF PE=1 SV=3 - [MANF_HUMAN]	63.834	50	2	10	10	16	1.60016e+08	1.14712	16	10.5964	1.00735	16	15.169	0.965741	16	6.61259	182	20.6868	8.68994
O14744	Protein arginine N-methyltransferase 5 OS=Homo sapiens GN=PRMT5 PE=1 SV=4 - [ANM5_HUMAN]	49.9535	24.96	17	9	9	12	4.50334e+07	1.14682	12	14.3846	1.12793	12	6.26651	0.92873	12	7.16802	637	72.6376	6.29053
P05783	Keratin, type I cytoskeletal 18 OS=Homo sapiens GN=KRT18 PE=1 SV=2 - [K1C18_HUMAN]	364.265	71.86	5	25	26	81	6.79161e+08	1.14654	72	28.6679	1.15857	74	24.6911	1.08111	74	14.1395	430	48.0285	5.45264
P12814-2	Isoform 2 of Alpha-actinin-1 OS=Homo sapiens GN=ACTN1 - [ACTN1_HUMAN]	147.162	30.21	15	16	24	36	1.92777e+08	1.14619	22	10.9456	1.37053	22	11.7578	1.09162	22	7.10449	887	102.644	5.50342
P00338	L-lactate dehydrogenase A chain OS=Homo sapiens GN=LDHA PE=1 SV=2 - [LDHA_HUMAN]	500.219	77.11	22	30	32	143	4.21328e+09	1.14581	118	23.2517	1.07158	118	20.5656	0.980765	118	10.3153	332	36.6654	8.26514
P23588	Eukaryotic translation initiation factor 4B OS=Homo sapiens GN=EIF4B PE=1 SV=2 - [IF4B_HUMAN]	66.9077	29.95	9	14	14	17	2.57716e+08	1.14551	17	15.6971	1.09845	17	14.7629	0.914096	17	15.9812	611	69.1103	5.73193
Q96AE4-2	Isoform 2 of Far upstream element-binding protein 1 OS=Homo sapiens GN=FUBP1 - [FUBP1_HUMAN]	70.4087	32.01	6	15	16	18	1.83024e+08	1.14539	17	18.4288	1.09301	17	15.2745	0.98766	17	7.78093	653	68.562	7.31299
Q14157-4	Isoform 4 of Ubiquitin-associated protein 2-like OS=Homo sapiens GN=UBAP2L - [UBP2L_HUMAN]	50.0693	13.93	13	9	9	13	5.63773e+07	1.14538	12	10.7238	1.01425	12	5.95257	0.893358	12	7.53581	976	103.106	6.87354
P63279	SUMO-conjugating enzyme UBC9 OS=Homo sapiens GN=UBE2I PE=1 SV=1 - [UBC9_HUMAN]	58.8225	74.68	4	8	8	15	1.0275e+08	1.145	14	30.4916	1.04185	14	19.6138	0.980494	14	12.2052	158	17.9952	8.66064
P06730	Eukaryotic translation initiation factor 4E OS=Homo sapiens GN=EIF4E PE=1 SV=2 - [IF4E_HUMAN]	17.3874	22.12	6	4	4	4	5.68523e+07	1.14413	4	33.392	1.02958	4	20.849	1.07626	4	4.27505	217	25.0815	6.15088
Q99714	3-hydroxyacyl-CoA dehydrogenase type-2 OS=Homo sapiens GN=HSD17B10 PE=1 SV=3 - [HCD2_HUMAN]	82.2292	57.09	3	8	8	18	1.54269e+08	1.14371	16	14.6743	1.11783	16	15.2314	0.958954	17	4.81481	261	26.9061	7.78174
H0YG54	Oligoribonuclease, mitochondrial OS=Homo sapiens GN=REXO2 PE=1 SV=2 - [H0YG54_HUMAN]	18.7675	29.26	6	4	4	5	5.09701e+07	1.14367	5	2.97699	1.08834	5	13.2355	0.96386	5	5.27924	188	21.8341	6.30322
P35268	60S ribosomal protein L22 OS=Homo sapiens GN=RPL22 PE=1 SV=2 - [RL22_HUMAN]	43.2853	41.41	7	5	5	10	6.81979e+07	1.14343	10	23.8332	1.17897	10	9.37867	1.16358	10	6.439	128	14.7778	9.18799
G3V1N2	HCG1745306, isoform CRA_a OS=Homo sapiens GN=HBA2 PE=1 SV=1 - [G3V1N2_HUMAN]	6.9804	14.55	2	1	1	2	1.33598e+07	1.14314	2	24.4603	1.02572	2	14.3691	1.12154	2	2.24741	110	11.9402	8.76318
Q9BPX5	Actin-related protein 2/3 complex subunit 5-like protein OS=Homo sapiens GN=ARPC5L PE=1 SV=1 - [ARP5L_HUMAN]	3.00933	5.88	1	1	1	1	3.92151e+07	1.1429	1		1.00941	1		0.988171	1		153	16.9308	6.59521
P38646	Stress-70 protein, mitochondrial OS=Homo sapiens GN=HSPA9 PE=1 SV=2 - [GRP75_HUMAN]	454.822	61.27	5	48	48	109	9.91843e+08	1.1429	107	20.3798	1.12615	107	17.1404	1.00991	107	10.0603	679	73.6348	6.16357
P00558	Phosphoglycerate kinase 1 OS=Homo sapiens GN=PGK1 PE=1 SV=3 - [PGK1_HUMAN]	784.273	77.22	2	32	32	190	2.84857e+09	1.14251	183	15.2901	1.00326	183	12.5341	0.97652	183	10.4203	417	44.5861	8.104
E7EQT4	Apoptotic chromatin condensation inducer in the nucleus OS=Homo sapiens GN=ACIN1 PE=1 SV=2 - [E7EQT4_HUMAN]	62.8686	10.91	8	15	15	17	4.80413e+07	1.14244	17	6.66537	1.05753	17	7.1774	0.826757	17	13.0704	1301	147.275	6.72705
H0YDN9	ADP-ribosylation factor GTPase-activating protein 2 (Fragment) OS=Homo sapiens GN=ARFGAP2 PE=1 SV=1 - [H0YDN9_HUMAN]	3.28567	7.59	7	1	1	1	2.56819e+06	1.14234	1		0.978597	1		0.827921	1		237	25.7857	5.2876
Q8N8S7-3	Isoform 3 of Protein enabled homolog OS=Homo sapiens GN=ENAH - [ENAH_HUMAN]	19.7034	15.01	4	6	6	6	1.79288e+07	1.14195	6	32.5508	1.18619	6	17.4448	0.93716	6	8.18984	533	60.3119	7.54736
C9JFE4	COP9 signalosome complex subunit 1 OS=Homo sapiens GN=GPS1 PE=1 SV=2 - [C9JFE4_HUMAN]	15.3028	13.8	18	4	4	4	2.83974e+07	1.1414	4	18.5106	0.837319	4	15.7204	0.961539	4	11.11	471	53.338	6.7417
Q9H2U2	Inorganic pyrophosphatase 2, mitochondrial OS=Homo sapiens GN=PPA2 PE=1 SV=2 - [IPYR2_HUMAN]	69.945	38.62	12	9	10	17	8.06577e+07	1.14113	13	14.3102	1.12365	13	9.24904	0.990728	13	9.15311	334	37.896	7.38623
A0A087WV30	NF-kappa-B essential modulator (Fragment) OS=Homo sapiens GN=IKBKG PE=1 SV=1 - [A0A087WV30_HUMAN]	11.1391	43.48	10	3	3	3	2.07874e+07	1.14109	3	29.6962	1.0731	3	5.85584	1.06248	3	1.40011	115	12.9735	5.87158
P36551	Oxygen-dependent coproporphyrinogen-III oxidase, mitochondrial OS=Homo sapiens GN=CPOX PE=1 SV=3 - [HEM6_HUMAN]	21.2546	13.66	2	5	5	5	2.84277e+07	1.14092	5	51.2656	1.06409	5	6.5168	0.960162	5	3.35706	454	50.12	8.25049
Q9BTT4	Mediator of RNA polymerase II transcription subunit 10 OS=Homo sapiens GN=MED10 PE=1 SV=1 - [MED10_HUMAN]	3.01204	9.63	1	1	1	1	4.85968e+06	1.14065	1		1.10975	1		1.09416	1		135	15.6781	6.18896
Q5T5Y3-2	Isoform 2 of Calmodulin-regulated spectrin-associated protein 1 OS=Homo sapiens GN=CAMSAP1 - [CAMP1_HUMAN]	3.35786	1.06	3	1	1	1	3.1714e+06	1.14065	1		1.13522	1		1.05396	1		1324	146.455	6.88818
P53999	Activated RNA polymerase II transcriptional coactivator p15 OS=Homo sapiens GN=SUB1 PE=1 SV=3 - [TCP4_HUMAN]	30.0287	44.09	1	4	4	8	2.45389e+08	1.14043	7	8.60243	0.957677	7	7.16177	1.14216	7	13.1559	127	14.3864	9.59814
Q5T123	SH3 domain-binding glutamic acid-rich-like protein 3 OS=Homo sapiens GN=SH3BGRL3 PE=1 SV=1 - [Q5T123_HUMAN]	16.8879	34.09	3	3	3	4	1.02243e+08	1.14027	4	24.1049	0.959764	4	15.4166	1.02848	4	7.54053	88	9.37476	9.36377
O00154-6	Isoform 6 of Cytosolic acyl coenzyme A thioester hydrolase OS=Homo sapiens GN=ACOT7 - [BACH_HUMAN]	54.4772	34.04	8	9	9	13	1.18535e+08	1.14021	12	11.0756	0.916837	12	6.17583	1.00757	12	6.28715	329	36.5446	7.78174
O43707	Alpha-actinin-4 OS=Homo sapiens GN=ACTN4 PE=1 SV=2 - [ACTN4_HUMAN]	205.961	43.25	14	23	31	49	3.40174e+08	1.14017	35	18.2843	1.60343	35	24.0657	1.0536	35	11.2048	911	104.788	5.43994
P06744	Glucose-6-phosphate isomerase OS=Homo sapiens GN=GPI PE=1 SV=4 - [G6PI_HUMAN]	336.728	48.21	12	23	23	87	2.20817e+09	1.1397	78	15.3282	1.02231	78	18.6796	1.00919	78	8.94534	558	63.1072	8.32373
F8WJN3	Cleavage and polyadenylation-specificity factor subunit 6 OS=Homo sapiens GN=CPSF6 PE=1 SV=1 - [F8WJN3_HUMAN]	32.9023	17.15	5	6	6	8	3.1511e+07	1.13962	8	35.1326	1.03827	8	10.2784	1.06539	8	8.3386	478	52.2378	6.43018
H0YDD4	Acetyltransferase component of pyruvate dehydrogenase complex (Fragment) OS=Homo sapiens GN=DLAT PE=1 SV=1 - [H0YDD4_HUMAN]	7.10278	3.55	3	2	2	2	1.67285e+07	1.13953	2	21.272	0.671271	2	34.1465	0.930807	2	0.277424	479	51.1691	8.51416
P61586	Transforming protein RhoA OS=Homo sapiens GN=RHOA PE=1 SV=1 - [RHOA_HUMAN]	29.699	18.65	11	2	4	7	1.47845e+08	1.13921	3	1.00357	1.12549	3	13.4606	1.09755	3	6.1783	193	21.7541	6.1001
O95571	Persulfide dioxygenase ETHE1, mitochondrial OS=Homo sapiens GN=ETHE1 PE=1 SV=2 - [ETHE1_HUMAN]	31.713	36.22	3	6	6	8	3.6601e+07	1.13883	8	16.3366	1.01957	8	16.0682	0.986031	8	9.63794	254	27.8551	6.82959
Q5T760	Serine/arginine-rich-splicing factor 11 (Fragment) OS=Homo sapiens GN=SRSF11 PE=1 SV=1 - [Q5T760_HUMAN]	20.9435	13.88	5	3	3	4	3.88801e+07	1.13883	4	9.99395	0.947238	4	4.44101	0.925987	4	18.1174	389	42.2908	11.6489
O75821	Eukaryotic translation initiation factor 3 subunit G OS=Homo sapiens GN=EIF3G PE=1 SV=2 - [EIF3G_HUMAN]	12.9168	15.31	6	3	3	3	5.07118e+07	1.13848	3	17.7959	1.09732	3	15.237	0.863271	3	3.37696	320	35.5889	6.12549
Q96PD2	Discoidin, CUB and LCCL domain-containing protein 2 OS=Homo sapiens GN=DCBLD2 PE=1 SV=1 - [DCBD2_HUMAN]	5.30376	3.61	2	1	1	1	1.07131e+07	1.13841	1		1.15361	1		0.957711	1		775	84.9808	7.1665
P05091	Aldehyde dehydrogenase, mitochondrial OS=Homo sapiens GN=ALDH2 PE=1 SV=2 - [ALDH2_HUMAN]	119.593	40.81	4	14	18	29	1.28221e+09	1.13841	21	15.3915	1.1348	21	16.1749	0.93578	21	10.0889	517	56.3456	7.04932
P30740	Leukocyte elastase inhibitor OS=Homo sapiens GN=SERPINB1 PE=1 SV=1 - [ILEU_HUMAN]	79.8364	40.9	8	13	14	19	2.19412e+08	1.13826	18	5.75434	0.944902	18	8.92472	0.988454	18	11.0009	379	42.7147	6.27783
P49792	E3 SUMO-protein ligase RanBP2 OS=Homo sapiens GN=RANBP2 PE=1 SV=2 - [RBP2_HUMAN]	7.1879	1.55	1	2	2	2	9.33316e+06	1.13821	2	5.52904	1.34358	2	13.2003	0.710273	2	45.9238	3224	357.974	6.20166
H3BU93	Protein FAM192A OS=Homo sapiens GN=FAM192A PE=1 SV=1 - [H3BU93_HUMAN]	9.69128	21.47	9	3	3	3	3.4286e+07	1.13818	3	33.3616	1.10573	3	5.29007	1.04617	3	23.1051	177	19.3399	6.58057
P26885	Peptidyl-prolyl cis-trans isomerase FKBP2 OS=Homo sapiens GN=FKBP2 PE=1 SV=2 - [FKBP2_HUMAN]	20.3244	33.8	2	4	4	5	3.53893e+07	1.13806	5	10.3062	0.939812	5	13.8713	1.01961	5	37.549	142	15.6393	9.12939
P29401	Transketolase OS=Homo sapiens GN=TKT PE=1 SV=3 - [TKT_HUMAN]	847.282	63.88	5	39	39	186	4.82938e+09	1.13737	179	14.4448	0.961222	179	14.9311	0.975664	179	10.1649	623	67.8347	7.66455
H7C3P4	Glucosamine (N-acetyl)-6-sulfatase (Sanfilippo disease IIID), isoform CRA_b OS=Homo sapiens GN=GNS PE=1 SV=1 - [H7C3P4_HUMAN]	24.1044	16.73	6	6	6	7	5.21268e+07	1.13734	7	20.8699	1.16346	7	13.5331	0.978216	7	8.61296	496	56.3378	7.91357
Q13496-2	Isoform 2 of Myotubularin OS=Homo sapiens GN=MTM1 - [MTM1_HUMAN]	3.0064	2.12	2	1	1	1		1.13698	1		1.05409	1		0.955463	1		566	66.0116	8.35303
G3V4X8	SNW domain-containing protein 1 OS=Homo sapiens GN=SNW1 PE=1 SV=1 - [G3V4X8_HUMAN]	15.6386	14.17	3	4	4	4	2.19384e+07	1.13688	4	1.93018	1.15006	4	6.50674	0.968352	4	8.98709	374	43.3051	9.70068
O60885	Bromodomain-containing protein 4 OS=Homo sapiens GN=BRD4 PE=1 SV=2 - [BRD4_HUMAN]	9.72955	2.13	1	2	3	3	5.80589e+07	1.13676	2	15.6211	1.13962	2	1.37592	1.08077	2	1.72865	1362	152.124	9.18799
Q9H5X1-2	Isoform 2 of MIP18 family protein FAM96A OS=Homo sapiens GN=FAM96A - [FA96A_HUMAN]	3.34384	8.82	3	1	1	1	3.50524e+07	1.13669	1		0.864672	1		1.03736	1		102	11.627	4.7417
Q5JTJ3-3	Isoform 3 of Cytochrome c oxidase assembly factor 6 homolog OS=Homo sapiens GN=COA6 - [COA6_HUMAN]	13.264	51.9	4	3	3	3	3.24526e+07	1.13582	3	18.3303	1.11821	3	4.86153	0.88473	3	12.1195	79	9.42147	7.73779
Q9P287-3	Isoform 3 of BRCA2 and CDKN1A-interacting protein OS=Homo sapiens GN=BCCIP - [BCCIP_HUMAN]	38.7002	31.51	4	7	7	9	7.85496e+07	1.13575	9	21.0697	0.911665	9	25.4437	1.06572	9	10.3021	292	33.4214	4.55127
F8VVL1	Density-regulated protein OS=Homo sapiens GN=DENR PE=1 SV=1 - [F8VVL1_HUMAN]	20.2829	28.75	2	4	4	6	6.04675e+07	1.13552	6	6.25996	1.05698	6	9.49579	0.956083	6	3.18713	160	17.759	9.0415
P00966	Argininosuccinate synthase OS=Homo sapiens GN=ASS1 PE=1 SV=2 - [ASSY_HUMAN]	10.2672	7.77	3	2	2	3	1.24927e+07	1.13522	3	10.3138	0.943606	3	3.76294	0.904751	3	0.267848	412	46.501	8.01611
P00491	Purine nucleoside phosphorylase OS=Homo sapiens GN=PNP PE=1 SV=2 - [PNPH_HUMAN]	58.4066	46.37	3	8	8	14	2.39083e+08	1.13515	13	14.5182	1.04578	13	7.44662	1.00368	13	10.9432	289	32.0972	6.94678
Q92636	Protein FAN OS=Homo sapiens GN=NSMAF PE=1 SV=2 - [FAN_HUMAN]	3.30819	1.64	2	1	1	1	6.59665e+06	1.13485	1		0.838244	1		0.933536	1		917	104.306	6.22705
P27816-6	Isoform 6 of Microtubule-associated protein 4 OS=Homo sapiens GN=MAP4 - [MAP4_HUMAN]	185.583	35.95	12	33	33	48	1.47668e+08	1.13393	48	13.2793	0.981023	48	9.65573	0.957404	48	4.12322	1135	119.884	6.22705
P11717	Cation-independent mannose-6-phosphate receptor OS=Homo sapiens GN=IGF2R PE=1 SV=3 - [MPRI_HUMAN]	6.21457	1.28	1	2	2	2	5.07516e+06	1.13379	2	1.42093	1.11392	2	1.60918	0.953702	2	0.891148	2491	274.199	5.93506
P60174-1	Isoform 2 of Triosephosphate isomerase OS=Homo sapiens GN=TPI1 - [TPIS_HUMAN]	457.297	83.53	6	22	22	100	3.78356e+09	1.13375	98	15.0918	0.950514	98	12.4478	0.994247	98	7.73615	249	26.6527	6.90283
P11413	Glucose-6-phosphate 1-dehydrogenase OS=Homo sapiens GN=G6PD PE=1 SV=4 - [G6PD_HUMAN]	385.505	61.17	6	30	30	90	2.6726e+09	1.13368	88	18.0868	1.03564	88	30.5999	0.98247	88	9.14102	515	59.219	6.84424
H3BLV0	Complement decay-accelerating factor (Fragment) OS=Homo sapiens GN=CD55 PE=1 SV=1 - [H3BLV0_HUMAN]	6.50332	4.6	11	2	2	2	2.4196e+07	1.13363	2	6.51307	0.752659	2	6.13136	1.20936	2	1.47534	326	35.7825	5.5415
A0A087X1K9	Acyl-protein thioesterase 1 OS=Homo sapiens GN=LYPLA1 PE=1 SV=1 - [A0A087X1K9_HUMAN]	26.0492	26.51	7	3	3	7	5.98413e+07	1.13347	7	6.56636	0.950125	7	16.1905	0.965653	7	5.6937	166	17.9691	5.05908
Q14247	Src substrate cortactin OS=Homo sapiens GN=CTTN PE=1 SV=2 - [SRC8_HUMAN]	90.8796	29.09	4	16	16	25	3.66427e+08	1.13335	25	8.5756	1.00253	25	7.50156	0.936814	25	6.78668	550	61.5485	5.40186
Q5VTR2	E3 ubiquitin-protein ligase BRE1A OS=Homo sapiens GN=RNF20 PE=1 SV=2 - [BRE1A_HUMAN]	7.50384	2.46	4	2	2	2	7.51086e+06	1.13315	2	6.85573	1.04656	2	16.2639	1.04727	2	6.37543	975	113.592	5.93506
P50579-3	Isoform 3 of Methionine aminopeptidase 2 OS=Homo sapiens GN=METAP2 - [MAP2_HUMAN]	19.3603	20.22	9	5	5	5	2.49508e+07	1.13296	5	6.94853	1.05519	5	3.1188	0.927302	5	14.1319	455	50.4649	5.92236
Q6NVW1	EPHB2 protein OS=Homo sapiens GN=EPHB2 PE=1 SV=1 - [Q6NVW1_HUMAN]	4.94933	3.32	5	1	1	1	1.63326e+07	1.13294	1		0.741754	1		1.11307	1		482	53.2177	5.42725
Q96M27	Protein PRRC1 OS=Homo sapiens GN=PRRC1 PE=1 SV=1 - [PRRC1_HUMAN]	3.07364	3.15	3	1	1	1	2.43321e+06	1.13269	1		0.944506	1		1.01784	1		445	46.6718	5.8335
Q99497	Protein deglycase DJ-1 OS=Homo sapiens GN=PARK7 PE=1 SV=2 - [PARK7_HUMAN]	150.052	77.25	3	12	12	38	5.32707e+08	1.13247	36	19.5533	1.06204	36	14.7583	0.991958	36	15.4021	189	19.8785	6.78564
P21281	V-type proton ATPase subunit B, brain isoform OS=Homo sapiens GN=ATP6V1B2 PE=1 SV=3 - [VATB2_HUMAN]	75.402	42.66	9	16	16	19	8.19165e+07	1.13239	18	21.7634	1.08497	19	11.1286	1.02591	18	12.4318	511	56.4649	5.80811
P68036	Ubiquitin-conjugating enzyme E2 L3 OS=Homo sapiens GN=UBE2L3 PE=1 SV=1 - [UB2L3_HUMAN]	45.6197	53.9	4	5	5	9	4.828e+07	1.13172	9	14.48	1.0009	9	5.07984	0.961517	9	11.1275	154	17.8502	8.51416
Q15056-2	Isoform Short of Eukaryotic translation initiation factor 4H OS=Homo sapiens GN=EIF4H - [IF4H_HUMAN]	43.7588	37.28	2	5	5	11	3.3511e+08	1.13164	11	3.09422	0.991813	11	5.62095	1.04698	11	5.99501	228	25.1845	8.08936
E7ETC0	Nucleolysin TIAR OS=Homo sapiens GN=TIAL1 PE=1 SV=1 - [E7ETC0_HUMAN]	6.2758	19.26	5	2	2	2	2.3377e+07	1.13151	2	21.9177	1.12711	2	13.6587	1.22332	2	44.4665	135	14.9684	6.07471
C9J128	Inositol polyphosphate 1-phosphatase (Fragment) OS=Homo sapiens GN=INPP1 PE=1 SV=1 - [C9J128_HUMAN]	3.42575	19.12	8	1	1	1	4.34764e+06	1.13143	1		0.95271	1		0.835573	1		68	7.83315	6.62451
Q15084-3	Isoform 3 of Protein disulfide-isomerase A6 OS=Homo sapiens GN=PDIA6 - [PDIA6_HUMAN]	156.504	49.89	5	19	19	36	4.43658e+08	1.13122	36	18.2957	0.976953	36	17.0413	1.01514	36	12.957	437	47.8081	5.08447
Q99436	Proteasome subunit beta type-7 OS=Homo sapiens GN=PSMB7 PE=1 SV=1 - [PSB7_HUMAN]	33.0193	21.3	3	6	6	9	2.4075e+08	1.13111	8	28.9784	1.11329	9	9.25109	0.962712	8	2.16796	277	29.9462	7.6792
Q12792	Twinfilin-1 OS=Homo sapiens GN=TWF1 PE=1 SV=3 - [TWF1_HUMAN]	27.6508	26.29	4	6	6	7	4.31396e+07	1.13097	7	40.5226	0.885765	7	31.0377	1.05941	7	12.9911	350	40.2577	6.96143
Q9NYU2-2	Isoform 2 of UDP-glucose:glycoprotein glucosyltransferase 1 OS=Homo sapiens GN=UGGT1 - [UGGG1_HUMAN]	91.363	21.75	5	21	21	24	4.34463e+07	1.13061	24	21.9498	1.07902	24	16.2121	0.939839	24	9.07806	1531	174.867	5.60498
E7EPA1	Phosphoribosyl pyrophosphate synthase-associated protein 2 (Fragment) OS=Homo sapiens GN=PRPSAP2 PE=1 SV=1 - [E7EPA1_HUMAN]	30.7554	28.36	10	2	5	8	5.06764e+07	1.13056	4	11.3607	1.07485	4	12.2959	0.98043	4	9.23017	268	29.6226	8.89502
Q9H3K6	BolA-like protein 2 OS=Homo sapiens GN=BOLA2 PE=1 SV=1 - [BOLA2_HUMAN]	21.1843	72.09	6	5	5	5	2.1353e+08	1.13037	5	12.1822	0.974112	5	28.0483	1.03482	5	9.0093	86	10.1102	6.52197
F5GWE5	Phosphatidylinositol transfer protein alpha isoform OS=Homo sapiens GN=PITPNA PE=1 SV=1 - [F5GWE5_HUMAN]	22.4731	27.04	10	5	5	5	5.34282e+07	1.13036	5	12.6939	0.94247	5	3.39288	0.97204	5	8.59818	270	31.782	6.55127
Q9NP97	Dynein light chain roadblock-type 1 OS=Homo sapiens GN=DYNLRB1 PE=1 SV=3 - [DLRB1_HUMAN]	49.2894	65.63	4	5	5	13	7.80276e+07	1.13034	13	12.5466	0.982564	13	27.3192	1.0032	13	12.013	96	10.9147	7.25439
P51580	Thiopurine S-methyltransferase OS=Homo sapiens GN=TPMT PE=1 SV=1 - [TPMT_HUMAN]	8.04481	7.76	1	2	2	2	1.59238e+07	1.1303	2	2.29319	0.895662	2	0.384144	1.06689	2	1.29519	245	28.1621	6.22705
P84090	Enhancer of rudimentary homolog OS=Homo sapiens GN=ERH PE=1 SV=1 - [ERH_HUMAN]	18.0956	26.92	2	2	2	5	9.30359e+07	1.13028	5	13.0134	1.19848	5	15.3667	1.02614	5	4.41355	104	12.251	5.92236
O43395	U4/U6 small nuclear ribonucleoprotein Prp3 OS=Homo sapiens GN=PRPF3 PE=1 SV=2 - [PRPF3_HUMAN]	3.13103	1.32	1	1	1	1	1.72236e+07	1.12958	1		1.24742	1		0.967841	1		683	77.4809	9.49561
Q96HC4	PDZ and LIM domain protein 5 OS=Homo sapiens GN=PDLIM5 PE=1 SV=5 - [PDLI5_HUMAN]	86.2098	30.03	11	12	12	20	1.54985e+08	1.12941	20	10.2491	1.0501	20	7.48393	1.01973	20	7.38822	596	63.9045	8.20654
O00116	Alkyldihydroxyacetonephosphate synthase, peroxisomal OS=Homo sapiens GN=AGPS PE=1 SV=1 - [ADAS_HUMAN]	3.34608	3.04	1	1	1	1	4.26825e+06	1.1293	1		1.23662	1		0.656068	1		658	72.8658	7.34229
Q96G03	Phosphoglucomutase-2 OS=Homo sapiens GN=PGM2 PE=1 SV=4 - [PGM2_HUMAN]	48.4184	18.63	5	8	8	12	3.46145e+07	1.12928	12	13.5364	0.976294	12	12.5177	1.00799	12	8.00403	612	68.2404	6.72705
P20339-2	Isoform 2 of Ras-related protein Rab-5A OS=Homo sapiens GN=RAB5A - [RAB5A_HUMAN]	29.6803	21.89	9	2	3	8	3.32055e+07	1.12878	3	0.52459	1.06153	3	8.23435	0.891204	3	10.456	201	22.1641	8.82178
Q68CQ4	Digestive organ expansion factor homolog OS=Homo sapiens GN=DIEXF PE=1 SV=2 - [DIEXF_HUMAN]	6.42525	4.89	2	2	2	2	2.25619e+07	1.12873	2	150.178	0.636808	2	71.4583	0.94699	2	27.3727	756	87.0008	5.88428
Q9NUP9	Protein lin-7 homolog C OS=Homo sapiens GN=LIN7C PE=1 SV=1 - [LIN7C_HUMAN]	16.2977	31.47	6	4	4	4	2.80809e+07	1.12851	4	32.9716	1.11035	4	6.27114	0.990182	4	11.4597	197	21.8205	8.42627
O60716-13	Isoform 2A of Catenin delta-1 OS=Homo sapiens GN=CTNND1 - [CTND1_HUMAN]	11.2099	5.46	36	3	3	3	1.06627e+07	1.12827	3	1.61197	0.948442	3	12.4176	1.26541	3	1.01585	879	97.9886	7.45947
D6RIF6	SLAIN motif-containing protein 2 OS=Homo sapiens GN=SLAIN2 PE=1 SV=1 - [D6RIF6_HUMAN]	3.13234	2.9	2	1	1	1	1.9981e+06	1.128	1		0.754992	1		1.03185	1		414	44.6294	10.3013
H0YL34	Synemin OS=Homo sapiens GN=SYNM PE=1 SV=1 - [H0YL34_HUMAN]	6.27929	2.9	4	2	2	2	3.7605e+06	1.12795	2	2.84408	1.04354	2	12.1592	1.00237	2	14.0215	967	107.065	5.07178
P49368	T-complex protein 1 subunit gamma OS=Homo sapiens GN=CCT3 PE=1 SV=4 - [TCPG_HUMAN]	253.094	53.21	9	28	28	66	3.16773e+08	1.12793	60	20.3652	1.23782	61	22.5372	0.980087	61	9.9921	545	60.4953	6.49365
F5H345	Porphobilinogen deaminase OS=Homo sapiens GN=HMBS PE=1 SV=1 - [F5H345_HUMAN]	26.9521	27.27	10	6	6	7	3.59456e+07	1.12758	7	8.25715	1.00353	7	0.257715	1.04786	7	13.9452	330	35.7388	6.96143
P00813	Adenosine deaminase OS=Homo sapiens GN=ADA PE=1 SV=3 - [ADA_HUMAN]	8.74691	8.54	3	2	2	2	1.36208e+07	1.12744	2	8.72278	0.922715	2	4.42359	0.893161	2	1.73893	363	40.7387	5.94775
Q9NX63	MICOS complex subunit MIC19 OS=Homo sapiens GN=CHCHD3 PE=1 SV=1 - [MIC19_HUMAN]	3.75656	6.61	3	1	1	1	8.34531e+06	1.12724	1		1.53286	1		0.891541	1		227	26.1362	8.27979
Q13404	Ubiquitin-conjugating enzyme E2 variant 1 OS=Homo sapiens GN=UBE2V1 PE=1 SV=2 - [UB2V1_HUMAN]	31.5435	47.62	12	3	5	9	2.12058e+08	1.12672	4	18.5666	0.946701	4	15.7113	0.991178	4	1.4933	147	16.4843	7.92822
H7C521	SRSF protein kinase 2 (Fragment) OS=Homo sapiens GN=SRPK2 PE=1 SV=1 - [H7C521_HUMAN]	3.01592	5.88	16	1	1	1	5.85746e+06	1.12671	1		0.975335	1		0.749196	1		204	23.618	7.06396
Q9UMY4-3	Isoform 3 of Sorting nexin-12 OS=Homo sapiens GN=SNX12 - [SNX12_HUMAN]	10.2814	17.72	4	3	3	3	4.20712e+07	1.12646	3	16.4046	0.6986	3	20.7415	1.02604	3	1.62119	158	18.3304	7.29834
Q9BTZ2-8	Isoform 8 of Dehydrogenase/reductase SDR family member 4 OS=Homo sapiens GN=DHRS4 - [DHRS4_HUMAN]	17.921	19.47	16	4	4	5	2.71854e+07	1.1263	5	2.69356	1.17082	5	12.5173	1.05508	5	10.506	226	23.9015	8.71924
P24752	Acetyl-CoA acetyltransferase, mitochondrial OS=Homo sapiens GN=ACAT1 PE=1 SV=1 - [THIL_HUMAN]	80.927	46.14	5	15	15	21	1.47881e+08	1.12561	20	18.9326	1.10402	21	12.5932	0.984785	21	7.57942	427	45.1706	8.85107
Q13561	Dynactin subunit 2 OS=Homo sapiens GN=DCTN2 PE=1 SV=4 - [DCTN2_HUMAN]	67.2183	49.38	10	14	14	16	8.85104e+07	1.12541	16	14.6303	1.04322	16	18.0809	0.942555	16	6.16136	401	44.2039	5.21143
A0A0C4DG79	Constitutive coactivator of PPAR-gamma-like protein 1 (Fragment) OS=Homo sapiens GN=FAM120A PE=1 SV=1 - [A0A0C4DG79_HUMAN]	3.66547	2.63	4	1	1	1	1.97859e+07	1.12515	1		1.00913	1		1.05047	1		494	54.1587	9.33447
Q9BS26	Endoplasmic reticulum resident protein 44 OS=Homo sapiens GN=ERP44 PE=1 SV=1 - [ERP44_HUMAN]	42.5073	24.14	1	11	11	11	1.28413e+08	1.12473	11	21.2545	1.00034	11	25.7999	0.955669	11	8.52783	406	46.9414	5.26221
E9PKP0	Ribonuclease H2 subunit C OS=Homo sapiens GN=RNASEH2C PE=1 SV=1 - [E9PKP0_HUMAN]	3.50776	18.52	7	1	1	1	2.4097e+06	1.12434	1		0.891467	1		1.20577	1		81	8.95142	4.62744
P55265-5	Isoform 5 of Double-stranded RNA-specific adenosine deaminase OS=Homo sapiens GN=ADAR - [DSRAD_HUMAN]	3.70216	1.93	6	1	1	1	7.56909e+06	1.12387	1		1.4193	1		1.02683	1		931	103.576	8.66064
Q12860-2	Isoform 2 of Contactin-1 OS=Homo sapiens GN=CNTN1 - [CNTN1_HUMAN]	28.4143	10.03	4	7	7	7	1.79367e+07	1.12376	7	24.8499	0.959777	7	19.9263	1.05162	7	5.2994	1007	111.796	5.77002
O75208	Ubiquinone biosynthesis protein COQ9, mitochondrial OS=Homo sapiens GN=COQ9 PE=1 SV=1 - [COQ9_HUMAN]	6.49729	8.49	5	2	2	2	5.42788e+06	1.12369	2	0.547584	0.807467	2	18.7938	0.926204	2	9.35658	318	35.4866	5.93506
Q32MZ4-3	Isoform 3 of Leucine-rich repeat flightless-interacting protein 1 OS=Homo sapiens GN=LRRFIP1 - [LRRF1_HUMAN]	83.1672	32.45	6	17	18	21	4.61497e+07	1.12354	18	28.4012	1.15067	18	12.6001	0.970881	18	9.3837	752	82.6386	4.61475
Q8NCW5-2	Isoform 2 of NAD(P)H-hydrate epimerase OS=Homo sapiens GN=APOA1BP - [NNRE_HUMAN]	38.1831	48.65	4	6	6	8	5.27679e+07	1.12329	8	14.493	1.0096	8	7.01778	1.05087	8	5.55254	185	20.4175	7.29834
P09497-2	Isoform Non-brain of Clathrin light chain B OS=Homo sapiens GN=CLTB - [CLCB_HUMAN]	21.9087	29.86	3	6	6	6	1.2905e+08	1.12321	6	15.2985	1.0496	6	6.69654	0.850455	6	6.81531	211	23.1671	4.69092
G3V1D1	Ferritin OS=Homo sapiens GN=FTH1 PE=1 SV=1 - [G3V1D1_HUMAN]	12.3201	23.01	4	2	2	3	3.10328e+07	1.12273	3	6.19066	0.888371	3	0.154417	0.940107	3	5.13168	113	12.8683	5.30029
Q9GZP8-2	Isoform 2 of Immortalization up-regulated protein OS=Homo sapiens GN=IMUP - [IMUP_HUMAN]	19.5317	16.47	3	2	2	5	2.33037e+08	1.12273	5	5.57552	0.931434	5	4.90725	1.02943	5	9.31935	85	8.50644	10.5942
A0A096LNY6	Adenylosuccinate lyase (Fragment) OS=Homo sapiens GN=ADSL PE=1 SV=1 - [A0A096LNY6_HUMAN]	8.26803	8.06	7	2	2	2	1.02962e+07	1.12243	2	15.893	0.9279	2	11.4626	0.949725	2	10.5045	360	40.91	7.6792
Q9Y2W1	Thyroid hormone receptor-associated protein 3 OS=Homo sapiens GN=THRAP3 PE=1 SV=2 - [TR150_HUMAN]	29.5728	8.48	1	6	6	8	4.86385e+07	1.12242	8	19.6486	1.26834	8	8.03402	1.13846	8	7.49118	955	108.601	10.1548
Q99798	Aconitate hydratase, mitochondrial OS=Homo sapiens GN=ACO2 PE=1 SV=2 - [ACON_HUMAN]	96.0024	32.82	2	18	18	23	1.11178e+08	1.12233	23	22.7664	1.10696	23	7.81882	0.954491	23	7.38306	780	85.3719	7.60596
Q92890	Ubiquitin fusion degradation protein 1 homolog OS=Homo sapiens GN=UFD1L PE=1 SV=3 - [UFD1_HUMAN]	22.714	19.87	6	6	6	6	3.14817e+07	1.12188	6	5.84537	1.00755	6	10.2166	0.954412	6	13.1945	307	34.4783	6.69775
J3QKM5	WAS/WASL-interacting protein family member 2 (Fragment) OS=Homo sapiens GN=WIPF2 PE=1 SV=1 - [J3QKM5_HUMAN]	3.80475	9.71	2	1	1	1	5.76452e+06	1.12184	1		0.996929	1		0.946957	1		103	10.6547	10.0815
A0A0C4DGL3	DUTP pyrophosphatase, isoform CRA_c OS=Homo sapiens GN=DUT PE=1 SV=1 - [A0A0C4DGL3_HUMAN]	25.0377	47.52	9	4	4	6	1.10417e+08	1.12123	6	6.02203	1.10301	6	12.0127	1.02276	6	3.00033	141	15.3858	6.56592
Q9UNP9-2	Isoform B of Peptidyl-prolyl cis-trans isomerase E OS=Homo sapiens GN=PPIE - [PPIE_HUMAN]	16.4016	16.89	6	3	3	4	1.65782e+07	1.12121	4	4.40379	1.09309	4	18.5363	0.94189	4	1.98612	296	33.0644	5.59229
Q9NVS9	Pyridoxine-5'-phosphate oxidase OS=Homo sapiens GN=PNPO PE=1 SV=1 - [PNPO_HUMAN]	40.2353	36.78	5	7	7	9	9.72371e+07	1.12108	9	23.5342	0.865398	9	5.32648	1.09107	9	14.3098	261	29.9688	7.06396
Q9Y6H1	Coiled-coil-helix-coiled-coil-helix domain-containing protein 2 OS=Homo sapiens GN=CHCHD2 PE=1 SV=1 - [CHCH2_HUMAN]	19.3984	15.23	2	2	2	5	2.41799e+08	1.12101	5	8.64173	1.17008	5	0.828052	1.03404	5	2.29889	151	15.5027	9.21729
Q96S44	TP53-regulating kinase OS=Homo sapiens GN=TP53RK PE=1 SV=2 - [PRPK_HUMAN]	13.4543	11.07	2	3	3	4	1.4649e+07	1.12098	4	8.48334	0.920998	4	5.79081	0.979106	4	7.40747	253	28.1428	9.53955
J3KSI8	28S ribosomal protein S7, mitochondrial (Fragment) OS=Homo sapiens GN=MRPS7 PE=1 SV=1 - [J3KSI8_HUMAN]	3.05382	8.33	4	1	1	1	5.0445e+06	1.12081	1		0.996056	1		0.985956	1		156	18.3726	10.1255
P02792	Ferritin light chain OS=Homo sapiens GN=FTL PE=1 SV=2 - [FRIL_HUMAN]	3.27759	10.86	2	1	1	1	3.99181e+06	1.12038	1		1.23715	1		0.914876	1		175	20.0071	5.78271
P10606	Cytochrome c oxidase subunit 5B, mitochondrial OS=Homo sapiens GN=COX5B PE=1 SV=2 - [COX5B_HUMAN]	3.41118	8.53	1	1	1	1	1.70132e+07	1.1199	1		1.06587	1		0.979067	1		129	13.6869	8.80713
P49770	Translation initiation factor eIF-2B subunit beta OS=Homo sapiens GN=EIF2B2 PE=1 SV=3 - [EI2BB_HUMAN]	3.75083	5.13	1	1	1	1	5.18205e+06	1.11981	1		0.871822	1		0.789223	1		351	38.9649	6.16357
E9PGT1	Translin OS=Homo sapiens GN=TSN PE=1 SV=1 - [E9PGT1_HUMAN]	18.039	21.52	4	4	4	5	6.62718e+07	1.11977	5	12.2101	1.00184	5	15.8923	0.992173	5	2.565	223	25.5565	6.88818
O15305	Phosphomannomutase 2 OS=Homo sapiens GN=PMM2 PE=1 SV=1 - [PMM2_HUMAN]	42.4622	37.4	10	8	8	11	1.30172e+08	1.11936	11	10.9942	0.959466	11	7.93582	0.999996	11	2.94112	246	28.0642	6.771
Q9BWS9-3	Isoform 3 of Chitinase domain-containing protein 1 OS=Homo sapiens GN=CHID1 - [CHID1_HUMAN]	7.02173	4.97	12	2	2	2	1.99734e+07	1.11872	2	6.46811	1.21139	2	3.90255	0.996356	2	15.2282	362	41.6514	8.63135
Q9NX46	Poly(ADP-ribose) glycohydrolase ARH3 OS=Homo sapiens GN=ADPRHL2 PE=1 SV=1 - [ARHL2_HUMAN]	8.57507	6.89	1	2	2	2	8.83663e+06	1.1185	2	13.1189	0.854345	2	5.23424	0.93426	2	1.06118	363	38.9222	5.07178
P62877	E3 ubiquitin-protein ligase RBX1 OS=Homo sapiens GN=RBX1 PE=1 SV=1 - [RBX1_HUMAN]	3.28631	14.81	1	1	1	1	3.99971e+07	1.11769	1		0.807343	1		0.805539	1		108	12.2657	6.96143
O75436	Vacuolar protein sorting-associated protein 26A OS=Homo sapiens GN=VPS26A PE=1 SV=2 - [VP26A_HUMAN]	31.9528	29.36	4	6	6	8	8.99981e+07	1.11768	8	18.2732	1.02675	8	12.5022	0.995167	8	6.63879	327	38.1457	6.56592
B4E321	Protein OS-9 OS=Homo sapiens GN=OS9 PE=1 SV=1 - [B4E321_HUMAN]	3.21585	3.94	9	1	1	1	1.55477e+06	1.11752	1		1.1445	1		1.08027	1		406	46.2735	4.84326
Q13011	Delta(3,5)-Delta(2,4)-dienoyl-CoA isomerase, mitochondrial OS=Homo sapiens GN=ECH1 PE=1 SV=2 - [ECH1_HUMAN]	177.187	41.46	5	11	11	42	1.36044e+09	1.1174	42	19.282	1.10206	42	13.0316	0.981746	42	15.3257	328	35.7934	8.00146
P61088	Ubiquitin-conjugating enzyme E2 N OS=Homo sapiens GN=UBE2N PE=1 SV=1 - [UBE2N_HUMAN]	22.5479	25.66	6	4	4	6	1.03684e+08	1.11713	6	16.7594	0.713561	6	6.06823	1.06133	6	4.39822	152	17.127	6.56592
Q9BUF5	Tubulin beta-6 chain OS=Homo sapiens GN=TUBB6 PE=1 SV=1 - [TBB6_HUMAN]	167.455	45.74	12	7	12	42	1.24958e+09	1.11698	14	15.9652	1.07876	14	15.7815	1.0007	14	17.1493	446	49.825	4.88135
Q9H5Q4	Dimethyladenosine transferase 2, mitochondrial OS=Homo sapiens GN=TFB2M PE=1 SV=1 - [TFB2M_HUMAN]	10.242	9.34	1	3	3	3	1.02844e+07	1.11695	3	0.92047	0.909252	3	8.59312	1.07642	3	9.9566	396	45.3198	9.18799
Q8WYP5	Protein ELYS OS=Homo sapiens GN=AHCTF1 PE=1 SV=3 - [ELYS_HUMAN]	3.11951	0.53	3	1	1	1	1.39925e+06	1.11688	1		1.28995	1		0.929382	1		2266	252.342	6.59521
P00441	Superoxide dismutase [Cu-Zn] OS=Homo sapiens GN=SOD1 PE=1 SV=2 - [SODC_HUMAN]	127.367	70.13	2	8	8	22	7.09405e+08	1.1164	22	16.4276	1.03426	22	24.0479	1.02994	22	13.0697	154	15.9259	6.12549
P09496-5	Isoform 5 of Clathrin light chain A OS=Homo sapiens GN=CLTA - [CLCA_HUMAN]	25.2461	17.47	12	4	4	7	3.8808e+08	1.11632	6	14.4525	0.936987	6	7.68779	0.79813	6	14.1016	166	17.6767	4.64014
Q9HCC0	Methylcrotonoyl-CoA carboxylase beta chain, mitochondrial OS=Homo sapiens GN=MCCC2 PE=1 SV=1 - [MCCB_HUMAN]	25.9285	17.76	5	6	6	6	3.23233e+07	1.1163	6	18.3596	1.2007	6	9.06562	1.00191	6	8.84154	563	61.2944	7.6792
Q96C86	m7GpppX diphosphatase OS=Homo sapiens GN=DCPS PE=1 SV=2 - [DCPS_HUMAN]	7.65559	7.72	1	2	2	2	1.09368e+07	1.11613	2	3.18705	0.873712	2	3.66765	1.1569	2	16.663	337	38.585	6.37939
P36871	Phosphoglucomutase-1 OS=Homo sapiens GN=PGM1 PE=1 SV=3 - [PGM1_HUMAN]	101.598	45.2	3	20	20	27	9.42479e+07	1.11588	27	8.15633	0.949689	27	16.1065	0.977867	27	8.75478	562	61.4105	6.75635
A0A087X082	Caprin-1 OS=Homo sapiens GN=CAPRIN1 PE=1 SV=1 - [A0A087X082_HUMAN]	77.1443	21.88	5	12	12	20	1.42168e+08	1.11573	20	13.3959	1.20271	20	7.30622	0.79468	20	7.97213	649	72.7107	4.88135
O15027-2	Isoform 2 of Protein transport protein Sec16A OS=Homo sapiens GN=SEC16A - [SC16A_HUMAN]	3.20668	0.98	7	1	1	1	9.8865e+06	1.11545	1		1.18588	1		0.827689	1		2134	228.728	5.61768
P07311	Acylphosphatase-1 OS=Homo sapiens GN=ACYP1 PE=1 SV=2 - [ACYP1_HUMAN]	3.10872	10.1	2	1	1	1	1.18457e+07	1.11545	1		1.03447	1		0.899335	1		99	11.2539	9.30518
P07108	Acyl-CoA-binding protein OS=Homo sapiens GN=DBI PE=1 SV=2 - [ACBP_HUMAN]	69.6582	64.37	8	4	4	17	8.38277e+08	1.11529	17	12.0551	0.901795	17	5.8784	0.925557	17	5.58152	87	10.038	6.56592
B7Z9I1	Medium-chain-specific acyl-CoA dehydrogenase, mitochondrial OS=Homo sapiens GN=ACADM PE=1 SV=1 - [B7Z9I1_HUMAN]	27.8282	20.78	6	6	6	7	4.16623e+07	1.11518	7	14.3233	1.15081	7	10.106	0.952019	7	5.38732	385	42.3995	6.43018
O95359-2	Isoform 2 of Transforming acidic coiled-coil-containing protein 2 OS=Homo sapiens GN=TACC2 - [TACC2_HUMAN]	36.3898	17.16	13	7	8	9	4.36985e+07	1.11509	8	7.42945	1.18124	8	3.80783	1.04542	8	6.5346	571	64.1162	5.32568
Q9H307-2	Isoform 2 of Pinin OS=Homo sapiens GN=PNN - [PININ_HUMAN]	13.4137	6.68	2	4	4	4	1.80654e+07	1.11505	4	9.44135	1.2962	4	11.4864	0.915341	4	3.85382	584	66.9652	6.31592
P19367-4	Isoform 4 of Hexokinase-1 OS=Homo sapiens GN=HK1 - [HXK1_HUMAN]	13.8224	5.75	7	4	4	4	1.34514e+07	1.11497	4	6.97001	1.04435	4	5.02845	0.963306	4	8.73882	905	101.02	6.90283
Q8NFH4	Nucleoporin Nup37 OS=Homo sapiens GN=NUP37 PE=1 SV=1 - [NUP37_HUMAN]	11.2814	13.8	2	3	3	3	1.05783e+07	1.11487	3	24.0252	1.15603	3	0.553362	1.01855	3	1.1011	326	36.684	5.92236
Q9P265	Disco-interacting protein 2 homolog B OS=Homo sapiens GN=DIP2B PE=1 SV=3 - [DIP2B_HUMAN]	6.61756	1.78	1	2	2	2	6.06021e+06	1.11346	2	9.93228	0.890844	2	6.44533	1.10874	2	9.51605	1576	171.382	8.08936
Q9BYV8-3	Isoform 3 of Centrosomal protein of 41 kDa OS=Homo sapiens GN=CEP41 - [CEP41_HUMAN]	4.03761	12.59	4	1	1	1	3.84584e+06	1.11334	1		0.827245	1		1.07724	1		135	14.5354	9.5542
Q9NX55	Huntingtin-interacting protein K OS=Homo sapiens GN=HYPK PE=1 SV=2 - [HYPK_HUMAN]	16.0889	31.78	3	3	3	4	5.01617e+07	1.11329	4	8.13556	1.21838	4	24.8981	0.94473	4	11.1905	129	14.6564	4.93213
B8ZZJ0	Small ubiquitin-related modifier 1 OS=Homo sapiens GN=SUMO1 PE=1 SV=1 - [B8ZZJ0_HUMAN]	8.14368	20.69	4	1	1	2	2.19015e+08	1.11312	2	10.0155	0.980295	2	11.3552	1.03139	2	1.88098	58	6.68043	8.1333
F5H5V4	26S proteasome non-ATPase regulatory subunit 9 (Fragment) OS=Homo sapiens GN=PSMD9 PE=1 SV=1 - [F5H5V4_HUMAN]	42.8277	51.63	7	8	8	11	7.85369e+07	1.11279	11	20.1599	1.07034	11	11.1669	1.09761	11	10.2825	153	16.9024	6.11279
P51610-2	Isoform 2 of Host cell factor 1 OS=Homo sapiens GN=HCFC1 - [HCFC1_HUMAN]	42.5064	6.82	5	8	8	9	3.8419e+07	1.11236	9	9.42516	0.938328	9	9.88935	1.01418	9	11.2615	1966	201.724	7.45947
Q9ULA0	Aspartyl aminopeptidase OS=Homo sapiens GN=DNPEP PE=1 SV=1 - [DNPEP_HUMAN]	11.0286	11.58	9	3	3	3	7.52779e+06	1.11178	3	7.79486	1.00976	3	14.4743	1.05211	3	21.3827	475	52.3949	7.41553
Q9UNW1-4	Isoform 4 of Multiple inositol polyphosphate phosphatase 1 OS=Homo sapiens GN=MINPP1 - [MINP1_HUMAN]	18.3879	20.28	2	4	4	5	1.03499e+07	1.11157	5	6.64187	1.08827	5	12.1266	0.993745	5	2.74205	286	33.0786	6.63916
H0Y614	Ubiquitin-fold modifier 1 (Fragment) OS=Homo sapiens GN=UFM1 PE=1 SV=1 - [H0Y614_HUMAN]	16.9497	33.33	2	2	2	5	6.06159e+07	1.1114	5	5.15961	0.944255	5	9.01408	1.0297	5	1.96589	81	8.65561	9.46631
Q9NYL9	Tropomodulin-3 OS=Homo sapiens GN=TMOD3 PE=1 SV=1 - [TMOD3_HUMAN]	50.0482	38.92	6	11	11	12	7.01708e+07	1.11097	12	14.5301	1.10064	12	17.1799	1.01814	12	4.62255	352	39.5703	5.18604
P15924-2	Isoform DPII of Desmoplakin OS=Homo sapiens GN=DSP - [DESP_HUMAN]	7.63491	1.28	3	2	2	2	7.29273e+06	1.11091	2	11.9266	1.02939	2	8.9339	1.1431	2	22.2468	2272	259.957	6.96143
F5H4B6	Aldehyde dehydrogenase family 16 member A1 OS=Homo sapiens GN=ALDH16A1 PE=1 SV=1 - [F5H4B6_HUMAN]	11.2732	5.79	3	3	3	3	2.01582e+07	1.1108	3	19.5492	1.08784	3	17.9013	1.03635	3	4.70689	639	67.1106	7.06396
Q86V48-2	Isoform 2 of Leucine zipper protein 1 OS=Homo sapiens GN=LUZP1 - [LUZP1_HUMAN]	28.1156	9.26	5	7	7	8	1.24183e+07	1.11057	8	13.8749	1.01428	8	9.78281	0.987991	8	19.8984	1026	114.518	8.88037
R4GN83	Basigin (Fragment) OS=Homo sapiens GN=BSG PE=1 SV=1 - [R4GN83_HUMAN]	3.24307	26.92	9	1	1	1	1.60235e+07	1.11036	1		0.881025	1		1.06728	1		52	5.70683	6.50732
P12955-3	Isoform 3 of Xaa-Pro dipeptidase OS=Homo sapiens GN=PEPD - [PEPD_HUMAN]	28.962	18.88	5	6	6	8	1.05145e+08	1.11025	8	12.9866	1.12357	8	15.7449	1.05488	8	11.2395	429	47.2304	6.07471
H7BZJ3	Protein disulfide-isomerase A3 (Fragment) OS=Homo sapiens GN=PDIA3 PE=1 SV=1 - [H7BZJ3_HUMAN]	74.5179	52.85	1	1	7	19	7.18038e+08	1.11015	3	14.5113	1.17637	3	4.56659	0.869935	3	8.29349	123	13.5108	7.29834
P84103-2	Isoform 2 of Serine/arginine-rich splicing factor 3 OS=Homo sapiens GN=SRSF3 - [SRSF3_HUMAN]	18.0316	49.19	3	5	5	5	6.22606e+07	1.10967	5	48.4529	1.45331	5	23.7807	0.932099	5	3.66423	124	14.1942	10.0815
F2Z2W6	Non-histone chromosomal protein HMG-14 OS=Homo sapiens GN=HMGN1 PE=1 SV=1 - [F2Z2W6_HUMAN]	3.35418	29.55	4	1	1	1	5.72789e+07	1.1095	1		1.07908	1		0.779034	1		44	4.74169	10.8286
P30044-2	Isoform Cytoplasmic+peroxisomal of Peroxiredoxin-5, mitochondrial OS=Homo sapiens GN=PRDX5 - [PRDX5_HUMAN]	76.7566	60.49	4	9	9	19	5.51247e+08	1.10935	19	14.7677	1.01065	19	10.1352	0.987157	19	8.83411	162	17.02	7.23975
Q14126	Desmoglein-2 OS=Homo sapiens GN=DSG2 PE=1 SV=2 - [DSG2_HUMAN]	10.1414	3.58	1	3	3	3	1.75365e+07	1.10909	3	6.86129	0.955758	3	9.9308	0.975524	3	9.00674	1118	122.218	5.23682
P50453	Serpin B9 OS=Homo sapiens GN=SERPINB9 PE=1 SV=1 - [SPB9_HUMAN]	37.0628	24.73	7	7	8	10	6.71208e+07	1.10907	9	18.8997	1.03837	9	5.93583	1.048	9	5.5314	376	42.3763	5.85889
H0YJD9	Actin-related protein 10 (Fragment) OS=Homo sapiens GN=ACTR10 PE=1 SV=1 - [H0YJD9_HUMAN]	3.00531	4.7	2	1	1	1	8.35648e+06	1.1089	1		1.30376	1		0.903996	1		149	16.6057	9.61279
O75874	Isocitrate dehydrogenase [NADP] cytoplasmic OS=Homo sapiens GN=IDH1 PE=1 SV=2 - [IDHC_HUMAN]	148.34	50.97	4	17	17	35	1.94235e+08	1.10878	35	14.5573	0.859283	35	22.758	1.01163	35	12.7329	414	46.6295	7.00537
M0QZR9	ELAV-like protein 1 OS=Homo sapiens GN=ELAVL1 PE=1 SV=1 - [M0QZR9_HUMAN]	3.60058	8.5	3	1	1	1	1.00084e+07	1.10844	1		1.53913	1		0.773008	1		153	17.1208	8.66064
B4DJM9	Serine--tRNA ligase, mitochondrial OS=Homo sapiens GN=SARS2 PE=1 SV=1 - [B4DJM9_HUMAN]	21.8316	29.66	7	5	5	6	1.84067e+07	1.10792	6	8.54903	1.02754	6	22.0255	1.00323	6	18.7485	236	26.2973	7.34229
Q9NYJ1	Cytochrome c oxidase assembly factor 4 homolog, mitochondrial OS=Homo sapiens GN=COA4 PE=1 SV=2 - [COA4_HUMAN]	3.79254	19.54	2	1	1	1	2.75714e+07	1.10784	1		1.33443	1		0.941943	1		87	10.1277	6.03662
P55036	26S proteasome non-ATPase regulatory subunit 4 OS=Homo sapiens GN=PSMD4 PE=1 SV=1 - [PSMD4_HUMAN]	33.1186	27.59	7	7	7	8	5.86569e+07	1.107	8	10.1185	1.10714	8	22.0004	0.896072	8	9.78872	377	40.7112	4.79248
P60891	Ribose-phosphate pyrophosphokinase 1 OS=Homo sapiens GN=PRPS1 PE=1 SV=2 - [PRPS1_HUMAN]	24.081	17.61	6	1	4	6	6.19243e+07	1.10654	2	26.2686	1.09423	2	7.33204	1.03783	2	12.4959	318	34.8119	6.97607
P06280	Alpha-galactosidase A OS=Homo sapiens GN=GLA PE=1 SV=1 - [AGAL_HUMAN]	24.0515	16.08	2	6	6	7	1.92437e+07	1.10628	7	20.9657	1.20848	7	13.3363	0.955939	7	8.84447	429	48.7349	5.60498
D6RC46	Trans-3-hydroxy-L-proline dehydratase (Fragment) OS=Homo sapiens GN=L3HYPDH PE=1 SV=1 - [D6RC46_HUMAN]	23.5966	37.32	3	4	4	6	1.46803e+07	1.10606	6	22.2179	1.19599	6	8.75926	1.05445	6	5.74346	142	15.1857	6.30322
E7ENA2	Thioredoxin reductase 2, mitochondrial OS=Homo sapiens GN=TXNRD2 PE=1 SV=1 - [E7ENA2_HUMAN]	15.5848	8.1	14	2	3	4	2.64695e+07	1.10568	3	3.65238	1.15558	3	3.4568	0.914737	3	0.527064	494	53.533	6.52197
F5H4Z7	Cob(I)yrinic acid a,c-diamide adenosyltransferase, mitochondrial OS=Homo sapiens GN=MMAB PE=1 SV=1 - [F5H4Z7_HUMAN]	12.5344	24.86	3	3	3	3	1.91348e+07	1.10536	3	5.38592	1.09166	3	9.59687	0.993354	3	1.39034	173	18.7837	8.1626
Q9UHW5	GPN-loop GTPase 3 OS=Homo sapiens GN=GPN3 PE=1 SV=2 - [GPN3_HUMAN]	3.96391	5.63	2	1	1	1	6.37711e+06	1.10532	1		0.858787	1		0.82415	1		284	32.7397	4.50049
P11279	Lysosome-associated membrane glycoprotein 1 OS=Homo sapiens GN=LAMP1 PE=1 SV=3 - [LAMP1_HUMAN]	26.9096	10.55	2	5	5	7	5.00635e+07	1.10477	7	13.5064	0.801091	7	14.4334	0.988056	7	4.66917	417	44.8538	8.74854
Q8NBF2	NHL repeat-containing protein 2 OS=Homo sapiens GN=NHLRC2 PE=1 SV=1 - [NHLC2_HUMAN]	23.7438	10.33	2	5	5	6	2.98904e+07	1.10455	6	17.4209	1.01674	6	22.2638	1.07437	6	16.0591	726	79.3935	5.5542
P17987	T-complex protein 1 subunit alpha OS=Homo sapiens GN=TCP1 PE=1 SV=1 - [TCPA_HUMAN]	199.875	59.35	11	26	26	50	3.22598e+08	1.10445	46	19.8557	1.24012	47	16.6035	0.968191	47	6.48273	556	60.3056	6.11279
P04406	Glyceraldehyde-3-phosphate dehydrogenase OS=Homo sapiens GN=GAPDH PE=1 SV=3 - [G3P_HUMAN]	1409.08	69.25	3	21	21	392	7.27167e+09	1.10418	312	17.184	0.928327	312	19.7553	1.0058	312	11.0775	335	36.0304	8.45557
P14868-2	Isoform 2 of Aspartate--tRNA ligase, cytoplasmic OS=Homo sapiens GN=DARS - [SYDC_HUMAN]	50.237	35.41	7	10	10	12	8.31501e+07	1.10407	12	15.1251	0.796524	12	6.17985	0.891223	12	6.97532	401	45.7421	5.70654
F5GX77	Multifunctional methyltransferase subunit TRM112-like protein OS=Homo sapiens GN=TRMT112 PE=1 SV=1 - [F5GX77_HUMAN]	19.6111	25.47	4	2	2	5	3.99293e+07	1.10382	5	19.7747	0.996279	5	9.4763	1.04213	5	15.6883	106	11.9643	8.07471
E9PFZ2	Ceruloplasmin OS=Homo sapiens GN=CP PE=1 SV=1 - [E9PFZ2_HUMAN]	13.6721	4.33	4	3	3	4	3.7579e+06	1.10362	4	15.0297	1.05606	4	11.4757	0.965778	4	4.191	946	108.751	5.77002
P16402	Histone H1.3 OS=Homo sapiens GN=HIST1H1D PE=1 SV=2 - [H13_HUMAN]	73.3995	31.22	3	2	10	18	3.90573e+08	1.10362	2	5.16729	1.47259	2	9.21739	0.832358	2	1.08549	221	22.3363	11.019
Q9H4A3-4	Isoform 3 of Serine/threonine-protein kinase WNK1 OS=Homo sapiens GN=WNK1 - [WNK1_HUMAN]	6.25525	0.86	8	2	2	2	1.98046e+07	1.10357	2	11.2973	1.00653	2	4.53774	0.907124	2	9.55274	1975	206.52	6.15088
Q08378-2	Isoform 2 of Golgin subfamily A member 3 OS=Homo sapiens GN=GOLGA3 - [GOGA3_HUMAN]	44.573	11.37	4	10	10	12	1.39313e+07	1.10322	12	28.7881	0.950624	12	18.8432	0.989459	12	8.86244	1390	155.587	5.40186
E5RIW3	Tubulin-specific chaperone A OS=Homo sapiens GN=TBCA PE=1 SV=1 - [E5RIW3_HUMAN]	46.8069	58.33	6	9	9	13	5.55581e+08	1.1026	13	26.6587	1.09566	13	14.9694	1.00205	13	7.15541	84	10.074	4.62744
Q06203	Amidophosphoribosyltransferase OS=Homo sapiens GN=PPAT PE=1 SV=1 - [PUR1_HUMAN]	20.6541	11.8	2	5	5	5	2.72153e+07	1.10208	5	1.57412	0.984488	5	20.4617	1.0299	5	6.55613	517	57.3624	6.75635
Q9NQG5	Regulation of nuclear pre-mRNA domain-containing protein 1B OS=Homo sapiens GN=RPRD1B PE=1 SV=1 - [RPR1B_HUMAN]	17.4975	18.71	4	3	4	4	1.47001e+07	1.10185	3	2.79153	0.96493	3	12.5701	1.00385	3	9.23934	326	36.8772	5.97314
P06733	Alpha-enolase OS=Homo sapiens GN=ENO1 PE=1 SV=2 - [ENOA_HUMAN]	1212.44	74.65	3	31	34	298	7.47766e+09	1.10128	239	18.5278	0.994267	239	18.6027	0.990869	239	10.9907	434	47.1393	7.38623
Q9BRQ8-2	Isoform 2 of Apoptosis-inducing factor 2 OS=Homo sapiens GN=AIFM2 - [AIFM2_HUMAN]	4.13007	4.17	2	1	1	1	1.47896e+07	1.10111	1		0.976999	1		1.08753	1		336	36.4973	9.26123
Q9Y6A4	Cilia- and flagella-associated protein 20 OS=Homo sapiens GN=CFAP20 PE=1 SV=1 - [CFA20_HUMAN]	2.9968	4.15	1	1	1	1	2.92403e+07	1.10108	1		0.885249	1		1.12029	1		193	22.76	9.75928
I3L0X5	Sperm-associated antigen 7 OS=Homo sapiens GN=SPAG7 PE=1 SV=1 - [I3L0X5_HUMAN]	15.127	28.41	4	4	4	4	2.48187e+07	1.10102	4	11.2009	0.879353	4	5.50765	0.977494	4	3.33781	176	20.071	5.74463
Q9GZL7	Ribosome biogenesis protein WDR12 OS=Homo sapiens GN=WDR12 PE=1 SV=2 - [WDR12_HUMAN]	8.63662	6.86	1	2	2	2	1.29354e+07	1.10091	2	6.63969	1.3237	2	6.165	1.06755	2	8.01166	423	47.6777	5.89697
Q06124-2	Isoform 2 of Tyrosine-protein phosphatase non-receptor type 11 OS=Homo sapiens GN=PTPN11 - [PTN11_HUMAN]	53.6506	28.33	4	12	12	14	7.33688e+07	1.10079	14	13.9067	1.00768	14	13.215	0.95162	14	9.06792	593	67.9681	7.29834
Q9BQ52-4	Isoform 4 of Zinc phosphodiesterase ELAC protein 2 OS=Homo sapiens GN=ELAC2 - [RNZ2_HUMAN]	55.1962	23.66	8	14	14	14	2.36042e+07	1.10073	13	13.1656	1.06369	14	18.413	1.05878	14	9.9677	786	87.508	7.97217
Q13813	Spectrin alpha chain, non-erythrocytic 1 OS=Homo sapiens GN=SPTAN1 PE=1 SV=3 - [SPTN1_HUMAN]	538.539	44.5	7	86	86	127	2.53989e+08	1.10062	126	18.3881	1.16603	126	12.1307	0.794881	126	11.7777	2472	284.364	5.35107
Q53FA7	Quinone oxidoreductase PIG3 OS=Homo sapiens GN=TP53I3 PE=1 SV=2 - [QORX_HUMAN]	55.0232	32.23	3	8	8	14	8.88244e+07	1.10053	14	18.8378	1.01027	14	11.5312	1.03914	14	9.46746	332	35.5136	7.1665
Q8NC51-4	Isoform 4 of Plasminogen activator inhibitor 1 RNA-binding protein OS=Homo sapiens GN=SERBP1 - [PAIRB_HUMAN]	33.6594	13.44	4	5	5	9	1.05771e+08	1.10048	9	25.0112	1.34747	9	17.5705	0.822907	9	6.75719	387	42.4013	8.44092
P22392-2	Isoform 3 of Nucleoside diphosphate kinase B OS=Homo sapiens GN=NME2 - [NDKB_HUMAN]	291.533	74.53	9	5	15	76	2.84076e+09	1.09999	27	22.2787	1.00223	27	7.48392	1.00435	27	6.78681	267	30.1176	8.92432
P56181-2	Isoform 2 of NADH dehydrogenase [ubiquinone] flavoprotein 3, mitochondrial OS=Homo sapiens GN=NDUFV3 - [NDUV3_HUMAN]	7.22295	4.44	1	2	2	2	1.11516e+07	1.09972	2	27.478	1.37113	2	0.506778	0.810121	2	9.0241	473	50.9532	9.17334
P49902-2	Isoform 2 of Cytosolic purine 5'-nucleotidase OS=Homo sapiens GN=NT5C2 - [5NTC_HUMAN]	29.4027	18.61	6	8	8	8	4.54222e+07	1.09929	8	14.6512	1.10377	8	20.9755	0.99805	8	9.67124	532	61.4016	5.74463
H7C4M9	Ubiquitin-conjugating enzyme E2 H (Fragment) OS=Homo sapiens GN=UBE2H PE=1 SV=1 - [H7C4M9_HUMAN]	19.6536	75.81	6	4	4	5	4.66306e+07	1.09897	5	27.0716	0.829017	5	23.3505	0.944221	5	5.05071	62	7.07573	7.23975
Q9P0V9-3	Isoform 3 of Septin-10 OS=Homo sapiens GN=SEPT10 - [SEP10_HUMAN]	19.1287	14.62	8	3	4	5	2.85307e+07	1.09876	3	14.0107	0.906127	3	18.7188	1.03927	3	5.52571	431	50.0335	7.02002
H0YD13	CD44 antigen OS=Homo sapiens GN=CD44 PE=1 SV=2 - [H0YD13_HUMAN]	38.4133	33.98	29	8	8	10	1.50833e+08	1.09876	10	32.1309	1.12011	10	36.3719	1.06712	10	9.9644	206	22.6686	8.19189
Q9UBG0	C-type mannose receptor 2 OS=Homo sapiens GN=MRC2 PE=1 SV=2 - [MRC2_HUMAN]	3.39046	1.15	1	1	1	1	3.03315e+06	1.09855	1		0.908229	1		0.729771	1		1479	166.568	5.8335
Q92900-2	Isoform 2 of Regulator of nonsense transcripts 1 OS=Homo sapiens GN=UPF1 - [RENT1_HUMAN]	2.99396	1.52	2	1	1	1	6.66688e+06	1.0983	1		1.45184	1		0.906861	1		1118	122.958	6.68311
Q5URX0	Beta-hexosaminidase subunit beta OS=Homo sapiens GN=HEXB PE=1 SV=1 - [Q5URX0_HUMAN]	36.2013	30.21	4	7	7	9	5.62283e+07	1.09808	9	9.41998	1.20091	9	15.4394	1.04035	9	4.77984	331	38.2341	6.44287
Q9Y3C4-2	Isoform 2 of EKC/KEOPS complex subunit TPRKB OS=Homo sapiens GN=TPRKB - [TPRKB_HUMAN]	15.6049	26.06	3	2	2	3	9.87063e+06	1.09762	3	4.8269	0.888993	3	0.0192566	0.962912	3	10.9606	142	16.0825	6.30322
P31937	3-hydroxyisobutyrate dehydrogenase, mitochondrial OS=Homo sapiens GN=HIBADH PE=1 SV=2 - [3HIDH_HUMAN]	40.1325	31.25	2	7	7	10	6.1785e+07	1.09761	10	12.3408	1.04929	10	15.7916	1.02823	10	16.5755	336	35.3058	8.1333
K7EJX0	Mothers against decapentaplegic homolog 2 (Fragment) OS=Homo sapiens GN=SMAD2 PE=1 SV=1 - [K7EJX0_HUMAN]	19.2539	25.81	15	2	4	5	1.31841e+07	1.09735	1		1.19697	2	4.6219	0.795077	2	41.9206	217	24.4784	7.44482
Q15435-5	Isoform 5 of Protein phosphatase 1 regulatory subunit 7 OS=Homo sapiens GN=PPP1R7 - [PP1R7_HUMAN]	14.641	35.29	10	4	4	4	5.49239e+06	1.09703	4	8.18042	1.09532	4	14.8682	1.02501	4	18.2455	221	25.5776	5.021
P20962	Parathymosin OS=Homo sapiens GN=PTMS PE=1 SV=2 - [PTMS_HUMAN]	26.0407	24.51	3	2	2	7	6.01344e+08	1.09671	7	6.51667	0.911615	7	8.94543	0.954634	7	12.255	102	11.5232	4.15771
O60547-2	Isoform 2 of GDP-mannose 4,6 dehydratase OS=Homo sapiens GN=GMDS - [GMDS_HUMAN]	8.48344	9.94	2	2	2	2	1.8705e+07	1.09646	2	22.4538	1.37038	2	6.13795	0.926705	2	5.31432	342	39.0288	7.07861
C9J5G4	Follistatin-related protein 1 (Fragment) OS=Homo sapiens GN=FSTL1 PE=1 SV=5 - [C9J5G4_HUMAN]	3.31715	7.14	3	1	1	1	1.46358e+07	1.09635	1		0.871544	1		0.904998	1		140	15.7979	8.1333
P06748-2	Isoform 2 of Nucleophosmin OS=Homo sapiens GN=NPM1 - [NPM_HUMAN]	202.159	41.51	11	11	11	41	8.14233e+08	1.09632	41	25.2056	1.28453	41	16.4929	0.992128	41	10.2253	265	29.4462	4.61475
K7EMQ0	Cactin (Fragment) OS=Homo sapiens GN=CACTIN PE=1 SV=1 - [K7EMQ0_HUMAN]	4.06989	10.64	3	1	1	1	3.77643e+06	1.09589	1		0.902875	1		0.899998	1		141	15.9468	4.81787
B8ZZU8	Transcription elongation factor B (SIII), polypeptide 2 (18kDa, elongin B), isoform CRA_b OS=Homo sapiens GN=TCEB2 PE=1 SV=1 - [B8ZZU8_HUMAN]	9.97966	22.12	5	3	3	3	7.19259e+07	1.09561	3	9.00293	0.950617	3	5.66884	0.973686	3	7.59644	113	12.5193	4.97021
O95881	Thioredoxin domain-containing protein 12 OS=Homo sapiens GN=TXNDC12 PE=1 SV=1 - [TXD12_HUMAN]	49.4551	25.58	1	3	3	14	8.82584e+07	1.09547	10	4.88731	1.0858	10	9.52948	1.04402	10	8.05028	172	19.1936	5.40186
O60568	Procollagen-lysine,2-oxoglutarate 5-dioxygenase 3 OS=Homo sapiens GN=PLOD3 PE=1 SV=1 - [PLOD3_HUMAN]	23.788	8.4	4	5	5	7	2.99314e+07	1.09539	6	12.272	1.0364	6	2.62807	0.959729	6	1.55592	738	84.7315	6.04932
Q5W0X3	Peptidyl-prolyl cis-trans isomerase OS=Homo sapiens GN=FKBP1A PE=1 SV=1 - [Q5W0X3_HUMAN]	29.1668	34.95	4	2	2	7	2.07655e+08	1.09522	7	9.07294	0.872317	7	10.3522	0.943324	7	8.89075	103	11.4168	9.11475
Q07157-2	Isoform Short of Tight junction protein ZO-1 OS=Homo sapiens GN=TJP1 - [ZO1_HUMAN]	43.2252	8.51	7	9	9	11	3.75247e+07	1.09493	11	20.8841	1.10283	11	13.1691	1.08352	11	12.4	1668	186.852	6.78564
P09417	Dihydropteridine reductase OS=Homo sapiens GN=QDPR PE=1 SV=2 - [DHPR_HUMAN]	42.458	40.98	5	6	6	11	4.80361e+07	1.09461	10	4.81997	0.973574	10	7.37072	1.00084	10	7.9447	244	25.773	7.37158
H0YNA7	Signal peptide peptidase-like 2A (Fragment) OS=Homo sapiens GN=SPPL2A PE=1 SV=5 - [H0YNA7_HUMAN]	5.15191	9.33	2	1	1	1	3.55045e+07	1.09452	1		0.909279	1		1.17212	1		150	16.5344	7.12256
Q9BXK5-4	Isoform 3 of Bcl-2-like protein 13 OS=Homo sapiens GN=BCL2L13 - [B2L13_HUMAN]	3.6471	4.64	4	1	1	1	4.20581e+06	1.09406	1		1.40744	1		1.34551	1		323	34.5793	4.2085
Q9UHV9	Prefoldin subunit 2 OS=Homo sapiens GN=PFDN2 PE=1 SV=1 - [PFD2_HUMAN]	36.7091	36.36	1	4	4	9	1.40704e+08	1.09388	9	15.6923	0.947207	9	8.0506	1.04464	9	6.49648	154	16.6376	6.58057
Q13428	Treacle protein OS=Homo sapiens GN=TCOF1 PE=1 SV=3 - [TCOF_HUMAN]	91.1035	14.78	12	19	19	25	7.3783e+07	1.09357	25	13.0597	1.10041	25	6.86467	1.01596	25	7.56964	1488	152.015	9.0415
Q9GZZ1	N-alpha-acetyltransferase 50 OS=Homo sapiens GN=NAA50 PE=1 SV=1 - [NAA50_HUMAN]	52.0162	56.21	7	1	10	13	1.03189e+08	1.09349	1		0.766795	1		1.17727	1		169	19.386	8.80713
Q71RC2-5	Isoform 5 of La-related protein 4 OS=Homo sapiens GN=LARP4 - [LARP4_HUMAN]	6.4047	3.68	14	2	2	2	13778666	1.09313	2	12.9086	1.17307	2	3.34728	0.962488	2	10.8213	653	72.3548	6.26514
P07711	Cathepsin L1 OS=Homo sapiens GN=CTSL PE=1 SV=2 - [CATL1_HUMAN]	11.0379	7.81	2	2	2	3	7.52277e+07	1.09283	3	24.6017	0.929897	3	7.82362	0.961719	3	8.17629	333	37.5397	5.45264
O95232	Luc7-like protein 3 OS=Homo sapiens GN=LUC7L3 PE=1 SV=2 - [LC7L3_HUMAN]	27.1997	18.29	7	7	7	7	7.29788e+07	1.09244	7	9.16527	1.03059	7	11.6761	0.978098	7	13.9526	432	51.4351	9.78857
H0YJS4	Eukaryotic translation initiation factor 2 subunit 1 (Fragment) OS=Homo sapiens GN=EIF2S1 PE=1 SV=1 - [H0YJS4_HUMAN]	28.8386	25.4	3	5	5	6	2.58498e+07	1.09213	6	20.2436	1.094	6	18.2585	0.956006	6	5.84483	252	28.9572	8.48486
Q99536-3	Isoform 3 of Synaptic vesicle membrane protein VAT-1 homolog OS=Homo sapiens GN=VAT1 - [VAT1_HUMAN]	28.2042	30.15	8	6	6	7	3.63178e+07	1.09205	7	24.5077	0.819059	7	17.4489	1.02653	7	14.4175	325	34.8676	5.78271
O15143	Actin-related protein 2/3 complex subunit 1B OS=Homo sapiens GN=ARPC1B PE=1 SV=3 - [ARC1B_HUMAN]	52.7779	38.44	10	8	8	11	1.14638e+08	1.09194	9	17.9022	0.911484	9	12.7431	0.945652	9	10.0546	372	40.9234	8.35303
Q8WZ82	Ovarian cancer-associated gene 2 protein OS=Homo sapiens GN=OVCA2 PE=1 SV=1 - [OVCA2_HUMAN]	18.0063	35.24	1	4	4	4	1.84897e+07	1.09179	3	22.8582	0.991068	4	7.47868	1.11377	4	8.85662	227	24.4025	6.88818
P04843	Dolichyl-diphosphooligosaccharide--protein glycosyltransferase subunit 1 OS=Homo sapiens GN=RPN1 PE=1 SV=1 - [RPN1_HUMAN]	21.3111	9.56	3	4	4	5	1.16286e+07	1.09174	5	3.2155	0.880961	5	5.02798	0.971695	5	4.64404	607	68.5268	6.37939
H3BMH2	Ras-related protein Rab-11A (Fragment) OS=Homo sapiens GN=RAB11A PE=3 SV=1 - [H3BMH2_HUMAN]	29.3232	53.55	7	7	7	8	1.36693e+08	1.09174	8	20.4449	1.07145	8	8.0692	0.978734	8	7.37834	155	17.6571	8.33838
P62937	Peptidyl-prolyl cis-trans isomerase A OS=Homo sapiens GN=PPIA PE=1 SV=2 - [PPIA_HUMAN]	289.813	83.64	11	15	15	104	4.12888e+09	1.09148	76	22.1625	0.874196	76	35.3837	0.992545	76	12.6256	165	18.0009	7.81104
Q96EK6	Glucosamine 6-phosphate N-acetyltransferase OS=Homo sapiens GN=GNPNAT1 PE=1 SV=1 - [GNA1_HUMAN]	19.358	45.11	3	4	4	5	3.00383e+07	1.09141	5	11.4321	1.06581	5	14.2146	1.20224	5	22.1443	184	20.7356	7.98682
P09936	Ubiquitin carboxyl-terminal hydrolase isozyme L1 OS=Homo sapiens GN=UCHL1 PE=1 SV=2 - [UCHL1_HUMAN]	280.268	87.89	5	16	16	65	2.12833e+09	1.09122	60	19.6229	0.983837	60	16.5496	0.960526	60	9.27905	223	24.8085	5.47803
Q9NWV4	UPF0587 protein C1orf123 OS=Homo sapiens GN=C1orf123 PE=1 SV=1 - [CA123_HUMAN]	12.6182	15	1	2	2	3	4.84635e+07	1.09107	3	9.77439	0.850979	3	1.06586	1.07987	3	24.4788	160	18.0368	5.0083
O60220	Mitochondrial import inner membrane translocase subunit Tim8 A OS=Homo sapiens GN=TIMM8A PE=1 SV=1 - [TIM8A_HUMAN]	6.99742	26.8	1	2	2	2	1.9384e+07	1.0906	2	13.2709	0.828175	2	15.4822	1.0895	2	19.9562	97	10.9913	5.16064
P22033	Methylmalonyl-CoA mutase, mitochondrial OS=Homo sapiens GN=MUT PE=1 SV=4 - [MUTA_HUMAN]	6.80589	3.47	1	2	2	2	7.42719e+06	1.0906	2	12.4294	1.1808	2	10.326	0.94888	2	1.15986	750	83.0818	6.93213
Q00688	Peptidyl-prolyl cis-trans isomerase FKBP3 OS=Homo sapiens GN=FKBP3 PE=1 SV=1 - [FKBP3_HUMAN]	62.8384	42.86	1	8	8	14	1.69639e+08	1.0904	14	9.58224	1.01522	14	10.4108	0.733238	14	20.1063	224	25.1613	9.27588
Q96B23-2	Isoform 2 of Uncharacterized protein C18orf25 OS=Homo sapiens GN=C18orf25 - [CR025_HUMAN]	3.52242	5.56	1	1	1	1	1.18891e+07	1.0904	1		1.08117	1		0.822337	1		342	36.9549	5.12256
Q00059-2	Isoform 2 of Transcription factor A, mitochondrial OS=Homo sapiens GN=TFAM - [TFAM_HUMAN]	3.31704	5.61	2	1	1	1	5.80879e+07	1.08976	1		1.25291	1		0.920841	1		214	25.4493	9.70068
Q9Y3E2	BolA-like protein 1 OS=Homo sapiens GN=BOLA1 PE=1 SV=1 - [BOLA1_HUMAN]	4.54774	16.06	1	1	1	1	7.53741e+06	1.08972	1		0.90575	1		1.33091	1		137	14.2805	7.95752
C9JQ41	Coiled-coil domain-containing protein 58 OS=Homo sapiens GN=CCDC58 PE=1 SV=1 - [C9JQ41_HUMAN]	30.0553	49.23	4	6	6	8	3.62436e+07	1.08953	8	8.5663	1.13237	8	10.8224	0.960616	8	4.87503	130	15.2869	8.88037
P20337	Ras-related protein Rab-3B OS=Homo sapiens GN=RAB3B PE=1 SV=2 - [RAB3B_HUMAN]	11.033	13.24	43	1	2	3	2.95837e+07	1.08916	1		0.8608	1		1.37436	1		219	24.7421	5.021
Q9BPW8	Protein NipSnap homolog 1 OS=Homo sapiens GN=NIPSNAP1 PE=1 SV=1 - [NIPS1_HUMAN]	22.3769	23.94	4	4	4	5	3.25222e+07	1.0889	5	7.36234	1.06736	5	11.6174	0.924955	5	8.27152	284	33.2888	9.30518
H0YEF9	Liprin-alpha-1 (Fragment) OS=Homo sapiens GN=PPFIA1 PE=1 SV=1 - [H0YEF9_HUMAN]	3.20066	2.58	4	1	1	1	3.26239e+06	1.08805	1		1.19299	1		1.06266	1		387	44.5339	6.7417
Q9UKJ3-2	Isoform 2 of G patch domain-containing protein 8 OS=Homo sapiens GN=GPATCH8 - [GPTC8_HUMAN]	3.18907	0.63	2	1	1	1	6284590	1.08796	1		0.936474	1		1.13297	1		1424	155.1	8.82178
P47985	Cytochrome b-c1 complex subunit Rieske, mitochondrial OS=Homo sapiens GN=UQCRFS1 PE=1 SV=2 - [UCRI_HUMAN]	12.8033	19.71	2	3	3	3	1.66293e+07	1.0879	3	2.98949	1.03313	3	0.337716	0.97843	3	1.26931	274	29.6494	8.32373
O14974-4	Isoform 4 of Protein phosphatase 1 regulatory subunit 12A OS=Homo sapiens GN=PPP1R12A - [MYPT1_HUMAN]	50.6573	12.98	12	11	11	13	3.87371e+07	1.08767	13	16.1655	1.11572	13	10.8368	1.04056	13	4.47474	971	109.038	5.41455
O75410-7	Isoform 7 of Transforming acidic coiled-coil-containing protein 1 OS=Homo sapiens GN=TACC1 - [TACC1_HUMAN]	33.7503	16.42	18	8	9	10	2.64941e+07	1.08739	9	12.3319	1.06984	9	8.93222	1.02548	9	13.5019	731	79.8228	5.09717
F8VZG5	Adenylate kinase 2, mitochondrial OS=Homo sapiens GN=AK2 PE=1 SV=1 - [F8VZG5_HUMAN]	62.9812	54.32	11	8	8	16	7.657e+07	1.08727	16	10.6009	0.954724	16	13.7055	1.00607	16	7.94591	162	17.488	6.771
P12931	Proto-oncogene tyrosine-protein kinase Src OS=Homo sapiens GN=SRC PE=1 SV=3 - [SRC_HUMAN]	27.6227	13.25	10	5	5	7	5.19618e+07	1.0871	7	15.8079	0.877493	7	22.6261	0.99448	7	5.58159	536	59.797	7.41553
O15511	Actin-related protein 2/3 complex subunit 5 OS=Homo sapiens GN=ARPC5 PE=1 SV=3 - [ARPC5_HUMAN]	40.0583	42.38	3	5	5	9	8.59874e+07	1.0867	9	14.3847	0.973616	9	11.2558	0.931693	9	3.22163	151	16.3103	5.66846
P01024	Complement C3 OS=Homo sapiens GN=C3 PE=1 SV=2 - [CO3_HUMAN]	7.05324	1.38	2	2	2	2	9.94728e+06	1.08636	2	1.60482	1.06335	2	3.12143	0.933559	2	11.1608	1663	187.03	6.40479
H3BPD0	Zinc finger CCCH domain-containing protein 18 (Fragment) OS=Homo sapiens GN=ZC3H18 PE=1 SV=1 - [H3BPD0_HUMAN]	3.19668	4.06	5	1	1	1	1.41325e+07	1.08621	1		1.18812	1		0.944927	1		197	21.7381	4.4751
P11216	Glycogen phosphorylase, brain form OS=Homo sapiens GN=PYGB PE=1 SV=5 - [PYGB_HUMAN]	196.898	41.76	2	29	34	51	1.67091e+08	1.08594	43	19.3658	0.998704	43	21.0088	0.973589	43	12.2022	843	96.6345	6.85889
Q9UBT2	SUMO-activating enzyme subunit 2 OS=Homo sapiens GN=UBA2 PE=1 SV=2 - [SAE2_HUMAN]	129.876	41.09	7	21	21	30	2.4583e+08	1.08577	30	23.0499	1.01484	30	21.4184	1.0171	30	8.32872	640	71.1792	5.2876
F2Z2I2	6-phosphofructo-2-kinase/fructose-2,6-bisphosphatase 3 OS=Homo sapiens GN=PFKFB3 PE=1 SV=1 - [F2Z2I2_HUMAN]	7.55544	5.27	8	2	2	2	9.85451e+06	1.08573	2	21.3359	1.14467	2	2.49015	1.00213	2	7.94187	455	52.5506	7.72314
Q9UPN3-3	Isoform 3 of Microtubule-actin cross-linking factor 1, isoforms 1/2/3/5 OS=Homo sapiens GN=MACF1 - [MACF1_HUMAN]	39.5798	2.77	17	10	11	11	2.61502e+07	1.08566	10	33.1259	1.06808	10	15.1575	0.963158	10	8.89813	5374	613.772	5.36377
Q7Z6K5	Arpin OS=Homo sapiens GN=ARPIN PE=1 SV=1 - [ARPIN_HUMAN]	14.9825	19.91	6	4	4	4	4.09467e+07	1.08547	4	17.371	1.01953	4	8.66621	1.01385	4	1.81046	226	24.9275	5.8335
Q9BXV9	Uncharacterized protein C14orf142 OS=Homo sapiens GN=C14orf142 PE=1 SV=2 - [CN142_HUMAN]	16.4142	43	2	2	2	4	2.21032e+07	1.08518	4	13.8729	0.942635	4	4.97031	0.986773	4	11.5801	100	10.8521	4.27197
H0YDU8	Serine/threonine-protein phosphatase (Fragment) OS=Homo sapiens GN=PPP5C PE=1 SV=1 - [H0YDU8_HUMAN]	45.068	19.59	3	9	9	12	8.80858e+07	1.08514	12	9.77908	0.972231	12	8.40206	0.978457	12	4.17735	485	55.1714	6.20166
P45877	Peptidyl-prolyl cis-trans isomerase C OS=Homo sapiens GN=PPIC PE=1 SV=1 - [PPIC_HUMAN]	3.86882	6.13	1	1	1	1	3.14247e+07	1.08497	1		1.01669	1		1.14332	1		212	22.7488	8.39697
O00401	Neural Wiskott-Aldrich syndrome protein OS=Homo sapiens GN=WASL PE=1 SV=2 - [WASL_HUMAN]	10.5011	6.53	1	3	3	3	1.47824e+07	1.08487	3	11.4684	1.03222	3	32.6304	1.04504	3	12.4399	505	54.7927	7.92822
H3BQ50	Gamma-aminobutyric acid receptor-associated protein-like 2 OS=Homo sapiens GN=GABARAPL2 PE=1 SV=1 - [H3BQ50_HUMAN]	3.55248	14.04	3	1	1	1	1.13231e+07	1.0848	1		1.07972	1		1.03818	1		57	6.66239	5.26221
Q9Y383-3	Isoform 3 of Putative RNA-binding protein Luc7-like 2 OS=Homo sapiens GN=LUC7L2 - [LC7L2_HUMAN]	53.7315	34.45	5	9	12	14	1.1229e+08	1.0848	11	5.72652	1.00823	11	10.9823	0.971776	11	6.55373	389	46.2006	10.0522
P07602	Prosaposin OS=Homo sapiens GN=PSAP PE=1 SV=2 - [SAP_HUMAN]	82.4506	28.24	5	12	12	28	4.22499e+08	1.08457	23	15.2624	0.946639	23	15.0341	0.978933	23	9.60368	524	58.0739	5.17334
Q8WZA0	Protein LZIC OS=Homo sapiens GN=LZIC PE=1 SV=1 - [LZIC_HUMAN]	6.69647	5.79	2	1	1	2	9.81749e+06	1.08457	2	2.78643	0.997739	2	9.24112	1.06425	2	5.21522	190	21.4811	4.94482
B4E107	Arginyl-tRNA--protein transferase 1 OS=Homo sapiens GN=ATE1 PE=1 SV=1 - [B4E107_HUMAN]	12.9441	12.56	6	3	3	3	1.42686e+07	1.08441	3	36.2466	0.999079	3	6.7738	0.980038	3	10.5027	422	47.8037	5.78271
Q5SW79-2	Isoform 2 of Centrosomal protein of 170 kDa OS=Homo sapiens GN=CEP170 - [CE170_HUMAN]	21.7269	5.21	8	6	6	6	1.83111e+07	1.08354	6	15.3726	1.0371	6	9.15284	0.965274	6	8.86943	1460	161.31	7.00537
Q96L92-3	Isoform 2 of Sorting nexin-27 OS=Homo sapiens GN=SNX27 - [SNX27_HUMAN]	7.47309	4.73	2	2	2	2	1.10856e+07	1.08347	2	14.2286	1.16413	2	20.6639	1.05559	2	2.44754	528	59.7727	6.31592
Q14980-4	Isoform Numa-s of Nuclear mitotic apparatus protein 1 OS=Homo sapiens GN=NUMA1 - [NUMA1_HUMAN]	65.6099	12.31	16	15	15	17	3.86293e+07	1.08325	17	14.2956	1.13599	17	21.4554	0.940626	17	11.207	1763	199.976	5.24951
H3BU49	ADP-ribosylation factor-like protein 2-binding protein OS=Homo sapiens GN=ARL2BP PE=1 SV=1 - [H3BU49_HUMAN]	8.82027	22.76	3	2	2	2	1.13889e+07	1.08274	2	25.1672	1.01957	2	5.28756	1.07112	2	12.0374	123	13.8037	4.48779
I3L1P5	Hepatocyte growth factor-regulated tyrosine kinase substrate (Fragment) OS=Homo sapiens GN=HGS PE=1 SV=1 - [I3L1P5_HUMAN]	24.5449	25.48	5	6	6	7	3.31003e+07	1.0819	7	14.5043	1.02039	7	12.8913	1.02401	7	5.6573	263	29.9849	5.88428
P07195	L-lactate dehydrogenase B chain OS=Homo sapiens GN=LDHB PE=1 SV=2 - [LDHB_HUMAN]	604.098	58.68	9	19	21	174	3.49267e+09	1.08177	139	16.9801	1.02342	139	13.2857	1.00069	139	9.62651	334	36.6151	6.04932
P78371	T-complex protein 1 subunit beta OS=Homo sapiens GN=CCT2 PE=1 SV=4 - [TCPB_HUMAN]	271.113	72.15	4	31	31	65	4.63107e+08	1.08157	63	21.7888	1.38691	63	28.8453	0.966141	63	10.0358	535	57.4521	6.45557
A8MZH8	Pituitary tumor-transforming gene 1 protein-interacting protein OS=Homo sapiens GN=PTTG1IP PE=1 SV=1 - [A8MZH8_HUMAN]	3.46086	16.82	3	1	1	1	1.28252e+07	1.08136	1		0.712977	1		0.929785	1		107	11.5908	8.11865
Q9ULC4	Malignant T-cell-amplified sequence 1 OS=Homo sapiens GN=MCTS1 PE=1 SV=1 - [MCTS1_HUMAN]	50.5122	37.02	3	5	5	13	6.53834e+07	1.08117	13	7.93395	0.97438	13	8.60706	0.943669	13	11.3305	181	20.5418	8.82178
D6REL4	Protein Red (Fragment) OS=Homo sapiens GN=IK PE=1 SV=5 - [D6REL4_HUMAN]	9.42832	15.02	4	3	3	3	9.16477e+06	1.08102	3	10.9136	0.941512	3	4.75035	1.08248	3	4.24937	213	24.7424	6.66846
P61160	Actin-related protein 2 OS=Homo sapiens GN=ACTR2 PE=1 SV=1 - [ARP2_HUMAN]	96.4715	32.49	3	10	10	23	1.02901e+08	1.08043	23	15.045	0.930721	23	12.5133	0.981531	23	9.11646	394	44.7322	6.7417
H0Y993	Protein DEK (Fragment) OS=Homo sapiens GN=DEK PE=1 SV=1 - [H0Y993_HUMAN]	11.805	17.31	4	2	2	3	3.1649e+07	1.08035	3	5.6808	1.11035	3	0.377387	0.998323	3	4.07717	156	17.7691	5.93506
C9JCN8	Fos-related antigen 2 (Fragment) OS=Homo sapiens GN=FOSL2 PE=1 SV=1 - [C9JCN8_HUMAN]	3.01818	5.94	4	1	1	1	3.30588e+06	1.08035	1		1.07209	1		1.15784	1		202	22.2405	8.77783
Q9BS40	Latexin OS=Homo sapiens GN=LXN PE=1 SV=2 - [LXN_HUMAN]	6.7047	4.05	1	1	1	2	4.02061e+07	1.08003	2	3.78082	0.954459	2	11.4922	1.01839	2	11.3481	222	25.7339	5.78271
Q15291-2	Isoform 2 of Retinoblastoma-binding protein 5 OS=Homo sapiens GN=RBBP5 - [RBBP5_HUMAN]	3.5624	2	2	1	1	1	1.30535e+07	1.08002	1		0.887388	1		1.02831	1		500	55.0374	4.95752
P13798	Acylamino-acid-releasing enzyme OS=Homo sapiens GN=APEH PE=1 SV=4 - [ACPH_HUMAN]	65.5265	18.85	6	12	12	18	3.80234e+07	1.08	18	14.8145	1.00107	18	20.3439	1.01922	18	8.59106	732	81.1726	5.47803
P62826	GTP-binding nuclear protein Ran OS=Homo sapiens GN=RAN PE=1 SV=3 - [RAN_HUMAN]	139.064	55.56	6	12	12	36	1.04168e+09	1.07967	34	15.2684	0.982412	34	16.1577	0.971391	35	7.33442	216	24.4076	7.48877
G3V2K7	Transmembrane emp24 domain-containing protein 10 OS=Homo sapiens GN=TMED10 PE=1 SV=1 - [G3V2K7_HUMAN]	3.82697	7.84	2	1	1	1	4.52379e+07	1.0785	1		0.953946	1		0.84919	1		153	16.8937	6.52197
O15212	Prefoldin subunit 6 OS=Homo sapiens GN=PFDN6 PE=1 SV=1 - [PFD6_HUMAN]	33.9054	54.26	2	6	6	8	1.77951e+08	1.07822	8	12.4591	0.971528	8	9.1714	0.991572	8	7.24142	129	14.5738	8.88037
Q9NQR4	Omega-amidase NIT2 OS=Homo sapiens GN=NIT2 PE=1 SV=1 - [NIT2_HUMAN]	98.6987	62.68	3	15	15	24	1.05839e+08	1.0782	24	14.2273	1.01222	24	11.8637	1.00543	24	8.65823	276	30.5886	7.21045
P27348	14-3-3 protein theta OS=Homo sapiens GN=YWHAQ PE=1 SV=1 - [1433T_HUMAN]	164.955	59.18	2	10	14	40	1.79386e+09	1.07733	26	10.8849	0.918953	26	12.9958	0.968484	26	9.61786	245	27.7468	4.77979
P13984	General transcription factor IIF subunit 2 OS=Homo sapiens GN=GTF2F2 PE=1 SV=2 - [T2FB_HUMAN]	20.522	20.48	1	5	5	6	1.96279e+07	1.07698	6	18.076	0.991604	6	6.32008	1.06904	6	2.40644	249	28.3628	9.23193
P12429	Annexin A3 OS=Homo sapiens GN=ANXA3 PE=1 SV=3 - [ANXA3_HUMAN]	139.832	60.37	6	19	19	35	2.46741e+08	1.0767	34	19.9288	1.00316	34	11.3057	1.02229	34	7.39154	323	36.3527	5.92236
Q6RW13-2	Isoform 2 of Type-1 angiotensin II receptor-associated protein OS=Homo sapiens GN=AGTRAP - [ATRAP_HUMAN]	3.19537	14.47	2	1	1	1	3.71338e+06	1.0767	1		0.868085	1		1.0177	1		152	16.6585	6.27783
A0A087WUN7	SRA stem-loop-interacting RNA-binding protein, mitochondrial OS=Homo sapiens GN=SLIRP PE=1 SV=1 - [A0A087WUN7_HUMAN]	7.8851	26.09	8	2	2	2	3.27185e+07	1.07641	2	6.14344	1.31073	2	12.2944	1.19585	2	7.28724	92	10.3463	10.228
E7EWE1	Ubiquitin-like modifier-activating enzyme 5 OS=Homo sapiens GN=UBA5 PE=1 SV=1 - [E7EWE1_HUMAN]	7.65934	6.05	7	2	2	2	2.97587e+07	1.07619	2	1.33119	1.56653	2	25.8635	0.990391	2	0.419718	347	38.7283	5.46533
C9J4V0	Ras-related protein Rab-7a OS=Homo sapiens GN=RAB7A PE=1 SV=1 - [C9J4V0_HUMAN]	52.5369	41.79	7	5	5	14	6.84024e+07	1.07611	14	9.77731	0.842271	14	10.925	1.02533	14	12.7255	134	15.1287	8.79248
Q9H930-3	Isoform 3 of Nuclear body protein SP140-like protein OS=Homo sapiens GN=SP140L - [SP14L_HUMAN]	3.2163	8.53	15	1	1	1	9.21896e+06	1.07596	1		1.142	1		0.98405	1		129	14.9165	5.70654
Q5QNY5	Peroxisomal biogenesis factor 19 (Fragment) OS=Homo sapiens GN=PEX19 PE=1 SV=1 - [Q5QNY5_HUMAN]	9.6136	18.72	6	3	3	3	9.43341e+06	1.07577	3	5.91374	1.03768	3	6.6858	0.928169	3	14.9008	235	26.1204	4.43701
Q9UMX0-2	Isoform 2 of Ubiquilin-1 OS=Homo sapiens GN=UBQLN1 - [UBQL1_HUMAN]	25.9516	11.94	3	2	4	6	7.42104e+07	1.07554	4	13.1332	1.11557	4	7.00266	0.95325	4	3.36352	561	59.1828	5.09717
Q9NVX2	Notchless protein homolog 1 OS=Homo sapiens GN=NLE1 PE=1 SV=4 - [NLE1_HUMAN]	10.0033	10.31	5	3	3	3	3.82656e+06	1.07544	3	18.8624	1.08999	3	8.42087	1.13583	3	3.81455	485	53.2871	7.34229
F8VPW7	2'-5'-oligoadenylate synthase 1 (Fragment) OS=Homo sapiens GN=OAS1 PE=1 SV=1 - [F8VPW7_HUMAN]	3.11082	15.66	8	1	1	1	1.84373e+06	1.07534	1		0.986107	1		0.954432	1		83	9.62596	8.5874
P15374	Ubiquitin carboxyl-terminal hydrolase isozyme L3 OS=Homo sapiens GN=UCHL3 PE=1 SV=1 - [UCHL3_HUMAN]	15.1316	17.39	3	3	3	4	1.31854e+07	1.0753	4	4.28054	0.941217	4	5.43791	0.971815	4	5.77166	230	26.166	4.91943
E9PP28	Palmitoyl-protein thioesterase 1 (Fragment) OS=Homo sapiens GN=PPT1 PE=1 SV=1 - [E9PP28_HUMAN]	3.56105	14.29	4	1	1	1	3892527	1.07527	1		0.804246	1		1.16866	1		98	10.5944	8.90967
P17858	ATP-dependent 6-phosphofructokinase, liver type OS=Homo sapiens GN=PFKL PE=1 SV=6 - [PFKAL_HUMAN]	15.0288	3.97	2	1	2	3	4.59401e+07	1.07497	1		0.853259	1		1.02985	1		780	84.9642	7.50342
O00330-3	Isoform 3 of Pyruvate dehydrogenase protein X component, mitochondrial OS=Homo sapiens GN=PDHX - [ODPX_HUMAN]	8.14316	4.73	5	2	2	2	1.58171e+07	1.07494	2	20.9888	0.889074	2	5.03327	1.01587	2	10.0572	486	51.4282	6.34131
P25787	Proteasome subunit alpha type-2 OS=Homo sapiens GN=PSMA2 PE=1 SV=2 - [PSA2_HUMAN]	133.85	54.7	4	12	12	33	1.67971e+08	1.07492	32	14.2083	1.00199	33	13.8933	1.00208	33	12.8749	234	25.8823	7.43018
Q99933-4	Isoform 4 of BAG family molecular chaperone regulator 1 OS=Homo sapiens GN=BAG1 - [BAG1_HUMAN]	7.53703	11.74	5	2	2	2	4.27942e+06	1.07479	2	0.915576	0.600124	2	9.90119	1.05034	2	8.40891	230	25.9725	5.23682
O14561	Acyl carrier protein, mitochondrial OS=Homo sapiens GN=NDUFAB1 PE=1 SV=3 - [ACPM_HUMAN]	13.0149	15.38	3	2	2	3	5.03511e+07	1.07471	3	24.6212	1.11874	3	1.85006	0.975265	3	0.72987	156	17.406	4.93213
O43301	Heat shock 70 kDa protein 12A OS=Homo sapiens GN=HSPA12A PE=1 SV=2 - [HS12A_HUMAN]	10.0862	5.93	1	3	3	3	5.55402e+06	1.07445	3	37.4116	1.10038	3	13.6158	0.939906	3	1.71763	675	74.9315	6.771
P68366-2	Isoform 2 of Tubulin alpha-4A chain OS=Homo sapiens GN=TUBA4A - [TBA4A_HUMAN]	453.241	60.28	11	10	25	115	2.996e+09	1.07431	31	15.3371	1.23834	31	20.7543	1.01717	31	8.21502	433	48.2976	5.0083
P30622-2	Isoform 3 of CAP-Gly domain-containing linker protein 1 OS=Homo sapiens GN=CLIP1 - [CLIP1_HUMAN]	135.234	25.14	10	28	30	37	3.99523e+07	1.07428	35	15.1305	1.06738	35	12.0834	1.02169	35	6.67829	1392	156.685	5.36377
Q8TD16	Protein bicaudal D homolog 2 OS=Homo sapiens GN=BICD2 PE=1 SV=1 - [BICD2_HUMAN]	3.34441	1.46	2	1	1	1	5.41596e+06	1.07423	1		0.763442	1		1.065	1		824	93.476	5.43994
O60869-2	Isoform 2 of Endothelial differentiation-related factor 1 OS=Homo sapiens GN=EDF1 - [EDF1_HUMAN]	25.5131	33.81	3	6	6	7	1.0645e+08	1.07396	7	21.0614	1.11244	7	15.075	0.993181	7	9.59238	139	15.4712	9.77393
C9JXG8	Ran-specific GTPase-activating protein (Fragment) OS=Homo sapiens GN=RANBP1 PE=1 SV=2 - [C9JXG8_HUMAN]	26.7673	44.14	8	4	4	7	1.01464e+08	1.07347	7	8.62365	1.13993	7	4.97351	0.945397	7	6.83075	145	16.8897	8.52881
E9PAR2	cAMP-responsive element modulator OS=Homo sapiens GN=CREM PE=1 SV=1 - [E9PAR2_HUMAN]	3.35414	9.47	16	1	1	1	1.14276e+07	1.07314	1		1.07488	1		0.909913	1		95	10.9108	9.5249
K7ERM9	Nuclear speckle-splicing regulatory protein 1 (Fragment) OS=Homo sapiens GN=NSRP1 PE=1 SV=1 - [K7ERM9_HUMAN]	4.72802	8.92	3	1	1	1	9.20069e+06	1.07277	1		1.07662	1		0.898195	1		157	18.6037	8.29443
H0YLC7	Fumarylacetoacetase (Fragment) OS=Homo sapiens GN=FAH PE=1 SV=1 - [H0YLC7_HUMAN]	12.2027	16.15	2	2	2	3	2.14486e+07	1.07274	3	0.485749	1.06005	3	1.9048	1.03227	3	13.8055	161	18.0151	7.1958
O75368	SH3 domain-binding glutamic acid-rich-like protein OS=Homo sapiens GN=SH3BGRL PE=1 SV=1 - [SH3L1_HUMAN]	40.5084	48.25	1	7	7	10	1.17329e+08	1.07222	10	17.1792	1.08976	10	12.0903	0.925677	10	7.41342	114	12.7664	5.24951
O60763	General vesicular transport factor p115 OS=Homo sapiens GN=USO1 PE=1 SV=2 - [USO1_HUMAN]	7.32112	2.18	2	2	2	2	9.69091e+06	1.07217	2	44.8179	1.38108	2	8.15472	1.08592	2	11.3651	962	107.828	4.90674
Q9Y223-4	Isoform 4 of Bifunctional UDP-N-acetylglucosamine 2-epimerase/N-acetylmannosamine kinase OS=Homo sapiens GN=GNE - [GLCNE_HUMAN]	10.9297	6.79	5	3	3	3	2.03842e+07	1.07216	3	13.8113	0.940326	3	6.58311	1.0123	3	4.71031	648	71.2319	6.81494
Q9C005	Protein dpy-30 homolog OS=Homo sapiens GN=DPY30 PE=1 SV=1 - [DPY30_HUMAN]	4.0526	16.16	1	1	1	1	9.91131e+06	1.07195	1		0.965597	1		1.03747	1		99	11.2428	4.88135
P49914	5-formyltetrahydrofolate cyclo-ligase OS=Homo sapiens GN=MTHFS PE=1 SV=2 - [MTHFS_HUMAN]	7.11193	8.37	2	2	2	2	7.61747e+07	1.07186	2	8.88001	1.02628	2	2.82992	1.00524	2	0.263943	203	23.2409	7.88428
Q9BR76	Coronin-1B OS=Homo sapiens GN=CORO1B PE=1 SV=1 - [COR1B_HUMAN]	18.3874	13.91	4	4	4	4	5.77911e+07	1.07152	4	12.1295	1.09686	4	18.4231	1.02249	4	2.78499	489	54.2003	5.88428
O75400-2	Isoform 2 of Pre-mRNA-processing factor 40 homolog A OS=Homo sapiens GN=PRPF40A - [PR40A_HUMAN]	12.0429	4.41	6	3	3	3	1.68527e+07	1.07146	3	29.7471	0.95812	3	11.368	1.03975	3	5.44735	930	105.86	7.98682
P18669	Phosphoglycerate mutase 1 OS=Homo sapiens GN=PGAM1 PE=1 SV=2 - [PGAM1_HUMAN]	161.893	64.96	3	16	16	39	9.17414e+08	1.07137	38	16.599	0.946846	37	16.9144	0.980607	37	9.23766	254	28.7858	7.18115
Q01105-3	Isoform 3 of Protein SET OS=Homo sapiens GN=SET - [SET_HUMAN]	65.8954	18.11	7	4	4	16	1.05738e+09	1.07131	16	12.7083	1.0242	16	10.9093	0.991767	16	7.07043	265	30.9742	4.23389
P31327	Carbamoyl-phosphate synthase [ammonia], mitochondrial OS=Homo sapiens GN=CPS1 PE=1 SV=2 - [CPSM_HUMAN]	93.1109	16.67	5	20	20	25	1.03077e+08	1.07124	25	14.1573	1.21783	25	12.0329	0.970092	25	7.06361	1500	164.835	6.7417
F5GX71	Mannose-6-phosphate isomerase OS=Homo sapiens GN=MPI PE=1 SV=1 - [F5GX71_HUMAN]	35.0499	30.83	17	8	8	9	3.62012e+07	1.07106	9	12.5529	0.921075	9	8.52563	1.02278	9	10.7185	373	41.1791	6.0874
E7EM64	COP9 signalosome complex subunit 6 OS=Homo sapiens GN=COPS6 PE=1 SV=1 - [E7EM64_HUMAN]	15.4197	19.94	3	4	4	4	3.3218e+07	1.07097	4	9.47491	0.868118	4	21.5201	1.0303	4	8.54662	326	36.0411	5.73193
P07741	Adenine phosphoribosyltransferase OS=Homo sapiens GN=APRT PE=1 SV=2 - [APT_HUMAN]	54.507	50	6	7	7	14	2.07781e+08	1.07045	14	26.0488	1.15702	14	28.9322	0.961474	14	6.57458	180	19.5954	6.02393
Q5M775-5	Isoform 5 of Cytospin-B OS=Homo sapiens GN=SPECC1 - [CYTSB_HUMAN]	6.18518	3.27	7	2	2	2	1.02421e+07	1.07043	2	5.79637	1.25341	2	0.292897	0.928888	2	4.77862	703	78.9667	5.33838
Q13523	Serine/threonine-protein kinase PRP4 homolog OS=Homo sapiens GN=PRPF4B PE=1 SV=3 - [PRP4B_HUMAN]	6.9028	2.68	2	2	2	2	9.74971e+06	1.0701	2	16.128	1.12636	2	4.20268	0.808138	2	3.80448	1007	116.916	10.2573
Q15785	Mitochondrial import receptor subunit TOM34 OS=Homo sapiens GN=TOMM34 PE=1 SV=2 - [TOM34_HUMAN]	20.4246	22.98	1	4	4	4	1.78258e+07	1.06973	4	18.3697	0.896823	4	14.3417	1.08612	4	11.4929	309	34.5378	8.98291
P51858	Hepatoma-derived growth factor OS=Homo sapiens GN=HDGF PE=1 SV=1 - [HDGF_HUMAN]	129.068	50.83	3	13	13	32	4.84372e+08	1.06962	32	10.7712	0.883122	32	10.9464	0.983766	32	9.9678	240	26.7719	4.729
O95817	BAG family molecular chaperone regulator 3 OS=Homo sapiens GN=BAG3 PE=1 SV=3 - [BAG3_HUMAN]	47.1293	23.65	2	9	9	11	6.81238e+07	1.06941	11	13.7422	0.963936	11	34.9661	1.10907	11	12.6122	575	61.5569	6.94678
H3BQC4	Transforming growth factor beta-1-induced transcript 1 protein (Fragment) OS=Homo sapiens GN=TGFB1I1 PE=1 SV=5 - [H3BQC4_HUMAN]	4.01451	7.37	3	1	1	1	4.101e+06	1.06905	1		0.709476	1		0.983571	1		217	22.6734	8.48486
F5H608	ATP synthase subunit d, mitochondrial OS=Homo sapiens GN=ATP5H PE=1 SV=2 - [F5H608_HUMAN]	6.09161	19.75	3	2	2	2	2.46223e+07	1.0689	2	3.64217	1.52866	2	1.11499	0.766839	2	3.86924	81	8.90984	9.36377
P05204	Non-histone chromosomal protein HMG-17 OS=Homo sapiens GN=HMGN2 PE=1 SV=3 - [HMGN2_HUMAN]	15.1575	20	1	2	2	4	5.57416e+07	1.06849	4	17.0747	1.29679	4	3.69356	0.855919	4	10.2154	90	9.38706	9.99365
P41567	Eukaryotic translation initiation factor 1 OS=Homo sapiens GN=EIF1 PE=1 SV=1 - [EIF1_HUMAN]	70.7368	65.49	3	2	6	15	1.54875e+08	1.06806	5	18.0615	1.02655	5	7.84142	0.832347	5	6.38805	113	12.7246	7.44482
Q96J01	THO complex subunit 3 OS=Homo sapiens GN=THOC3 PE=1 SV=1 - [THOC3_HUMAN]	14.2502	10.83	4	3	3	4	1.86517e+07	1.06795	4	12.7037	1.0322	4	4.04409	0.998958	4	3.22017	351	38.7468	6.0874
H0YJ92	CDK-activating kinase assembly factor MAT1 (Fragment) OS=Homo sapiens GN=MNAT1 PE=1 SV=1 - [H0YJ92_HUMAN]	3.38469	11.24	3	1	1	1	2.02306e+07	1.06771	1		0.87064	1		0.951891	1		169	19.419	5.57959
P31946-2	Isoform Short of 14-3-3 protein beta/alpha OS=Homo sapiens GN=YWHAB - [1433B_HUMAN]	141.957	62.3	4	7	12	33	1.71281e+09	1.06766	16	6.06268	0.949367	16	13.4655	0.97883	16	10.7804	244	27.8327	4.83057
C9J9K3	40S ribosomal protein SA (Fragment) OS=Homo sapiens GN=RPSA PE=1 SV=5 - [C9J9K3_HUMAN]	86.5579	41.67	5	8	8	18	2.79172e+08	1.06738	18	14.6243	0.968581	18	19.8106	0.569883	18	31.5438	264	29.487	5.24951
Q04760	Lactoylglutathione lyase OS=Homo sapiens GN=GLO1 PE=1 SV=4 - [LGUL_HUMAN]	55.706	54.35	2	8	8	16	7.9243e+07	1.06735	15	20.8781	1.05103	15	15.6378	0.883571	15	10.2697	184	20.7642	5.31299
Q14554	Protein disulfide-isomerase A5 OS=Homo sapiens GN=PDIA5 PE=1 SV=1 - [PDIA5_HUMAN]	13.7328	7.9	4	4	4	4	2.04308e+07	1.06725	4	8.57988	0.896676	4	6.04565	0.99331	4	6.70834	519	59.5561	7.91357
P60660-2	Isoform Smooth muscle of Myosin light polypeptide 6 OS=Homo sapiens GN=MYL6 - [MYL6_HUMAN]	236.191	84.11	18	15	15	61	1.15336e+09	1.06713	58	14.9176	0.980344	58	15.0941	1.03746	58	10.0659	151	16.9501	4.55127
Q9UMX5	Neudesin OS=Homo sapiens GN=NENF PE=1 SV=1 - [NENF_HUMAN]	31.2485	41.86	1	5	5	8	3.74391e+07	1.06701	8	6.57624	1.12808	8	18.6825	0.93641	8	5.61312	172	18.8448	5.69385
H7C5Q0	Serine/Arginine-related protein 53 (Fragment) OS=Homo sapiens GN=RSRC1 PE=1 SV=1 - [H7C5Q0_HUMAN]	4.58787	7.69	4	1	1	1	1.14286e+07	1.06589	1		0.940429	1		0.894619	1		208	23.5113	9.74463
Q15075	Early endosome antigen 1 OS=Homo sapiens GN=EEA1 PE=1 SV=2 - [EEA1_HUMAN]	54.6099	11.41	1	13	13	14	1.98151e+07	1.06587	14	10.0605	1.08998	14	12.1961	0.956941	14	11.959	1411	162.367	5.68115
Q96HE7	ERO1-like protein alpha OS=Homo sapiens GN=ERO1L PE=1 SV=2 - [ERO1A_HUMAN]	43.6206	26.71	7	10	10	12	9.15752e+07	1.06579	12	11.6528	1.01493	12	16.4955	0.971388	12	6.05142	468	54.3581	5.68115
Q92696	Geranylgeranyl transferase type-2 subunit alpha OS=Homo sapiens GN=RABGGTA PE=1 SV=2 - [PGTA_HUMAN]	10.4348	7.94	4	3	3	3	7.61028e+06	1.06562	3	1.19798	0.98669	3	2.40918	1.17265	3	24.2385	567	65.0305	5.66846
H0YKU6	SAFB-like transcription modulator (Fragment) OS=Homo sapiens GN=SLTM PE=1 SV=1 - [H0YKU6_HUMAN]	2.99009	4.39	4	1	1	1	1.0666e+07	1.06539	1		1.3938	1		0.951067	1		205	22.9183	4.44971
P52434-3	Isoform 3 of DNA-directed RNA polymerases I, II, and III subunit RPABC3 OS=Homo sapiens GN=POLR2H - [RPAB3_HUMAN]	4.31692	14.04	4	1	1	1	1.76015e+07	1.0653	1		1.2066	1		0.900901	1		114	12.9504	4.58936
Q9BRK5	45 kDa calcium-binding protein OS=Homo sapiens GN=SDF4 PE=1 SV=1 - [CAB45_HUMAN]	15.5841	9.67	8	3	3	4	2.10905e+07	1.06529	4	22.4	1.15394	4	8.59683	1.02964	4	0.503258	362	41.7805	4.85596
P14314-2	Isoform 2 of Glucosidase 2 subunit beta OS=Homo sapiens GN=PRKCSH - [GLU2B_HUMAN]	76.5462	16.76	7	12	12	19	2.44731e+08	1.06526	18	8.94048	1.14483	18	6.42433	1.02238	18	4.8485	525	59.1407	4.42432
Q9NWX6	Probable tRNA(His) guanylyltransferase OS=Homo sapiens GN=THG1L PE=1 SV=2 - [THG1_HUMAN]	9.80454	9.06	2	2	2	3	8.34228e+06	1.06511	3	18.0479	1.13316	3	4.82213	1.18099	3	25.2663	298	34.8084	8.00146
P45974-2	Isoform Short of Ubiquitin carboxyl-terminal hydrolase 5 OS=Homo sapiens GN=USP5 - [UBP5_HUMAN]	95.4379	30.9	6	20	20	26	8.46103e+07	1.06508	26	29.9067	0.977691	26	20.5915	1.06501	26	9.07557	835	93.2484	5.08447
O75494-5	Isoform 5 of Serine/arginine-rich splicing factor 10 OS=Homo sapiens GN=SRSF10 - [SRS10_HUMAN]	3.60781	13.94	7	1	1	1	2.12767e+07	1.06442	1		1.1673	1		1.03418	1		165	20.1049	10.0522
P50991	T-complex protein 1 subunit delta OS=Homo sapiens GN=CCT4 PE=1 SV=4 - [TCPD_HUMAN]	176.812	59.93	2	24	25	42	3.48142e+08	1.06432	38	24.6137	1.18449	39	12.9263	1.00006	39	8.4337	539	57.8878	7.82568
Q8WVM8-2	Isoform 2 of Sec1 family domain-containing protein 1 OS=Homo sapiens GN=SCFD1 - [SCFD1_HUMAN]	7.27305	5.64	3	2	2	2	4.9751e+06	1.06431	2	14.1855	0.708762	2	10.6415	0.87028	2	7.36909	550	62.2206	5.85889
A6XGL3	Protease serine 1 OS=Homo sapiens GN=PRSS1 PE=1 SV=1 - [A6XGL3_HUMAN]	27.3195	7.59	12	2	2	9	3.83828e+08	1.06404	8	6.40764	1.08912	8	6.33647	1.07792	8	2.77613	237	25.3825	7.54736
P52209-2	Isoform 2 of 6-phosphogluconate dehydrogenase, decarboxylating OS=Homo sapiens GN=PGD - [6PGD_HUMAN]	573.598	51.06	6	22	22	147	3.63082e+09	1.06399	129	14.8742	0.96571	129	12.9112	1.00225	129	10.5848	470	51.8393	7.44482
O95831-3	Isoform 3 of Apoptosis-inducing factor 1, mitochondrial OS=Homo sapiens GN=AIFM1 - [AIFM1_HUMAN]	42.0417	15.76	6	8	8	11	3.202e+07	1.06342	11	16.4434	1.09476	11	9.17676	0.886059	11	11.8577	609	66.2536	8.93896
M0R1T4	Deoxyhypusine synthase (Fragment) OS=Homo sapiens GN=DHPS PE=1 SV=1 - [M0R1T4_HUMAN]	8.08172	29.57	9	2	2	2	6.95644e+06	1.06332	2	13.0497	0.969096	2	8.8134	1.06712	2	11.5983	115	12.9306	5.8335
O43399	Tumor protein D54 OS=Homo sapiens GN=TPD52L2 PE=1 SV=2 - [TPD54_HUMAN]	34.3426	44.66	9	7	7	9	3.92734e+07	1.06283	9	22.5689	0.864363	9	14.784	0.974939	9	8.52974	206	22.2243	5.36377
B7Z7F3	Ran-binding protein 3 OS=Homo sapiens GN=RANBP3 PE=1 SV=1 - [B7Z7F3_HUMAN]	11.7124	7.89	6	3	3	3	1.60391e+07	1.06211	3	37.0658	1.0833	3	5.95405	1.05633	3	9.38095	494	52.8628	4.83057
Q92820	Gamma-glutamyl hydrolase OS=Homo sapiens GN=GGH PE=1 SV=2 - [GGH_HUMAN]	8.85471	8.81	1	2	2	2	3.19356e+07	1.06205	2	10.1096	0.942872	2	0.0630255	0.982465	2	7.6984	318	35.9412	7.10791
H3BPG4	Cytoplasmic tRNA 2-thiolation protein 2 (Fragment) OS=Homo sapiens GN=CTU2 PE=1 SV=1 - [H3BPG4_HUMAN]	4.13385	17.59	4	1	1	1	2.97157e+06	1.062	1		0.756816	1		0.780847	1		108	11.9776	5.43994
P16401	Histone H1.5 OS=Homo sapiens GN=HIST1H1B PE=1 SV=3 - [H15_HUMAN]	35.5214	28.76	1	5	7	10	3.11982e+08	1.06186	6	19.0877	1.33655	6	7.66596	0.830667	6	9.29624	226	22.5665	10.9165
P14735	Insulin-degrading enzyme OS=Homo sapiens GN=IDE PE=1 SV=4 - [IDE_HUMAN]	78.4583	17.76	3	16	16	22	1.07587e+08	1.06163	21	22.7676	1.0288	21	17.1425	0.990297	21	7.72521	1019	117.893	6.60986
Q8N4T8-2	Isoform 2 of Carbonyl reductase family member 4 OS=Homo sapiens GN=CBR4 - [CBR4_HUMAN]	3.55966	7.26	3	1	1	1	5.41018e+06	1.06153	1		1.13547	1		1.09636	1		179	18.8249	9.87646
J3KRY3	Small nuclear ribonucleoprotein-associated protein N (Fragment) OS=Homo sapiens GN=SNRPN PE=4 SV=1 - [J3KRY3_HUMAN]	3.34362	23.73	9	1	1	1	9.13943e+07	1.06045	1		1.12259	1		1.04791	1		59	6.95557	9.5249
P51570	Galactokinase OS=Homo sapiens GN=GALK1 PE=1 SV=1 - [GALK1_HUMAN]	42.8355	34.18	4	9	9	10	5.1537e+07	1.06044	9	8.50457	0.931768	9	11.6292	0.991762	9	11.0625	392	42.2456	6.45557
P30520	Adenylosuccinate synthetase isozyme 2 OS=Homo sapiens GN=ADSS PE=1 SV=3 - [PURA2_HUMAN]	60.0241	22.81	1	9	9	16	1.15778e+08	1.0603	16	13.5005	0.999963	16	12.9244	0.994683	16	9.18012	456	50.0658	6.55127
Q9Y2V2	Calcium-regulated heat stable protein 1 OS=Homo sapiens GN=CARHSP1 PE=1 SV=2 - [CHSP1_HUMAN]	31.1857	48.3	7	5	5	7	1.14258e+08	1.05999	7	8.60794	1.01262	7	13.831	1.05725	7	7.885	147	15.882	8.20654
R4GNF8	Mitochondrial enolase superfamily member 1 (Fragment) OS=Homo sapiens GN=ENOSF1 PE=1 SV=1 - [R4GNF8_HUMAN]	3.2536	17.35	5	1	1	1	5.53585e+06	1.05978	1		0.914721	1		0.928761	1		98	11.0647	5.45264
A0A0C4DGB5	Calpastatin OS=Homo sapiens GN=CAST PE=1 SV=1 - [A0A0C4DGB5_HUMAN]	145.011	42.18	34	23	23	36	1.83525e+08	1.05973	36	18.5725	0.976501	36	12.0593	1.00681	36	6.34215	754	80.9502	5.09717
A0A087WYF6	WASH complex subunit FAM21A OS=Homo sapiens GN=FAM21A PE=1 SV=1 - [A0A087WYF6_HUMAN]	25.2293	6.18	9	6	6	7	2.41384e+07	1.05929	7	20.7583	1.13741	7	5.33376	0.938394	7	13.1782	1245	136.488	4.75439
Q9NXV2	BTB/POZ domain-containing protein KCTD5 OS=Homo sapiens GN=KCTD5 PE=1 SV=1 - [KCTD5_HUMAN]	4.10018	6.84	1	1	1	1	7.42899e+06	1.05843	1		1.00779	1		0.932951	1		234	26.0761	6.23975
Q96NM4-3	Isoform 3 of TOX high mobility group box family member 2 OS=Homo sapiens GN=TOX2 - [TOX2_HUMAN]	3.45703	3.02	9	1	1	1	6.70313e+06	1.05799	1		1.14087	1		1.01249	1		464	49.0814	7.34229
Q9UN86-2	Isoform B of Ras GTPase-activating protein-binding protein 2 OS=Homo sapiens GN=G3BP2 - [G3BP2_HUMAN]	7.46587	7.57	10	2	2	2	6.56988e+06	1.05791	2	0.17962	1.01752	2	2.02372	1.11579	2	7.5302	449	50.7861	5.37646
Q5T191	FAD synthase OS=Homo sapiens GN=FLAD1 PE=1 SV=1 - [Q5T191_HUMAN]	4.68501	14.71	7	1	1	1	1.19537e+07	1.0578	1		1.19048	1		1.12867	1		170	18.6241	4.7417
Q9NRF8	CTP synthase 2 OS=Homo sapiens GN=CTPS2 PE=1 SV=1 - [PYRG2_HUMAN]	30.6978	11.95	1	5	7	9	1.4231e+08	1.05761	6	12.6757	1.08003	6	15.5408	1.06794	6	8.98861	586	65.6358	6.90283
Q9UJW0-2	Isoform 2 of Dynactin subunit 4 OS=Homo sapiens GN=DCTN4 - [DCTN4_HUMAN]	11.1893	10.92	4	3	3	3	7.22864e+06	1.05757	3	5.52943	0.945948	3	14.6956	0.909709	3	16.6965	403	45.7274	7.59131
P54725-2	Isoform 2 of UV excision repair protein RAD23 homolog A OS=Homo sapiens GN=RAD23A - [RD23A_HUMAN]	27.6856	25.97	6	5	7	8	9.71359e+07	1.05757	5	14.7154	1.02072	5	1.0711	1.01669	5	5.01281	308	33.4127	4.71631
P24666-3	Isoform 3 of Low molecular weight phosphotyrosine protein phosphatase OS=Homo sapiens GN=ACP1 - [PPAC_HUMAN]	38.5961	55.65	7	5	5	9	5.37668e+07	1.05744	8	34.1923	0.945193	8	12.2402	1.00834	8	7.44554	124	14.333	5.57959
Q14232	Translation initiation factor eIF-2B subunit alpha OS=Homo sapiens GN=EIF2B1 PE=1 SV=1 - [EI2BA_HUMAN]	26.336	26.89	4	5	5	6	2.44047e+07	1.05731	6	11.2759	1.03001	6	10.2468	1.00075	6	10.0975	305	33.6908	7.32764
Q9Y295	Developmentally-regulated GTP-binding protein 1 OS=Homo sapiens GN=DRG1 PE=1 SV=1 - [DRG1_HUMAN]	26.3322	23.43	3	7	7	7	2.02591e+07	1.05728	7	16.2144	0.961416	7	16.355	1.07359	7	6.25486	367	40.5168	8.89502
H0YH87	Ataxin-2 (Fragment) OS=Homo sapiens GN=ATXN2 PE=1 SV=1 - [H0YH87_HUMAN]	14.1033	5.79	12	3	4	4	1.54554e+07	1.05717	3	28.9098	1.13167	3	3.10318	0.950073	3	10.053	916	98.0546	9.40771
P09960-4	Isoform 4 of Leukotriene A-4 hydrolase OS=Homo sapiens GN=LTA4H - [LKHA4_HUMAN]	167.008	39.86	5	20	20	41	1.95006e+08	1.05675	41	10.5798	1.00206	41	11.3015	1.02572	41	10.1888	587	66.8093	6.69775
Q08AF3	Schlafen family member 5 OS=Homo sapiens GN=SLFN5 PE=1 SV=1 - [SLFN5_HUMAN]	10.4042	3.93	4	3	3	3	1.04476e+07	1.05662	3	8.04913	1.06481	3	10.0194	1.21918	3	11.6981	891	100.99	8.22119
P07099	Epoxide hydrolase 1 OS=Homo sapiens GN=EPHX1 PE=1 SV=1 - [HYEP_HUMAN]	9.63273	6.37	1	2	2	3	5.78385e+06	1.05645	3	2.53143	0.872853	3	13.6663	1.08077	3	3.22838	455	52.915	7.25439
P62318-2	Isoform 2 of Small nuclear ribonucleoprotein Sm D3 OS=Homo sapiens GN=SNRPD3 - [SMD3_HUMAN]	33.2948	37.5	3	4	4	6	1.01879e+08	1.0562	6	38.0161	1.07527	6	27.3277	1.0522	6	14.3075	120	13.2829	8.90967
K7EIU8	Mothers against decapentaplegic homolog OS=Homo sapiens GN=SMAD4 PE=1 SV=1 - [K7EIU8_HUMAN]	3.54281	4.61	2	1	1	1		1.05593	1		0.859301	1		1.07308	1		456	50.0209	6.78564
P02545	Prelamin-A/C OS=Homo sapiens GN=LMNA PE=1 SV=1 - [LMNA_HUMAN]	378.244	58.28	10	46	47	92	554606999	1.0553	90	17.7068	0.964874	90	14.1885	0.969702	90	7.01452	664	74.0947	7.02002
Q9NV35	Probable 8-oxo-dGTP diphosphatase NUDT15 OS=Homo sapiens GN=NUDT15 PE=1 SV=1 - [NUD15_HUMAN]	7.99234	15.24	1	2	2	2	1.29274e+07	1.05497	2	3.09147	1.02423	2	15.7883	0.944977	2	2.61078	164	18.5972	6.13818
A0A0A0MT09	Nuclear inhibitor of protein phosphatase 1 (Fragment) OS=Homo sapiens GN=PPP1R8 PE=1 SV=1 - [A0A0A0MT09_HUMAN]	8.19514	16.59	4	2	2	2	1.0923e+07	1.0548	2	19.6954	0.938875	2	8.55785	0.989382	2	16.2059	205	22.2703	5.92236
A0A087WVV1	Proteasome subunit beta type-2 OS=Homo sapiens GN=PSMB2 PE=1 SV=1 - [A0A087WVV1_HUMAN]	25.6273	15.48	2	1	1	6	2.2956e+08	1.05475	5	3.81753	1.04496	5	12.8976	0.948364	5	7.31384	84	9.55109	8.77783
P36639-4	Isoform p18 of 7,8-dihydro-8-oxoguanine triphosphatase OS=Homo sapiens GN=NUDT1 - [8ODP_HUMAN]	15.4916	21.15	4	3	3	3	3.40926e+07	1.0545	3	7.36216	1.02011	3	4.85541	0.989857	3	8.07125	156	17.94	5.08447
Q99832	T-complex protein 1 subunit eta OS=Homo sapiens GN=CCT7 PE=1 SV=2 - [TCPH_HUMAN]	216.622	68.88	7	29	29	54	351514314	1.05426	53	18.6874	1.19086	53	14.7618	0.985062	53	9.25022	543	59.3289	7.6499
P15170	Eukaryotic peptide chain release factor GTP-binding subunit ERF3A OS=Homo sapiens GN=GSPT1 PE=1 SV=1 - [ERF3A_HUMAN]	179.318	45.89	5	20	20	43	2.00629e+08	1.05419	38	10.2376	0.962913	38	11.0288	1.01876	38	4.35632	499	55.7203	5.61768
G3V2E7	Kinesin light chain 1 OS=Homo sapiens GN=KLC1 PE=1 SV=1 - [G3V2E7_HUMAN]	72.7127	32.3	25	8	13	19	4.12802e+07	1.05418	11	14.0862	0.949167	11	11.3713	1.01335	11	4.80372	551	62.6766	5.61768
P19623	Spermidine synthase OS=Homo sapiens GN=SRM PE=1 SV=1 - [SPEE_HUMAN]	44.5933	42.38	4	9	9	12	5.41185e+07	1.05409	12	11.3995	1.02772	12	27.1866	1.05527	12	9.45548	302	33.8027	5.49072
Q6Y288	Beta-1,3-glucosyltransferase OS=Homo sapiens GN=B3GALTL PE=1 SV=2 - [B3GLT_HUMAN]	7.45934	3.82	5	1	2	2	5.91187e+07	1.05337	1		1.16048	1		0.982803	1		498	56.528	7.50342
H0YN26	Acidic leucine-rich nuclear phosphoprotein 32 family member A OS=Homo sapiens GN=ANP32A PE=1 SV=1 - [H0YN26_HUMAN]	108.705	64.41	5	7	10	26	6.69237e+08	1.05278	16	12.1126	0.984556	16	26.8472	0.930873	16	11.3944	177	19.9851	4.57666
P12270	Nucleoprotein TPR OS=Homo sapiens GN=TPR PE=1 SV=3 - [TPR_HUMAN]	264.799	25.56	3	51	51	67	8.21643e+07	1.05244	67	17.1068	1.06229	67	10.515	0.986947	67	8.42372	2363	267.131	5.021
Q5T3L7	Uroporphyrinogen-III synthase OS=Homo sapiens GN=UROS PE=1 SV=1 - [Q5T3L7_HUMAN]	4.32686	12.03	4	1	1	1	7.93836e+06	1.05239	1		0.866143	1		1.21236	1		133	14.6854	4.7417
O75083	WD repeat-containing protein 1 OS=Homo sapiens GN=WDR1 PE=1 SV=4 - [WDR1_HUMAN]	192.388	55.61	3	24	24	44	3.47196e+08	1.05231	44	8.73373	1.01838	44	12.5043	0.984169	44	8.21745	606	66.1519	6.65381
P13861-2	Isoform 2 of cAMP-dependent protein kinase type II-alpha regulatory subunit OS=Homo sapiens GN=PRKAR2A - [KAP2_HUMAN]	6.45439	6.02	5	2	2	2	8.14135e+07	1.05198	2	7.50578	0.937846	2	2.7368	1.17257	2	0.729975	382	43.0397	5.08447
Q96E11-3	Isoform 3 of Ribosome-recycling factor, mitochondrial OS=Homo sapiens GN=MRRF - [RRFM_HUMAN]	18.4557	30.28	9	4	4	5	1.91077e+07	1.05187	5	8.60907	1.09788	5	11.9747	0.953608	5	5.08413	218	24.0999	9.59814
P53567	CCAAT/enhancer-binding protein gamma OS=Homo sapiens GN=CEBPG PE=1 SV=1 - [CEBPG_HUMAN]	4.14417	20.67	1	1	1	1	1.0962e+07	1.05131	1		0.870108	1		0.860662	1		150	16.3985	9.77393
P30405	Peptidyl-prolyl cis-trans isomerase F, mitochondrial OS=Homo sapiens GN=PPIF PE=1 SV=1 - [PPIF_HUMAN]	14.4757	22.71	4	3	3	4	58577122	1.05122	4	6.39144	1.10291	4	4.23199	1.04982	4	4.70327	207	22.0262	9.37842
Q13177	Serine/threonine-protein kinase PAK 2 OS=Homo sapiens GN=PAK2 PE=1 SV=3 - [PAK2_HUMAN]	57.2909	27.29	13	10	10	15	6.81727e+07	1.05113	14	11.6253	0.913056	14	15.8901	0.997836	14	7.32025	524	58.0059	5.96045
P49189	4-trimethylaminobutyraldehyde dehydrogenase OS=Homo sapiens GN=ALDH9A1 PE=1 SV=3 - [AL9A1_HUMAN]	50.0923	23.08	2	10	10	14	6.90961e+07	1.05049	14	19.6026	1.08326	14	16.0128	0.968017	14	9.17515	494	53.767	5.87158
P20042	Eukaryotic translation initiation factor 2 subunit 2 OS=Homo sapiens GN=EIF2S2 PE=1 SV=2 - [IF2B_HUMAN]	53.0928	23.72	1	9	9	14	8.66212e+07	1.05025	14	14.0963	1.05169	14	2.75746	0.897038	14	10.5057	333	38.3644	5.79541
E5RGS4	Prefoldin subunit 1 OS=Homo sapiens GN=PFDN1 PE=1 SV=1 - [E5RGS4_HUMAN]	18.6167	25.64	2	4	4	5	1.06591e+08	1.05004	5	9.25108	0.996156	5	14.6477	1.05219	5	3.07014	117	13.4571	5.51611
Q15019	Septin-2 OS=Homo sapiens GN=SEPT2 PE=1 SV=1 - [SEPT2_HUMAN]	99.5191	55.96	18	14	15	22	9.40836e+07	1.04988	20	16.575	0.941728	20	22.268	1.02208	20	9.18145	361	41.4613	6.59521
Q2M2I8-2	Isoform 2 of AP2-associated protein kinase 1 OS=Homo sapiens GN=AAK1 - [AAK1_HUMAN]	5.1753	1.85	2	1	1	1	1.09347e+07	1.04973	1		0.923704	1		1.08186	1		863	93.5194	8.52881
Q07065	Cytoskeleton-associated protein 4 OS=Homo sapiens GN=CKAP4 PE=1 SV=2 - [CKAP4_HUMAN]	36.6782	21.1	1	9	9	9	2.59844e+07	1.04873	9	15.6191	1.15173	9	17.3235	0.869888	9	11.6173	602	65.9827	5.92236
C9J6G3	Geranylgeranyl pyrophosphate synthase (Fragment) OS=Homo sapiens GN=GGPS1 PE=1 SV=1 - [C9J6G3_HUMAN]	3.87961	4.78	4	1	1	1	1.52325e+07	1.04853	1		0.976636	1		1.14515	1		230	26.6147	5.80811
P50395	Rab GDP dissociation inhibitor beta OS=Homo sapiens GN=GDI2 PE=1 SV=2 - [GDIB_HUMAN]	272.256	73.93	8	22	30	66	4.79142e+08	1.04816	45	20.5448	1.04312	45	13.8585	0.974636	45	11.5586	445	50.6309	6.46826
E9PQP6	Protein farnesyltransferase/geranylgeranyltransferase type-1 subunit alpha (Fragment) OS=Homo sapiens GN=FNTA PE=1 SV=1 - [E9PQP6_HUMAN]	17.992	22.89	6	4	4	5	2.07715e+07	1.04805	5	10.9963	0.884444	5	25.7834	1.05154	5	9.90113	249	30.0613	5.99854
O43617	Trafficking protein particle complex subunit 3 OS=Homo sapiens GN=TRAPPC3 PE=1 SV=1 - [TPPC3_HUMAN]	10.1293	26.11	5	3	3	3	2.55231e+07	1.0477	3	3.52	0.925541	3	6.3568	0.962836	3	1.27901	180	20.2611	4.95752
O60701	UDP-glucose 6-dehydrogenase OS=Homo sapiens GN=UGDH PE=1 SV=1 - [UGDH_HUMAN]	490.042	78.14	9	36	36	114	1.28138e+09	1.04739	108	19.7855	1.01087	111	19.6345	0.967471	111	13.478	494	54.9893	7.12256
O94788-4	Isoform 4 of Retinal dehydrogenase 2 OS=Homo sapiens GN=ALDH1A2 - [AL1A2_HUMAN]	27.7987	5.45	5	2	4	7	9.45356e+08	1.04685	2	18.3601	1.02179	2	21.955	1.15349	2	11.439	422	46.1075	6.29053
Q14103-3	Isoform 3 of Heterogeneous nuclear ribonucleoprotein D0 OS=Homo sapiens GN=HNRNPD - [HNRPD_HUMAN]	74.2258	35.29	10	8	9	18	1.50926e+08	1.04668	15	9.92338	1.3468	15	18.34	0.731797	15	9.01557	306	32.8141	8.1626
P46109	Crk-like protein OS=Homo sapiens GN=CRKL PE=1 SV=1 - [CRKL_HUMAN]	17.0792	15.51	1	3	3	4	2.6571e+07	1.04667	4	7.97432	0.882892	4	12.6146	0.887177	4	4.27986	303	33.7559	6.7417
P00492	Hypoxanthine-guanine phosphoribosyltransferase OS=Homo sapiens GN=HPRT1 PE=1 SV=2 - [HPRT_HUMAN]	52.7004	57.8	1	8	9	14	4.04403e+08	1.04666	12	13.6477	1.00199	12	9.32635	1.02355	12	4.46079	218	24.5636	6.68311
P09661	U2 small nuclear ribonucleoprotein A' OS=Homo sapiens GN=SNRPA1 PE=1 SV=2 - [RU2A_HUMAN]	28.5441	37.25	4	7	7	7	5.9285e+07	1.04665	7	23.5629	0.921425	6	7.02833	1.01124	6	11.4248	255	28.3981	8.6167
Q13409-3	Isoform 2C of Cytoplasmic dynein 1 intermediate chain 2 OS=Homo sapiens GN=DYNC1I2 - [DC1I2_HUMAN]	33.1371	17.16	17	6	6	7	6.4115e+07	1.04642	7	48.7588	0.870963	7	16.3807	1.04558	7	13.979	612	68.3837	5.2876
P62328	Thymosin beta-4 OS=Homo sapiens GN=TMSB4X PE=1 SV=2 - [TYB4_HUMAN]	26.5282	29.55	2	1	2	8	7.39577e+09	1.0463	4	5.96289	0.858887	4	7.38193	0.885563	4	1.93565	44	5.04952	5.05908
P07737	Profilin-1 OS=Homo sapiens GN=PFN1 PE=1 SV=2 - [PROF1_HUMAN]	452.056	78.57	3	14	14	111	4.90994e+09	1.04628	108	12.0607	0.943344	108	10.9836	0.991649	108	9.62153	140	15.0446	8.26514
U3KQ53	Nuclear receptor 2C2-associated protein OS=Homo sapiens GN=NR2C2AP PE=1 SV=1 - [U3KQ53_HUMAN]	3.93351	11.81	3	1	1	1	8.24158e+06	1.04605	1		1.15666	1		0.847397	1		127	14.4479	5.18604
P61604	10 kDa heat shock protein, mitochondrial OS=Homo sapiens GN=HSPE1 PE=1 SV=2 - [CH10_HUMAN]	112.839	62.75	3	6	9	29	2.17939e+09	1.04591	16	17.8718	1.20067	16	12.1112	0.98973	16	8.22282	102	10.9249	8.92432
Q9Y2W2	WW domain-binding protein 11 OS=Homo sapiens GN=WBP11 PE=1 SV=1 - [WBP11_HUMAN]	3.11353	1.72	1	1	1	1	4804632	1.04591	1		0.986908	1		1.09194	1		641	69.9539	8.38232
P12956	X-ray repair cross-complementing protein 6 OS=Homo sapiens GN=XRCC6 PE=1 SV=2 - [XRCC6_HUMAN]	136.573	31.53	3	21	21	35	2.26758e+08	1.04552	35	13.3522	0.985831	35	12.9772	0.950877	35	6.28229	609	69.7991	6.63916
E5RGN3	Copper transport protein ATOX1 OS=Homo sapiens GN=ATOX1 PE=1 SV=1 - [E5RGN3_HUMAN]	31.4123	54.24	3	5	5	7	7.34987e+07	1.04546	7	3.27603	0.899844	7	9.71081	1.08012	7	4.95879	59	6.32625	7.85498
Q96I99	Succinyl-CoA ligase [GDP-forming] subunit beta, mitochondrial OS=Homo sapiens GN=SUCLG2 PE=1 SV=2 - [SUCB2_HUMAN]	59.367	25.93	4	10	10	15	8.31265e+07	1.04543	15	11.1709	1.29504	15	8.81466	0.919452	15	6.70282	432	46.4814	6.39209
E5RHG8	Transcription elongation factor B polypeptide 1 (Fragment) OS=Homo sapiens GN=TCEB1 PE=1 SV=1 - [E5RHG8_HUMAN]	43.804	83.15	4	9	9	10	9.56798e+07	1.04534	10	7.51441	0.938648	10	22.8572	1.0125	10	5.88405	89	9.95372	5.38916
E9PLI6	Probable RNA-binding protein EIF1AD (Fragment) OS=Homo sapiens GN=EIF1AD PE=1 SV=1 - [E9PLI6_HUMAN]	7.2556	28.32	6	2	2	2	1.58121e+07	1.04531	2	0.639883	0.81878	2	15.3993	0.90095	2	24.9316	113	13.0539	8.70459
Q02952-3	Isoform 3 of A-kinase anchor protein 12 OS=Homo sapiens GN=AKAP12 - [AKA12_HUMAN]	140.103	22.06	3	23	23	33	1.44327e+08	1.04485	32	11.9394	0.94305	32	14.1324	0.982051	32	10.083	1677	180.881	4.43701
Q15257	Serine/threonine-protein phosphatase 2A activator OS=Homo sapiens GN=PPP2R4 PE=1 SV=3 - [PTPA_HUMAN]	34.9361	25.7	15	7	7	9	6.44425e+07	1.04482	9	28.7331	1.04508	9	11.5326	0.918288	9	15.4089	358	40.6414	5.93506
P55884	Eukaryotic translation initiation factor 3 subunit B OS=Homo sapiens GN=EIF3B PE=1 SV=3 - [EIF3B_HUMAN]	31.7962	11.79	4	6	6	8	2.0845e+07	1.04474	8	25.7591	1.06317	8	17.4559	0.861062	8	5.07201	814	92.4238	4.99561
Q9NRG1-2	Isoform 2 of Phosphoribosyltransferase domain-containing protein 1 OS=Homo sapiens GN=PRTFDC1 - [PRDC1_HUMAN]	20.1278	23.16	3	3	4	6	2.86304e+08	1.0445	4	8.65465	0.824749	4	7.31595	1.03683	4	2.30183	190	21.5439	7.03467
H7C3U4	E3 ubiquitin-protein ligase MYCBP2 (Fragment) OS=Homo sapiens GN=MYCBP2 PE=1 SV=1 - [H7C3U4_HUMAN]	3.11865	1.23	3	1	1	1	2.08289e+07	1.04434	1		1.11647	1		1.15893	1		1061	117.825	6.82959
Q13867	Bleomycin hydrolase OS=Homo sapiens GN=BLMH PE=1 SV=1 - [BLMH_HUMAN]	21.2669	13.85	6	6	6	6	7.98926e+07	1.04417	6	5.62062	1.08556	6	16.47	0.974676	6	6.8102	455	52.528	6.26514
Q9H488	GDP-fucose protein O-fucosyltransferase 1 OS=Homo sapiens GN=POFUT1 PE=1 SV=1 - [OFUT1_HUMAN]	22.1214	22.68	2	5	5	6	2.81372e+07	1.04416	6	22.4001	1.14002	6	13.0848	0.953491	6	10.909	388	43.9272	8.52881
P61981	14-3-3 protein gamma OS=Homo sapiens GN=YWHAG PE=1 SV=2 - [1433G_HUMAN]	190.36	76.52	1	13	18	48	1.9962e+09	1.04408	31	15.9654	0.946862	31	12.4509	0.967938	31	9.03233	247	28.2849	4.89404
O94763-2	Isoform 2 of Unconventional prefoldin RPB5 interactor 1 OS=Homo sapiens GN=URI1 - [RMP_HUMAN]	6.80861	6.97	4	2	2	2	8.10662e+06	1.04406	2	17.6119	0.938322	2	4.84186	0.984037	2	23.0216	459	51.2152	5.0083
C9IZG4	Protein CutA OS=Homo sapiens GN=CUTA PE=1 SV=1 - [C9IZG4_HUMAN]	12.0931	10.37	4	1	1	3	6.86461e+07	1.04358	3	19.6277	1.09273	3	2.20931	1.08944	3	2.87258	135	14.3913	5.45264
Q16555	Dihydropyrimidinase-related protein 2 OS=Homo sapiens GN=DPYSL2 PE=1 SV=1 - [DPYL2_HUMAN]	217.503	56.82	6	17	19	48	3.67143e+08	1.04322	42	25.0069	0.96875	42	21.634	0.990696	43	9.07572	572	62.2546	6.37939
P23368	NAD-dependent malic enzyme, mitochondrial OS=Homo sapiens GN=ME2 PE=1 SV=1 - [MAOM_HUMAN]	46.7153	17.29	6	8	8	12	4.31809e+07	1.04309	12	15.85	0.992568	12	16.388	1.01272	12	11.0517	584	65.4018	7.60596
A6NGP5	Hematological and neurological-expressed 1-like protein OS=Homo sapiens GN=HN1L PE=1 SV=2 - [A6NGP5_HUMAN]	59.6312	60.67	10	8	8	14	1.36975e+08	1.04308	14	14.7358	1.00978	14	7.97296	0.998192	14	10.3278	178	18.8944	9.45166
Q5T8C6	Cell division cycle protein 16 homolog OS=Homo sapiens GN=CDC16 PE=1 SV=1 - [Q5T8C6_HUMAN]	3.41912	2.11	5	1	1	1	5.31552e+06	1.04306	1		0.944895	1		1.1955	1		475	54.669	5.42725
P61026	Ras-related protein Rab-10 OS=Homo sapiens GN=RAB10 PE=1 SV=1 - [RAB10_HUMAN]	45.1942	32	48	4	6	12	1.29733e+08	1.04301	5	22.6274	0.973318	5	24.4644	1.07858	5	3.70175	200	22.5266	8.38232
Q9H0L4	Cleavage stimulation factor subunit 2 tau variant OS=Homo sapiens GN=CSTF2T PE=1 SV=1 - [CSTFT_HUMAN]	17.5315	8.44	1	3	5	5	5.0877e+07	1.04287	3	1.31451	1.16079	3	9.09394	1.08238	3	22.1594	616	64.3955	7.25439
Q93034	Cullin-5 OS=Homo sapiens GN=CUL5 PE=1 SV=4 - [CUL5_HUMAN]	11.2149	4.49	1	3	3	3	7.09448e+06	1.04256	3	7.09367	0.938203	3	5.33263	1.08553	3	4.73438	780	90.8974	7.94287
E7EMB1	Switch-associated protein 70 OS=Homo sapiens GN=SWAP70 PE=1 SV=1 - [E7EMB1_HUMAN]	11.0755	6.83	3	3	3	4	1.88888e+07	1.04253	3	8.89772	0.784984	3	12.4973	1.08777	3	0.259388	527	61.9939	6.1001
Q9Y281-3	Isoform 3 of Cofilin-2 OS=Homo sapiens GN=CFL2 - [COF2_HUMAN]	114.083	69.8	3	7	11	27	2.43126e+08	1.04233	11	8.78325	1.0345	11	8.28634	0.982757	11	9.51727	149	16.906	8.6167
Q96T58	Msx2-interacting protein OS=Homo sapiens GN=SPEN PE=1 SV=1 - [MINT_HUMAN]	3.15368	0.25	1	1	1	1	3.66951e+06	1.04223	1		1.00925	1		0.951268	1		3664	402.004	7.63525
P42025	Beta-centractin OS=Homo sapiens GN=ACTR1B PE=1 SV=1 - [ACTY_HUMAN]	22.3623	15.16	1	1	4	6	4.64432e+07	1.04156	1		0.945915	1		1.10199	1		376	42.2667	6.40479
Q9UL63-2	Isoform 2 of Muskelin OS=Homo sapiens GN=MKLN1 - [MKLN1_HUMAN]	2.98269	2.08	3	1	1	1	1.69327e+06	1.04136	1		1.10194	1		0.986287	1		528	60.7004	5.8335
Q9BYT8	Neurolysin, mitochondrial OS=Homo sapiens GN=NLN PE=1 SV=1 - [NEUL_HUMAN]	87.4389	31.11	4	17	17	24	9.42777e+07	1.04116	23	13.6535	1.00583	23	16.8142	0.984041	23	7.5973	704	80.5997	6.63916
Q9UJU6-2	Isoform 2 of Drebrin-like protein OS=Homo sapiens GN=DBNL - [DBNL_HUMAN]	48.2728	34.8	14	1	10	12	4.47533e+07	1.04111	2	3.14637	1.14893	2	14.5382	1.00848	2	11.4195	431	48.2646	5.04639
Q9Y696	Chloride intracellular channel protein 4 OS=Homo sapiens GN=CLIC4 PE=1 SV=4 - [CLIC4_HUMAN]	42.7767	28.46	1	5	5	10	1.18784e+08	1.04094	10	5.57045	1.11016	10	10.4746	0.947618	10	10.3335	253	28.7537	5.59229
Q92688-2	Isoform 2 of Acidic leucine-rich nuclear phosphoprotein 32 family member B OS=Homo sapiens GN=ANP32B - [AN32B_HUMAN]	85.7988	36.92	2	5	8	21	4.50422e+08	1.04058	11	10.8195	1.01096	11	13.6764	0.955041	11	9.05206	195	22.2629	4.29736
Q5QPM9	Proteasome inhibitor PI31 subunit (Fragment) OS=Homo sapiens GN=PSMF1 PE=1 SV=1 - [Q5QPM9_HUMAN]	4.68267	8.2	3	1	1	1	6.77529e+06	1.03995	1		0.900547	1		0.909258	1		183	20.5804	6.26514
P46108	Adapter molecule crk OS=Homo sapiens GN=CRK PE=1 SV=2 - [CRK_HUMAN]	33.8795	30.92	3	6	6	8	8.08998e+07	1.03986	8	26.4917	1.08559	8	8.07714	0.993628	8	11.8254	304	33.81	5.5542
E5RGQ4	Pericentriolar material 1 protein (Fragment) OS=Homo sapiens GN=PCM1 PE=1 SV=1 - [E5RGQ4_HUMAN]	3.57728	2.94	8	1	1	1	5.38987e+06	1.03982	1		1.37511	1		0.765971	1		408	46.3203	7.56201
Q9NY33-4	Isoform 4 of Dipeptidyl peptidase 3 OS=Homo sapiens GN=DPP3 - [DPP3_HUMAN]	77.2207	35.93	9	15	15	18	1.20683e+08	1.03942	18	24.4633	1.00702	18	15.7717	1.03413	18	13.3443	707	79.2582	5.03369
P40227	T-complex protein 1 subunit zeta OS=Homo sapiens GN=CCT6A PE=1 SV=3 - [TCPZ_HUMAN]	169.684	47.83	6	20	20	41	2.52242e+08	1.03925	41	18.0844	1.24063	41	12.1497	1.00286	41	7.64561	531	57.9876	6.68311
Q9HAB8-2	Isoform 2 of Phosphopantothenate--cysteine ligase OS=Homo sapiens GN=PPCS - [PPCS_HUMAN]	18.1102	36.23	2	4	4	5	2.42795e+07	1.03922	5	12.252	0.95244	5	3.98772	0.98573	5	1.80021	138	15.6353	5.88428
H0Y6I0	Golgin subfamily A member 4 (Fragment) OS=Homo sapiens GN=GOLGA4 PE=1 SV=1 - [H0Y6I0_HUMAN]	56.358	8.77	8	16	16	16	1.95272e+07	1.03891	16	7.88087	1.11647	16	8.57729	1.04308	16	10.204	2099	246.456	5.38916
Q9H2U1-3	Isoform 3 of ATP-dependent RNA helicase DHX36 OS=Homo sapiens GN=DHX36 - [DHX36_HUMAN]	8.22067	3.58	4	2	2	2	1.21351e+07	1.03889	2	9.80717	1.00842	2	2.80747	1.08652	2	6.40632	979	111.409	7.56201
C9J6N5	Protein FAM107B (Fragment) OS=Homo sapiens GN=FAM107B PE=1 SV=5 - [C9J6N5_HUMAN]	15.9122	26.4	8	4	4	4	4.18913e+07	1.03844	4	8.1122	1.00398	4	11.822	0.993815	4	4.09583	125	14.934	8.80713
Q14847	LIM and SH3 domain protein 1 OS=Homo sapiens GN=LASP1 PE=1 SV=2 - [LASP1_HUMAN]	76.1383	37.93	8	11	11	19	1.16057e+09	1.03818	19	29.5447	1.00783	19	27.0912	1.00219	19	8.2406	261	29.6982	7.04932
H7C3S9	COP9 signalosome complex subunit 8 (Fragment) OS=Homo sapiens GN=COPS8 PE=1 SV=1 - [H7C3S9_HUMAN]	9.45423	40.96	4	2	2	2	2.13824e+07	1.03795	2	25.102	1.04294	2	12.5679	1.0307	2	1.20133	83	9.03869	4.50049
Q969U7-2	Isoform 2 of Proteasome assembly chaperone 2 OS=Homo sapiens GN=PSMG2 - [PSMG2_HUMAN]	6.49573	7.73	4	2	2	2	5.3995e+06	1.03771	2	10.2814	1.09481	2	1.9302	1.05806	2	25.7655	233	26.3045	7.95752
P13639	Elongation factor 2 OS=Homo sapiens GN=EEF2 PE=1 SV=4 - [EF2_HUMAN]	709.358	59.32	2	52	52	172	1.78588e+09	1.03747	171	19.3542	1.00888	171	15.9044	0.987444	171	8.59749	858	95.277	6.82959
O75489	NADH dehydrogenase [ubiquinone] iron-sulfur protein 3, mitochondrial OS=Homo sapiens GN=NDUFS3 PE=1 SV=1 - [NDUS3_HUMAN]	3.25478	5.3	1	1	1	1	1.0656e+07	1.03692	1		0.967187	1		1.12342	1		264	30.2227	7.50342
Q9NRX4	14 kDa phosphohistidine phosphatase OS=Homo sapiens GN=PHPT1 PE=1 SV=1 - [PHP14_HUMAN]	43.5739	61.6	2	7	7	12	2.35437e+08	1.03633	12	13.3479	1.02387	12	11.8152	1.0409	12	7.47009	125	13.8237	6.07471
Q5EBL8	PDZ domain-containing protein 11 OS=Homo sapiens GN=PDZD11 PE=1 SV=2 - [PDZ11_HUMAN]	9.99301	13.57	2	2	2	3	7.3292e+06	1.03621	3	18.8753	1.03436	3	6.40084	1.03563	3	17.4052	140	16.1213	7.21045
P31751	RAC-beta serine/threonine-protein kinase OS=Homo sapiens GN=AKT2 PE=1 SV=2 - [AKT2_HUMAN]	9.76622	6.44	30	3	3	3	2.20302e+07	1.03552	2	35.6355	0.989468	2	36.7853	0.934022	2	11.4776	481	55.7331	6.3667
O14737	Programmed cell death protein 5 OS=Homo sapiens GN=PDCD5 PE=1 SV=3 - [PDCD5_HUMAN]	85.5389	64.8	6	9	9	22	3.80741e+08	1.03534	22	12.9768	1.08547	22	8.75457	0.971975	22	6.90386	125	14.2763	6.03662
Q9NTX5-3	Isoform 3 of Ethylmalonyl-CoA decarboxylase OS=Homo sapiens GN=ECHDC1 - [ECHD1_HUMAN]	17.4469	23.45	14	4	4	5	1.45078e+07	1.03492	5	21.2933	1.11555	5	8.44336	0.887575	5	22.5689	226	24.843	7.10791
Q9Y639-3	Isoform 3 of Neuroplastin OS=Homo sapiens GN=NPTN - [NPTN_HUMAN]	7.79219	9.71	6	2	2	2	3.69665e+07	1.03445	2	15.6943	1.03569	2	14.1002	1.05342	2	3.08991	278	30.8157	7.84033
P67936	Tropomyosin alpha-4 chain OS=Homo sapiens GN=TPM4 PE=1 SV=3 - [TPM4_HUMAN]	227.988	65.73	10	14	25	57	2.09923e+09	1.03438	24	19.4889	1.06156	24	7.9119	0.995828	24	9.93125	248	28.5045	4.69092
Q9HD15	Steroid receptor RNA activator 1 OS=Homo sapiens GN=SRA1 PE=1 SV=1 - [SRA1_HUMAN]	6.40694	9.32	1	2	2	2	1.92176e+07	1.03417	2	23.3501	1.06215	2	6.80703	1.06207	2	4.41062	236	25.6569	7.03467
P52788	Spermine synthase OS=Homo sapiens GN=SMS PE=1 SV=2 - [SPSY_HUMAN]	95.0316	59.84	3	15	15	22	2.00301e+08	1.03383	21	18.6656	0.956525	22	16.7845	0.998774	22	9.53458	366	41.2418	5.021
D6RA56	Mimitin, mitochondrial OS=Homo sapiens GN=NDUFAF2 PE=1 SV=1 - [D6RA56_HUMAN]	4.31124	18.33	2	1	1	1	1.95525e+07	1.03359	1		1.08629	1		0.994532	1		60	7.06252	8.54346
P31947	14-3-3 protein sigma OS=Homo sapiens GN=SFN PE=1 SV=1 - [1433S_HUMAN]	112.206	43.15	2	7	10	28	1.44383e+09	1.03324	16	11.9987	0.827829	16	21.053	0.932457	16	11.6873	248	27.7567	4.7417
H7BXK9	ATP-binding cassette sub-family B member 6, mitochondrial (Fragment) OS=Homo sapiens GN=ABCB6 PE=1 SV=1 - [H7BXK9_HUMAN]	6.47705	4.06	3	1	2	2	2.68671e+08	1.03321	1		0.991103	1		0.874815	1		690	77.4966	8.57275
Q15819	Ubiquitin-conjugating enzyme E2 variant 2 OS=Homo sapiens GN=UBE2V2 PE=1 SV=4 - [UB2V2_HUMAN]	21.0762	32.41	6	1	3	6	1.24378e+08	1.03302	1		1.07904	1		1.09113	1		145	16.3522	8.08936
Q92882	Osteoclast-stimulating factor 1 OS=Homo sapiens GN=OSTF1 PE=1 SV=2 - [OSTF1_HUMAN]	3.01434	8.88	1	1	1	1	1.78281e+06	1.03265	1		1.33679	1		0.875058	1		214	23.7719	5.68115
P17812	CTP synthase 1 OS=Homo sapiens GN=CTPS1 PE=1 SV=2 - [PYRG1_HUMAN]	86.1302	27.24	2	13	14	23	1.18083e+08	1.03238	21	9.64235	0.946917	21	19.5898	1.0132	21	9.99637	591	66.648	6.45557
O43805	Sjoegren syndrome nuclear autoantigen 1 OS=Homo sapiens GN=SSNA1 PE=1 SV=2 - [SSNA1_HUMAN]	3.73722	10.92	1	1	1	1	16414178	1.03233	1		0.766255	1		1.06854	1		119	13.5879	5.37646
P21964-2	Isoform Soluble of Catechol O-methyltransferase OS=Homo sapiens GN=COMT - [COMT_HUMAN]	14.1493	17.19	5	2	2	3	1.4245e+07	1.03212	3	17.2024	0.873277	3	18.5068	0.86929	3	19.6029	221	24.4334	5.32568
P38919	Eukaryotic initiation factor 4A-III OS=Homo sapiens GN=EIF4A3 PE=1 SV=4 - [IF4A3_HUMAN]	56.0386	27.49	5	7	8	14	3.81784e+08	1.03179	11	19.0214	1.20443	11	14.0965	0.961197	11	13.9561	411	46.8412	6.72705
Q9Y3C8	Ubiquitin-fold modifier-conjugating enzyme 1 OS=Homo sapiens GN=UFC1 PE=1 SV=3 - [UFC1_HUMAN]	6.77823	13.17	1	2	2	2	4.23e+07	1.03178	2	4.96623	0.75069	2	9.91529	1.00695	2	5.47572	167	19.446	7.40088
H7C2W9	60S ribosomal protein L31 (Fragment) OS=Homo sapiens GN=RPL31 PE=1 SV=1 - [H7C2W9_HUMAN]	6.28629	25.93	8	2	2	2	9.51536e+06	1.03176	2	56.4698	0.797847	2	1.32832	0.563192	2	30.4998	108	12.8031	11.0044
Q8WUX9	Charged multivesicular body protein 7 OS=Homo sapiens GN=CHMP7 PE=1 SV=1 - [CHMP7_HUMAN]	3.03348	2.65	1	1	1	1	6.65998e+06	1.03174	1		0.965681	1		0.938974	1		453	50.8793	5.35107
F5H157	Ras-related protein Rab-35 (Fragment) OS=Homo sapiens GN=RAB35 PE=1 SV=1 - [F5H157_HUMAN]	50.535	38.38	50	4	6	13	8.46268e+07	1.03121	6	2.89621	0.809206	6	10.0141	1.04693	6	3.67438	185	21.2009	8.30908
H7BY36	RNA-binding protein EWS (Fragment) OS=Homo sapiens GN=EWSR1 PE=1 SV=1 - [H7BY36_HUMAN]	14.5485	13.31	9	3	4	4	5.02929e+07	1.03111	3	5.04352	1.35985	3	13.9564	0.949755	3	1.62284	308	32.1604	9.81787
E9PLK3	Puromycin-sensitive aminopeptidase OS=Homo sapiens GN=NPEPPS PE=1 SV=1 - [E9PLK3_HUMAN]	165.329	40.33	13	31	31	42	2.69806e+08	1.03044	42	16.3869	0.984549	42	10.715	0.994185	42	9.58626	915	102.922	5.60498
Q99733	Nucleosome assembly protein 1-like 4 OS=Homo sapiens GN=NAP1L4 PE=1 SV=1 - [NP1L4_HUMAN]	59.2175	30.93	14	7	8	16	3.26505e+08	1.03035	10	22.9958	1.08652	10	15.0123	0.976318	10	7.81425	375	42.7969	4.69092
Q15233-2	Isoform 2 of Non-POU domain-containing octamer-binding protein OS=Homo sapiens GN=NONO - [NONO_HUMAN]	27.5751	20.42	5	6	6	8	6.80863e+07	1.03033	7	25.1491	1.18302	8	19.3791	0.979177	8	13.7136	382	43.8381	8.63135
E5RFH6	Bifunctional epoxide hydrolase 2 OS=Homo sapiens GN=EPHX2 PE=1 SV=1 - [E5RFH6_HUMAN]	3.17454	3.23	5	1	1	1	2746770	1.03027	1		0.944458	1		0.959751	1		372	42.0751	6.02393
O43765	Small glutamine-rich tetratricopeptide repeat-containing protein alpha OS=Homo sapiens GN=SGTA PE=1 SV=1 - [SGTA_HUMAN]	39.1107	23.32	2	7	7	10	5.01378e+07	1.02988	10	16.1122	0.930887	10	12.8256	1.0287	10	5.58267	313	34.0417	4.86865
P55769	NHP2-like protein 1 OS=Homo sapiens GN=NHP2L1 PE=1 SV=3 - [NH2L1_HUMAN]	21.3647	28.13	2	4	4	5	5.10752e+07	1.02985	5	17.6402	1.05366	5	6.66219	0.877355	5	5.26803	128	14.1646	8.45557
Q14697	Neutral alpha-glucosidase AB OS=Homo sapiens GN=GANAB PE=1 SV=3 - [GANAB_HUMAN]	73.2215	14.72	6	13	13	18	2.89695e+08	1.02969	18	18.9747	1.49415	18	17.6251	0.975404	18	7.06933	944	106.807	6.13818
D6R9Z6	La-related protein 7 (Fragment) OS=Homo sapiens GN=LARP7 PE=1 SV=1 - [D6R9Z6_HUMAN]	3.00507	7.1	5	1	1	1	1.62815e+07	1.02949	1		0.976322	1		1.00684	1		155	17.4882	9.18799
Q8TBC4	NEDD8-activating enzyme E1 catalytic subunit OS=Homo sapiens GN=UBA3 PE=1 SV=2 - [UBA3_HUMAN]	26.0987	21.38	4	6	6	6	3.04766e+07	1.02935	6	10.299	1.02308	6	9.68728	0.999052	6	11.5639	463	51.8193	5.45264
P13797	Plastin-3 OS=Homo sapiens GN=PLS3 PE=1 SV=4 - [PLST_HUMAN]	239.776	46.83	8	22	25	61	2.39108e+08	1.02902	49	16.9436	1.02468	49	15.9454	0.876013	49	10.2052	630	70.7662	5.60498
E9PP76	Superoxide dismutase [Cu-Zn] (Fragment) OS=Homo sapiens GN=CCS PE=1 SV=1 - [E9PP76_HUMAN]	8.81022	42.65	3	2	2	2	5.40284e+07	1.02891	2	9.33445	0.985657	2	6.27537	1.01491	2	2.90695	68	7.28061	4.83057
Q7LG56-3	Isoform 3 of Ribonucleoside-diphosphate reductase subunit M2 B OS=Homo sapiens GN=RRM2B - [RIR2B_HUMAN]	3.3876	13.67	6	1	1	1	5.12765e+06	1.02878	1		0.88116	1		1.15628	1		139	15.9528	4.37354
Q13509	Tubulin beta-3 chain OS=Homo sapiens GN=TUBB3 PE=1 SV=2 - [TBB3_HUMAN]	410.278	49.56	12	7	18	99	4.09803e+09	1.02868	20	24.3574	1.1131	20	12.9508	0.985539	20	11.2876	450	50.4003	4.93213
Q5TD07	Ribosyldihydronicotinamide dehydrogenase [quinone] OS=Homo sapiens GN=NQO2 PE=1 SV=1 - [Q5TD07_HUMAN]	25.6624	36.27	4	4	4	6	3.43482e+07	1.02838	6	15.0337	0.980339	6	11.3437	1.02316	6	6.26434	193	21.5238	6.52197
Q8WVC2	40S ribosomal protein S21 OS=Homo sapiens GN=RPS21 PE=1 SV=1 - [Q8WVC2_HUMAN]	51.3122	46.91	3	5	5	11	2.13397e+08	1.02831	11	23.8633	1.18132	11	7.29255	0.754873	11	15.0613	81	8.84446	8.49951
Q5TFE4-2	Isoform 2 of 5'-nucleotidase domain-containing protein 1 OS=Homo sapiens GN=NT5DC1 - [NT5D1_HUMAN]	15.2022	15.8	3	4	4	4	1.09763e+07	1.02785	4	16.0628	0.967003	4	20.9968	0.927542	4	3.42134	405	45.9981	7.6792
Q9UMS4	Pre-mRNA-processing factor 19 OS=Homo sapiens GN=PRPF19 PE=1 SV=1 - [PRP19_HUMAN]	21.2447	13.1	3	6	6	6	9.9174e+07	1.02709	6	16.6437	1.03555	6	21.2587	0.976164	6	3.32044	504	55.1463	6.60986
A0A087WYQ5	Putative hydrolase RBBP9 OS=Homo sapiens GN=RBBP9 PE=1 SV=1 - [A0A087WYQ5_HUMAN]	3.10083	9.83	3	1	1	1	7.36672e+06	1.02706	1		0.882159	1		0.980017	1		173	19.5095	6.17627
P01116-2	Isoform 2B of GTPase KRas OS=Homo sapiens GN=KRAS - [RASK_HUMAN]	13.4728	28.19	4	1	3	3	2.0986e+07	1.0266	1		0.932072	1		1.15689	1		188	21.4109	8.11865
J3QL05	Serine/arginine-rich-splicing factor 2 (Fragment) OS=Homo sapiens GN=SRSF2 PE=1 SV=1 - [J3QL05_HUMAN]	7.06657	20.77	4	2	2	2	4.76017e+07	1.02652	2	16.4535	1.12101	2	18.6422	1.13625	2	3.33141	130	15.1466	10.9604
P28066	Proteasome subunit alpha type-5 OS=Homo sapiens GN=PSMA5 PE=1 SV=3 - [PSA5_HUMAN]	130.369	54.36	2	9	9	29	2.62002e+08	1.02615	29	18.8641	1.08963	29	13.2646	0.983289	29	11.2832	241	26.3942	4.79248
O75940	Survival of motor neuron-related-splicing factor 30 OS=Homo sapiens GN=SMNDC1 PE=1 SV=1 - [SPF30_HUMAN]	9.19262	8.82	1	1	1	2	8.84203e+06	1.0258	2	21.9607	0.867941	2	1.90504	1.02408	2	17.284	238	26.6945	7.23975
P52597	Heterogeneous nuclear ribonucleoprotein F OS=Homo sapiens GN=HNRNPF PE=1 SV=3 - [HNRPF_HUMAN]	26.4634	15.42	3	3	4	6	9.30051e+07	1.0256	5	45.2279	1.09655	5	23.1565	1.16463	5	14.8157	415	45.6429	5.57959
P31153	S-adenosylmethionine synthase isoform type-2 OS=Homo sapiens GN=MAT2A PE=1 SV=1 - [METK2_HUMAN]	93.6209	34.68	3	12	12	22	3.70095e+08	1.02526	22	24.5705	1.04853	22	8.99882	1.05718	22	12.5235	395	43.6333	6.48096
Q13283	Ras GTPase-activating protein-binding protein 1 OS=Homo sapiens GN=G3BP1 PE=1 SV=1 - [G3BP1_HUMAN]	39.2708	24.46	7	7	7	9	2.89839e+07	1.02525	9	16.3728	1.12259	9	10.4455	1.13227	9	15.9199	466	52.1321	5.51611
Q96KP4	Cytosolic non-specific dipeptidase OS=Homo sapiens GN=CNDP2 PE=1 SV=2 - [CNDP2_HUMAN]	85.6186	47.16	17	16	16	21	1.40857e+08	1.02511	21	10.0059	0.938494	21	16.3455	1.0286	21	9.33581	475	52.8449	5.97314
G3V4B8	WD repeat-containing protein 89 (Fragment) OS=Homo sapiens GN=WDR89 PE=1 SV=1 - [G3V4B8_HUMAN]	3.56997	5.31	2	1	1	1	8.74979e+06	1.02508	1		1.1345	1		0.879793	1		226	24.782	4.90674
P63104	14-3-3 protein zeta/delta OS=Homo sapiens GN=YWHAZ PE=1 SV=1 - [1433Z_HUMAN]	291.333	75.51	11	18	21	67	2.27006e+09	1.02488	58	11.4536	0.944304	58	14.2351	0.966698	58	10.7042	245	27.7277	4.79248
E9PCT1	Serine/arginine repetitive matrix protein 1 OS=Homo sapiens GN=SRRM1 PE=1 SV=3 - [E9PCT1_HUMAN]	6.37149	1.83	7	2	2	2	4.02361e+07	1.0248	2	0.594214	1.08651	2	2.16415	0.926995	2	4.96865	820	93.3802	11.9272
O75554-2	Isoform 2 of WW domain-binding protein 4 OS=Homo sapiens GN=WBP4 - [WBP4_HUMAN]	3.22568	3.1	2	1	1	1	5.44243e+06	1.0247	1		1.14051	1		1.09373	1		355	40.0057	5.32568
F8WDS8	Protein TSSC1 OS=Homo sapiens GN=TSSC1 PE=1 SV=1 - [F8WDS8_HUMAN]	6.74245	31.06	7	2	2	2	6.82653e+06	1.02446	2	4.48943	1.04797	2	3.52472	1.07858	2	6.01178	132	15.1215	7.26904
H0YLA4	Sorbitol dehydrogenase OS=Homo sapiens GN=SORD PE=1 SV=1 - [H0YLA4_HUMAN]	16.0495	13.99	4	3	3	4	2.21741e+07	1.02439	4	15.2465	1.08504	4	9.15228	0.909945	4	1.99106	336	36.2056	7.81104
D6RDA9	Glucocorticoid receptor (Fragment) OS=Homo sapiens GN=NR3C1 PE=1 SV=1 - [D6RDA9_HUMAN]	3.03911	4.86	11	1	1	1	6.76281e+06	1.02391	1		1.23375	1		1.19006	1		144	15.2886	5.10986
P63000	Ras-related C3 botulinum toxin substrate 1 OS=Homo sapiens GN=RAC1 PE=1 SV=1 - [RAC1_HUMAN]	49.7681	32.81	17	5	6	11	1.22553e+08	1.02385	9	17.827	0.989827	9	18.1213	1.07707	9	5.85124	192	21.4362	8.49951
P30086	Phosphatidylethanolamine-binding protein 1 OS=Homo sapiens GN=PEBP1 PE=1 SV=3 - [PEBP1_HUMAN]	87.6981	67.38	1	10	10	20	5.76727e+08	1.02381	20	11.139	1.04519	20	9.72947	0.953923	20	6.93752	187	21.0437	7.53271
Q5UIP0-2	Isoform 2 of Telomere-associated protein RIF1 OS=Homo sapiens GN=RIF1 - [RIF1_HUMAN]	3.37718	0.37	2	1	1	1	1.00079e+07	1.02357	1		1.47052	1		0.951968	1		2446	271.52	5.41455
O00273-2	Isoform DFF35 of DNA fragmentation factor subunit alpha OS=Homo sapiens GN=DFFA - [DFFA_HUMAN]	24.2253	25	3	5	5	6	3.3931e+07	1.02351	6	2.53782	0.942539	6	3.74896	0.965673	6	12.6744	268	29.3927	4.61475
Q6NZI2	Polymerase I and transcript release factor OS=Homo sapiens GN=PTRF PE=1 SV=1 - [PTRF_HUMAN]	47.468	23.85	3	7	7	18	4.27194e+07	1.02341	11	31.4891	0.825298	11	9.01983	1.15459	11	9.41652	390	43.4498	5.60498
A0A0D9SG77	Ubiquitin-protein ligase E3A OS=Homo sapiens GN=UBE3A PE=4 SV=1 - [A0A0D9SG77_HUMAN]	14.9384	7.19	5	4	4	4	1.32847e+07	1.02308	4	12.3092	1.00328	4	9.18328	0.98754	4	0.381393	765	88.0269	5.07178
Q9HA64	Ketosamine-3-kinase OS=Homo sapiens GN=FN3KRP PE=1 SV=2 - [KT3K_HUMAN]	13.9011	17.48	6	4	4	4	4.44732e+07	1.02296	4	3.64942	0.953053	4	17.5064	1.1012	4	1.84191	309	34.3902	7.32764
H7C4S4	Fragile X mental retardation syndrome-related protein 1 (Fragment) OS=Homo sapiens GN=FXR1 PE=1 SV=5 - [H7C4S4_HUMAN]	3.85162	4.45	4	1	1	1	9.74275e+06	1.02239	1		1.10776	1		1.06825	1		247	27.5805	7.57666
P52815	39S ribosomal protein L12, mitochondrial OS=Homo sapiens GN=MRPL12 PE=1 SV=2 - [RM12_HUMAN]	40.2151	18.18	2	4	4	10	1.94617e+08	1.02232	9	17.5314	1.16215	9	11.8999	0.838264	9	17.0078	198	21.3346	8.86572
Q9Y4X5	E3 ubiquitin-protein ligase ARIH1 OS=Homo sapiens GN=ARIH1 PE=1 SV=2 - [ARI1_HUMAN]	13.7611	9.69	3	4	4	4	2.36963e+07	1.02224	4	15.6772	1.13947	4	22.7236	0.990732	4	16.8076	557	64.0758	5.08447
B5MC59	Replication protein A 14 kDa subunit OS=Homo sapiens GN=RPA3 PE=1 SV=1 - [B5MC59_HUMAN]	20.2767	82.93	2	4	4	5	3.2923e+07	1.02204	5	14.7614	0.999425	5	10.3426	1.18087	5	15.9569	82	9.16459	4.53857
F5GXJ9	CD166 antigen OS=Homo sapiens GN=ALCAM PE=1 SV=1 - [F5GXJ9_HUMAN]	11.2577	7.33	5	3	3	3	2.00397e+07	1.0215	3	3.1143	0.997214	3	16.0498	1.06445	3	4.59482	532	59.4913	6.1001
O14745	Na(+)/H(+) exchange regulatory cofactor NHE-RF1 OS=Homo sapiens GN=SLC9A3R1 PE=1 SV=4 - [NHRF1_HUMAN]	31.7368	20.39	3	7	7	8	5.32777e+07	1.0215	8	20.5686	1.01184	8	8.86159	1.02501	8	2.08966	358	38.8446	5.77002
P98082-2	Isoform 2 of Disabled homolog 2 OS=Homo sapiens GN=DAB2 - [DAB2_HUMAN]	3.93037	2.17	3	1	1	1	8.62586e+06	1.02097	1		0.858921	1		0.968426	1		552	58.8245	5.70654
X6RAC9	Eukaryotic translation initiation factor 1A, X-chromosomal OS=Homo sapiens GN=EIF1AX PE=1 SV=1 - [X6RAC9_HUMAN]	7.10339	8.62	4	1	1	2	2.82353e+08	1.02055	2	2.95259	1.19686	2	0.417971	0.920863	2	0.949958	116	13.2236	4.83057
A0A087WYS1	UTP--glucose-1-phosphate uridylyltransferase OS=Homo sapiens GN=UGP2 PE=1 SV=1 - [A0A087WYS1_HUMAN]	141.112	53.54	12	19	19	37	1.48736e+08	1.02031	36	19.1578	0.985813	36	12.1921	1.01064	36	10.6293	508	56.9318	7.88428
Q5H919	HIV Tat-specific factor 1 (Fragment) OS=Homo sapiens GN=HTATSF1 PE=1 SV=1 - [Q5H919_HUMAN]	3.24863	3.14	3	1	1	1	3.3374e+07	1.02026	1		0.939384	1		1.15902	1		223	25.1691	4.65283
O60678	Protein arginine N-methyltransferase 3 OS=Homo sapiens GN=PRMT3 PE=1 SV=3 - [ANM3_HUMAN]	6.65753	5.84	1	1	2	2	9.07336e+06	1.02017	1		1.14118	1		1.16848	1		531	59.8378	5.35107
P50502	Hsc70-interacting protein OS=Homo sapiens GN=ST13 PE=1 SV=2 - [F10A1_HUMAN]	49.7157	19.78	8	7	7	11	1.23595e+08	1.02014	11	11.0599	1.02413	11	13.8606	1.07854	11	3.69585	369	41.3055	5.2749
Q9NW64	Pre-mRNA-splicing factor RBM22 OS=Homo sapiens GN=RBM22 PE=1 SV=1 - [RBM22_HUMAN]	12.106	9.76	4	3	3	3	1.11448e+07	1.0198	3	28.8127	0.926296	3	2.60206	0.919494	3	10.3642	420	46.8654	8.54346
K7EL35	Rhophilin-2 OS=Homo sapiens GN=RHPN2 PE=1 SV=1 - [K7EL35_HUMAN]	2.99289	7.03	2	1	1	1	4.47811e+06	1.01972	1		0.823106	1		1.17324	1		128	14.5527	9.49561
Q96AT9-2	Isoform 2 of Ribulose-phosphate 3-epimerase OS=Homo sapiens GN=RPE - [RPE_HUMAN]	22.3789	22.73	12	4	4	5	3.88072e+07	1.01904	5	11.8595	0.971624	5	20.1907	0.962317	5	5.81147	220	23.9086	5.5542
P62158	Calmodulin OS=Homo sapiens GN=CALM1 PE=1 SV=2 - [CALM_HUMAN]	43.5136	19.46	10	4	4	11	7.77478e+08	1.01902	11	12.4451	0.543744	11	39.4006	0.990839	11	7.33957	149	16.8268	4.22119
P49756	RNA-binding protein 25 OS=Homo sapiens GN=RBM25 PE=1 SV=3 - [RBM25_HUMAN]	9.60325	4.39	4	3	3	3	1.86663e+07	1.01866	3	12.5069	1.13262	3	13.7811	0.949005	3	9.57523	843	100.124	6.31592
P61221	ATP-binding cassette sub-family E member 1 OS=Homo sapiens GN=ABCE1 PE=1 SV=1 - [ABCE1_HUMAN]	89.5835	34.89	4	15	15	22	1.46485e+08	1.01813	21	27.9767	1.07554	21	11.9262	0.95566	21	7.15247	599	67.271	8.33838
P10599	Thioredoxin OS=Homo sapiens GN=TXN PE=1 SV=3 - [THIO_HUMAN]	125.137	65.71	2	7	7	33	4.38572e+09	1.01809	33	14.6582	0.959542	33	7.43179	0.965593	33	5.79639	105	11.7297	4.91943
Q9BWF3-3	Isoform 3 of RNA-binding protein 4 OS=Homo sapiens GN=RBM4 - [RBM4_HUMAN]	3.76207	9.09	7	1	1	1	1.07388e+07	1.01791	1		1.16463	1		1.02308	1		143	16.1631	6.02393
Q15181	Inorganic pyrophosphatase OS=Homo sapiens GN=PPA1 PE=1 SV=2 - [IPYR_HUMAN]	161.622	74.05	2	16	17	37	4.3745e+08	1.01771	33	13.7404	1.00688	33	19.5995	0.992133	33	7.53339	289	32.6392	5.85889
Q9NZ08	Endoplasmic reticulum aminopeptidase 1 OS=Homo sapiens GN=ERAP1 PE=1 SV=3 - [ERAP1_HUMAN]	10.7861	3.83	2	3	3	3	1.07999e+07	1.01758	3	2.08081	0.938971	3	2.7643	0.94788	3	4.30254	941	107.166	6.45557
J3QL56	Protein SCO1 homolog, mitochondrial OS=Homo sapiens GN=SCO1 PE=1 SV=1 - [J3QL56_HUMAN]	10.2262	8.89	2	2	2	3	1.12392e+08	1.01745	3	1.4835	1.09685	3	9.07032	0.466733	3	1.16823	270	30.1598	9.56885
H7C5W9	Sarcoplasmic/endoplasmic reticulum calcium ATPase 2 (Fragment) OS=Homo sapiens GN=ATP2A2 PE=1 SV=1 - [H7C5W9_HUMAN]	3.4315	2.47	6	1	1	1	29677803	1.01701	1		0.763864	1		0.978252	1		933	102.523	5.59229
P10809	60 kDa heat shock protein, mitochondrial OS=Homo sapiens GN=HSPD1 PE=1 SV=2 - [CH60_HUMAN]	844.839	69.81	8	41	41	193	1.68359e+09	1.01699	186	19.2735	1.52536	187	19.5603	0.980705	187	10.9213	573	61.0164	5.87158
Q9Y496	Kinesin-like protein KIF3A OS=Homo sapiens GN=KIF3A PE=1 SV=4 - [KIF3A_HUMAN]	3.02391	1.86	5	1	1	1	2.91254e+06	1.01687	1		0.729261	1		1.28702	1		699	79.991	6.53662
P18583-6	Isoform E of Protein SON OS=Homo sapiens GN=SON - [SON_HUMAN]	9.96035	2.32	13	3	3	3	7.77719e+06	1.01687	3	0.865248	1.10546	3	3.32515	0.947629	3	18.2561	2108	228.037	5.40186
P38606-2	Isoform 2 of V-type proton ATPase catalytic subunit A OS=Homo sapiens GN=ATP6V1A - [VATA_HUMAN]	90.1999	28.42	4	15	15	23	6.11625e+07	1.01676	23	16.4173	1.1307	23	17.6974	0.996845	23	5.97722	584	64.6948	5.65576
Q9Y244	Proteasome maturation protein OS=Homo sapiens GN=POMP PE=1 SV=1 - [POMP_HUMAN]	5.62163	15.6	1	1	1	1	3.90456e+07	1.01673	1		0.844475	1		0.944462	1		141	15.7791	5.10986
H0YKV0	Isovaleryl-CoA dehydrogenase, mitochondrial (Fragment) OS=Homo sapiens GN=IVD PE=1 SV=1 - [H0YKV0_HUMAN]	3.13824	11.72	6	1	1	1	2.80565e+06	1.01644	1		0.893001	1		1.26773	1		145	15.762	8.73389
P68032	Actin, alpha cardiac muscle 1 OS=Homo sapiens GN=ACTC1 PE=1 SV=1 - [ACTC_HUMAN]	641.098	35.81	13	5	16	183	1.49061e+10	1.01632	16	8.43827	1.29662	16	4.83166	0.872176	16	8.95156	377	41.9919	5.38916
Q15276-2	Isoform 2 of Rab GTPase-binding effector protein 1 OS=Homo sapiens GN=RABEP1 - [RABE1_HUMAN]	15.6396	4.34	2	3	4	5	1.49624e+08	1.0162	3	14.6401	1.04387	3	19.5092	1.03517	3	3.08581	829	95.4203	4.99561
Q96AY3	Peptidyl-prolyl cis-trans isomerase FKBP10 OS=Homo sapiens GN=FKBP10 PE=1 SV=1 - [FKB10_HUMAN]	25.6197	13.23	7	6	6	7	4.06802e+07	1.01548	7	12.7335	0.887385	7	10.1165	0.993797	7	11.2367	582	64.2042	5.61768
Q6GMV3	Putative peptidyl-tRNA hydrolase PTRHD1 OS=Homo sapiens GN=PTRHD1 PE=1 SV=1 - [PTRD1_HUMAN]	20.1608	32.86	1	4	4	5	5.94746e+07	1.01539	5	2.16568	0.986281	5	15.9601	0.971201	5	1.53553	140	15.7953	9.1001
P07339	Cathepsin D OS=Homo sapiens GN=CTSD PE=1 SV=1 - [CATD_HUMAN]	115.806	41.5	6	13	13	30	8.44967e+07	1.01535	30	11.7578	0.67525	30	19.3086	0.953026	30	7.2101	412	44.5236	6.53662
Q9H0D6-2	Isoform 2 of 5'-3' exoribonuclease 2 OS=Homo sapiens GN=XRN2 - [XRN2_HUMAN]	33.2461	12.36	2	7	7	8	2.31884e+07	1.01519	8	19.4497	1.1673	8	18.4214	1.00244	8	9.10277	874	99.8981	8.01611
P30838	Aldehyde dehydrogenase, dimeric NADP-preferring OS=Homo sapiens GN=ALDH3A1 PE=1 SV=3 - [AL3A1_HUMAN]	454.577	65.78	15	23	24	114	2.09676e+09	1.01509	101	16.5054	0.935549	102	15.4821	0.990994	102	9.54535	453	50.3628	6.53662
Q8N1G4	Leucine-rich repeat-containing protein 47 OS=Homo sapiens GN=LRRC47 PE=1 SV=1 - [LRC47_HUMAN]	28.3765	16.3	1	7	7	7	3.07826e+07	1.01479	7	18.6543	0.932337	7	26.785	0.954789	7	9.14546	583	63.4337	8.27979
Q8WUP2	Filamin-binding LIM protein 1 OS=Homo sapiens GN=FBLIM1 PE=1 SV=2 - [FBLI1_HUMAN]	8.16106	7.24	3	2	2	2	2.6431e+07	1.01471	2	12.663	1.08036	2	19.0967	1.15241	2	7.02385	373	40.6427	6.02393
P05412	Transcription factor AP-1 OS=Homo sapiens GN=JUN PE=1 SV=2 - [JUN_HUMAN]	3.62402	4.53	1	1	1	1	4.87087e+06	1.01459	1		1.09069	1		1.10726	1		331	35.6532	8.76318
K7EPS6	Hepatoma-derived growth factor-related protein 2 (Fragment) OS=Homo sapiens GN=HDGFRP2 PE=1 SV=2 - [K7EPS6_HUMAN]	11.6472	28.1	7	3	3	3	2.01516e+07	1.01417	3	21.6174	1.04104	3	0.971222	0.974382	3	5.87597	153	16.7945	5.07178
Q5JNW7	Proteasome subunit beta type-8 OS=Homo sapiens GN=PSMB8 PE=1 SV=1 - [Q5JNW7_HUMAN]	8.73135	12.7	3	2	2	2	2.0257e+07	1.01406	2	0.0848328	1.00924	2	19.7198	0.97096	2	4.39778	252	27.8323	7.45947
Q09161	Nuclear cap-binding protein subunit 1 OS=Homo sapiens GN=NCBP1 PE=1 SV=1 - [NCBP1_HUMAN]	3.86534	1.52	1	1	1	1	1.13271e+07	1.01406	1		0.956109	1		1.10133	1		790	91.7805	6.43018
Q14019	Coactosin-like protein OS=Homo sapiens GN=COTL1 PE=1 SV=3 - [COTL1_HUMAN]	25.8353	31.69	2	5	5	7	4.51622e+08	1.01368	7	17.3598	1.0351	7	5.44798	0.973679	7	1.27365	142	15.935	5.66846
E9PM92	Small acidic protein OS=Homo sapiens GN=C11orf58 PE=1 SV=2 - [E9PM92_HUMAN]	50.7595	38.85	4	5	5	11	2.48336e+08	1.01363	11	17.9373	0.99472	11	10.2267	1.04121	11	2.06989	157	17.6238	9.65674
P23246	Splicing factor, proline- and glutamine-rich OS=Homo sapiens GN=SFPQ PE=1 SV=2 - [SFPQ_HUMAN]	21.2259	9.48	3	5	5	5	2.22931e+07	1.01348	5	10.8811	1.49309	5	13.9267	0.853632	5	5.98136	707	76.1016	9.43701
P61086-2	Isoform 2 of Ubiquitin-conjugating enzyme E2 K OS=Homo sapiens GN=UBE2K - [UBE2K_HUMAN]	6.73523	25.5	2	2	2	2	4.43159e+06	1.0126	2	12.6324	1.87328	2	52.6717	0.797804	2	26.1884	149	16.6076	6.55127
Q07021	Complement component 1 Q subcomponent-binding protein, mitochondrial OS=Homo sapiens GN=C1QBP PE=1 SV=1 - [C1QBP_HUMAN]	61.7033	24.82	3	5	5	15	3.82793e+08	1.01258	13	11.3347	1.1061	15	14.9434	0.973978	14	9.40586	282	31.3426	4.84326
Q16401-2	Isoform 2 of 26S proteasome non-ATPase regulatory subunit 5 OS=Homo sapiens GN=PSMD5 - [PSMD5_HUMAN]	9.24999	6.94	2	2	2	2	1.98916e+07	1.01256	2	18.2662	1.35135	2	11.0066	0.925962	2	9.19609	461	51.2798	5.43994
Q8TAT6	Nuclear protein localization protein 4 homolog OS=Homo sapiens GN=NPLOC4 PE=1 SV=3 - [NPL4_HUMAN]	55.3961	22.2	4	11	11	15	4.33169e+07	1.0125	15	15.9159	0.989291	15	11.6568	0.952112	15	8.30625	608	68.0769	6.37939
Q01082	Spectrin beta chain, non-erythrocytic 1 OS=Homo sapiens GN=SPTBN1 PE=1 SV=2 - [SPTB2_HUMAN]	278.581	29.65	8	53	53	67	9.06875e+07	1.01239	67	16.5136	1.1782	67	16.228	0.861345	67	14.3697	2364	274.439	5.56689
A0A0C4DGX4	Cullin-1 OS=Homo sapiens GN=CUL1 PE=1 SV=1 - [A0A0C4DGX4_HUMAN]	13.0741	5.05	2	4	4	4	1.84146e+07	1.01224	4	11.1597	0.908105	4	8.16112	0.996372	4	1.46804	752	87.3328	7.47412
Q01813	ATP-dependent 6-phosphofructokinase, platelet type OS=Homo sapiens GN=PFKP PE=1 SV=2 - [PFKAP_HUMAN]	176.904	42.73	9	23	24	41	2.13677e+08	1.01222	39	19.6548	1.02166	39	21.1586	0.958313	39	10.0616	784	85.5415	7.54736
P13667	Protein disulfide-isomerase A4 OS=Homo sapiens GN=PDIA4 PE=1 SV=2 - [PDIA4_HUMAN]	349.412	62.02	2	34	35	85	7.36675e+08	1.01179	79	16.7772	1.01912	79	9.77868	0.992124	79	5.804	645	72.887	5.07178
I3L3A5	WD repeat domain phosphoinositide-interacting protein 3 (Fragment) OS=Homo sapiens GN=WDR45B PE=1 SV=1 - [I3L3A5_HUMAN]	3.03549	9.68	2	1	1	1	7.14232e+06	1.01169	1		0.950226	1		1.02996	1		124	13.7526	7.13721
C9JJP5	Protein TFG (Fragment) OS=Homo sapiens GN=TFG PE=1 SV=1 - [C9JJP5_HUMAN]	34.5634	53.59	8	5	5	10	76110319	1.01165	8	13.6295	0.754638	8	14.6095	1.10276	8	7.59932	181	20.3524	5.0083
P61962	DDB1- and CUL4-associated factor 7 OS=Homo sapiens GN=DCAF7 PE=1 SV=1 - [DCAF7_HUMAN]	4.40159	4.68	1	1	1	1	7.15087e+06	1.01151	1		1.23441	1		0.92267	1		342	38.9011	5.51611
E7EUH7	Pseudouridylate synthase 7 homolog OS=Homo sapiens GN=PUS7 PE=1 SV=1 - [E7EUH7_HUMAN]	15.3941	10.94	2	4	4	4	1.31982e+07	1.01142	4	8.22011	0.977046	4	6.00085	1.1207	4	8.7009	448	50.5207	5.80811
Q96CV9-3	Isoform 3 of Optineurin OS=Homo sapiens GN=OPTN - [OPTN_HUMAN]	21.8628	13.85	5	6	6	6	3.06224e+07	1.01118	6	9.02351	0.973641	6	11.482	1.0239	6	4.29004	520	59.5222	5.30029
F5H2U7	Adaptin ear-binding coat-associated protein 1 (Fragment) OS=Homo sapiens GN=NECAP1 PE=1 SV=5 - [F5H2U7_HUMAN]	3.97262	11.97	2	1	1	1	6.98258e+06	1.01108	1		0.740654	1		1.21484	1		117	11.8612	8.80713
H7C0E5	Zinc finger protein ZPR1 (Fragment) OS=Homo sapiens GN=ZPR1 PE=1 SV=1 - [H7C0E5_HUMAN]	31.6776	27.2	3	8	8	9	3.29564e+07	1.01064	9	14.0294	1.10277	9	13.6007	1.02175	9	7.1089	386	42.6259	4.729
P15848-2	Isoform 2 of Arylsulfatase B OS=Homo sapiens GN=ARSB - [ARSB_HUMAN]	3.13674	2.66	2	1	1	1	1.2974e+06	1.01062	1		1.33347	1		1.07523	1		413	45.9668	8.33838
E9PCY7	Heterogeneous nuclear ribonucleoprotein H OS=Homo sapiens GN=HNRNPH1 PE=1 SV=1 - [E9PCY7_HUMAN]	43.1665	19.35	24	5	6	11	1.45747e+08	1.01053	10	8.57582	1.13635	10	32.235	0.931819	10	6.77007	429	47.0574	6.34131
C9JB42	DnaJ homolog subfamily B member 6 (Fragment) OS=Homo sapiens GN=DNAJB6 PE=1 SV=1 - [C9JB42_HUMAN]	3.88396	19.7	11	1	1	1	1.26686e+07	1.01046	1		0.994858	1		1.05516	1		66	7.87704	7.40088
Q14192	Four and a half LIM domains protein 2 OS=Homo sapiens GN=FHL2 PE=1 SV=3 - [FHL2_HUMAN]	7.34518	9.68	3	2	2	2	1.86357e+07	1.01042	2	16.4793	0.971832	2	0.684028	0.976432	2	10.5188	279	32.1706	7.54736
M0QZP8	Immunity-related GTPase family Q protein (Fragment) OS=Homo sapiens GN=IRGQ PE=1 SV=1 - [M0QZP8_HUMAN]	3.32692	14.71	2	1	1	1	6.37488e+06	1.01034	1		0.687107	1		1.17836	1		136	13.4861	4.53857
Q9UIJ7	GTP:AMP phosphotransferase AK3, mitochondrial OS=Homo sapiens GN=AK3 PE=1 SV=4 - [KAD3_HUMAN]	22.8448	24.23	3	5	5	6	2.74458e+07	1.01031	6	16.4785	0.85777	6	13.9151	0.991527	6	2.57654	227	25.5495	9.15869
P39019	40S ribosomal protein S19 OS=Homo sapiens GN=RPS19 PE=1 SV=2 - [RS19_HUMAN]	68.8878	50.34	6	8	8	18	6.96405e+07	1.01025	18	10.0313	1.16121	18	33.8426	0.655625	18	9.84137	145	16.0505	10.3159
H3BPG5	RNA binding protein S1, serine-rich domain, isoform CRA_c OS=Homo sapiens GN=RNPS1 PE=1 SV=1 - [H3BPG5_HUMAN]	4.48848	11.72	8	1	1	1	3.28146e+07	1.00999	1		1.30792	1		0.545551	1		128	15.0988	11.8687
O14545	TRAF-type zinc finger domain-containing protein 1 OS=Homo sapiens GN=TRAFD1 PE=1 SV=1 - [TRAD1_HUMAN]	7.60016	4.3	2	2	2	2	8.53913e+06	1.00981	2	12.1149	1.11044	2	40.3271	1.06545	2	3.56166	582	64.8001	5.2876
Q9NRF9	DNA polymerase epsilon subunit 3 OS=Homo sapiens GN=POLE3 PE=1 SV=1 - [DPOE3_HUMAN]	12.3891	25.17	1	3	3	3	1.95914e+07	1.00964	3	15.8006	1.06339	3	13.4587	0.9769	3	25.9088	147	16.8493	4.7417
A0A087WZH7	Myristoylated alanine-rich C-kinase substrate OS=Homo sapiens GN=MARCKS PE=1 SV=1 - [A0A087WZH7_HUMAN]	58.8722	27.88	2	6	7	18	1.11118e+08	1.00963	8	15.5784	1.00664	8	18.5143	1.00611	8	19.0427	330	31.5771	4.71631
E7ERX9	Kinesin-like protein OS=Homo sapiens GN=KIF13B PE=1 SV=1 - [E7ERX9_HUMAN]	3.03308	2.02	2	1	1	1	6.30878e+06	1.00933	1		1.10439	1		1.07875	1		743	83.8254	6.43018
Q9BZX2	Uridine-cytidine kinase 2 OS=Homo sapiens GN=UCK2 PE=1 SV=1 - [UCK2_HUMAN]	13.9062	21.07	5	4	4	4	2.83588e+07	1.00915	4	5.14033	0.859588	4	4.61381	1.07443	4	12.6222	261	29.2811	6.69775
Q15046	Lysine--tRNA ligase OS=Homo sapiens GN=KARS PE=1 SV=3 - [SYK_HUMAN]	59.0633	22.95	5	11	11	15	66709608	1.00907	15	24.089	0.998137	15	6.74397	1.05217	15	12.1645	597	68.0046	6.354
Q9BQE3	Tubulin alpha-1C chain OS=Homo sapiens GN=TUBA1C PE=1 SV=1 - [TBA1C_HUMAN]	477.966	53.67	15	10	25	121	3.93985e+09	1.00902	38	25.6349	1.17497	38	21.4408	1.0024	38	9.47746	449	49.8635	5.09717
Q06323	Proteasome activator complex subunit 1 OS=Homo sapiens GN=PSME1 PE=1 SV=1 - [PSME1_HUMAN]	89.9464	55.82	5	14	14	24	1.90784e+08	1.00893	24	12.855	0.931516	24	13.1453	0.965122	24	9.00005	249	28.705	6.02393
Q92665	28S ribosomal protein S31, mitochondrial OS=Homo sapiens GN=MRPS31 PE=1 SV=3 - [RT31_HUMAN]	4.40418	3.8	1	1	1	1	1.07742e+07	1.00853	1		1.33312	1		1.1368	1		395	45.2905	9.29053
Q96I25	Splicing factor 45 OS=Homo sapiens GN=RBM17 PE=1 SV=1 - [SPF45_HUMAN]	27.7186	19.2	5	7	7	7	5.11121e+07	1.00831	7	12.1499	0.984161	7	2.32133	0.89525	7	5.82666	401	44.9339	5.97314
P62993	Growth factor receptor-bound protein 2 OS=Homo sapiens GN=GRB2 PE=1 SV=1 - [GRB2_HUMAN]	24.0268	27.65	4	5	5	6	6.35776e+07	1.00811	6	12.1025	1.07213	6	7.7718	1.0211	6	4.22223	217	25.1904	6.31592
P17612	cAMP-dependent protein kinase catalytic subunit alpha OS=Homo sapiens GN=PRKACA PE=1 SV=2 - [KAPCA_HUMAN]	18.7574	12.54	16	4	4	5	4.31269e+07	1.00773	5	6.74958	1.11744	5	17.5426	1.01496	5	6.55534	351	40.564	8.79248
Q5T7C4	High mobility group protein B1 OS=Homo sapiens GN=HMGB1 PE=1 SV=1 - [Q5T7C4_HUMAN]	112.311	48.1	3	9	11	28	7.11136e+08	1.00747	19	17.1597	1.00466	19	3.38308	0.945829	19	7.44367	158	18.2993	9.70068
E7ETU9	Procollagen-lysine,2-oxoglutarate 5-dioxygenase 2 OS=Homo sapiens GN=PLOD2 PE=1 SV=1 - [E7ETU9_HUMAN]	134.637	28.17	5	16	16	38	1.14963e+08	1.00736	34	18.4106	1.01065	34	8.85626	0.977305	34	9.78797	703	81.1187	6.65381
F8VZJ2	Nascent polypeptide-associated complex subunit alpha OS=Homo sapiens GN=NACA PE=1 SV=1 - [F8VZJ2_HUMAN]	47.7286	40.44	10	5	5	11	4.02969e+08	1.00707	11	23.5538	1.08348	11	7.28201	1.00161	11	3.84096	136	15.0068	4.90674
Q86TI2-4	Isoform 3 of Dipeptidyl peptidase 9 OS=Homo sapiens GN=DPP9 - [DPP9_HUMAN]	10.1138	3.71	5	3	3	3	1.35312e+07	1.00704	3	42.7314	1.06357	3	6.6901	0.932679	3	10.5306	836	94.9524	6.48096
Q6PI48	Aspartate--tRNA ligase, mitochondrial OS=Homo sapiens GN=DARS2 PE=1 SV=1 - [SYDM_HUMAN]	15.1328	7.29	1	4	4	4	3.01538e+07	1.00691	4	12.3673	1.175	4	40.0727	1.06418	4	10.5617	645	73.5161	8.01611
J3QT28	Mitotic checkpoint protein BUB3 (Fragment) OS=Homo sapiens GN=BUB3 PE=1 SV=1 - [J3QT28_HUMAN]	32.713	28.78	4	4	4	7	6.02556e+07	1.00552	7	31.3593	1.03274	7	13.3756	1.12173	7	15.5242	278	31.6837	8.1626
Q9BY44-3	Isoform 3 of Eukaryotic translation initiation factor 2A OS=Homo sapiens GN=EIF2A - [EIF2A_HUMAN]	16.8597	8.57	8	4	4	5	1.18614e+07	1.00475	5	5.91748	1.00885	5	10.7891	0.879662	5	12.4363	560	62.2499	8.90967
P47755	F-actin-capping protein subunit alpha-2 OS=Homo sapiens GN=CAPZA2 PE=1 SV=3 - [CAZA2_HUMAN]	37.0897	32.87	5	4	5	9	8.68997e+07	1.00441	7	39.9804	0.843393	7	13.8516	0.845175	7	14.2765	286	32.9286	5.84619
P30040	Endoplasmic reticulum resident protein 29 OS=Homo sapiens GN=ERP29 PE=1 SV=4 - [ERP29_HUMAN]	85.3521	60.92	4	12	12	22	1.93701e+08	1.0044	22	14.031	0.982619	22	8.40982	1.0158	22	5.85355	261	28.9752	7.31299
Q9UNS2	COP9 signalosome complex subunit 3 OS=Homo sapiens GN=COPS3 PE=1 SV=3 - [CSN3_HUMAN]	10.998	6.62	6	2	2	3	8.8374e+06	1.00406	3	29.0817	0.903908	3	18.4436	0.869748	3	7.42887	423	47.842	6.65381
O95340	Bifunctional 3'-phosphoadenosine 5'-phosphosulfate synthase 2 OS=Homo sapiens GN=PAPSS2 PE=1 SV=2 - [PAPS2_HUMAN]	28.3652	18.08	2	6	6	7	2.21947e+07	1.00385	7	29.5985	0.884029	7	10.5517	1.04592	7	1.0271	614	69.4566	8.03076
O43314-2	Isoform 2 of Inositol hexakisphosphate and diphosphoinositol-pentakisphosphate kinase 2 OS=Homo sapiens GN=PPIP5K2 - [VIP2_HUMAN]	6.96107	2.7	15	2	2	2	1.20152e+06	1.00378	1		0.806048	2	7.27319	0.909576	2	34.953	1222	138.019	8.06006
P84095	Rho-related GTP-binding protein RhoG OS=Homo sapiens GN=RHOG PE=1 SV=1 - [RHOG_HUMAN]	17.478	24.61	9	2	3	4	1.90855e+07	1.00365	2	3.20593	0.762643	2	30.2743	1.12434	2	21.8817	191	21.2949	8.11865
O75976-2	Isoform 2 of Carboxypeptidase D OS=Homo sapiens GN=CPD - [CBPD_HUMAN]	4.37872	1.41	2	1	1	1	7.1521e+06	1.00317	1		1.24733	1		0.992371	1		1133	126.408	6.0874
Q9NQ88	Fructose-2,6-bisphosphatase TIGAR OS=Homo sapiens GN=TIGAR PE=1 SV=1 - [TIGAR_HUMAN]	36.1106	35.93	1	6	6	9	4.84696e+07	1.00309	9	13.2694	0.862476	9	18.7196	0.98586	9	2.46598	270	30.0431	7.69385
C9J168	Phosphoribosyl pyrophosphate synthase-associated protein 1 (Fragment) OS=Homo sapiens GN=PRPSAP1 PE=1 SV=1 - [C9J168_HUMAN]	29.5346	39.57	6	4	6	8	4.61579e+07	1.00282	4	32.2199	1.00406	5	11.1334	1.05804	4	11.8315	230	25.3613	6.80029
Q96C19	EF-hand domain-containing protein D2 OS=Homo sapiens GN=EFHD2 PE=1 SV=1 - [EFHD2_HUMAN]	34.8858	27.5	7	6	6	8	9.50631e+07	1.00273	8	17.1988	1.01419	8	4.90914	0.755708	8	18.4329	240	26.6805	5.19873
Q9Y3D9	28S ribosomal protein S23, mitochondrial OS=Homo sapiens GN=MRPS23 PE=1 SV=2 - [RT23_HUMAN]	10.5865	18.95	2	3	3	3	6.92299e+06	1.00271	3	3.79972	1.11952	3	14.9296	0.940007	3	8.20239	190	21.7573	8.89502
Q9P0K7-4	Isoform 4 of Ankycorbin OS=Homo sapiens GN=RAI14 - [RAI14_HUMAN]	57.2773	22.08	4	14	14	15	4.52287e+07	1.00269	15	13.4412	0.983501	15	17.3955	1.03308	15	8.12651	951	106.839	5.97314
P09493-3	Isoform 3 of Tropomyosin alpha-1 chain OS=Homo sapiens GN=TPM1 - [TPM1_HUMAN]	229.374	65.14	20	2	25	58	2.09923e+09	1.00233	4	7.83122	1.07279	4	0.599222	0.936644	4	1.49698	284	32.8558	4.77979
Q9UHY7	Enolase-phosphatase E1 OS=Homo sapiens GN=ENOPH1 PE=1 SV=1 - [ENOPH_HUMAN]	23.3405	25.67	5	4	4	5	5.24183e+07	1.00228	5	2.14461	0.821332	5	2.29688	0.993122	5	14.7129	261	28.9145	4.77979
Q9UGI8	Testin OS=Homo sapiens GN=TES PE=1 SV=1 - [TES_HUMAN]	40.1761	29.22	5	10	10	11	6.49409e+07	1.00198	11	18.1494	0.962694	11	14.0219	1.03998	11	11.0007	421	47.9639	7.6792
P07951-2	Isoform 2 of Tropomyosin beta chain OS=Homo sapiens GN=TPM2 - [TPM2_HUMAN]	183.759	55.99	4	2	22	46	2.09923e+09	1.0015	3	14.3898	0.909286	3	14.6696	0.957718	3	29.9581	284	32.9696	4.66553
Q14244-5	Isoform 5 of Ensconsin OS=Homo sapiens GN=MAP7 - [MAP7_HUMAN]	4.20313	1.82	8	1	1	1	8.63571e+06	1.00146	1		1.16247	1		0.890835	1		603	66.8977	9.51025
P78417	Glutathione S-transferase omega-1 OS=Homo sapiens GN=GSTO1 PE=1 SV=2 - [GSTO1_HUMAN]	70.458	43.15	5	12	12	20	3.67064e+08	1.00108	19	13.1919	0.97341	19	9.397	0.969446	19	7.49653	241	27.548	6.59521
O95433	Activator of 90 kDa heat shock protein ATPase homolog 1 OS=Homo sapiens GN=AHSA1 PE=1 SV=1 - [AHSA1_HUMAN]	33.836	33.43	7	7	7	8	7.44466e+07	1.00093	8	4.85984	0.872296	8	6.26376	1.14915	8	3.79495	338	38.2503	5.52881
Q9HD47-2	Isoform 2 of Ran guanine nucleotide release factor OS=Homo sapiens GN=RANGRF - [MOG1_HUMAN]	11.2275	26.03	4	3	3	3	7.47029e+06	1.00027	3	18.32	0.963879	3	9.57452	0.874156	3	9.22582	146	16.1083	5.24951
Q8WU90	Zinc finger CCCH domain-containing protein 15 OS=Homo sapiens GN=ZC3H15 PE=1 SV=1 - [ZC3HF_HUMAN]	26.8727	12.21	4	5	5	8	2.63697e+07	0.999729	8	14.7568	1.02727	8	11.1266	0.952623	8	5.27814	426	48.5726	5.31299
P49458	Signal recognition particle 9 kDa protein OS=Homo sapiens GN=SRP9 PE=1 SV=2 - [SRP09_HUMAN]	16.0035	22.09	1	3	3	4	5.61236e+07	0.999607	4	13.8162	1.07533	4	5.5626	0.917376	4	2.22968	86	10.1051	7.97217
P61970	Nuclear transport factor 2 OS=Homo sapiens GN=NUTF2 PE=1 SV=1 - [NTF2_HUMAN]	47.4943	51.18	2	4	4	11	3.26028e+08	0.999535	11	11.0524	0.999855	11	9.67418	1.05671	11	9.08121	127	14.469	5.37646
O94903	Proline synthase co-transcribed bacterial homolog protein OS=Homo sapiens GN=PROSC PE=1 SV=1 - [PROSC_HUMAN]	20.731	28.73	4	6	6	6	3.91234e+07	0.999157	6	11.9689	1.00954	6	9.4789	1.02964	6	4.05543	275	30.3246	7.50342
H0YMJ4	Kinesin-like protein KIF23 OS=Homo sapiens GN=KIF23 PE=1 SV=2 - [H0YMJ4_HUMAN]	3.08808	16.51	5	1	1	1	1.05558e+06	0.999134	1		0.743838	1		0.940151	1		109	12.3583	9.31982
O15031	Plexin-B2 OS=Homo sapiens GN=PLXNB2 PE=1 SV=3 - [PLXB2_HUMAN]	7.04994	1.74	4	2	2	2	5.82959e+06	0.999115	2	19.3148	0.991211	2	15.8098	1.00698	2	12.3577	1838	204.997	6.23975
P23284	Peptidyl-prolyl cis-trans isomerase B OS=Homo sapiens GN=PPIB PE=1 SV=2 - [PPIB_HUMAN]	143.397	54.63	1	11	11	40	6.18548e+08	0.999071	35	15.1212	1.05273	35	11.3426	1.01877	35	5.3831	216	23.7275	9.40771
Q2TAA2-2	Isoform 2 of Isoamyl acetate-hydrolyzing esterase 1 homolog OS=Homo sapiens GN=IAH1 - [IAH1_HUMAN]	8.17016	11.11	3	1	1	2	1.92692e+07	0.998894	2	13.4853	0.954325	2	0.983169	0.870104	2	5.57107	135	15.1816	4.64014
A8MZF9	Developmentally-regulated GTP-binding protein 2 OS=Homo sapiens GN=DRG2 PE=1 SV=1 - [A8MZF9_HUMAN]	19.1889	14.87	9	4	4	5	1.25185e+07	0.998261	5	6.87298	0.853469	5	8.55515	1.07729	5	6.98186	343	38.105	8.90967
Q9Y5K6	CD2-associated protein OS=Homo sapiens GN=CD2AP PE=1 SV=1 - [CD2AP_HUMAN]	40.6815	21.75	1	10	10	12	3.58568e+07	0.997744	11	20.4958	1.03772	11	3.54514	1.02522	11	7.27273	639	71.4073	6.40479
Q86SX6	Glutaredoxin-related protein 5, mitochondrial OS=Homo sapiens GN=GLRX5 PE=1 SV=2 - [GLRX5_HUMAN]	7.51795	19.75	1	2	2	2	1.27639e+07	0.997624	2	24.7277	1.06503	2	15.3694	1.00299	2	7.78862	157	16.6175	6.78564
Q5VU10	Ribonuclease P protein subunit p30 (Fragment) OS=Homo sapiens GN=RPP30 PE=1 SV=1 - [Q5VU10_HUMAN]	3.239	6.13	4	1	1	1	2.01873e+06	0.997545	1		1.31205	1		1.16468	1		212	23.2714	8.96826
Q5JSH3-4	Isoform 4 of WD repeat-containing protein 44 OS=Homo sapiens GN=WDR44 - [WDR44_HUMAN]	12.1696	4.98	4	3	3	3	1.22195e+07	0.997516	3	11.8712	1.04326	3	8.4182	1.09733	3	0.393329	824	91.2157	5.49072
M0R027	Alpha-soluble NSF attachment protein (Fragment) OS=Homo sapiens GN=NAPA PE=1 SV=1 - [M0R027_HUMAN]	4.82857	12.75	5	1	1	1	4.40908e+07	0.997105	1		0.922849	1		0.971696	1		102	11.5747	5.021
O14773-2	Isoform 2 of Tripeptidyl-peptidase 1 OS=Homo sapiens GN=TPP1 - [TPP1_HUMAN]	3.64879	4.38	3	1	1	1	1.04468e+07	0.997045	1		1.23449	1		0.910231	1		320	34.442	6.0874
H7C4E5	Cytochrome c oxidase copper chaperone (Fragment) OS=Homo sapiens GN=COX17 PE=1 SV=1 - [H7C4E5_HUMAN]	13.1837	56.9	3	3	3	3	7.02593e+07	0.996962	3	8.10504	1.41303	3	2.50504	1.05247	3	4.83694	58	6.40809	7.69385
B3KYB6	Phosphatidylinositol transfer protein beta isoform (Fragment) OS=Homo sapiens GN=PITPNB PE=1 SV=1 - [B3KYB6_HUMAN]	12.111	20.83	6	2	2	3	2.54075e+07	0.996819	3	0.667722	0.939306	3	1.45242	0.992086	3	6.1943	120	13.7727	5.2749
P61224	Ras-related protein Rap-1b OS=Homo sapiens GN=RAP1B PE=1 SV=1 - [RAP1B_HUMAN]	42.6468	55.43	24	8	8	11	1.19182e+08	0.996565	11	13.4321	0.785666	11	18.1711	1.03473	11	6.2885	184	20.8116	5.78271
Q14651	Plastin-1 OS=Homo sapiens GN=PLS1 PE=1 SV=2 - [PLSI_HUMAN]	95.2422	31.48	4	11	14	25	2.19113e+08	0.996346	14	15.1758	1.00555	14	17.5997	0.848868	14	4.26258	629	70.2093	5.41455
Q08211	ATP-dependent RNA helicase A OS=Homo sapiens GN=DHX9 PE=1 SV=4 - [DHX9_HUMAN]	65.5391	14.02	2	14	14	17	4.97957e+07	0.996203	16	22.4816	1.25068	17	11.9733	0.919873	17	12.0674	1270	140.869	6.84424
Q99584	Protein S100-A13 OS=Homo sapiens GN=S100A13 PE=1 SV=1 - [S10AD_HUMAN]	35.4129	33.67	1	4	4	9	2.01944e+08	0.996141	9	6.25054	0.976571	9	10.2163	1.10887	9	6.94621	98	11.4641	6.16357
Q9Y5Z4-2	Isoform 2 of Heme-binding protein 2 OS=Homo sapiens GN=HEBP2 - [HEBP2_HUMAN]	17.4101	25.54	4	4	4	5	2.91206e+07	0.995823	5	6.7906	0.92431	5	2.82882	1.0147	5	8.38064	184	20.8463	4.77979
Q9H2P9-2	Isoform 2 of Diphthine synthase OS=Homo sapiens GN=DPH5 - [DPH5_HUMAN]	3.615	5.56	7	1	1	1	3.25321e+06	0.995725	1		0.906603	1		0.831022	1		234	26.1054	5.021
Q70IA6-2	Isoform 2 of MOB kinase activator 2 OS=Homo sapiens GN=MOB2 - [MOB2_HUMAN]	3.07343	7.75	4	1	1	1	4.35128e+07	0.995163	1		0.588987	1		0.963337	1		142	16.4891	6.31592
Q9BV44	THUMP domain-containing protein 3 OS=Homo sapiens GN=THUMPD3 PE=1 SV=1 - [THUM3_HUMAN]	15.0728	5.92	3	3	3	4	1.74551e+07	0.994982	4	11.0263	0.94921	4	0.500464	0.968082	4	8.32112	507	56.9668	6.3667
Q9P0L0	Vesicle-associated membrane protein-associated protein A OS=Homo sapiens GN=VAPA PE=1 SV=3 - [VAPA_HUMAN]	8.40497	10.04	3	2	2	2	2.99563e+07	0.994556	2	0.66882	1.1508	2	17.411	0.941425	2	1.62096	249	27.8752	8.6167
Q8NBJ7-2	Isoform 2 of Sulfatase-modifying factor 2 OS=Homo sapiens GN=SUMF2 - [SUMF2_HUMAN]	19.9808	24.88	14	4	4	5	2.89677e+07	0.994458	5	20.278	1.08134	5	3.04591	1.04284	5	4.79307	213	24.1017	6.93213
P50990	T-complex protein 1 subunit theta OS=Homo sapiens GN=CCT8 PE=1 SV=4 - [TCPQ_HUMAN]	217.532	56.2	5	31	31	54	3.16358e+08	0.993885	54	17.0335	1.11984	54	12.5548	0.990326	54	5.55513	548	59.5825	5.60498
P0CW22	40S ribosomal protein S17-like OS=Homo sapiens GN=RPS17L PE=1 SV=1 - [RS17L_HUMAN]	58.4369	40.74	5	5	5	14	4.05948e+07	0.993376	14	16.8576	1.2359	14	10.2315	0.69902	14	20.9491	135	15.5404	9.84717
Q9Y2S6	Translation machinery-associated protein 7 OS=Homo sapiens GN=TMA7 PE=1 SV=1 - [TMA7_HUMAN]	3.33283	15.63	1	1	1	1	159341030	0.993159	1		1.07035	1		1.08919	1		64	7.06193	9.99365
P28482	Mitogen-activated protein kinase 1 OS=Homo sapiens GN=MAPK1 PE=1 SV=3 - [MK01_HUMAN]	17.6469	11.39	6	4	4	5	3.96073e+07	0.992909	5	10.0805	0.965426	5	8.36303	0.993951	5	5.95924	360	41.3632	6.97607
Q8TBE9	N-acylneuraminate-9-phosphatase OS=Homo sapiens GN=NANP PE=1 SV=1 - [NANP_HUMAN]	4.21926	5.65	1	1	1	1	1.46697e+07	0.992794	1		0.908655	1		1.02418	1		248	27.7951	6.40479
O95865	N(G),N(G)-dimethylarginine dimethylaminohydrolase 2 OS=Homo sapiens GN=DDAH2 PE=1 SV=1 - [DDAH2_HUMAN]	8.55208	14.74	4	2	2	2	1.48474e+07	0.992565	2	21.0889	0.877352	2	14.7915	0.967367	2	8.13615	285	29.6255	6.01123
Q9BRT3	Migration and invasion enhancer 1 OS=Homo sapiens GN=MIEN1 PE=1 SV=1 - [MIEN1_HUMAN]	29.0972	53.04	2	6	6	8	3.53202e+07	0.992297	8	8.93885	1.10385	8	17.1728	1.06158	8	8.21947	115	12.3952	4.37354
P54886-2	Isoform Short of Delta-1-pyrroline-5-carboxylate synthase OS=Homo sapiens GN=ALDH18A1 - [P5CS_HUMAN]	100.046	29.26	2	18	18	27	5.33186e+07	0.992024	25	10.3938	1.03571	25	14.3682	0.963049	25	7.64911	793	87.0344	7.12256
Q71UM5	40S ribosomal protein S27-like OS=Homo sapiens GN=RPS27L PE=1 SV=3 - [RS27L_HUMAN]	3.06365	13.1	3	1	1	1	4.44911e+07	0.99186	1		0.997849	1		0.994287	1		84	9.47087	9.45166
Q9UHR5-2	Isoform 2 of SAP30-binding protein OS=Homo sapiens GN=SAP30BP - [S30BP_HUMAN]	10.9567	12.33	7	3	3	3	9.4688e+06	0.991844	3	9.22512	0.9946	3	5.64198	1.01255	3	6.26917	292	32.049	5.07178
Q6FIF0-2	Isoform 2 of AN1-type zinc finger protein 6 OS=Homo sapiens GN=ZFAND6 - [ZFAN6_HUMAN]	6.7866	9.69	3	2	2	2	1.17591e+07	0.991562	2	16.3246	1.09639	2	4.58182	0.955905	2	6.40245	196	21.3821	7.51807
Q96AG4	Leucine-rich repeat-containing protein 59 OS=Homo sapiens GN=LRRC59 PE=1 SV=1 - [LRC59_HUMAN]	15.8159	12.38	1	3	3	4	3.70307e+07	0.991528	4	2.17583	1.15892	4	4.03069	0.86455	4	4.84414	307	34.9089	9.56885
O96019-2	Isoform 2 of Actin-like protein 6A OS=Homo sapiens GN=ACTL6A - [ACL6A_HUMAN]	25.7461	24.03	4	6	6	6	3.57747e+07	0.991432	6	4.25792	0.950243	6	9.67991	1.014	6	6.58638	387	43.2084	6.13818
P55263-2	Isoform 2 of Adenosine kinase OS=Homo sapiens GN=ADK - [ADK_HUMAN]	20.8989	13.62	4	4	4	6	4.65902e+07	0.990965	6	2.79163	1.05209	6	13.2568	0.973782	6	5.30371	345	38.6786	6.68311
Q4J6C6-4	Isoform 4 of Prolyl endopeptidase-like OS=Homo sapiens GN=PREPL - [PPCEL_HUMAN]	7.56346	3.29	6	2	2	2	1.64398e+07	0.990791	2	7.81607	0.981371	2	7.01577	1.0541	2	7.80778	638	73.3048	5.43994
O00299	Chloride intracellular channel protein 1 OS=Homo sapiens GN=CLIC1 PE=1 SV=4 - [CLIC1_HUMAN]	131.294	58.51	1	11	11	32	5.1805e+08	0.990701	29	16.2307	0.885708	29	10.4336	0.934583	29	11.5677	241	26.9057	5.17334
Q86W42-3	Isoform 3 of THO complex subunit 6 homolog OS=Homo sapiens GN=THOC6 - [THOC6_HUMAN]	3.30108	5.41	3	1	1	1	3.25159e+06	0.990496	1		1.22857	1		0.915176	1		296	32.8696	7.23975
P36405	ADP-ribosylation factor-like protein 3 OS=Homo sapiens GN=ARL3 PE=1 SV=2 - [ARL3_HUMAN]	33.2831	48.35	1	5	5	7	6.34998e+07	0.990316	7	13.7692	1.01171	7	7.20131	1.00015	7	8.74057	182	20.4428	7.23975
Q9Y3I0	tRNA-splicing ligase RtcB homolog OS=Homo sapiens GN=RTCB PE=1 SV=1 - [RTCB_HUMAN]	54.5702	28.32	1	11	11	13	8.62859e+07	0.990286	13	13.6217	1.13779	13	12.2089	0.920587	13	8.09606	505	55.1749	7.2251
P62258	14-3-3 protein epsilon OS=Homo sapiens GN=YWHAE PE=1 SV=1 - [1433E_HUMAN]	163.711	62.75	6	13	15	43	1.80915e+09	0.990137	34	17.8607	1.08503	34	17.4958	0.988106	34	7.57263	255	29.1554	4.7417
P78406	mRNA export factor OS=Homo sapiens GN=RAE1 PE=1 SV=1 - [RAE1L_HUMAN]	17.8985	13.04	4	3	3	4	2.24438e+07	0.990074	4	9.1962	1.11536	4	6.74349	0.866259	4	2.5597	368	40.9419	7.82568
P33764	Protein S100-A3 OS=Homo sapiens GN=S100A3 PE=1 SV=1 - [S10A3_HUMAN]	7.88423	16.83	1	1	1	2	51588457	0.989548	2	3.85281	0.72694	2	3.68926	0.946035	2	13.5522	101	11.7054	4.77979
Q9P258	Protein RCC2 OS=Homo sapiens GN=RCC2 PE=1 SV=2 - [RCC2_HUMAN]	69.8748	33.91	1	13	13	17	8.36249e+07	0.989537	17	16.3936	0.980289	17	9.86246	1.01066	17	7.80713	522	56.0492	8.77783
O60462-6	Isoform s9 of Neuropilin-2 OS=Homo sapiens GN=NRP2 - [NRP2_HUMAN]	4.19909	2.7	10	1	1	1	7.0677e+06	0.98943	1		0.905965	1		1.0202	1		555	62.4189	6.48096
P36954	DNA-directed RNA polymerase II subunit RPB9 OS=Homo sapiens GN=POLR2I PE=1 SV=1 - [RPB9_HUMAN]	7.69413	22.4	2	2	2	2	2.90378e+07	0.989396	2	1.88517	1.27486	2	30.6276	0.940709	2	7.25961	125	14.5136	5.13525
P51608	Methyl-CpG-binding protein 2 OS=Homo sapiens GN=MECP2 PE=1 SV=1 - [MECP2_HUMAN]	3.94966	2.88	3	1	1	1	4.54138e+06	0.989216	1		1.10494	1		0.921719	1		486	52.4087	9.94971
P22061	Protein-L-isoaspartate(D-aspartate) O-methyltransferase OS=Homo sapiens GN=PCMT1 PE=1 SV=4 - [PIMT_HUMAN]	48.2691	61.23	9	9	9	13	9.30786e+07	0.989206	12	20.8831	0.94647	12	10.0943	1.02744	12	11.8782	227	24.6206	7.21045
Q8NEY8-7	Isoform 7 of Periphilin-1 OS=Homo sapiens GN=PPHLN1 - [PPHLN_HUMAN]	3.32581	6.56	12	1	1	1	4.1306e+06	0.989107	1		1.23063	1		0.920867	1		122	13.4437	4.85596
A8MXL6	Protein SEC13 homolog OS=Homo sapiens GN=SEC13 PE=1 SV=1 - [A8MXL6_HUMAN]	5.83781	8.1	5	1	1	1	1.45499e+07	0.988923	1		1.35575	1		1.2501	1		284	31.5753	5.8208
Q6P1N9	Putative deoxyribonuclease TATDN1 OS=Homo sapiens GN=TATDN1 PE=1 SV=2 - [TATD1_HUMAN]	32.6665	31.31	11	7	7	8	3.61608e+07	0.988661	8	10.9235	1.05429	8	9.07598	1.01428	8	4.51612	297	33.5799	6.96143
C9JPE8	Ras-related protein Ral-A (Fragment) OS=Homo sapiens GN=RALA PE=1 SV=1 - [C9JPE8_HUMAN]	14.9817	19.8	10	2	2	4	2.19119e+07	0.988383	4	2.65064	0.758046	4	14.2957	0.993013	4	1.10995	101	11.2195	4.66553
P15559-2	Isoform 2 of NAD(P)H dehydrogenase [quinone] 1 OS=Homo sapiens GN=NQO1 - [NQO1_HUMAN]	243.274	55.42	6	18	18	60	2.79045e+09	0.98803	59	18.7364	1.07164	59	12.233	1.04207	59	8.58348	240	27.2782	8.71924
H0YDH0	N-terminal kinase-like protein (Fragment) OS=Homo sapiens GN=SCYL1 PE=1 SV=1 - [H0YDH0_HUMAN]	3.54122	3.57	7	1	1	1	5.60155e+06	0.98775	1		0.743628	1		1.05294	1		280	30.5886	4.79248
P63167	Dynein light chain 1, cytoplasmic OS=Homo sapiens GN=DYNLL1 PE=1 SV=1 - [DYL1_HUMAN]	34.2665	46.07	5	3	3	10	3.52656e+07	0.986708	9	12.5161	0.955094	9	24.6673	0.930281	9	19.968	89	10.3591	7.40088
K7ENE5	Deoxyribonuclease-2-alpha (Fragment) OS=Homo sapiens GN=DNASE2 PE=1 SV=1 - [K7ENE5_HUMAN]	3.49221	5.96	3	1	1	1	1.66411e+07	0.98637	1		1.12201	1		0.992684	1		218	24.07	6.91748
A6NNK5	Tumor suppressor p53-binding protein 1 OS=Homo sapiens GN=TP53BP1 PE=1 SV=2 - [A6NNK5_HUMAN]	29.0232	5.6	7	6	6	7	2.67945e+07	0.986313	7	4.53162	1.08158	7	10.4505	0.921199	7	9.54478	1927	208.89	4.66553
P46063	ATP-dependent DNA helicase Q1 OS=Homo sapiens GN=RECQL PE=1 SV=3 - [RECQ1_HUMAN]	60.4234	19.41	8	11	11	16	4.55232e+07	0.986205	15	9.68245	0.970862	15	11.7125	1.03005	15	10.7997	649	73.41	7.88428
P22692-2	Isoform 2 of Insulin-like growth factor-binding protein 4 OS=Homo sapiens GN=IGFBP4 - [IBP4_HUMAN]	12.9156	33.54	2	3	3	3	6.25639e+07	0.985653	2	3.53595	1.27614	2	35.4477	0.931434	3	10.9367	158	17.6235	7.15186
H0YL91	Activating signal cointegrator 1 OS=Homo sapiens GN=TRIP4 PE=1 SV=1 - [H0YL91_HUMAN]	3.06808	2.45	2	1	1	1	5.63536e+06	0.985399	1		1.16305	1		0.926071	1		368	42.0267	7.21045
Q9NSD9	Phenylalanine--tRNA ligase beta subunit OS=Homo sapiens GN=FARSB PE=1 SV=3 - [SYFB_HUMAN]	39.3642	18.17	2	9	9	11	3.30553e+07	0.985157	11	8.52199	1.24046	11	3.05013	1.01988	11	8.98149	589	66.0735	6.84424
P30837	Aldehyde dehydrogenase X, mitochondrial OS=Homo sapiens GN=ALDH1B1 PE=1 SV=3 - [AL1B1_HUMAN]	58.6897	33.85	1	9	11	14	9.46131e+08	0.984523	8	46.8736	1.00121	9	13.2004	1.04652	9	7.45506	517	57.1702	6.80029
P31939	Bifunctional purine biosynthesis protein PURH OS=Homo sapiens GN=ATIC PE=1 SV=3 - [PUR9_HUMAN]	276.453	73.31	5	32	32	64	3.10387e+08	0.984394	63	21.7603	1.1064	63	15.8434	1.00221	63	8.57709	592	64.5753	6.7124
Q8N4Q1	Mitochondrial intermembrane space import and assembly protein 40 OS=Homo sapiens GN=CHCHD4 PE=1 SV=1 - [MIA40_HUMAN]	3.38552	5.63	2	1	1	1	1.73845e+07	0.984181	1		1.26881	1		0.868914	1		142	15.9861	4.31006
A0A0C4DGZ0	DNA-directed RNA polymerase OS=Homo sapiens GN=POLR2A PE=1 SV=1 - [A0A0C4DGZ0_HUMAN]	10.6722	2.18	4	3	3	3	3.56834e+06	0.984004	3	33.5146	0.814154	3	8.04891	1.15652	3	10.6958	1970	217.069	7.37158
Q96IU4	Alpha/beta hydrolase domain-containing protein 14B OS=Homo sapiens GN=ABHD14B PE=1 SV=1 - [ABHEB_HUMAN]	22.4061	21.43	4	3	3	5	3.02052e+07	0.9839	5	7.33136	1.00368	5	4.05499	0.976579	5	6.87019	210	22.3316	6.40479
Q5BJD5-3	Isoform 3 of Transmembrane protein 41B OS=Homo sapiens GN=TMEM41B - [TM41B_HUMAN]	3.39401	14.96	4	1	1	1	5.16232e+06	0.983682	1		1.07077	1		1.11403	1		127	14.0803	9.40771
Q9Y6I3-3	Isoform 3 of Epsin-1 OS=Homo sapiens GN=EPN1 - [EPN1_HUMAN]	14.8576	7.82	5	2	3	3	3.17538e+07	0.983442	2	3.80528	1.09868	2	0.62205	0.930599	2	36.1978	550	57.4684	4.88135
Q9BRP8-2	Isoform 2 of Partner of Y14 and mago OS=Homo sapiens GN=WIBG - [WIBG_HUMAN]	3.20544	5.42	2	1	1	1	1.1307e+07	0.983337	1		0.985405	1		0.840721	1		203	22.691	9.43701
P11498	Pyruvate carboxylase, mitochondrial OS=Homo sapiens GN=PC PE=1 SV=2 - [PYC_HUMAN]	16.0616	4.92	4	4	4	4	1.61936e+07	0.983212	4	31.8549	1.18005	4	7.72196	0.947783	4	5.3932	1178	129.551	6.84424
Q9UDT6-2	Isoform 2 of CAP-Gly domain-containing linker protein 2 OS=Homo sapiens GN=CLIP2 - [CLIP2_HUMAN]	28.5878	9.69	3	5	7	7	2.76794e+07	0.983166	5	2.27177	0.906051	5	13.4795	1.04055	5	3.34202	1011	111.714	6.82959
Q14240	Eukaryotic initiation factor 4A-II OS=Homo sapiens GN=EIF4A2 PE=1 SV=2 - [IF4A2_HUMAN]	89.051	28.5	10	2	10	22	6.84195e+08	0.983045	2	3.50685	0.91246	2	4.58078	0.865857	2	13.08	407	46.3728	5.47803
Q5T0H9	Gelsolin OS=Homo sapiens GN=GSN PE=1 SV=1 - [Q5T0H9_HUMAN]	21.6572	12.37	8	4	4	6	3.00299e+07	0.98279	6	2.19407	0.977209	6	10.8184	0.916908	6	12.8962	485	52.3402	5.33838
P00352	Retinal dehydrogenase 1 OS=Homo sapiens GN=ALDH1A1 PE=1 SV=2 - [AL1A1_HUMAN]	1941.51	76.45	4	42	46	466	1.41911e+10	0.982578	440	22.4878	0.988853	441	18.0729	0.962519	440	10.4935	501	54.827	6.72705
Q8IYS1	Peptidase M20 domain-containing protein 2 OS=Homo sapiens GN=PM20D2 PE=1 SV=2 - [P20D2_HUMAN]	13.0799	7.8	1	3	3	4	2.01156e+07	0.982485	4	12.7902	0.933804	4	5.41276	1.04746	4	13.8417	436	47.746	5.84619
Q9UKY7	Protein CDV3 homolog OS=Homo sapiens GN=CDV3 PE=1 SV=1 - [CDV3_HUMAN]	51.6529	66.28	9	8	8	12	9.0168e+07	0.982353	12	25.4966	0.966142	12	15.7574	0.957449	12	11.4647	258	27.3184	6.40479
G3V2V8	Epididymal secretory protein E1 (Fragment) OS=Homo sapiens GN=NPC2 PE=1 SV=1 - [G3V2V8_HUMAN]	52.7421	43.44	8	5	5	12	6.04774e+07	0.982316	12	7.00856	1.05778	12	7.56973	0.974138	12	8.76039	122	13.0697	8.33838
Q9Y5L4	Mitochondrial import inner membrane translocase subunit Tim13 OS=Homo sapiens GN=TIMM13 PE=1 SV=1 - [TIM13_HUMAN]	15.0236	14.74	1	1	1	3	4.98144e+07	0.981555	3	13.1369	1.1314	3	10.4321	1.20166	3	20.4455	95	10.493	8.17725
Q8TCE1	Antithrombin-III OS=Homo sapiens GN=SERPINC1 PE=1 SV=1 - [Q8TCE1_HUMAN]	3.0544	4.25	2	1	1	1	1.27232e+07	0.98151	1		0.932202	1		1.00655	1		259	29.0738	8.80713
Q9UHD1	Cysteine and histidine-rich domain-containing protein 1 OS=Homo sapiens GN=CHORDC1 PE=1 SV=2 - [CHRD1_HUMAN]	39.9871	25	6	6	6	10	1.32129e+08	0.981387	10	8.14825	0.97224	10	10.7829	1.07675	10	12.2842	332	37.4656	7.86963
Q99614	Tetratricopeptide repeat protein 1 OS=Homo sapiens GN=TTC1 PE=1 SV=1 - [TTC1_HUMAN]	10.4757	13.01	2	3	3	3	1.76588e+07	0.98137	3	3.09295	0.913459	3	18.4035	1.1181	3	13.1739	292	33.5052	4.84326
Q00535-2	Isoform 2 of Cyclin-dependent-like kinase 5 OS=Homo sapiens GN=CDK5 - [CDK5_HUMAN]	10.2434	15.77	2	3	3	3	8.03534e+06	0.981093	3	25.355	0.913941	3	23.1349	1.04094	3	3.791	260	29.5251	6.41748
A0A087WW46	Nodal modulator 1 OS=Homo sapiens GN=NOMO1 PE=1 SV=1 - [A0A087WW46_HUMAN]	6.80943	2.64	9	2	2	2	5.06594e+06	0.980672	2	24.9045	0.947931	2	15.5967	0.804982	2	15.2059	1100	122.031	5.89697
Q15459	Splicing factor 3A subunit 1 OS=Homo sapiens GN=SF3A1 PE=1 SV=1 - [SF3A1_HUMAN]	45.5805	17.53	3	10	10	13	4.92301e+07	0.980413	12	28.2949	1.01698	12	8.53504	1.07629	12	3.16824	793	88.8305	5.22412
Q8NFH3	Nucleoporin Nup43 OS=Homo sapiens GN=NUP43 PE=1 SV=1 - [NUP43_HUMAN]	14.3132	7.63	2	2	2	3	2.7785e+07	0.980097	3	35.4294	1.11273	3	4.05694	1.07927	3	8.61658	380	42.1245	5.63037
Q99598	Translin-associated protein X OS=Homo sapiens GN=TSNAX PE=1 SV=1 - [TSNAX_HUMAN]	26.3971	27.24	6	6	6	7	2.55244e+07	0.979604	7	18.7865	0.950975	7	20.4718	1.12462	7	4.9266	290	33.0917	6.55127
Q9C0B1	Alpha-ketoglutarate-dependent dioxygenase FTO OS=Homo sapiens GN=FTO PE=1 SV=3 - [FTO_HUMAN]	22.9765	11.88	1	5	5	6	2.9643e+07	0.979324	6	11.4219	0.9477	6	6.55981	0.954755	6	4.98647	505	58.2449	5.22412
A6NDG6	Phosphoglycolate phosphatase OS=Homo sapiens GN=PGP PE=1 SV=1 - [PGP_HUMAN]	27.303	27.73	2	5	5	7	3.54338e+07	0.97909	6	4.49764	0.933041	6	4.85835	1.0914	7	13.2292	321	33.9845	6.13818
P02788-2	Isoform DeltaLf of Lactotransferrin OS=Homo sapiens GN=LTF - [TRFL_HUMAN]	3.38347	1.8	4	1	1	1	5.83574e+06	0.979063	1		1.28054	1		0.913635	1		666	73.1142	7.85498
R4GNH2	F-box only protein 2 (Fragment) OS=Homo sapiens GN=FBXO2 PE=1 SV=1 - [R4GNH2_HUMAN]	4.78698	12.5	2	1	1	1	6.50258e+06	0.978974	1		0.846067	1		0.960707	1		120	12.8064	4.01807
B4DJV2	Citrate synthase OS=Homo sapiens GN=CS PE=1 SV=1 - [B4DJV2_HUMAN]	69.9427	20.53	20	11	11	18	3.06655e+08	0.978944	18	16.5531	1.0829	18	15.8893	0.97907	18	3.10735	453	50.3997	7.89893
P10109	Adrenodoxin, mitochondrial OS=Homo sapiens GN=FDX1 PE=1 SV=1 - [ADX_HUMAN]	10.4542	25	1	3	3	3	1.87925e+07	0.978805	3	54.9867	1.25241	3	2.66133	0.990253	3	14.2933	184	19.3806	5.8335
P50552	Vasodilator-stimulated phosphoprotein OS=Homo sapiens GN=VASP PE=1 SV=3 - [VASP_HUMAN]	35.4729	29.47	4	8	8	9	3.3901e+07	0.978453	8	11.0825	0.861557	9	14.6847	0.898135	9	22.8851	380	39.8051	8.93896
P60866	40S ribosomal protein S20 OS=Homo sapiens GN=RPS20 PE=1 SV=1 - [RS20_HUMAN]	29.6394	31.09	5	5	5	8	1.09998e+08	0.978075	8	7.58899	1.11709	8	15.8422	0.689257	8	31.7658	119	13.3643	9.93506
P26639	Threonine--tRNA ligase, cytoplasmic OS=Homo sapiens GN=TARS PE=1 SV=3 - [SYTC_HUMAN]	114.814	35.82	11	20	20	31	2.44548e+08	0.977532	31	14.2101	1.00193	31	10.0422	1.05565	31	9.29749	723	83.3819	6.66846
P22830	Ferrochelatase, mitochondrial OS=Homo sapiens GN=FECH PE=1 SV=2 - [HEMH_HUMAN]	4.37986	4.26	2	1	1	1	2.0469e+07	0.977014	1		0.962655	1		0.736161	1		423	47.8316	8.73389
P00918	Carbonic anhydrase 2 OS=Homo sapiens GN=CA2 PE=1 SV=2 - [CAH2_HUMAN]	8.3457	9.62	1	2	2	2	1.36878e+07	0.976496	2	20.5522	0.901088	2	30.3768	1.07546	2	2.74605	260	29.2279	7.40088
H0YEN2	Serine/threonine-protein phosphatase 6 regulatory subunit 3 (Fragment) OS=Homo sapiens GN=PPP6R3 PE=1 SV=1 - [H0YEN2_HUMAN]	6.34472	4.66	10	2	2	2	5.56772e+06	0.976461	2	7.95858	1.00317	2	19.9215	1.01441	2	5.92561	580	63.7394	4.51318
A0A087WWG7	Nuclear factor NF-kappa-B p100 subunit OS=Homo sapiens GN=NFKB2 PE=1 SV=1 - [A0A087WWG7_HUMAN]	3.5141	4.1	4	1	1	1	8.74191e+06	0.976458	1		0.842107	1		1.29355	1		415	45.5411	8.67529
Q9NWM0-5	Isoform 5 of Spermine oxidase OS=Homo sapiens GN=SMOX - [SMOX_HUMAN]	4.27914	5.4	6	1	1	1	7.9877e+06	0.97639	1		1.01823	1		0.921355	1		389	43.5252	5.40186
P35606-2	Isoform 2 of Coatomer subunit beta' OS=Homo sapiens GN=COPB2 - [COPB2_HUMAN]	34.1853	10.38	5	7	7	9	4.13702e+07	0.976311	9	10.8729	0.819863	9	21.9548	1.05392	9	15.0445	877	98.9836	5.16064
K7EN45	Peptidyl-prolyl cis-trans isomerase NIMA-interacting 1 (Fragment) OS=Homo sapiens GN=PIN1 PE=1 SV=1 - [K7EN45_HUMAN]	19.9286	38.89	3	3	3	5	2.30448e+07	0.976109	5	14.6355	1.00029	5	15.9597	0.863355	5	2.39275	90	9.93686	5.0083
R4GN94	Ankyrin repeat and SOCS box protein 9 (Fragment) OS=Homo sapiens GN=ASB9 PE=1 SV=1 - [R4GN94_HUMAN]	9.92557	13.27	4	2	2	2	2.16256e+07	0.976029	2	1.07233	0.897807	2	5.81701	1.14973	2	12.2953	211	22.6413	6.7124
F5GYN4	Ubiquitin thioesterase OTUB1 OS=Homo sapiens GN=OTUB1 PE=1 SV=1 - [F5GYN4_HUMAN]	44.1933	26.56	7	5	5	11	1.50173e+08	0.975766	11	12.7901	0.848692	11	15.3286	1.0088	11	4.45948	241	28.033	5.2876
E5RHD8	Focal adhesion kinase 1 OS=Homo sapiens GN=PTK2 PE=1 SV=1 - [E5RHD8_HUMAN]	3.58979	10.43	13	1	1	1	1.35795e+07	0.975472	1		0.839601	1		1.23107	1		115	12.8548	7.50342
Q9BTE6	Alanyl-tRNA editing protein Aarsd1 OS=Homo sapiens GN=AARSD1 PE=1 SV=2 - [AASD1_HUMAN]	11.5531	9.22	6	3	3	3	1.92648e+07	0.975401	3	4.75849	1.14237	3	36.5203	1.05966	3	5.19138	412	45.4513	6.41748
Q10570	Cleavage and polyadenylation specificity factor subunit 1 OS=Homo sapiens GN=CPSF1 PE=1 SV=2 - [CPSF1_HUMAN]	10.5898	3.74	2	3	3	3	1.18753e+07	0.974722	3	9.08893	0.830301	3	26.4592	0.808955	3	15.7599	1443	160.782	6.40479
P35637-2	Isoform Short of RNA-binding protein FUS OS=Homo sapiens GN=FUS - [FUS_HUMAN]	27.0798	12.38	3	3	5	7	8.65862e+07	0.974619	5	11.81	1.2597	5	5.32058	0.913253	5	15.7369	525	53.3228	9.36377
P60953	Cell division control protein 42 homolog OS=Homo sapiens GN=CDC42 PE=1 SV=2 - [CDC42_HUMAN]	63.6659	43.98	11	7	8	15	2.41896e+08	0.974167	13	11.1124	0.869054	13	5.38633	1.07101	13	6.15069	191	21.245	6.55127
P28838-2	Isoform 2 of Cytosol aminopeptidase OS=Homo sapiens GN=LAP3 - [AMPL_HUMAN]	102.236	49.59	4	16	16	25	8.61381e+07	0.974114	24	13.1536	1.14608	24	12.4361	1.02629	24	8.74812	488	52.7379	6.7417
P61758	Prefoldin subunit 3 OS=Homo sapiens GN=VBP1 PE=1 SV=3 - [PFD3_HUMAN]	45.831	55.33	2	10	10	12	1.22252e+08	0.973889	11	10.5271	0.886975	12	4.47385	1.07301	12	3.68141	197	22.6434	7.10791
Q08722-2	Isoform OA3-293 of Leukocyte surface antigen CD47 OS=Homo sapiens GN=CD47 - [CD47_HUMAN]	3.62573	2.74	4	1	1	1	1.03214e+07	0.973793	1		0.722094	1		1.04701	1		292	31.722	7.21045
P56385	ATP synthase subunit e, mitochondrial OS=Homo sapiens GN=ATP5I PE=1 SV=2 - [ATP5I_HUMAN]	3.43616	14.49	1	1	1	1	3.7791e+06	0.973721	1		0.943996	1		0.845501	1		69	7.92833	9.34912
H0YA90	E3 ubiquitin-protein ligase SH3RF1 (Fragment) OS=Homo sapiens GN=SH3RF1 PE=1 SV=1 - [H0YA90_HUMAN]	3.17548	5.28	3	1	1	1	3.24719e+06	0.97333	1		0.905532	1		1.09834	1		303	33.35	7.79639
P52888	Thimet oligopeptidase OS=Homo sapiens GN=THOP1 PE=1 SV=2 - [THOP1_HUMAN]	19.596	9	8	5	5	5	3.01291e+07	0.973214	5	14.1252	1.07724	5	5.00052	0.898635	5	10.4568	689	78.7895	6.04932
A0A087WYK8	Nardilysin OS=Homo sapiens GN=NRD1 PE=1 SV=1 - [A0A087WYK8_HUMAN]	41.111	11.15	7	10	10	11	3.32485e+07	0.973148	11	19.1197	0.923656	11	13.403	1.09739	11	7.858	1148	131.059	4.97021
F5GX99	Caseinolytic peptidase B protein homolog OS=Homo sapiens GN=CLPB PE=1 SV=1 - [F5GX99_HUMAN]	3.13325	4.39	7	1	1	1	5.69656e+06	0.972875	1		0.880971	1		0.925837	1		501	54.7883	8.79248
P40261	Nicotinamide N-methyltransferase OS=Homo sapiens GN=NNMT PE=1 SV=1 - [NNMT_HUMAN]	79.4424	45.45	2	8	8	18	3.1946e+08	0.972057	15	12.4495	0.801104	15	15.7034	0.977195	17	9.79765	264	29.5551	5.74463
P61326-2	Isoform 2 of Protein mago nashi homolog OS=Homo sapiens GN=MAGOH - [MGN_HUMAN]	10.7733	31.19	5	3	3	3	2.0025e+07	0.971965	3	29.2594	1.12871	3	17.4228	0.997659	3	8.91032	109	12.8356	6.93213
Q8WXX5	DnaJ homolog subfamily C member 9 OS=Homo sapiens GN=DNAJC9 PE=1 SV=1 - [DNJC9_HUMAN]	23.9201	24.23	1	4	4	6	2.30253e+07	0.971835	6	8.67033	0.957133	6	10.8462	0.713127	6	24.357	260	29.8911	5.73193
Q9NQC3-3	Isoform 3 of Reticulon-4 OS=Homo sapiens GN=RTN4 - [RTN4_HUMAN]	4.43097	7.04	8	1	1	1	2.37041e+07	0.97177	1		1.02705	1		1.6495	1		199	22.3813	9.30518
P41240	Tyrosine-protein kinase CSK OS=Homo sapiens GN=CSK PE=1 SV=1 - [CSK_HUMAN]	38.8045	24.67	4	8	8	10	1.92654e+07	0.971766	10	10.7149	1.2712	10	8.34479	1.06163	10	11.9121	450	50.6717	7.06396
O75348	V-type proton ATPase subunit G 1 OS=Homo sapiens GN=ATP6V1G1 PE=1 SV=3 - [VATG1_HUMAN]	7.93724	19.49	1	2	2	2	4.96468e+07	0.971745	2	9.47615	1.03267	2	6.72585	1.14156	2	5.67167	118	13.7491	8.79248
Q6YP21-3	Isoform 3 of Kynurenine--oxoglutarate transaminase 3 OS=Homo sapiens GN=CCBL2 - [KAT3_HUMAN]	10.2727	9.76	4	3	3	3	7.87344e+06	0.97146	3	19.9029	0.887851	3	13.2272	1.03275	3	1.13501	420	47.7225	6.80029
Q15654	Thyroid receptor-interacting protein 6 OS=Homo sapiens GN=TRIP6 PE=1 SV=3 - [TRIP6_HUMAN]	6.3617	3.78	1	1	1	1	5.00993e+07	0.970761	1		1.1889	1		1.05462	1		476	50.2555	7.37158
P27105-2	Isoform 2 of Erythrocyte band 7 integral membrane protein OS=Homo sapiens GN=STOM - [STOM_HUMAN]	4.1051	9.76	2	1	1	1	1.66832e+07	0.970743	1		0.834718	1		1.24271	1		123	13.466	8.01611
Q8IYQ7	Threonine synthase-like 1 OS=Homo sapiens GN=THNSL1 PE=1 SV=2 - [THNS1_HUMAN]	7.34449	3.77	1	2	2	2	6.58921e+06	0.970696	2	27.0692	0.913494	2	2.96747	0.892037	2	1.00926	743	83.0171	7.12256
P30085	UMP-CMP kinase OS=Homo sapiens GN=CMPK1 PE=1 SV=3 - [KCY_HUMAN]	43.6883	48.47	3	8	8	12	1.10777e+08	0.970314	12	15.219	0.874768	12	21.856	0.962691	12	8.53618	196	22.2083	5.56689
O43715	TP53-regulated inhibitor of apoptosis 1 OS=Homo sapiens GN=TRIAP1 PE=1 SV=1 - [TRIA1_HUMAN]	5.21774	18.42	1	1	1	1	1.97397e+07	0.969768	1		0.91636	1		1.04398	1		76	8.78011	5.47803
Q9UHD9	Ubiquilin-2 OS=Homo sapiens GN=UBQLN2 PE=1 SV=2 - [UBQL2_HUMAN]	10.3211	6.09	1	1	2	2	3.14697e+07	0.969231	1		0.873486	1		0.960523	1		624	65.6546	5.22412
O15460-2	Isoform IIa of Prolyl 4-hydroxylase subunit alpha-2 OS=Homo sapiens GN=P4HA2 - [P4HA2_HUMAN]	21.8289	15.76	11	6	6	6	2.64442e+07	0.968935	6	7.44865	0.854725	6	10.8544	1.08065	6	5.87908	533	60.5946	5.70654
Q05639	Elongation factor 1-alpha 2 OS=Homo sapiens GN=EEF1A2 PE=1 SV=1 - [EF1A2_HUMAN]	751.184	61.77	1	8	18	194	4.55383e+09	0.968907	13	23.4863	0.981129	13	17.3615	1.04377	13	7.88532	463	50.4383	9.02686
K7EIV0	Calpain small subunit 1 (Fragment) OS=Homo sapiens GN=CAPNS1 PE=1 SV=2 - [K7EIV0_HUMAN]	43.2712	57.14	10	8	8	11	1.44014e+08	0.968654	11	21.597	0.718971	11	17.6316	0.934835	11	8.55704	196	22.0807	4.81787
P62851	40S ribosomal protein S25 OS=Homo sapiens GN=RPS25 PE=1 SV=1 - [RS25_HUMAN]	22.4634	25.6	1	4	4	6	7.41049e+07	0.968192	6	11.6954	0.921337	6	7.03788	0.661774	6	8.80814	125	13.7337	10.1108
Q92905	COP9 signalosome complex subunit 5 OS=Homo sapiens GN=COPS5 PE=1 SV=4 - [CSN5_HUMAN]	20.8855	18.56	3	5	5	6	1.80955e+07	0.967951	6	19.1833	1.00509	6	12.5748	1.03647	6	5.76486	334	37.5547	6.53662
Q9NQ29-2	Isoform 2 of Putative RNA-binding protein Luc7-like 1 OS=Homo sapiens GN=LUC7L - [LUC7L_HUMAN]	25.2539	22.15	7	2	6	7	8.93814e+07	0.967548	2	1.62715	0.932868	2	4.70318	1.09533	2	1.44055	325	38.3818	10.0376
B4DEH8	Polyadenylate-binding protein 2 OS=Homo sapiens GN=PABPN1 PE=1 SV=1 - [B4DEH8_HUMAN]	6.98682	11.31	6	2	2	2	1.95338e+07	0.967441	2	55.3838	1.54272	2	30.0156	0.943732	2	8.60565	168	18.9784	9.23193
P37802	Transgelin-2 OS=Homo sapiens GN=TAGLN2 PE=1 SV=3 - [TAGL2_HUMAN]	266.348	70.85	5	15	15	64	8.1507e+08	0.967305	63	14.5698	0.95951	63	16.8662	0.975597	63	13.0286	199	22.3772	8.25049
Q92506	Estradiol 17-beta-dehydrogenase 8 OS=Homo sapiens GN=HSD17B8 PE=1 SV=2 - [DHB8_HUMAN]	3.85641	7.28	1	1	1	1	3.86651e+06	0.967211	1		1.60139	1		0.707915	1		261	26.9568	6.53662
P61923	Coatomer subunit zeta-1 OS=Homo sapiens GN=COPZ1 PE=1 SV=1 - [COPZ1_HUMAN]	20.5894	27.12	13	3	3	5	5.89826e+07	0.967204	5	2.51605	1.03371	5	7.24366	1.04004	5	2.97835	177	20.1855	4.80518
H7C389	WD repeat-containing protein 92 (Fragment) OS=Homo sapiens GN=WDR92 PE=1 SV=1 - [H7C389_HUMAN]	3.40375	9.78	5	1	1	1	2.99645e+08	0.967095	1		0.972274	1		0.944202	1		92	10.4954	9.99365
Q7Z406	Myosin-14 OS=Homo sapiens GN=MYH14 PE=1 SV=2 - [MYH14_HUMAN]	51.1603	4.66	8	1	7	13	3.39564e+08	0.966495	1		0.84848	1		1.23117	1		1995	227.732	5.60498
Q9BSJ8	Extended synaptotagmin-1 OS=Homo sapiens GN=ESYT1 PE=1 SV=1 - [ESYT1_HUMAN]	8.13908	2.54	2	2	2	2	1.04892e+07	0.96611	2	7.95298	0.912341	2	6.55777	0.941902	2	2.84584	1104	122.78	5.8335
Q5JR08	Rho-related GTP-binding protein RhoC (Fragment) OS=Homo sapiens GN=RHOC PE=1 SV=5 - [Q5JR08_HUMAN]	29.4802	19.05	13	2	4	7	1.64629e+08	0.965851	3	11.1546	0.947187	3	17.5404	0.95091	3	5.59733	189	21.566	6.58057
P30041	Peroxiredoxin-6 OS=Homo sapiens GN=PRDX6 PE=1 SV=3 - [PRDX6_HUMAN]	129.659	47.32	1	14	14	30	2.51418e+08	0.965701	30	18.0796	1.20944	30	24.1373	0.948668	30	11.0547	224	25.0192	6.37939
P07858	Cathepsin B OS=Homo sapiens GN=CTSB PE=1 SV=3 - [CATB_HUMAN]	54.1349	27.14	11	8	8	13	2.0355e+08	0.965504	13	9.29397	0.953544	13	17.7834	1.01128	13	7.33811	339	37.7968	6.30322
P25398	40S ribosomal protein S12 OS=Homo sapiens GN=RPS12 PE=1 SV=3 - [RS12_HUMAN]	76.102	59.09	1	10	10	17	4.4574e+08	0.964996	17	11.8682	1.11566	17	9.31356	0.639416	17	8.77233	132	14.5055	7.21045
O00499-9	Isoform BIN1-10-13 of Myc box-dependent-interacting protein 1 OS=Homo sapiens GN=BIN1 - [BIN1_HUMAN]	8.11393	5.87	11	2	2	2	7.01614e+06	0.96489	2	9.17824	0.915327	2	4.28893	1.14694	2	11.3897	409	45.5348	5.49072
P61106	Ras-related protein Rab-14 OS=Homo sapiens GN=RAB14 PE=1 SV=4 - [RAB14_HUMAN]	43.5692	53.95	44	7	8	11	4.92596e+07	0.964611	9	5.54553	1.15213	9	17.567	0.986962	9	4.63669	215	23.8819	6.21436
C9J8F6	Creatine kinase U-type, mitochondrial (Fragment) OS=Homo sapiens GN=CKMT1A PE=1 SV=1 - [C9J8F6_HUMAN]	3.46361	6.08	10	1	1	1	1.04965e+07	0.964551	1		1.01492	1		0.986524	1		148	16.2692	7.45947
Q96GW9	Methionine--tRNA ligase, mitochondrial OS=Homo sapiens GN=MARS2 PE=1 SV=2 - [SYMM_HUMAN]	4.91672	2.7	1	1	1	1	3.42854e+06	0.96432	1		0.917361	1		0.884479	1		593	66.5488	8.08936
D3DQ64	Adenylate kinase 4, mitochondrial OS=Homo sapiens GN=AK4 PE=1 SV=1 - [D3DQ64_HUMAN]	3.46876	5.85	2	1	1	1	5.23289e+06	0.964296	1		0.946114	1		1.05265	1		171	19.7683	7.12256
Q9HB07	UPF0160 protein MYG1, mitochondrial OS=Homo sapiens GN=C12orf10 PE=1 SV=2 - [MYG1_HUMAN]	28.9297	28.99	3	6	6	8	4.05036e+07	0.964274	8	20.7882	0.947986	8	15.2825	1.01205	8	3.82403	376	42.4224	6.66846
Q09666	Neuroblast differentiation-associated protein AHNAK OS=Homo sapiens GN=AHNAK PE=1 SV=2 - [AHNK_HUMAN]	347.101	32.97	7	77	79	104	1.41123e+08	0.964041	90	30.0789	0.592541	90	31.3982	0.979166	90	7.39286	5890	628.699	6.15088
Q9UBP6	tRNA (guanine-N(7)-)-methyltransferase OS=Homo sapiens GN=METTL1 PE=1 SV=1 - [TRMB_HUMAN]	7.37448	11.59	4	2	2	2	1.12917e+07	0.963984	2	13.5002	0.648768	2	18.3769	0.859928	2	1.22213	276	31.4511	7.63525
O43768-6	Isoform 6 of Alpha-endosulfine OS=Homo sapiens GN=ENSA - [ENSA_HUMAN]	17.7732	50.44	11	4	4	5	1.18078e+08	0.963726	5	19.345	0.884813	5	10.2688	0.941574	5	6.04687	113	12.3963	8.96826
H7C286	N-acetyl-D-glucosamine kinase OS=Homo sapiens GN=NAGK PE=1 SV=2 - [H7C286_HUMAN]	7.86198	8.67	4	1	1	2	8.19791e+06	0.963724	2	30.438	1.1211	2	20.0591	0.928705	2	7.77244	196	21.9632	7.94287
Q9Y3Z3-3	Isoform 3 of Deoxynucleoside triphosphate triphosphohydrolase SAMHD1 OS=Homo sapiens GN=SAMHD1 - [SAMH1_HUMAN]	7.3068	4.68	4	2	2	2	6.22575e+06	0.963544	2	15.6342	0.959425	2	6.23584	1.03769	2	9.10809	556	63.6355	6.771
F5H1S8	Malectin (Fragment) OS=Homo sapiens GN=MLEC PE=1 SV=1 - [F5H1S8_HUMAN]	3.02758	6.16	2	1	1	1	8.28449e+06	0.963499	1		0.965278	1		0.811096	1		146	16.7186	5.56689
F8VSA6	NEDD8 OS=Homo sapiens GN=NEDD8 PE=4 SV=1 - [F8VSA6_HUMAN]	24.6885	38	5	3	3	6	1.73528e+08	0.963457	5	79.4457	1.06107	5	12.3434	0.878216	5	12.3163	50	5.8632	6.69775
E9PM35	Beta-arrestin-1 (Fragment) OS=Homo sapiens GN=ARRB1 PE=1 SV=5 - [E9PM35_HUMAN]	3.99592	6.98	3	1	1	1	9.64228e+06	0.963104	1		0.706293	1		1.04701	1		258	29.2211	7.40088
E9PQ58	Calcineurin B homologous protein 3 OS=Homo sapiens GN=TESC PE=1 SV=1 - [E9PQ58_HUMAN]	2.99556	11.11	3	1	1	1	6.73483e+06	0.963091	1		0.887553	1		1.0607	1		135	15.2827	5.38916
E9PG73	Peptidyl-prolyl cis-trans isomerase G OS=Homo sapiens GN=PPIG PE=1 SV=1 - [E9PG73_HUMAN]	6.83982	2.84	6	2	2	2	1.13737e+07	0.962911	2	20.7907	1.03779	2	11.433	0.994317	2	0.683047	739	87.0365	10.3013
Q8IUD2-4	Isoform 4 of ELKS/Rab6-interacting/CAST family member 1 OS=Homo sapiens GN=ERC1 - [RB6I2_HUMAN]	17.7862	4.85	11	4	4	5	2.65528e+07	0.962895	5	11.1429	0.988401	5	7.77033	1.05627	5	4.36497	948	108.726	6.60986
Q8IUE6	Histone H2A type 2-B OS=Homo sapiens GN=HIST2H2AB PE=1 SV=3 - [H2A2B_HUMAN]	3.13225	10.77	1	1	1	1	2.38874e+07	0.962319	1		1.15113	1		0.940557	1		130	13.9868	10.8872
P14625	Endoplasmin OS=Homo sapiens GN=HSP90B1 PE=1 SV=1 - [ENPL_HUMAN]	351.188	47.32	5	38	40	89	1.79399e+09	0.962177	79	19.2954	0.880015	79	17.7073	1.03307	79	9.41749	803	92.4113	4.84326
P49591	Serine--tRNA ligase, cytoplasmic OS=Homo sapiens GN=SARS PE=1 SV=3 - [SYSC_HUMAN]	57.1213	23.54	2	9	9	13	5.41663e+07	0.961894	13	13.1723	0.929803	13	15.1522	0.974761	13	8.07212	514	58.7401	6.43018
Q10567-4	Isoform 4 of AP-1 complex subunit beta-1 OS=Homo sapiens GN=AP1B1 - [AP1B1_HUMAN]	32.9295	10.66	12	1	8	9	5.86649e+07	0.961788	1		0.721559	1		0.927912	1		919	101.283	5.10986
Q86V81	THO complex subunit 4 OS=Homo sapiens GN=ALYREF PE=1 SV=3 - [THOC4_HUMAN]	16.3108	19.46	2	3	3	3	5.32248e+07	0.961513	3	28.4573	1.11831	3	23.9702	1.09066	3	4.28734	257	26.8716	11.1509
Q2TAY7	WD40 repeat-containing protein SMU1 OS=Homo sapiens GN=SMU1 PE=1 SV=2 - [SMU1_HUMAN]	3.24436	1.95	1	1	1	1	3.80532e+07	0.961285	1		0.799078	1		1.04781	1		513	57.5072	7.18115
C9IYS5	Phytanoyl-CoA dioxygenase, peroxisomal (Fragment) OS=Homo sapiens GN=PHYH PE=1 SV=1 - [C9IYS5_HUMAN]	4.10133	10.23	4	1	1	1	8.73867e+06	0.961156	1		0.832519	1		1.09777	1		176	20.3001	8.42627
Q15404	Ras suppressor protein 1 OS=Homo sapiens GN=RSU1 PE=1 SV=3 - [RSU1_HUMAN]	26.7873	36.82	2	5	5	7	3.17912e+07	0.960881	7	30.4394	0.944819	7	16.3072	0.777865	7	11.0619	277	31.5207	8.646
Q9Y224	UPF0568 protein C14orf166 OS=Homo sapiens GN=C14orf166 PE=1 SV=1 - [CN166_HUMAN]	30.1594	34.84	4	6	6	7	3.53186e+07	0.960808	7	20.8863	1.06745	7	13.111	0.860516	7	7.83946	244	28.0507	6.65381
P35219	Carbonic anhydrase-related protein OS=Homo sapiens GN=CA8 PE=1 SV=3 - [CAH8_HUMAN]	7.31621	12.76	1	2	2	2	2.20348e+07	0.960425	2	11.5853	0.924364	2	1.75423	0.954395	2	5.52012	290	32.9525	4.85596
O43633	Charged multivesicular body protein 2a OS=Homo sapiens GN=CHMP2A PE=1 SV=1 - [CHM2A_HUMAN]	17.3415	12.61	4	4	4	4	5.98114e+07	0.960042	4	29.6076	1.0335	4	17.7272	0.980292	4	1.28193	222	25.0879	5.97314
P60842	Eukaryotic initiation factor 4A-I OS=Homo sapiens GN=EIF4A1 PE=1 SV=1 - [IF4A1_HUMAN]	260.349	54.93	20	13	21	61	6.98006e+08	0.959886	40	21.6949	0.938965	40	13.5985	0.972848	40	13.4666	406	46.1246	5.47803
Q9GZS3	WD repeat-containing protein 61 OS=Homo sapiens GN=WDR61 PE=1 SV=1 - [WDR61_HUMAN]	35.9139	39.67	6	7	7	9	3.92263e+07	0.9596	9	16.5279	1.03622	9	19.7577	0.955428	9	3.20777	305	33.5598	5.46533
Q16890-4	Isoform 4 of Tumor protein D53 OS=Homo sapiens GN=TPD52L1 - [TPD53_HUMAN]	4.37402	13.73	8	1	1	1	1.06737e+07	0.959316	1		0.856912	1		1.05744	1		102	11.714	8.93896
H0YJ30	Gephyrin (Fragment) OS=Homo sapiens GN=GPHN PE=1 SV=1 - [H0YJ30_HUMAN]	6.55094	8.57	4	2	2	2	6.49085e+06	0.959073	2	39.676	0.928652	2	4.96818	1.02749	2	9.59683	280	30.0935	6.78564
K7ES41	Ras-related protein Rab-27B (Fragment) OS=Homo sapiens GN=RAB27B PE=1 SV=1 - [K7ES41_HUMAN]	3.49307	12.64	2	1	1	1	5.70784e+06	0.958806	1		0.885673	1		0.997978	1		87	9.81002	9.30518
Q9H4A6	Golgi phosphoprotein 3 OS=Homo sapiens GN=GOLPH3 PE=1 SV=1 - [GOLP3_HUMAN]	17.1668	13.76	5	3	3	5	6.82952e+06	0.958779	5	4.49431	0.99665	5	3.62343	1.19716	5	11.7307	298	33.7895	6.44287
P05165-3	Isoform 3 of Propionyl-CoA carboxylase alpha chain, mitochondrial OS=Homo sapiens GN=PCCA - [PCCA_HUMAN]	6.70057	4.55	3	2	2	2	1.17417e+07	0.95778	2	8.71654	0.922371	2	29.4628	1.1254	2	4.34042	681	74.9544	7.35693
O94973	AP-2 complex subunit alpha-2 OS=Homo sapiens GN=AP2A2 PE=1 SV=2 - [AP2A2_HUMAN]	22.3646	10.01	4	3	6	6	1.58903e+07	0.95774	3	4.71857	1.08698	3	22.5755	0.999276	3	9.92083	939	103.895	6.96143
Q14914	Prostaglandin reductase 1 OS=Homo sapiens GN=PTGR1 PE=1 SV=2 - [PTGR1_HUMAN]	136.996	44.38	5	12	13	36	5.83559e+08	0.95753	32	17.996	1.04545	32	10.8034	1.05021	32	13.5984	329	35.8467	8.29443
P30419	Glycylpeptide N-tetradecanoyltransferase 1 OS=Homo sapiens GN=NMT1 PE=1 SV=2 - [NMT1_HUMAN]	39.5472	27.22	7	8	8	10	8.11306e+07	0.957145	10	9.81173	1.00229	10	3.8141	1.02987	10	5.87617	496	56.7699	7.79639
C9JBI3	Phosphoserine phosphatase (Fragment) OS=Homo sapiens GN=PSPH PE=1 SV=1 - [C9JBI3_HUMAN]	17.6479	31.55	2	5	5	5	1.7174e+07	0.956599	5	10.0756	0.927317	5	5.82378	0.966348	5	13.2131	187	20.7318	6.93213
H0Y630	Serine/threonine-protein kinase 24 (Fragment) OS=Homo sapiens GN=STK24 PE=1 SV=1 - [H0Y630_HUMAN]	7.98594	8.4	19	2	2	2	9.66625e+06	0.9564	2	60.9509	0.986826	2	17.3963	0.933573	2	25.6162	369	40.8659	6.31592
Q9NVJ2	ADP-ribosylation factor-like protein 8B OS=Homo sapiens GN=ARL8B PE=1 SV=1 - [ARL8B_HUMAN]	11.3172	12.9	2	2	2	3	2.37498e+07	0.95635	3	4.3743	0.742808	3	18.7932	0.914116	3	2.34452	186	21.5251	8.42627
Q06830	Peroxiredoxin-1 OS=Homo sapiens GN=PRDX1 PE=1 SV=1 - [PRDX1_HUMAN]	490.864	75.88	4	21	23	128	5.76831e+09	0.955151	119	19.463	0.969441	117	10.7864	0.998552	117	7.5763	199	22.0963	8.1333
Q9NPJ6-2	Isoform 2 of Mediator of RNA polymerase II transcription subunit 4 OS=Homo sapiens GN=MED4 - [MED4_HUMAN]	3.00524	6.25	3	1	1	1	3.40734e+06	0.954715	1		0.936303	1		0.844346	1		224	24.9314	5.23682
Q9BWD1	Acetyl-CoA acetyltransferase, cytosolic OS=Homo sapiens GN=ACAT2 PE=1 SV=2 - [THIC_HUMAN]	39.6966	48.61	2	9	9	10	9.17284e+07	0.953857	10	14.8222	0.959003	10	15.608	0.986315	10	4.70884	397	41.3244	6.91748
Q8NHP8	Putative phospholipase B-like 2 OS=Homo sapiens GN=PLBD2 PE=1 SV=2 - [PLBL2_HUMAN]	7.20142	5.09	2	2	2	2	7.16604e+06	0.953627	2	9.9818	1.14236	2	2.7844	0.874349	2	16.554	589	65.43	6.80029
P26358	DNA (cytosine-5)-methyltransferase 1 OS=Homo sapiens GN=DNMT1 PE=1 SV=2 - [DNMT1_HUMAN]	15.0959	3.53	8	4	4	4	9.93526e+06	0.953624	4	9.53955	1.18913	4	4.03648	1.0762	4	6.52599	1616	183.05	7.75244
O95081	Arf-GAP domain and FG repeat-containing protein 2 OS=Homo sapiens GN=AGFG2 PE=1 SV=2 - [AGFG2_HUMAN]	3.15317	2.49	1	1	1	1	6.03032e+06	0.95323	1		0.747983	1		0.994757	1		481	48.9323	9.11475
Q96QK1	Vacuolar protein sorting-associated protein 35 OS=Homo sapiens GN=VPS35 PE=1 SV=2 - [VPS35_HUMAN]	82.3525	16.83	3	11	11	20	1.00158e+08	0.9532	20	10.1053	0.831293	20	11.0596	1.05533	20	8.14347	796	91.6489	5.49072
J3QLD9	Flotillin-2 OS=Homo sapiens GN=FLOT2 PE=1 SV=1 - [J3QLD9_HUMAN]	11.0763	9.58	3	3	3	3	7.21247e+06	0.952695	3	13.3885	0.775102	3	31.2607	0.991751	3	3.37869	428	47.1127	5.31299
Q9NP72	Ras-related protein Rab-18 OS=Homo sapiens GN=RAB18 PE=1 SV=1 - [RAB18_HUMAN]	18.4805	25.24	6	4	4	5	1.28712e+07	0.95259	5	9.77552	0.942643	5	2.98892	1.01808	5	8.46105	206	22.9626	5.23682
J3KT51	Hematological and neurological-expressed 1 protein OS=Homo sapiens GN=HN1 PE=1 SV=1 - [J3KT51_HUMAN]	33.7041	56.73	5	4	4	8	1.76637e+08	0.952241	8	15.5392	0.895371	8	12.3415	0.985796	8	4.74904	104	11.0054	8.55811
J3QS45	L-xylulose reductase (Fragment) OS=Homo sapiens GN=DCXR PE=1 SV=1 - [J3QS45_HUMAN]	3.04486	12	7	1	1	1	6.85096e+06	0.95209	1		1.04119	1		0.908462	1		100	10.7977	9.14404
Q9NQW7	Xaa-Pro aminopeptidase 1 OS=Homo sapiens GN=XPNPEP1 PE=1 SV=3 - [XPP1_HUMAN]	37.3436	22.47	7	9	9	10	35886864	0.951896	10	17.5021	0.94721	10	13.7811	0.955785	10	10.5969	623	69.8732	5.66846
P36915-2	Isoform 2 of Guanine nucleotide-binding protein-like 1 OS=Homo sapiens GN=GNL1 - [GNL1_HUMAN]	3.03742	3.26	2	1	1	1	5.10368e+06	0.951801	1		1.11859	1		1.26259	1		430	47.2767	4.89404
Q9UBV8	Peflin OS=Homo sapiens GN=PEF1 PE=1 SV=1 - [PEF1_HUMAN]	6.33652	7.75	1	2	2	2	1.91831e+07	0.951774	2	26.9437	1.17083	2	9.83364	1.28802	2	17.1731	284	30.3613	6.53662
P11908	Ribose-phosphate pyrophosphokinase 2 OS=Homo sapiens GN=PRPS2 PE=1 SV=2 - [PRPS2_HUMAN]	25.7723	23.9	8	2	5	6	3.49411e+07	0.951544	2	5.60662	0.914968	2	1.83126	0.916533	2	8.43274	318	34.747	6.60986
P51148	Ras-related protein Rab-5C OS=Homo sapiens GN=RAB5C PE=1 SV=2 - [RAB5C_HUMAN]	64.7494	45.83	13	6	7	15	5.20518e+07	0.951461	14	15.9596	0.999115	14	13.0324	0.998583	14	11.6854	216	23.4678	8.41162
Q96NB3	Zinc finger protein 830 OS=Homo sapiens GN=ZNF830 PE=1 SV=2 - [ZN830_HUMAN]	3.24071	3.23	1	1	1	1	8.4451e+06	0.951326	1		0.886527	1		1.03556	1		372	41.9733	5.31299
P31948	Stress-induced-phosphoprotein 1 OS=Homo sapiens GN=STIP1 PE=1 SV=1 - [STIP1_HUMAN]	272.192	61.33	6	35	35	71	6.4512e+08	0.950943	70	21.1317	1.05701	70	11.5599	1.00532	70	9.13714	543	62.5994	6.80029
Q15126	Phosphomevalonate kinase OS=Homo sapiens GN=PMVK PE=1 SV=3 - [PMVK_HUMAN]	6.45644	11.98	1	2	2	2	1.61104e+07	0.950895	2	46.1154	0.747899	2	17.2811	0.872671	2	2.99736	192	21.9812	5.73193
O75792	Ribonuclease H2 subunit A OS=Homo sapiens GN=RNASEH2A PE=1 SV=2 - [RNH2A_HUMAN]	4.65941	6.02	1	1	1	1	1.17404e+07	0.949874	1		1.13412	1		1.05294	1		299	33.3739	5.24951
C9J4I3	Signal transducer and activator of transcription 5B (Fragment) OS=Homo sapiens GN=STAT5B PE=1 SV=1 - [C9J4I3_HUMAN]	3.81131	8.97	2	1	1	1	5.24206e+06	0.949755	1		0.819354	1		0.895565	1		156	18.0091	5.94775
Q9Y3F4	Serine-threonine kinase receptor-associated protein OS=Homo sapiens GN=STRAP PE=1 SV=1 - [STRAP_HUMAN]	77.3451	43.43	3	12	12	19	1.36582e+08	0.94921	18	13.6293	1.03852	18	8.31618	1.08262	18	6.79707	350	38.414	5.12256
Q9HB71	Calcyclin-binding protein OS=Homo sapiens GN=CACYBP PE=1 SV=2 - [CYBP_HUMAN]	61.5631	49.56	4	9	9	16	1.36018e+08	0.94881	16	17.118	0.94491	16	13.8247	1.10471	16	7.20024	228	26.1936	8.25049
Q9H6Y2	WD repeat-containing protein 55 OS=Homo sapiens GN=WDR55 PE=1 SV=2 - [WDR55_HUMAN]	3.22217	3.66	1	1	1	1	1.18699e+07	0.948795	1		0.962449	1		1.0493	1		383	42.0436	4.91943
O00560-2	Isoform 2 of Syntenin-1 OS=Homo sapiens GN=SDCBP - [SDCB1_HUMAN]	16.8927	29.29	6	4	4	4	2.7915e+07	0.94874	4	20.7539	1.08674	4	22.161	0.965762	4	4.63181	297	32.2959	7.53271
O76031	ATP-dependent Clp protease ATP-binding subunit clpX-like, mitochondrial OS=Homo sapiens GN=CLPX PE=1 SV=2 - [CLPX_HUMAN]	32.0285	19.75	2	9	9	9	2.601e+07	0.948656	9	18.1517	1.15129	9	10.4999	1.00457	9	8.95657	633	69.1807	7.57666
Q16658	Fascin OS=Homo sapiens GN=FSCN1 PE=1 SV=3 - [FSCN1_HUMAN]	144.767	49.09	4	20	20	33	2.14565e+08	0.948224	33	17.4438	0.950855	33	10.8102	0.99823	33	9.6252	493	54.4961	7.23975
P41227	N-alpha-acetyltransferase 10 OS=Homo sapiens GN=NAA10 PE=1 SV=1 - [NAA10_HUMAN]	26.3784	35.32	7	6	6	7	6.82557e+07	0.948162	7	28.3206	1.0638	7	22.3325	1.02349	7	6.05844	235	26.4419	5.64307
Q14141-2	Isoform I of Septin-6 OS=Homo sapiens GN=SEPT6 - [SEPT6_HUMAN]	40.7984	16.63	7	2	5	11	6.3398e+07	0.947876	3	8.52991	0.723031	3	27.5868	1.11704	3	0.270419	427	48.842	6.81494
H7BYV1	Interferon-induced transmembrane protein 2 (Fragment) OS=Homo sapiens GN=IFITM2 PE=4 SV=1 - [H7BYV1_HUMAN]	5.26568	21.62	6	1	1	1	1.09692e+07	0.947809	1		0.748555	1		0.985236	1		74	8.19137	9.5542
O75934	Pre-mRNA-splicing factor SPF27 OS=Homo sapiens GN=BCAS2 PE=1 SV=1 - [SPF27_HUMAN]	16.7112	23.56	1	4	4	4	2.47214e+07	0.94737	4	19.8065	1.05684	4	7.09012	1.02571	4	4.39697	225	26.115	5.65576
S4R3C6	Transforming growth factor-beta-induced protein ig-h3 (Fragment) OS=Homo sapiens GN=TGFBI PE=1 SV=1 - [S4R3C6_HUMAN]	10.3999	23.29	4	3	3	3	1.26692e+07	0.947241	3	11.8004	1.00014	3	10.1245	0.918344	3	6.98303	219	23.4823	5.78271
B5MD17	Chromobox protein homolog 1 (Fragment) OS=Homo sapiens GN=CBX1 PE=1 SV=1 - [B5MD17_HUMAN]	30.0373	35.12	5	3	4	8	3.96129e+07	0.946354	3	4.77132	1.01337	3	0.921063	0.974176	3	1.59972	168	19.3137	5.021
Q5TEJ0	Replication protein A 32 kDa subunit (Fragment) OS=Homo sapiens GN=RPA2 PE=1 SV=1 - [Q5TEJ0_HUMAN]	9.37914	29.51	4	2	2	2	3.49841e+07	0.946183	2	19.7627	0.8211	2	13.3863	0.843161	2	11.0209	122	13.2344	5.37646
Q12906-4	Isoform 4 of Interleukin enhancer-binding factor 3 OS=Homo sapiens GN=ILF3 - [ILF3_HUMAN]	80.408	28.22	17	16	16	21	3.86354e+07	0.946111	21	12.7625	1.06109	21	10.4201	0.812494	21	14.3579	698	75.4608	8.41162
Q9NWU1-2	Isoform 2 of 3-oxoacyl-[acyl-carrier-protein] synthase, mitochondrial OS=Homo sapiens GN=OXSM - [OXSM_HUMAN]	8.1183	10.64	2	2	2	2	1.20051e+07	0.945704	2	3.77865	1.16689	2	2.2757	0.977827	2	9.19777	376	40.0094	7.88428
O00625	Pirin OS=Homo sapiens GN=PIR PE=1 SV=1 - [PIR_HUMAN]	37.7928	28.62	1	6	6	10	4.96843e+07	0.945631	10	21.6426	0.922221	10	7.69266	0.96079	10	7.47972	290	32.0933	6.91748
G3V572	Zinc finger CCCH domain-containing protein 14 (Fragment) OS=Homo sapiens GN=ZC3H14 PE=1 SV=5 - [G3V572_HUMAN]	3.22989	6.77	12	1	1	1	6.75799e+06	0.945585	1		1.29875	1		0.934422	1		133	14.7685	9.45166
Q9UEE9	Craniofacial development protein 1 OS=Homo sapiens GN=CFDP1 PE=1 SV=1 - [CFDP1_HUMAN]	16.9343	18.73	2	5	5	5	3.59243e+07	0.94555	5	15.338	0.896067	5	14.0071	0.983505	5	4.57034	299	33.5726	4.80518
O75223	Gamma-glutamylcyclotransferase OS=Homo sapiens GN=GGCT PE=1 SV=1 - [GGCT_HUMAN]	29.5971	43.09	8	6	6	8	7.2113e+07	0.945053	7	20.2796	1.0269	8	6.18403	0.971412	8	9.64219	188	20.9943	5.13525
B4DEM9	Polymerase delta-interacting protein 2 OS=Homo sapiens GN=POLDIP2 PE=1 SV=1 - [B4DEM9_HUMAN]	13.2514	10.86	2	3	3	3	3.11347e+07	0.944179	3	8.11254	1.05043	3	6.54883	1.10453	3	4.34286	350	39.847	8.42627
P62316	Small nuclear ribonucleoprotein Sm D2 OS=Homo sapiens GN=SNRPD2 PE=1 SV=1 - [SMD2_HUMAN]	25.0589	44.92	3	5	5	6	8.60471e+07	0.943651	6	22.2867	1.19838	6	16.9748	0.979659	6	7.23959	118	13.5182	9.90576
Q92769-3	Isoform 2 of Histone deacetylase 2 OS=Homo sapiens GN=HDAC2 - [HDAC2_HUMAN]	10.4554	8.3	12	1	3	3	67880053	0.943502	1		1.16752	1		0.945092	1		458	51.9653	5.74463
Q96MW1-2	Isoform 2 of Coiled-coil domain-containing protein 43 OS=Homo sapiens GN=CCDC43 - [CCD43_HUMAN]	4.68021	10.39	3	1	1	1	2.77126e+07	0.943369	1		0.885313	1		0.988895	1		154	16.7474	4.48779
P06737-2	Isoform 2 of Glycogen phosphorylase, liver form OS=Homo sapiens GN=PYGL - [PYGL_HUMAN]	94.2173	28.29	3	14	19	26	1.2786e+08	0.943164	18	16.9868	1.03588	18	9.20555	1.03528	18	7.01108	813	93.0751	7.29834
P17655	Calpain-2 catalytic subunit OS=Homo sapiens GN=CAPN2 PE=1 SV=6 - [CAN2_HUMAN]	112.921	31.86	3	13	13	26	1.56747e+08	0.942422	24	17.5627	0.76642	25	12.1835	0.986828	25	13.6838	700	79.9448	4.98291
P52943	Cysteine-rich protein 2 OS=Homo sapiens GN=CRIP2 PE=1 SV=1 - [CRIP2_HUMAN]	14.7042	15.87	4	3	3	4	7.23261e+07	0.942416	4	12.3166	0.937581	4	5.99481	0.994915	4	1.32497	208	22.478	8.71924
Q92917	G patch domain and KOW motifs-containing protein OS=Homo sapiens GN=GPKOW PE=1 SV=2 - [GPKOW_HUMAN]	21.5287	16.18	1	5	5	7	1.28314e+07	0.942294	6	25.5807	0.922164	6	10.2302	1.06571	6	10.6988	476	52.1966	6.15088
K7EIM1	Echinoderm microtubule-associated protein-like 2 (Fragment) OS=Homo sapiens GN=EML2 PE=1 SV=1 - [K7EIM1_HUMAN]	2.99972	18.92	10	1	1	1	2.39377e+06	0.942105	1		0.801008	1		1.16553	1		111	12.5964	7.34229
P62995-3	Isoform 3 of Transformer-2 protein homolog beta OS=Homo sapiens GN=TRA2B - [TRA2B_HUMAN]	7.18896	12.77	4	2	2	2	4.11331e+07	0.942089	2	6.04845	1.28739	2	5.78278	0.958916	2	7.13565	188	21.9217	10.1548
X6R6Z1	Interleukin enhancer-binding factor 2 (Fragment) OS=Homo sapiens GN=ILF2 PE=1 SV=1 - [X6R6Z1_HUMAN]	44.9261	85.22	4	5	5	11	3.94519e+07	0.942055	10	9.47878	1.05163	10	9.72043	0.918289	10	16.1485	115	12.3746	5.17334
Q9NT62-2	Isoform 2 of Ubiquitin-like-conjugating enzyme ATG3 OS=Homo sapiens GN=ATG3 - [ATG3_HUMAN]	13.8387	11.25	4	3	3	4	3.06322e+07	0.942045	4	10.4502	0.926789	4	15.7052	0.823199	4	4.48428	311	35.4444	4.79248
O75937	DnaJ homolog subfamily C member 8 OS=Homo sapiens GN=DNAJC8 PE=1 SV=2 - [DNJC8_HUMAN]	30.4999	34.78	2	8	8	9	1.27719e+08	0.941973	8	12.2372	1.08848	8	13.7998	0.953665	8	4.99654	253	29.8234	9.05615
A6NHH0	Prostaglandin E synthase 2 OS=Homo sapiens GN=PTGES2 PE=1 SV=2 - [A6NHH0_HUMAN]	6.54339	4.84	3	1	1	2	8.86108e+06	0.941874	2	2.06577	1.0404	2	7.78215	1.05771	2	2.39012	186	21.3237	6.69775
Q6FI81	Anamorsin OS=Homo sapiens GN=CIAPIN1 PE=1 SV=2 - [CPIN1_HUMAN]	36.3138	31.41	9	9	9	10	1.00767e+08	0.941638	10	19.3462	0.868831	10	8.7058	1.02993	10	4.72401	312	33.5611	5.61768
P35241	Radixin OS=Homo sapiens GN=RDX PE=1 SV=1 - [RADI_HUMAN]	156.054	53.52	13	19	29	41	4.9477e+08	0.941504	25	16.7523	1.15127	25	12.3381	1.02258	25	9.26007	583	68.5214	6.3667
Q86VP6	Cullin-associated NEDD8-dissociated protein 1 OS=Homo sapiens GN=CAND1 PE=1 SV=2 - [CAND1_HUMAN]	140.511	23.01	9	22	22	36	1.23928e+08	0.941183	36	25.4754	0.798207	36	11.4284	1.12131	36	7.55146	1230	136.289	5.78271
F5H265	Polyubiquitin-C (Fragment) OS=Homo sapiens GN=UBC PE=1 SV=1 - [F5H265_HUMAN]	23.1939	65.77	26	4	4	6	1.03959e+08	0.941119	6	14.6292	0.990133	6	8.42504	0.920442	6	7.27351	149	16.8311	6.58057
Q9NUQ9	Protein FAM49B OS=Homo sapiens GN=FAM49B PE=1 SV=1 - [FA49B_HUMAN]	66.775	54.32	14	13	13	17	9.43575e+07	0.940431	17	13.3029	0.912389	17	16.9166	1.03823	17	8.04281	324	36.7246	6.06201
Q9BVG4	Protein PBDC1 OS=Homo sapiens GN=PBDC1 PE=1 SV=1 - [PBDC1_HUMAN]	21.1803	28.76	2	5	5	6	2.19771e+07	0.940235	6	10.7502	0.821082	6	9.89908	1.09752	6	11.5361	233	26.0407	4.79248
Q13363-2	Isoform 2 of C-terminal-binding protein 1 OS=Homo sapiens GN=CTBP1 - [CTBP1_HUMAN]	16.4985	11.42	10	2	3	4	3.97685e+07	0.940146	2	35.6914	1.0177	2	8.39169	0.983191	2	5.17388	429	46.3758	6.65381
P06756-3	Isoform 3 of Integrin alpha-V OS=Homo sapiens GN=ITGAV - [ITAV_HUMAN]	11.891	5.39	4	3	3	3	8.9363e+06	0.940108	3	5.30743	0.842246	3	0.291482	1.14007	3	8.79249	1002	111.061	5.61768
C9JRH2	Regulator of chromosome condensation (Fragment) OS=Homo sapiens GN=RCC1 PE=1 SV=1 - [C9JRH2_HUMAN]	3.03588	6.52	7	1	1	1	4.34596e+06	0.940098	1		0.961457	1		0.895386	1		230	24.4496	7.41553
Q9GZT8-3	Isoform 3 of NIF3-like protein 1 OS=Homo sapiens GN=NIF3L1 - [GTPC1_HUMAN]	11.3318	7.37	3	1	2	3	1.5707e+07	0.939612	1		1.16939	1		1.04169	1		285	32.1436	8.67529
Q9UK45	U6 snRNA-associated Sm-like protein LSm7 OS=Homo sapiens GN=LSM7 PE=1 SV=1 - [LSM7_HUMAN]	6.77789	32.04	3	2	2	2	2.64874e+07	0.938913	2	9.10044	1.28496	2	45.3898	0.91147	2	6.89078	103	11.595	5.2749
Q53T59	HCLS1-binding protein 3 OS=Homo sapiens GN=HS1BP3 PE=1 SV=1 - [H1BP3_HUMAN]	14.3264	14.29	5	4	4	4	6.21338e+06	0.938768	4	4.80386	0.975089	4	21.0925	0.968488	4	3.48528	392	42.7539	5.0083
J3KNE3	Platelet-activating factor acetylhydrolase IB subunit beta (Fragment) OS=Homo sapiens GN=PAFAH1B2 PE=1 SV=1 - [J3KNE3_HUMAN]	8.17013	21.71	2	1	1	2	19531685	0.938608	2	12.2544	0.908815	2	9.22072	0.898772	2	2.96768	175	18.3455	6.26514
P40939	Trifunctional enzyme subunit alpha, mitochondrial OS=Homo sapiens GN=HADHA PE=1 SV=2 - [ECHA_HUMAN]	29.9265	11.66	3	7	7	8	2.02394e+07	0.938419	8	25.7409	1.1717	8	9.25426	1.06629	8	12.5698	763	82.9469	9.0415
F5H0Q4	Diablo homolog, mitochondrial (Fragment) OS=Homo sapiens GN=DIABLO PE=1 SV=1 - [F5H0Q4_HUMAN]	3.54215	22.08	11	1	1	1	4.87336e+06	0.937618	1		0.972905	1		1.0129	1		77	8.84439	5.0083
Q3LXA3	Bifunctional ATP-dependent dihydroxyacetone kinase/FAD-AMP lyase (cyclizing) OS=Homo sapiens GN=DAK PE=1 SV=2 - [DHAK_HUMAN]	36.0092	20.17	5	8	8	9	2.9474e+07	0.937494	9	8.45213	0.891862	9	8.33161	1.03945	9	8.13105	575	58.91	7.48877
Q9H267-2	Isoform 2 of Vacuolar protein sorting-associated protein 33B OS=Homo sapiens GN=VPS33B - [VP33B_HUMAN]	3.27269	1.9	3	1	1	1	5.79763e+06	0.937218	1		0.894693	1		1.10926	1		526	59.9937	6.41748
P46821	Microtubule-associated protein 1B OS=Homo sapiens GN=MAP1B PE=1 SV=2 - [MAP1B_HUMAN]	236.153	23.95	5	44	44	58	1.38907e+08	0.937001	58	21.1108	0.863735	58	16.9868	0.945717	58	13.1695	2468	270.468	4.80518
P61769	Beta-2-microglobulin OS=Homo sapiens GN=B2M PE=1 SV=1 - [B2MG_HUMAN]	20.7636	29.41	2	2	2	4	4.4848e+07	0.936921	4	3.99974	1.10861	4	7.99754	1.03774	4	2.47966	119	13.7059	6.52197
E9PC71	Hippocalcin-like protein 1 OS=Homo sapiens GN=HPCAL1 PE=1 SV=1 - [E9PC71_HUMAN]	3.07576	7.43	3	1	1	1	5.16504e+06	0.936387	1		0.733707	1		1.54264	1		175	20.2588	5.68115
B3KPX4	2-hydroxyacyl-CoA lyase 1 OS=Homo sapiens GN=HACL1 PE=1 SV=1 - [B3KPX4_HUMAN]	7.21683	5.93	5	2	2	2	1.22494e+07	0.935987	2	0.000451763	1.11602	2	18.9898	0.973808	2	6.43813	337	37.598	5.71924
E7EQ01	Caspase-8 (Fragment) OS=Homo sapiens GN=CASP8 PE=1 SV=1 - [E7EQ01_HUMAN]	4.24815	15.52	14	1	1	1	6.52179e+06	0.935825	1		0.791363	1		0.901749	1		116	13.9162	5.03369
P52272-2	Isoform 2 of Heterogeneous nuclear ribonucleoprotein M OS=Homo sapiens GN=HNRNPM - [HNRPM_HUMAN]	21.4931	9.99	11	6	6	6	3.58147e+07	0.935751	6	32.5026	1.31394	6	19.1217	0.994561	6	5.71085	691	73.5724	8.82178
A0A0D9SG07	Band 4.1-like protein 1 OS=Homo sapiens GN=EPB41L1 PE=4 SV=1 - [A0A0D9SG07_HUMAN]	6.61188	2.69	9	2	2	2	1.87444e+07	0.935318	2	13.6448	0.918045	2	2.84986	1.0641	2	6.57439	670	75.4444	7.2251
P26583	High mobility group protein B2 OS=Homo sapiens GN=HMGB2 PE=1 SV=2 - [HMGB2_HUMAN]	53.0073	21.05	2	4	6	14	1.53878e+08	0.934991	5	11.0939	1.04534	5	8.70459	0.986607	5	1.59366	209	24.0187	7.81104
B7Z385	Adenylyl cyclase-associated protein OS=Homo sapiens GN=CAP2 PE=1 SV=1 - [B7Z385_HUMAN]	6.30419	6.85	6	2	2	2	6.07715e+06	0.93492	2	12.0637	0.840103	2	4.73438	1.31744	2	3.00799	365	39.8862	5.57959
O43865-2	Isoform 2 of Putative adenosylhomocysteinase 2 OS=Homo sapiens GN=AHCYL1 - [SAHH2_HUMAN]	11.3481	6.21	7	2	3	3	8.75231e+07	0.934741	1		1.48522	1		1.06373	1		483	53.7189	7.44482
Q68CZ2	Tensin-3 OS=Homo sapiens GN=TNS3 PE=1 SV=2 - [TENS3_HUMAN]	23.7578	5.81	4	5	5	6	2.06308e+07	0.934471	6	23.0193	1.0358	6	29.4186	1.04315	6	3.03539	1445	155.169	6.81494
Q9UPQ0-9	Isoform 9 of LIM and calponin homology domains-containing protein 1 OS=Homo sapiens GN=LIMCH1 - [LIMC1_HUMAN]	18.2469	7.75	14	5	5	5	1.3531e+07	0.934315	5	7.05755	1.10526	5	19.6018	0.998018	5	8.96358	890	100.672	6.29053
P56545	C-terminal-binding protein 2 OS=Homo sapiens GN=CTBP2 PE=1 SV=1 - [CTBP2_HUMAN]	14.8093	11.69	6	2	3	4	3.80663e+07	0.933786	2	46.0556	1.22058	2	6.64534	0.966989	2	2.96874	445	48.9141	6.94678
Q02218-2	Isoform 2 of 2-oxoglutarate dehydrogenase, mitochondrial OS=Homo sapiens GN=OGDH - [ODO1_HUMAN]	29.2727	11.58	11	7	7	8	3.66943e+07	0.933734	7	11.4829	1.26791	8	8.79512	0.976351	8	7.67153	1019	115.44	7.02002
H0Y5J9	TRIO and F-actin-binding protein (Fragment) OS=Homo sapiens GN=TRIOBP PE=1 SV=1 - [H0Y5J9_HUMAN]	3.68282	4.18	7	1	1	1	9.47606e+06	0.933171	1		1.11939	1		0.9572	1		311	34.4246	8.90967
P55327-2	Isoform 2 of Tumor protein D52 OS=Homo sapiens GN=TPD52 - [TPD52_HUMAN]	33.9285	34.24	12	5	5	8	7.2368e+07	0.933005	8	13.948	0.855952	8	8.01136	1.01759	8	8.35286	184	19.8512	4.95752
Q14152	Eukaryotic translation initiation factor 3 subunit A OS=Homo sapiens GN=EIF3A PE=1 SV=1 - [EIF3A_HUMAN]	23.8133	5.79	2	7	7	7	4.74448e+07	0.932902	7	39.7247	1.13104	7	21.1751	0.940091	7	15.3216	1382	166.468	6.78564
P46013-2	Isoform Short of Antigen KI-67 OS=Homo sapiens GN=MKI67 - [KI67_HUMAN]	35.003	7.11	3	10	10	10	1.18335e+07	0.93241	10	11.2794	1.45769	10	7.23961	0.961714	10	12.3459	2896	319.248	9.51025
G3V323	Glutathione peroxidase OS=Homo sapiens GN=GPX2 PE=1 SV=1 - [G3V323_HUMAN]	3.91643	17.95	5	1	1	1	9.23658e+06	0.932375	1		1.24818	1		1.12065	1		78	8.73132	7.79639
Q99471	Prefoldin subunit 5 OS=Homo sapiens GN=PFDN5 PE=1 SV=2 - [PFD5_HUMAN]	46.4741	42.21	5	6	6	11	1.25938e+08	0.931965	11	14.4807	0.958544	11	7.92255	1.02188	11	4.2143	154	17.317	6.32861
O43493-4	Isoform 4 of Trans-Golgi network integral membrane protein 2 OS=Homo sapiens GN=TGOLN2 - [TGON2_HUMAN]	6.54503	7.65	8	2	2	2	6.87389e+06	0.93164	2	30.0578	1.1403	2	32.9029	0.739295	2	21.44	379	39.5393	5.59229
O95218-2	Isoform 2 of Zinc finger Ran-binding domain-containing protein 2 OS=Homo sapiens GN=ZRANB2 - [ZRAB2_HUMAN]	9.63314	7.81	3	2	2	3	3.10335e+07	0.931139	3	27.5126	1.10668	3	15.6753	1.05402	3	10.9874	320	36.2965	9.75928
Q71UI9-3	Isoform 3 of Histone H2A.V OS=Homo sapiens GN=H2AFV - [H2AV_HUMAN]	20.3631	34.44	7	2	2	5	2.30702e+08	0.930878	4	6.348	1.11677	4	2.78061	0.935781	4	3.22431	90	9.3693	10.4917
H0Y4X3	RNA-binding protein 39 (Fragment) OS=Homo sapiens GN=RBM39 PE=1 SV=5 - [H0Y4X3_HUMAN]	11.2932	16.02	15	3	3	3	5.89145e+06	0.930323	3	7.63612	1.03074	2	11.7729	0.986897	3	3.4972	337	36.6725	5.60498
O43852	Calumenin OS=Homo sapiens GN=CALU PE=1 SV=2 - [CALU_HUMAN]	150.312	60.95	12	4	18	36	4.71783e+08	0.930258	6	14.5881	1.18484	6	12.8853	0.961211	6	4.2862	315	37.0835	4.64014
E7EVX8	U4/U6 small nuclear ribonucleoprotein Prp31 OS=Homo sapiens GN=PRPF31 PE=1 SV=1 - [E7EVX8_HUMAN]	11.8598	9.33	8	3	3	3	8.56302e+06	0.930229	3	2.06771	0.993346	3	1.67402	0.880213	3	10.4709	493	54.732	5.78271
F6U784	Ras-related protein Rap-2a OS=Homo sapiens GN=RAP2A PE=4 SV=1 - [F6U784_HUMAN]	3.6768	10.19	4	1	1	1	9.4998e+06	0.929817	1		0.724821	1		1.25044	1		108	12.2784	5.51611
Q5T179	Cyclin-dependent kinases regulatory subunit OS=Homo sapiens GN=CKS1B PE=1 SV=1 - [Q5T179_HUMAN]	13.2411	38.81	3	2	3	4	2.76404e+07	0.92974	3	0.143935	1.19872	3	3.16466	0.993675	3	17.1249	67	8.0218	6.354
P53597	Succinyl-CoA ligase [ADP/GDP-forming] subunit alpha, mitochondrial OS=Homo sapiens GN=SUCLG1 PE=1 SV=4 - [SUCA_HUMAN]	35.914	21.97	2	6	6	9	1.2487e+08	0.929574	9	11.2404	1.16064	9	10.741	0.954668	9	8.31006	346	36.2268	8.79248
Q9NTM9	Copper homeostasis protein cutC homolog OS=Homo sapiens GN=CUTC PE=1 SV=1 - [CUTC_HUMAN]	5.86236	5.49	1	1	1	1	4.07022e+07	0.929192	1		1.24255	1		1.0361	1		273	29.322	8.17725
P35579	Myosin-9 OS=Homo sapiens GN=MYH9 PE=1 SV=4 - [MYH9_HUMAN]	916.138	54.9	6	98	110	217	9.22572e+08	0.929145	192	27.5085	1.04132	192	30.1349	1.16723	192	13.5971	1960	226.392	5.60498
O60749-2	Isoform 2 of Sorting nexin-2 OS=Homo sapiens GN=SNX2 - [SNX2_HUMAN]	27.4986	21.64	3	5	7	7	1.53738e+07	0.928897	5	5.86292	0.819561	5	25.2097	1.00482	5	4.88078	402	46.0687	7.23975
Q16762	Thiosulfate sulfurtransferase OS=Homo sapiens GN=TST PE=1 SV=4 - [THTR_HUMAN]	44.4573	30.98	2	6	6	11	1.23179e+08	0.928582	11	29.5711	1.06426	11	17.4317	1.02961	11	12.8876	297	33.4078	7.25439
F8WBV5	Thioredoxin domain-containing protein 9 OS=Homo sapiens GN=TXNDC9 PE=1 SV=1 - [F8WBV5_HUMAN]	3.46369	17.19	6	1	1	1	1.87909e+07	0.928147	1		1.00433	1		0.997942	1		64	7.5889	4.99561
Q96BJ3	Axin interactor, dorsalization-associated protein OS=Homo sapiens GN=AIDA PE=1 SV=1 - [AIDA_HUMAN]	20.4307	18.95	3	5	5	6	2.32527e+07	0.928098	6	20.8824	0.964711	6	10.459	1.07061	6	5.68346	306	35.0013	6.55127
P12004	Proliferating cell nuclear antigen OS=Homo sapiens GN=PCNA PE=1 SV=1 - [PCNA_HUMAN]	205.832	77.01	1	16	16	51	5.99039e+08	0.927887	49	11.0423	1.02479	49	17.3276	0.992662	49	9.61762	261	28.7503	4.69092
Q14195-2	Isoform LCRMP-4 of Dihydropyrimidinase-related protein 3 OS=Homo sapiens GN=DPYSL3 - [DPYL3_HUMAN]	102.049	44.74	5	17	19	26	3.49645e+07	0.927732	21	15.3192	0.909835	21	12.8659	1.04936	21	11.7043	684	73.8649	6.354
D6RFM0	Ubiquitin-conjugating enzyme E2 D2 (Fragment) OS=Homo sapiens GN=UBE2D2 PE=3 SV=1 - [D6RFM0_HUMAN]	15.2231	54.08	16	3	3	4	1.21055e+07	0.927714	3	11.7617	0.87629	3	16.4761	0.997504	3	5.70917	98	11.0576	6.75635
Q8NDI1-3	Isoform 3 of EH domain-binding protein 1 OS=Homo sapiens GN=EHBP1 - [EHBP1_HUMAN]	10.9723	4.4	4	3	3	3	4.97857e+06	0.927041	3	21.071	0.902103	3	26.4848	1.17036	3	0.743353	1160	132.241	5.84619
A0A0B4J2C2	Discs, large (Drosophila) homolog-associated protein 4, isoform CRA_b OS=Homo sapiens GN=DLGAP4 PE=1 SV=1 - [A0A0B4J2C2_HUMAN]	14.5901	13.33	7	3	3	4	3.07067e+07	0.926924	4	12.1626	0.997122	4	7.10053	0.916378	4	3.99217	285	31.6428	5.87158
Q9HAV7	GrpE protein homolog 1, mitochondrial OS=Homo sapiens GN=GRPEL1 PE=1 SV=2 - [GRPE1_HUMAN]	20.6015	21.66	1	4	4	5	6.82439e+07	0.926627	5	7.89575	1.06187	5	1.84993	1.00952	5	4.80053	217	24.2639	8.11865
Q9Y5S9-2	Isoform 2 of RNA-binding protein 8A OS=Homo sapiens GN=RBM8A - [RBM8A_HUMAN]	11.8891	22.54	2	2	2	3	1.3869e+07	0.926428	3	6.27277	1.15947	3	10.8742	1.08952	3	1.13969	173	19.7477	5.92236
H0Y4Q3	Ran GTPase-activating protein 1 (Fragment) OS=Homo sapiens GN=RANGAP1 PE=1 SV=1 - [H0Y4Q3_HUMAN]	3.53385	4.74	2	1	1	1	1.46423e+07	0.926221	1		0.939381	1		1.01467	1		253	26.89	5.13525
P18206-2	Isoform 1 of Vinculin OS=Homo sapiens GN=VCL - [VINC_HUMAN]	334.84	52.81	5	42	42	83	3.81066e+08	0.925985	81	12.4421	0.974709	81	10.7215	0.991114	82	8.2852	1066	116.649	6.0874
P07384	Calpain-1 catalytic subunit OS=Homo sapiens GN=CAPN1 PE=1 SV=1 - [CAN1_HUMAN]	29.88	9.1	11	6	6	8	3.65315e+07	0.925547	8	8.54494	0.90528	8	23.0751	1.08482	8	7.99793	714	81.8382	5.66846
P51665	26S proteasome non-ATPase regulatory subunit 7 OS=Homo sapiens GN=PSMD7 PE=1 SV=2 - [PSMD7_HUMAN]	18.8828	17.59	3	4	4	5	4.89711e+07	0.925348	5	19.0441	0.94985	5	7.86114	1.1743	5	7.06964	324	37.0025	6.771
Q9BTT0	Acidic leucine-rich nuclear phosphoprotein 32 family member E OS=Homo sapiens GN=ANP32E PE=1 SV=1 - [AN32E_HUMAN]	39.6907	25.75	6	5	5	9	1.25126e+08	0.925129	9	22.1515	0.991585	9	12.5049	1.00028	9	10.0451	268	30.6738	3.85303
O60664-4	Isoform 4 of Perilipin-3 OS=Homo sapiens GN=PLIN3 - [PLIN3_HUMAN]	35.6937	28.91	7	7	7	9	2.18791e+07	0.924404	9	15.6925	0.994359	9	7.3	1.084	9	8.48753	422	45.7752	5.42725
P35580	Myosin-10 OS=Homo sapiens GN=MYH10 PE=1 SV=3 - [MYH10_HUMAN]	125.652	15.69	7	16	25	33	5.12236e+08	0.92418	19	21.0675	1.09794	19	14.8234	1.06332	19	13.2114	1976	228.858	5.5415
Q9UHD8-7	Isoform 7 of Septin-9 OS=Homo sapiens GN=SEPT9 - [SEPT9_HUMAN]	112.63	49.03	26	24	24	30	1.22903e+08	0.924068	30	19.9143	0.808963	30	22.1451	1.13796	30	8.65246	567	63.4628	8.66064
P63208	S-phase kinase-associated protein 1 OS=Homo sapiens GN=SKP1 PE=1 SV=2 - [SKP1_HUMAN]	47.429	69.33	8	8	8	12	206105995	0.923933	12	26.1407	1.0165	12	7.77238	0.977541	12	8.02702	163	18.6462	4.53857
A0A087X020	Ribosome maturation protein SBDS OS=Homo sapiens GN=SBDS PE=1 SV=1 - [A0A087X020_HUMAN]	22.9743	35.2	3	6	6	6	6.59559e+07	0.923933	5	13.9752	0.985551	5	12.9637	0.954908	6	9.15341	250	28.8463	8.74854
A0A087X1B2	U4/U6.U5 tri-snRNP-associated protein 2 OS=Homo sapiens GN=USP39 PE=1 SV=1 - [A0A087X1B2_HUMAN]	23.2979	20.33	8	6	6	6	1.22641e+07	0.923565	6	14.9969	1.15943	6	17.1712	1.07595	6	6.1779	487	56.3641	8.38232
Q9Y2U5	Mitogen-activated protein kinase kinase kinase 2 OS=Homo sapiens GN=MAP3K2 PE=1 SV=2 - [M3K2_HUMAN]	3.0436	2.1	1	1	1	1	2.27346e+06	0.923443	1		0.76101	1		1.04877	1		619	69.6972	8.00146
Q07955	Serine/arginine-rich splicing factor 1 OS=Homo sapiens GN=SRSF1 PE=1 SV=2 - [SRSF1_HUMAN]	19.9954	23.79	7	6	6	6	5.23015e+07	0.923185	6	9.92179	1.21029	6	20.3494	0.993077	6	13.9915	248	27.7278	10.3599
H7C463	MICOS complex subunit MIC60 (Fragment) OS=Homo sapiens GN=IMMT PE=1 SV=1 - [H7C463_HUMAN]	7.08302	1.79	7	1	1	2	7.62973e+06	0.923043	2	15.1662	1.1759	2	3.61388	0.745375	2	6.12665	613	68.1333	6.06201
Q15758-3	Isoform 3 of Neutral amino acid transporter B(0) OS=Homo sapiens GN=SLC1A5 - [AAAT_HUMAN]	9.18527	9.58	4	2	2	3	9.59584e+06	0.9228	3	3.24167	0.820748	3	3.26958	1.18401	3	2.89475	313	33.688	5.41455
K7ENX8	Cold-inducible RNA-binding protein (Fragment) OS=Homo sapiens GN=CIRBP PE=1 SV=2 - [K7ENX8_HUMAN]	3.48263	13.75	12	1	1	1	6.65207e+06	0.922709	1		1.17811	1		0.866842	1		80	8.90833	4.80518
H7C5U2	Integrin beta (Fragment) OS=Homo sapiens GN=ITGB5 PE=1 SV=1 - [H7C5U2_HUMAN]	14.1073	12.72	4	3	3	3	1.58617e+07	0.922438	3	0.425837	0.75761	3	5.39418	1.09274	3	10.9316	401	43.7308	5.17334
A0A087X142	Septin-8 OS=Homo sapiens GN=SEPT8 PE=1 SV=1 - [A0A087X142_HUMAN]	44.1373	22.3	10	3	5	11	7.25394e+07	0.922394	3	0.0344093	0.803816	3	4.42063	1.11997	3	10.1464	426	49.3251	6.20166
O95302	Peptidyl-prolyl cis-trans isomerase FKBP9 OS=Homo sapiens GN=FKBP9 PE=1 SV=2 - [FKBP9_HUMAN]	21.672	12.63	5	5	5	6	2.23546e+07	0.922383	6	18.7074	0.970614	6	13.1599	1.02332	6	12.7811	570	63.0435	5.08447
Q9NRR5	Ubiquilin-4 OS=Homo sapiens GN=UBQLN4 PE=1 SV=2 - [UBQL4_HUMAN]	11.6127	6.49	3	2	3	3	1.60257e+07	0.922086	2	7.52671	1.34482	2	12.5134	0.851341	2	6.94363	601	63.8124	5.22412
P60981-2	Isoform 2 of Destrin OS=Homo sapiens GN=DSTN - [DEST_HUMAN]	226.893	76.35	3	17	17	58	8.69715e+08	0.92176	56	15.8068	0.981885	56	18.2226	1.00041	56	8.73787	148	16.6096	8.33838
Q9Y6N5	Sulfide:quinone oxidoreductase, mitochondrial OS=Homo sapiens GN=SQRDL PE=1 SV=1 - [SQRD_HUMAN]	16.4782	13.56	5	5	5	5	7.27677e+06	0.921093	5	6.32562	1.02417	5	4.21015	0.957484	5	9.8177	450	49.9289	9.11475
E9PR95	Ester hydrolase C11orf54 (Fragment) OS=Homo sapiens GN=C11orf54 PE=1 SV=5 - [E9PR95_HUMAN]	7.39142	24.68	11	1	1	2	4.64224e+06	0.921045	2	40.2659	1.07537	2	14.1107	1.09086	2	6.98036	77	8.34631	5.96045
I6L8B7	Fatty acid-binding protein, epidermal OS=Homo sapiens GN=FABP5 PE=1 SV=1 - [I6L8B7_HUMAN]	36.6935	66.34	3	6	6	9	1.92214e+08	0.920969	9	16.7947	0.895411	9	12.169	0.864283	9	12.3829	101	11.2495	6.07471
Q9BWJ5	Splicing factor 3B subunit 5 OS=Homo sapiens GN=SF3B5 PE=1 SV=1 - [SF3B5_HUMAN]	3.61663	17.44	1	1	1	1	1.44571e+07	0.920779	1		0.838179	1		0.921502	1		86	10.1288	6.354
O95376	E3 ubiquitin-protein ligase ARIH2 OS=Homo sapiens GN=ARIH2 PE=1 SV=1 - [ARI2_HUMAN]	3.01017	2.84	1	1	1	1	7.91185e+06	0.920489	1		0.96589	1		1.06336	1		493	57.7811	5.63037
P36543-3	Isoform 3 of V-type proton ATPase subunit E 1 OS=Homo sapiens GN=ATP6V1E1 - [VATE1_HUMAN]	3.30094	3.57	5	1	1	1	2.81203e+07	0.919945	1		1.0298	1		1.00576	1		196	22.6918	7.1958
Q96GA7	Serine dehydratase-like OS=Homo sapiens GN=SDSL PE=1 SV=1 - [SDSL_HUMAN]	39.6792	26.14	4	7	7	9	2.71134e+07	0.9197	9	31.4038	1.03607	9	17.2523	1.07397	9	10.6227	329	34.6521	6.88818
E7EQ29	Beta-galactosidase OS=Homo sapiens GN=GLB1 PE=1 SV=1 - [E7EQ29_HUMAN]	7.55039	4.58	5	2	2	2	6.83386e+06	0.919543	2	17.6979	0.85019	2	4.75955	1.00043	2	1.08345	546	60.4445	6.84424
Q13564-2	Isoform 2 of NEDD8-activating enzyme E1 regulatory subunit OS=Homo sapiens GN=NAE1 - [ULA1_HUMAN]	16.7155	17.8	8	4	4	4	1.57365e+07	0.919012	3	7.60092	0.940529	3	9.41507	0.914852	3	11.1124	528	59.383	5.23682
P21291	Cysteine and glycine-rich protein 1 OS=Homo sapiens GN=CSRP1 PE=1 SV=3 - [CSRP1_HUMAN]	113.243	60.1	4	9	9	26	3.48976e+08	0.918838	25	23.489	0.962093	25	10.194	0.981747	25	5.29263	193	20.5538	8.57275
C9JAL9	Tether-containing UBX domain for GLUT4 OS=Homo sapiens GN=ASPSCR1 PE=1 SV=2 - [C9JAL9_HUMAN]	3.27452	27.59	6	1	1	1	3.72001e+06	0.918816	1		2.38261	1		0.907109	1		58	6.18009	7.88428
P47712	Cytosolic phospholipase A2 OS=Homo sapiens GN=PLA2G4A PE=1 SV=2 - [PA24A_HUMAN]	18.376	6.41	1	4	4	5	3.31541e+07	0.918815	5	13.4107	0.92851	5	8.94683	1.20682	5	5.29717	749	85.1842	5.37646
P30101	Protein disulfide-isomerase A3 OS=Homo sapiens GN=PDIA3 PE=1 SV=4 - [PDIA3_HUMAN]	358.256	69.31	1	27	34	87	8.53064e+08	0.91822	65	15.9788	1.07346	65	11.7914	0.959573	65	10.1455	505	56.7468	6.354
P67775	Serine/threonine-protein phosphatase 2A catalytic subunit alpha isoform OS=Homo sapiens GN=PPP2CA PE=1 SV=1 - [PP2AA_HUMAN]	44.014	43.04	9	1	7	10	1.29683e+08	0.918104	1		1.15011	1		1.03859	1		309	35.5714	5.5415
Q9BTW9	Tubulin-specific chaperone D OS=Homo sapiens GN=TBCD PE=1 SV=2 - [TBCD_HUMAN]	13.2873	3.27	5	3	3	3	1.15975e+07	0.917807	3	21.5392	1.07089	3	1.08528	0.992701	3	6.78525	1192	132.515	6.18896
Q9Y5Y2	Cytosolic Fe-S cluster assembly factor NUBP2 OS=Homo sapiens GN=NUBP2 PE=1 SV=1 - [NUBP2_HUMAN]	6.88253	15.5	5	2	2	2	9.79673e+06	0.917003	2	5.36475	1.0615	2	32.0885	1.01985	2	26.4829	271	28.8068	5.8335
P47224	Guanine nucleotide exchange factor MSS4 OS=Homo sapiens GN=RABIF PE=1 SV=2 - [MSS4_HUMAN]	6.13667	16.26	1	1	1	1	2.08384e+07	0.916973	1		1.02414	1		1.15257	1		123	13.8298	5.51611
A0A096LNV3	E3 ubiquitin-protein ligase RNF114 (Fragment) OS=Homo sapiens GN=RNF114 PE=1 SV=1 - [A0A096LNV3_HUMAN]	3.06921	4.26	4	1	1	1	2.0497e+07	0.916787	1		1.02246	1		1.03163	1		188	20.871	6.91748
P09874	Poly [ADP-ribose] polymerase 1 OS=Homo sapiens GN=PARP1 PE=1 SV=4 - [PARP1_HUMAN]	14.3327	4.64	1	4	4	4	1.56891e+07	0.916348	4	37.6361	1.17353	4	4.78273	0.982797	4	7.05064	1014	113.012	8.88037
H0YJV7	Transcriptional repressor protein YY1 (Fragment) OS=Homo sapiens GN=YY1 PE=1 SV=1 - [H0YJV7_HUMAN]	8.8296	14.74	3	2	2	2	1.05276e+07	0.916344	2	7.50483	1.10354	2	8.81829	0.942512	2	7.3919	190	20.8294	9.08545
K7EKE5	Tubulin gamma-1 chain OS=Homo sapiens GN=TUBG1 PE=4 SV=1 - [K7EKE5_HUMAN]	8.82769	32.59	4	2	2	2	1.56782e+07	0.916174	2	9.58836	0.924748	2	16.9745	1.05447	2	11.5	135	15.1633	4.51318
P09651-3	Isoform 2 of Heterogeneous nuclear ribonucleoprotein A1 OS=Homo sapiens GN=HNRNPA1 - [ROA1_HUMAN]	101.375	50.19	10	11	11	24	1.4704e+08	0.915997	23	20.8376	1.19006	23	15.2249	0.914107	23	10.5439	267	29.3682	9.14404
E9PNW4	CD59 glycoprotein OS=Homo sapiens GN=CD59 PE=1 SV=1 - [E9PNW4_HUMAN]	6.91747	23.15	4	2	2	2	7.17349e+07	0.915702	2	2.13122	0.868107	2	27.9784	1.16376	2	3.57046	108	11.9765	5.74463
Q5VW32-2	Isoform 2 of BRO1 domain-containing protein BROX OS=Homo sapiens GN=BROX - [BROX_HUMAN]	19.895	15.04	4	4	4	5	2.50764e+07	0.915574	5	10.5776	0.926829	5	2.70015	1.11485	5	15.6261	379	42.8448	7.6499
O75369-2	Isoform 2 of Filamin-B OS=Homo sapiens GN=FLNB - [FLNB_HUMAN]	625.597	48.6	13	87	92	150	4.09891e+08	0.915201	140	22.8591	1.01407	140	19.1496	1.12194	140	12.4086	2578	275.496	5.78271
P58546	Myotrophin OS=Homo sapiens GN=MTPN PE=1 SV=2 - [MTPN_HUMAN]	27.214	37.29	2	5	5	7	1.51031e+08	0.915034	7	14.8549	0.990504	7	10.632	0.97896	7	3.07363	118	12.8866	5.51611
A0A0B4J2A3	Protein phosphatase 1 regulatory subunit 14A OS=Homo sapiens GN=PPP1R14A PE=1 SV=1 - [A0A0B4J2A3_HUMAN]	3.88809	20.78	3	1	1	1	2.13923e+07	0.914705	1		0.927603	1		0.866265	1		77	8.67448	5.42725
Q6EEV4-2	Isoform 5 of DNA-directed RNA polymerase II subunit GRINL1A, isoforms 4/5 OS=Homo sapiens GN=POLR2M - [GL1AD_HUMAN]	3.9239	27.91	2	1	1	1	3.93495e+06	0.914217	1		0.691835	1		1.06036	1		86	8.82153	8.25049
P61020	Ras-related protein Rab-5B OS=Homo sapiens GN=RAB5B PE=1 SV=1 - [RAB5B_HUMAN]	27.9053	32.56	10	5	6	7	2.57427e+07	0.913728	6	7.31744	0.951689	6	9.93732	1.06492	6	7.3704	215	23.6919	8.1333
P31930	Cytochrome b-c1 complex subunit 1, mitochondrial OS=Homo sapiens GN=UQCRC1 PE=1 SV=3 - [QCR1_HUMAN]	12.1266	8.54	1	2	2	3	5.36009e+06	0.913562	3	27.5174	0.929149	3	13.8939	0.896031	3	1.73994	480	52.6124	6.3667
M0R3C3	Very-long-chain enoyl-CoA reductase OS=Homo sapiens GN=TECR PE=1 SV=1 - [M0R3C3_HUMAN]	3.48421	9.52	3	1	1	1	11458995	0.91334	1		0.871013	1		0.958712	1		105	11.7663	9.20264
J3QTB2	MICOS complex subunit MIC25 OS=Homo sapiens GN=CHCHD6 PE=1 SV=1 - [J3QTB2_HUMAN]	3.52447	11.43	4	1	1	1	4.23803e+06	0.912956	1		1.15237	1		0.798435	1		140	15.2938	9.08545
P61764	Syntaxin-binding protein 1 OS=Homo sapiens GN=STXBP1 PE=1 SV=1 - [STXB1_HUMAN]	6.94364	3.2	2	2	2	2	6.83304e+06	0.912648	2	17.1375	0.821752	2	2.54784	1.01751	2	2.89512	594	67.5259	6.96143
Q9BUE0	Mediator of RNA polymerase II transcription subunit 18 OS=Homo sapiens GN=MED18 PE=1 SV=1 - [MED18_HUMAN]	3.41974	6.73	1	1	1	1	1.21712e+07	0.912571	1		1.11291	1		0.899141	1		208	23.6469	6.53662
P51572	B-cell receptor-associated protein 31 OS=Homo sapiens GN=BCAP31 PE=1 SV=3 - [BAP31_HUMAN]	20.7478	26.83	7	5	5	6	5.9826e+07	0.912333	6	22.29	0.784964	6	22.7965	0.908187	6	7.95707	246	27.974	8.44092
P49915	GMP synthase [glutamine-hydrolyzing] OS=Homo sapiens GN=GMPS PE=1 SV=1 - [GUAA_HUMAN]	138.876	43	2	23	23	31	1.29197e+08	0.912222	30	28.6029	1.05328	30	12.7079	0.981855	30	9.29002	693	76.667	6.87354
B3KM87	Matrin-3 OS=Homo sapiens GN=MATR3 PE=1 SV=1 - [B3KM87_HUMAN]	14.1453	10.41	8	4	4	4	2.0627e+07	0.911977	4	7.85841	1.38624	4	3.53436	0.949871	4	3.65034	509	56.7005	5.85889
G3V1A4	Cofilin 1 (Non-muscle), isoform CRA_a OS=Homo sapiens GN=CFL1 PE=1 SV=1 - [G3V1A4_HUMAN]	395.71	82.55	7	18	22	95	4.6858e+09	0.911213	77	15.1137	0.986775	77	11.1362	0.952426	77	8.14732	149	16.8008	8.35303
K7EQB1	Syntaxin-8 OS=Homo sapiens GN=STX8 PE=1 SV=1 - [K7EQB1_HUMAN]	4.30599	14.4	2	1	1	1	3.45558e+06	0.911057	1		0.901247	1		1.11844	1		125	14.1552	4.52588
Q8N999-3	Isoform 3 of Uncharacterized protein C12orf29 OS=Homo sapiens GN=C12orf29 - [CL029_HUMAN]	3.61267	3.31	2	1	1	1	1.75099e+07	0.910682	1		1.08281	1		0.928132	1		302	34.7015	6.68311
Q5T6V5	UPF0553 protein C9orf64 OS=Homo sapiens GN=C9orf64 PE=1 SV=1 - [CI064_HUMAN]	8.22695	11.73	1	2	2	2	5.43823e+06	0.910484	2	10.1288	0.825039	2	21.1795	1.0902	2	6.36334	341	39.0038	5.88428
E5RGQ3	RWD domain-containing protein 1 (Fragment) OS=Homo sapiens GN=RWDD1 PE=1 SV=1 - [E5RGQ3_HUMAN]	10.9183	27.78	5	2	2	3	1.72317e+08	0.910291	3	13.3848	0.873449	3	6.57019	0.997193	3	1.05015	72	8.55658	6.1001
H0YCQ6	Glutamine-dependent NAD(+) synthetase (Fragment) OS=Homo sapiens GN=NADSYN1 PE=1 SV=1 - [H0YCQ6_HUMAN]	3.28767	3.47	3	1	1	1	7.64978e+06	0.90953	1		1.03142	1		1.03942	1		259	29.3964	6.62451
O60271-5	Isoform 5 of C-Jun-amino-terminal kinase-interacting protein 4 OS=Homo sapiens GN=SPAG9 - [JIP4_HUMAN]	36.5356	9.02	8	7	7	10	3.03917e+07	0.909261	10	4.23404	0.879863	10	16.4941	1.0485	10	6.38634	931	103.149	4.88135
Q5T8P6-6	Isoform 6 of RNA-binding protein 26 OS=Homo sapiens GN=RBM26 - [RBM26_HUMAN]	6.93578	17.5	5	2	2	2	6.86363e+06	0.909034	2	7.32636	0.854957	2	3.72652	1.02917	2	9.44999	120	13.6352	5.31299
Q8NI22-2	Isoform 2 of Multiple coagulation factor deficiency protein 2 OS=Homo sapiens GN=MCFD2 - [MCFD2_HUMAN]	7.96233	13.83	3	1	1	2	55609684	0.909008	2	5.54162	1.17015	2	5.63179	0.990343	2	12.6174	94	10.7111	4.41162
P49321	Nuclear autoantigenic sperm protein OS=Homo sapiens GN=NASP PE=1 SV=2 - [NASP_HUMAN]	114.168	30.46	12	17	17	28	2.473e+08	0.90884	28	14.2176	0.993023	28	11.2468	0.982775	28	9.53192	788	85.1861	4.29736
Q9NZL4	Hsp70-binding protein 1 OS=Homo sapiens GN=HSPBP1 PE=1 SV=1 - [HPBP1_HUMAN]	14.7705	12.71	3	3	3	4	2.68556e+07	0.9086	4	18.9287	0.998577	4	5.24797	1.17608	4	1.92823	362	39.4485	5.21143
F8W038	Chromatin complexes subunit BAP18 OS=Homo sapiens GN=C17orf49 PE=1 SV=1 - [F8W038_HUMAN]	16.5724	33.12	7	3	3	4	2.87717e+07	0.908468	4	14.1391	0.919862	4	12.9328	0.958594	4	16.3209	157	16.2795	8.76318
Q03252	Lamin-B2 OS=Homo sapiens GN=LMNB2 PE=1 SV=3 - [LMNB2_HUMAN]	56.2007	28.67	2	13	16	16	1.28729e+08	0.90842	13	14.3504	0.99385	13	16.3001	0.999899	13	8.51771	600	67.6475	5.35107
Q9Y490	Talin-1 OS=Homo sapiens GN=TLN1 PE=1 SV=3 - [TLN1_HUMAN]	325.448	34.16	1	56	56	79	1.06092e+08	0.908146	77	16.0082	0.943877	77	11.6216	1.10425	78	9.44221	2541	269.599	6.07471
P23193	Transcription elongation factor A protein 1 OS=Homo sapiens GN=TCEA1 PE=1 SV=2 - [TCEA1_HUMAN]	50.9726	25.91	7	8	8	13	5.67372e+07	0.908089	13	7.23303	0.985918	13	8.88293	0.995246	13	8.83947	301	33.948	8.38232
Q15365	Poly(rC)-binding protein 1 OS=Homo sapiens GN=PCBP1 PE=1 SV=2 - [PCBP1_HUMAN]	96.5234	37.36	15	5	10	24	1.54796e+08	0.907996	11	25.3625	0.854216	11	20.9206	1.07444	11	8.98433	356	37.4739	7.09326
E9PHI6	Cytoplasmic dynein 1 light intermediate chain 1 OS=Homo sapiens GN=DYNC1LI1 PE=1 SV=1 - [E9PHI6_HUMAN]	7.61057	5.9	2	2	2	2	1.44562e+07	0.907987	2	23.9351	0.86772	2	0.805616	1.0323	2	7.14137	407	43.1671	6.65381
B7ZAR1	T-complex protein 1 subunit epsilon OS=Homo sapiens GN=CCT5 PE=1 SV=1 - [B7ZAR1_HUMAN]	217.777	63.02	5	26	27	55	3.27445e+08	0.907789	49	14.8552	1.11535	49	10.0873	0.977466	49	10.1913	503	55.3136	5.47803
P27707	Deoxycytidine kinase OS=Homo sapiens GN=DCK PE=1 SV=1 - [DCK_HUMAN]	7.38173	8.85	3	2	2	2	3.81406e+07	0.907241	2	7.22825	0.95909	2	23.8275	0.968238	2	7.43113	260	30.4991	5.21143
Q16204	Coiled-coil domain-containing protein 6 OS=Homo sapiens GN=CCDC6 PE=1 SV=2 - [CCDC6_HUMAN]	21.8203	17.3	1	6	6	7	4.78878e+07	0.907172	6	25.6329	0.882496	6	15.3629	0.952364	6	12.6448	474	53.2578	7.34229
Q16626	Male-enhanced antigen 1 OS=Homo sapiens GN=MEA1 PE=1 SV=2 - [MEA1_HUMAN]	3.72879	7.03	1	1	1	1	2.17618e+07	0.907068	1		1.02235	1		0.891425	1		185	19.8924	4.22119
Q8WX93-8	Isoform 8 of Palladin OS=Homo sapiens GN=PALLD - [PALLD_HUMAN]	30.4026	14.67	16	8	8	8	4.4737e+07	0.906063	8	10.2887	0.994379	8	6.67998	1.04335	8	5.20888	777	85.8402	6.88818
Q7L014	Probable ATP-dependent RNA helicase DDX46 OS=Homo sapiens GN=DDX46 PE=1 SV=2 - [DDX46_HUMAN]	10.5168	3.39	3	2	3	3	3.15533e+07	0.906031	2	25.0484	0.924773	2	12.1456	1.24544	2	19.3409	1031	117.29	9.29053
B0S8I6	Protein FAM50A (Fragment) OS=Homo sapiens GN=FAM50A PE=1 SV=1 - [B0S8I6_HUMAN]	17.9225	20.77	3	5	5	5	4.86459e+07	0.905566	5	11.5843	1.00435	5	11.505	0.995745	5	4.38462	260	30.6746	5.49072
K7EPR7	Ubiquitin-conjugating enzyme E2 G1 (Fragment) OS=Homo sapiens GN=UBE2G1 PE=1 SV=1 - [K7EPR7_HUMAN]	12.4845	35.9	3	2	2	3	4.92193e+07	0.905499	3	0.999	1.12575	3	8.18975	0.993489	3	7.90926	78	8.97336	4.7417
H0Y9L0	Methionine aminopeptidase 1 (Fragment) OS=Homo sapiens GN=METAP1 PE=1 SV=1 - [H0Y9L0_HUMAN]	3.02796	27.27	3	1	1	1	5.7437e+06	0.905122	1		1.05861	1		0.881345	1		44	4.95236	8.08936
P18031	Tyrosine-protein phosphatase non-receptor type 1 OS=Homo sapiens GN=PTPN1 PE=1 SV=1 - [PTN1_HUMAN]	3.05315	1.61	1	1	1	1	8.98853e+06	0.905099	1		1.20624	1		0.935842	1		435	49.9348	6.26514
P04350	Tubulin beta-4A chain OS=Homo sapiens GN=TUBB4A PE=1 SV=2 - [TBB4A_HUMAN]	431.965	56.76	14	2	17	109	2.82438e+09	0.904838	2	29.7045	0.941221	2	10.6289	1.02018	2	3.06745	444	49.5539	4.88135
A0MZ66	Shootin-1 OS=Homo sapiens GN=KIAA1598 PE=1 SV=4 - [SHOT1_HUMAN]	94.0768	37.72	8	20	20	24	6.97228e+07	0.904486	24	8.16626	0.982895	24	11.4414	1.00509	24	5.45501	631	71.5957	5.32568
Q8TD19	Serine/threonine-protein kinase Nek9 OS=Homo sapiens GN=NEK9 PE=1 SV=2 - [NEK9_HUMAN]	3.62048	1.94	1	1	1	1	4.97972e+06	0.903969	1		0.960638	1		0.711092	1		979	107.1	5.74463
Q6P9B6	TLD domain-containing protein 1 OS=Homo sapiens GN=TLDC1 PE=1 SV=2 - [TLDC1_HUMAN]	9.63134	7.24	2	2	2	2	8.52221e+06	0.903696	2	16.3692	0.864411	2	11.3636	1.01971	2	21.5721	456	50.9611	6.23975
Q12904	Aminoacyl tRNA synthase complex-interacting multifunctional protein 1 OS=Homo sapiens GN=AIMP1 PE=1 SV=2 - [AIMP1_HUMAN]	49.1949	44.87	3	8	8	12	5.32083e+07	0.903527	12	19.5833	0.936846	12	15.3272	1.08711	12	4.91777	312	34.3311	8.42627
Q9UL46	Proteasome activator complex subunit 2 OS=Homo sapiens GN=PSME2 PE=1 SV=4 - [PSME2_HUMAN]	42.6594	34.31	4	7	7	11	1.56837e+08	0.903115	9	19.2725	0.976876	11	31.0592	1.00295	10	11.6146	239	27.3843	5.73193
P27797	Calreticulin OS=Homo sapiens GN=CALR PE=1 SV=1 - [CALR_HUMAN]	190.141	48.68	3	16	16	43	1.25105e+09	0.903053	43	14.1573	1.01117	43	7.58202	0.993512	43	10.3578	417	48.1118	4.43701
O14657	Torsin-1B OS=Homo sapiens GN=TOR1B PE=1 SV=2 - [TOR1B_HUMAN]	3.05091	3.27	1	1	1	1	3.44872e+06	0.902888	1		0.96651	1		1.29343	1		336	37.9548	8.54346
Q4G0N4-3	Isoform 3 of NAD kinase 2, mitochondrial OS=Homo sapiens GN=NADK2 - [NAKD2_HUMAN]	6.34111	10.75	6	2	2	2	9.04731e+06	0.902333	2	18.1777	1.0355	2	19.1469	0.881277	2	14.5938	279	31.6961	6.68311
Q96CS3	FAS-associated factor 2 OS=Homo sapiens GN=FAF2 PE=1 SV=2 - [FAF2_HUMAN]	3.59552	3.82	1	1	1	1	3.84744e+06	0.902254	1		0.955083	1		1.09773	1		445	52.5905	5.61768
P68104	Elongation factor 1-alpha 1 OS=Homo sapiens GN=EEF1A1 PE=1 SV=1 - [EF1A1_HUMAN]	1167.89	73.16	7	17	27	309	7699906192	0.902187	104	21.6182	1.00222	104	17.6237	1.0603	104	10.8943	462	50.1091	9.01221
O76003	Glutaredoxin-3 OS=Homo sapiens GN=GLRX3 PE=1 SV=2 - [GLRX3_HUMAN]	69.0592	39.7	1	13	13	18	1.17409e+08	0.902156	18	15.7783	0.877453	18	8.1521	1.05232	18	6.84807	335	37.4082	5.38916
Q14568	Heat shock protein HSP 90-alpha A2 OS=Homo sapiens GN=HSP90AA2P PE=1 SV=2 - [HS902_HUMAN]	177.858	27.41	1	1	9	55	2.63784e+09	0.902113	1		0.907796	1		1.01319	1		343	39.3404	4.65283
Q13618-3	Isoform 3 of Cullin-3 OS=Homo sapiens GN=CUL3 - [CUL3_HUMAN]	13.6558	6.98	3	4	4	4	1.31962e+07	0.902086	4	17.7257	0.809519	4	15.8794	1.02486	4	4.05362	702	81.0415	8.51416
C9J0B9	60S ribosomal export protein NMD3 (Fragment) OS=Homo sapiens GN=NMD3 PE=1 SV=1 - [C9J0B9_HUMAN]	3.68019	5.96	3	1	1	1	6.77106e+06	0.902028	1		0.848351	1		1.03253	1		218	25.0288	8.68994
Q8NBJ5	Procollagen galactosyltransferase 1 OS=Homo sapiens GN=COLGALT1 PE=1 SV=1 - [GT251_HUMAN]	11.1329	5.95	3	3	3	3	3.02438e+07	0.901452	3	12.4896	0.999932	3	14.3008	1.09457	3	4.39574	622	71.5905	7.31299
O95628-5	Isoform 5 of CCR4-NOT transcription complex subunit 4 OS=Homo sapiens GN=CNOT4 - [CNOT4_HUMAN]	3.19646	3.46	10	1	1	1	4.18402e+06	0.901439	1		0.961614	1		1.01859	1		433	48.4542	7.54736
P42285	Superkiller viralicidic activity 2-like 2 OS=Homo sapiens GN=SKIV2L2 PE=1 SV=3 - [SK2L2_HUMAN]	22.6875	7.49	3	7	7	7	2.17352e+07	0.901436	7	15.452	0.937754	7	12.6732	0.952809	7	11.9826	1042	117.729	6.52197
P13693	Translationally-controlled tumor protein OS=Homo sapiens GN=TPT1 PE=1 SV=1 - [TCTP_HUMAN]	102.19	36.05	8	8	8	25	5.1546e+08	0.901419	25	11.4788	1.03293	25	21.5669	0.971291	25	9.45385	172	19.5826	4.93213
M0QXU7	Mitochondrial import inner membrane translocase subunit TIM44 (Fragment) OS=Homo sapiens GN=TIMM44 PE=1 SV=1 - [M0QXU7_HUMAN]	3.00713	2.93	2	1	1	1	1.23603e+07	0.901293	1		0.971588	1		0.940877	1		273	31.1413	9.48096
J3QQS6	Cdc42 effector protein 4 (Fragment) OS=Homo sapiens GN=CDC42EP4 PE=1 SV=1 - [J3QQS6_HUMAN]	3.67349	19.18	4	1	1	1	1.36288e+07	0.900683	1		0.835558	1		1.07724	1		73	7.7978	6.27783
P48444	Coatomer subunit delta OS=Homo sapiens GN=ARCN1 PE=1 SV=1 - [COPD_HUMAN]	60.5507	22.31	4	12	12	16	2.9255e+07	0.900676	16	20.2811	0.993567	16	13.0407	0.879123	16	9.32283	511	57.1741	6.21436
F5H7F6	Microsomal glutathione S-transferase 1 (Fragment) OS=Homo sapiens GN=MGST1 PE=1 SV=1 - [F5H7F6_HUMAN]	4.30371	23.38	4	1	1	1	1.63808e+07	0.900352	1		0.744703	1		0.746402	1		77	8.88048	8.79248
H3BRL3	Ubiquitin domain-containing protein UBFD1 OS=Homo sapiens GN=UBFD1 PE=1 SV=1 - [H3BRL3_HUMAN]	23.8749	15.33	3	3	3	6	3.90668e+07	0.900247	6	20.9043	0.826184	6	9.9261	1.00719	6	11.9572	300	32.6195	5.96045
Q99426	Tubulin-folding cofactor B OS=Homo sapiens GN=TBCB PE=1 SV=2 - [TBCB_HUMAN]	68.5369	53.69	7	11	11	17	4.01687e+08	0.900239	17	15.762	0.910609	17	21.237	0.982817	17	12.0179	244	27.3085	5.14795
E9PC52	Histone-binding protein RBBP7 OS=Homo sapiens GN=RBBP7 PE=1 SV=1 - [E9PC52_HUMAN]	44.0603	25	6	4	7	11	1.2541e+08	0.900028	5	14.6077	1.0873	5	24.2043	1.01812	5	19.44	416	46.9088	5.07178
E7ES33	Septin-7 OS=Homo sapiens GN=SEPT7 PE=1 SV=3 - [E7ES33_HUMAN]	122.888	49.16	16	14	17	32	1.55921e+08	0.899611	21	28.6118	0.867407	21	25.0131	1.01863	21	8.54247	417	48.6851	8.73389
C9JRJ5	LIM domain-containing protein 1 OS=Homo sapiens GN=LIMD1 PE=1 SV=1 - [C9JRJ5_HUMAN]	7.39855	4.84	2	2	2	2	7.19971e+06	0.898625	2	4.36285	1.07808	2	24.0178	1.02463	2	12.3819	620	65.4931	7.45947
P63010	AP-2 complex subunit beta OS=Homo sapiens GN=AP2B1 PE=1 SV=1 - [AP2B1_HUMAN]	65.2153	18.68	13	8	15	17	6.74406e+07	0.898486	9	16.904	0.921026	9	12.5551	1.02044	9	9.62692	937	104.486	5.37646
O75521-2	Isoform 2 of Enoyl-CoA delta isomerase 2, mitochondrial OS=Homo sapiens GN=ECI2 - [ECI2_HUMAN]	5.25839	4.18	3	1	1	1	3.93967e+07	0.897976	1		1.16124	1		1.08232	1		359	39.5844	8.646
P04181	Ornithine aminotransferase, mitochondrial OS=Homo sapiens GN=OAT PE=1 SV=1 - [OAT_HUMAN]	31.7832	25.97	2	7	7	8	4.20313e+07	0.89784	8	15.7959	0.890695	8	13.5966	0.980752	8	5.96258	439	48.5042	7.03467
P35237	Serpin B6 OS=Homo sapiens GN=SERPINB6 PE=1 SV=3 - [SPB6_HUMAN]	16.3244	13.83	3	3	3	4	1.74808e+07	0.897769	4	8.73403	0.44488	4	36.6338	0.908935	4	4.68523	376	42.5941	5.2749
H0YM21	Mortality factor 4-like protein 1 (Fragment) OS=Homo sapiens GN=MORF4L1 PE=1 SV=1 - [H0YM21_HUMAN]	3.52338	7.69	9	1	1	1	7.43959e+06	0.897758	1		0.912932	1		0.980436	1		156	17.8833	9.43701
P05386	60S acidic ribosomal protein P1 OS=Homo sapiens GN=RPLP1 PE=1 SV=1 - [RLA1_HUMAN]	46.4579	66.67	2	2	3	9	1.98777e+08	0.897382	7	11.6272	1.09831	7	10.9165	0.886498	7	10.0907	114	11.5067	4.32275
K7ENI5	Nucleoporin SEH1 (Fragment) OS=Homo sapiens GN=SEH1L PE=1 SV=1 - [K7ENI5_HUMAN]	3.42129	4.43	5	1	1	1	1.82004e+07	0.897034	1		0.90592	1		0.901123	1		158	17.6054	7.12256
A0A0A0MS99	Multidrug resistance-associated protein 1 OS=Homo sapiens GN=ABCC1 PE=1 SV=1 - [A0A0A0MS99_HUMAN]	6.60767	2.22	11	2	2	2	9.41455e+06	0.896991	2	4.93724	1.00095	2	3.84213	1.18738	2	14.6536	1215	134.901	6.45557
H0Y6Y4	Ubiquitin carboxyl-terminal hydrolase isozyme L5 (Fragment) OS=Homo sapiens GN=UCHL5 PE=1 SV=1 - [H0Y6Y4_HUMAN]	8.13372	14.22	9	2	2	2	1.68613e+07	0.896756	2	1.73551	1.03013	2	18.8721	0.953907	2	10.1834	218	25.4289	5.70654
O00170	AH receptor-interacting protein OS=Homo sapiens GN=AIP PE=1 SV=2 - [AIP_HUMAN]	7.41108	7.58	3	2	2	2	1.01859e+07	0.89666	2	4.03991	1.00892	2	11.4138	0.930676	2	5.01568	330	37.6121	6.29053
Q5JRA6-4	Isoform 4 of Melanoma inhibitory activity protein 3 OS=Homo sapiens GN=MIA3 - [MIA3_HUMAN]	3.47593	1.02	3	1	1	1	6.58957e+06	0.895897	1		1.16319	1		0.863236	1		785	87.383	6.82959
Q16822	Phosphoenolpyruvate carboxykinase [GTP], mitochondrial OS=Homo sapiens GN=PCK2 PE=1 SV=3 - [PCKGM_HUMAN]	31.4275	11.25	9	6	6	8	1.79084e+07	0.895488	8	13.05	0.973651	8	3.83599	0.983308	8	4.92883	640	70.6846	7.62061
O94760	N(G),N(G)-dimethylarginine dimethylaminohydrolase 1 OS=Homo sapiens GN=DDAH1 PE=1 SV=3 - [DDAH1_HUMAN]	18.8791	14.74	2	3	3	4	2.52318e+07	0.895394	4	6.38607	0.821396	4	21.1794	0.99072	4	8.2048	285	31.1019	5.80811
P09211	Glutathione S-transferase P OS=Homo sapiens GN=GSTP1 PE=1 SV=2 - [GSTP1_HUMAN]	378.206	64.29	4	12	12	98	1.66817e+09	0.895338	79	20.0471	0.912597	79	17.5514	0.981419	79	10.1278	210	23.341	5.64307
P55010	Eukaryotic translation initiation factor 5 OS=Homo sapiens GN=EIF5 PE=1 SV=2 - [IF5_HUMAN]	40.4435	28.07	7	10	10	11	7.43832e+07	0.89495	11	21.7409	1.00633	11	15.689	1.01248	11	9.13336	431	49.1918	5.57959
H0YJF4	Cleavage and polyadenylation-specificity factor subunit 2 (Fragment) OS=Homo sapiens GN=CPSF2 PE=1 SV=1 - [H0YJF4_HUMAN]	3.0757	4.09	2	1	1	1	9.40126e+06	0.894502	1		1.02076	1		1.09471	1		269	30.1861	5.37646
Q96RP9	Elongation factor G, mitochondrial OS=Homo sapiens GN=GFM1 PE=1 SV=2 - [EFGM_HUMAN]	34.0313	16.11	4	9	9	9	3.88541e+07	0.894373	8	19.7471	1.12578	9	13.7441	0.997487	9	11.7164	751	83.4184	7.00537
P13929-2	Isoform 2 of Beta-enolase OS=Homo sapiens GN=ENO3 - [ENOB_HUMAN]	170.69	23.15	8	2	7	37	2.4939e+09	0.894332	2	2.91419	0.944896	2	3.68809	0.994308	2	0.984893	406	44.0869	7.69385
H0YC63	Microtubule-associated tumor suppressor 1 (Fragment) OS=Homo sapiens GN=MTUS1 PE=1 SV=1 - [H0YC63_HUMAN]	4.49665	2.57	4	1	1	1	3.95699e+06	0.894271	1		0.873362	1		1.12287	1		505	55.1388	8.92432
P00568	Adenylate kinase isoenzyme 1 OS=Homo sapiens GN=AK1 PE=1 SV=3 - [KAD1_HUMAN]	29.0719	40.21	3	5	5	7	2.93185e+07	0.893849	7	14.8764	0.989666	7	10.9874	1.08614	7	3.40237	194	21.6213	8.63135
P63092-3	Isoform 3 of Guanine nucleotide-binding protein G(s) subunit alpha isoforms short OS=Homo sapiens GN=GNAS - [GNAS2_HUMAN]	19.3632	9.5	22	2	3	5	3.70759e+07	0.893734	2	16.1384	0.800375	2	18.9602	1.15374	2	3.81553	379	44.1513	6.29053
Q8IVM0	Coiled-coil domain-containing protein 50 OS=Homo sapiens GN=CCDC50 PE=1 SV=1 - [CCD50_HUMAN]	3.18804	2.29	2	1	1	1	8.09054e+06	0.893255	1		1.26001	1		0.862291	1		306	35.8	6.65381
Q13620-3	Isoform 3 of Cullin-4B OS=Homo sapiens GN=CUL4B - [CUL4B_HUMAN]	10.4119	4.74	8	3	3	3	1.66549e+07	0.893214	3	23.0852	0.753456	3	16.2849	1.09473	3	7.54464	717	83.9636	6.78564
Q69YN2-3	Isoform 3 of CWF19-like protein 1 OS=Homo sapiens GN=CWF19L1 - [C19L1_HUMAN]	8.42502	8.98	3	2	2	2	9.97685e+06	0.893187	2	20.5422	1.01581	2	3.63505	0.810094	2	9.84046	401	45.5082	7.66455
M0R3F1	Heterogeneous nuclear ribonucleoprotein U-like protein 1 (Fragment) OS=Homo sapiens GN=HNRNPUL1 PE=1 SV=1 - [M0R3F1_HUMAN]	21.3934	11.39	8	4	4	5	2.7218e+07	0.892914	5	24.2535	1.13042	5	14.7569	1.08062	5	14.954	641	71.677	8.98291
D6R9Z7	Cytochrome c oxidase subunit 7C, mitochondrial OS=Homo sapiens GN=COX7C PE=1 SV=1 - [D6R9Z7_HUMAN]	4.02452	16.07	2	1	1	1	2.5659e+07	0.892901	1		1.00916	1		0.722309	1		56	6.37831	9.83252
P10644	cAMP-dependent protein kinase type I-alpha regulatory subunit OS=Homo sapiens GN=PRKAR1A PE=1 SV=1 - [KAP0_HUMAN]	25.0532	20.47	14	6	6	7	2.3861e+07	0.892347	5	7.86604	0.976129	6	9.69903	1.04544	6	6.7803	381	42.955	5.35107
Q9C0C9	E2/E3 hybrid ubiquitin-protein ligase UBE2O OS=Homo sapiens GN=UBE2O PE=1 SV=3 - [UBE2O_HUMAN]	10.477	3.41	2	3	3	3	1.1193e+07	0.891738	3	3.97099	0.813128	3	11.7582	0.985692	3	5.40795	1292	141.205	5.12256
Q9BT78	COP9 signalosome complex subunit 4 OS=Homo sapiens GN=COPS4 PE=1 SV=1 - [CSN4_HUMAN]	41.8309	35.47	5	10	10	10	3.94292e+07	0.891652	10	20.3704	1.00739	10	15.7078	0.96908	10	10.6328	406	46.2397	5.8335
Q6IBS0	Twinfilin-2 OS=Homo sapiens GN=TWF2 PE=1 SV=2 - [TWF2_HUMAN]	28.0274	27.51	3	5	5	6	5.82572e+07	0.890893	6	16.673	0.90609	6	5.29414	0.986928	6	7.75003	349	39.5233	6.84424
Q8TAE8	Growth arrest and DNA damage-inducible proteins-interacting protein 1 OS=Homo sapiens GN=GADD45GIP1 PE=1 SV=1 - [G45IP_HUMAN]	3.42926	7.21	1	1	1	1	3.43402e+06	0.890584	1		0.886043	1		1.20557	1		222	25.3682	10.0229
F8WBF9	Protein NDRG3 OS=Homo sapiens GN=NDRG3 PE=1 SV=1 - [F8WBF9_HUMAN]	3.54578	3.57	5	1	1	1	8.67066e+06	0.890155	1		1.03613	1		0.854799	1		280	30.7034	5.60498
O60506-2	Isoform 2 of Heterogeneous nuclear ribonucleoprotein Q OS=Homo sapiens GN=SYNCRIP - [HNRPQ_HUMAN]	113.796	40.99	7	15	21	30	8.67273e+07	0.889449	22	15.554	1.17286	22	13.606	0.86416	22	10.4666	588	65.6416	8.60205
C9J0J7	Profilin-2 OS=Homo sapiens GN=PFN2 PE=1 SV=1 - [C9J0J7_HUMAN]	25.2194	42.86	7	4	4	6	8.77491e+07	0.888932	6	16.1324	0.93627	6	17.9357	1.11546	6	9.48334	91	9.83408	9.17334
D6RIF7	Protein Spindly (Fragment) OS=Homo sapiens GN=SPDL1 PE=1 SV=5 - [D6RIF7_HUMAN]	3.37703	6.67	6	1	1	1		0.88884	1		0.974872	1		1.17926	1		150	17.826	5.35107
Q7Z3T8-3	Isoform 2 of Zinc finger FYVE domain-containing protein 16 OS=Homo sapiens GN=ZFYVE16 - [ZFY16_HUMAN]	3.41633	2.35	2	1	1	1	2.55247e+06	0.888607	1		1.15958	1		0.805628	1		809	88.3213	4.61475
O00267-2	Isoform 2 of Transcription elongation factor SPT5 OS=Homo sapiens GN=SUPT5H - [SPT5H_HUMAN]	17.9251	5.82	2	4	4	4	1.90485e+07	0.887969	4	35.5816	1.14501	4	6.02035	1.23915	4	1.7209	1083	120.424	5.09717
P01111	GTPase NRas OS=Homo sapiens GN=NRAS PE=1 SV=1 - [RASN_HUMAN]	13.0493	28.04	1	1	3	3	1.79502e+07	0.887774	1		0.925532	1		0.829754	1		189	21.2155	5.17334
P62820	Ras-related protein Rab-1A OS=Homo sapiens GN=RAB1A PE=1 SV=3 - [RAB1A_HUMAN]	82.5726	49.76	53	5	10	21	2.24119e+08	0.886434	7	10.5894	0.959038	7	12.9426	0.951893	7	8.69958	205	22.6634	6.21436
P62330	ADP-ribosylation factor 6 OS=Homo sapiens GN=ARF6 PE=1 SV=2 - [ARF6_HUMAN]	23.4294	30.29	4	4	4	7	1.28572e+07	0.886364	5	5.64445	1.0583	5	3.67447	0.80459	5	9.61903	175	20.0694	8.95361
Q9H0U4	Ras-related protein Rab-1B OS=Homo sapiens GN=RAB1B PE=1 SV=1 - [RAB1B_HUMAN]	87.2904	46.27	52	3	8	24	1.94953e+08	0.886262	5	12.8085	1.03783	5	13.1884	1.00317	5	7.90291	201	22.1572	5.73193
E9PRE9	RING finger protein 214 (Fragment) OS=Homo sapiens GN=RNF214 PE=1 SV=1 - [E9PRE9_HUMAN]	3.023	9.59	2	1	1	1	5.46619e+06	0.88596	1		0.895515	1		1.10057	1		146	14.8563	5.45264
O60502-3	Isoform 3 of Protein O-GlcNAcase OS=Homo sapiens GN=MGEA5 - [OGA_HUMAN]	7.19255	3.69	5	2	2	2	7.97085e+06	0.88586	2	19.2611	0.795375	2	29.0526	1.15448	2	2.39968	677	76.1444	4.84326
M0R2U2	rRNA 2'-O-methyltransferase fibrillarin (Fragment) OS=Homo sapiens GN=FBL PE=1 SV=1 - [M0R2U2_HUMAN]	5.03578	12.1	8	1	1	1	1.99312e+07	0.885477	1		0.982651	1		1.06148	1		157	16.1543	11.2241
K7EKE6	Lon protease homolog, mitochondrial OS=Homo sapiens GN=LONP1 PE=1 SV=1 - [K7EKE6_HUMAN]	31.8904	10.18	7	8	8	9	1.51114e+07	0.885368	9	5.29541	0.948924	9	7.4997	0.988951	9	5.21854	845	95.1199	6.26514
P53396	ATP-citrate synthase OS=Homo sapiens GN=ACLY PE=1 SV=3 - [ACLY_HUMAN]	488.457	46.68	5	45	45	116	5.09626e+08	0.885048	112	22.9784	0.945381	112	15.1593	0.982405	112	7.69344	1101	120.762	7.32764
O75191-2	Isoform 2 of Xylulose kinase OS=Homo sapiens GN=XYLB - [XYLB_HUMAN]	3.18675	4.51	2	1	1	1	1.99879e+06	0.884984	1		1.01012	1		1.07731	1		399	43.1544	6.12549
Q96LD4	Tripartite motif-containing protein 47 OS=Homo sapiens GN=TRIM47 PE=1 SV=2 - [TRI47_HUMAN]	7.32913	3.76	1	2	2	2	9.58582e+06	0.884658	2	7.51336	1.09049	2	16.7782	1.04786	2	2.7948	638	69.4879	6.44287
E9PRR7	Protein FRG1 (Fragment) OS=Homo sapiens GN=FRG1 PE=1 SV=1 - [E9PRR7_HUMAN]	3.52575	11.21	2	1	1	1	5.72947e+06	0.884239	1		1.10057	1		1.11737	1		116	12.5082	5.24951
R4GN98	Protein S100 (Fragment) OS=Homo sapiens GN=S100A6 PE=1 SV=1 - [R4GN98_HUMAN]	48.043	28.24	2	5	5	14	4.31767e+09	0.88357	14	58.9244	0.55873	14	27.5566	0.965279	14	13.6812	85	9.67506	5.45264
P14923	Junction plakoglobin OS=Homo sapiens GN=JUP PE=1 SV=3 - [PLAK_HUMAN]	14.2546	10.34	5	4	4	4	1.74993e+07	0.883413	4	28.923	0.823254	4	12.5842	1.09527	4	11.1361	745	81.6927	6.13818
H0Y9N4	COMM domain-containing protein 10 (Fragment) OS=Homo sapiens GN=COMMD10 PE=1 SV=1 - [H0Y9N4_HUMAN]	3.09219	7.44	4	1	1	1	4.19768e+06	0.883354	1		0.858501	1		1.07931	1		121	14.0342	4.89404
P98170	E3 ubiquitin-protein ligase XIAP OS=Homo sapiens GN=XIAP PE=1 SV=2 - [XIAP_HUMAN]	10.7159	7.04	2	3	3	3	1.11439e+07	0.883079	3	17.3011	0.915494	3	15.7883	1.0926	3	1.80743	497	56.6484	6.65381
E7EQR4	Ezrin OS=Homo sapiens GN=EZR PE=1 SV=3 - [E7EQR4_HUMAN]	278.474	56.48	6	27	36	70	7.21899e+08	0.882617	54	17.2383	0.940251	54	17.4116	1.01756	54	11.9994	586	69.3287	6.16357
F8VQR7	Cysteine and glycine-rich protein 2 OS=Homo sapiens GN=CSRP2 PE=1 SV=1 - [F8VQR7_HUMAN]	15.9359	26.74	3	4	4	4	2.46931e+07	0.882609	4	15.3128	0.898394	4	11.4786	0.985326	4	4.13963	187	20.6637	8.41162
Q9UNF1	Melanoma-associated antigen D2 OS=Homo sapiens GN=MAGED2 PE=1 SV=2 - [MAGD2_HUMAN]	3.55122	1.49	1	1	1	1	1.51399e+07	0.882017	1		1.22829	1		1.02755	1		606	64.9144	9.31982
O75175-2	Isoform 2 of CCR4-NOT transcription complex subunit 3 OS=Homo sapiens GN=CNOT3 - [CNOT3_HUMAN]	10.664	5.09	5	3	3	3	1.33304e+07	0.881885	3	6.15015	1.11812	3	1.67798	1.05837	3	16.867	609	64.0141	5.89697
Q8IWJ2	GRIP and coiled-coil domain-containing protein 2 OS=Homo sapiens GN=GCC2 PE=1 SV=4 - [GCC2_HUMAN]	10.6847	2.14	3	3	3	3	7.10525e+06	0.881335	3	2.71484	1.16116	3	3.77394	1.04555	3	5.36642	1684	195.789	5.13525
P40306	Proteasome subunit beta type-10 OS=Homo sapiens GN=PSMB10 PE=1 SV=1 - [PSB10_HUMAN]	6.74655	6.23	1	2	2	2	1.1678e+07	0.88131	2	1.87068	0.978247	2	2.2957	0.920889	2	4.44381	273	28.9181	7.81104
Q15691	Microtubule-associated protein RP/EB family member 1 OS=Homo sapiens GN=MAPRE1 PE=1 SV=3 - [MARE1_HUMAN]	81.4545	54.85	4	14	14	20	2.16209e+08	0.880493	18	21.8075	0.917992	18	14.3743	1.09035	19	6.82957	268	29.9802	5.13525
F2Z2Y4	Pyridoxal kinase OS=Homo sapiens GN=PDXK PE=1 SV=1 - [F2Z2Y4_HUMAN]	49.8104	37.87	4	8	8	12	4.36891e+07	0.880457	12	20.9406	0.995377	12	24.8524	0.942864	12	8.44948	272	30.6187	6.65381
Q8NEZ5	F-box only protein 22 OS=Homo sapiens GN=FBXO22 PE=1 SV=1 - [FBX22_HUMAN]	7.47215	6.45	3	2	2	2	2.72305e+07	0.880243	2	3.90202	1.05456	2	4.73879	1.03571	2	17.9326	403	44.4798	7.03467
Q15293	Reticulocalbin-1 OS=Homo sapiens GN=RCN1 PE=1 SV=1 - [RCN1_HUMAN]	63.3537	33.23	3	7	7	15	1.92547e+08	0.88021	15	16.2987	1.15806	15	10.4331	1.03736	15	7.2618	331	38.8662	4.99561
Q12765	Secernin-1 OS=Homo sapiens GN=SCRN1 PE=1 SV=2 - [SCRN1_HUMAN]	50.9462	39.37	6	11	11	14	1.5524e+08	0.879942	13	19.1085	0.956395	13	7.3165	0.976325	13	6.79636	414	46.3525	4.75439
Q6NVY1-2	Isoform 2 of 3-hydroxyisobutyryl-CoA hydrolase, mitochondrial OS=Homo sapiens GN=HIBCH - [HIBCH_HUMAN]	9.83273	12.43	6	2	2	5	7.4827e+06	0.878826	3	23.2351	0.902059	3	19.3599	0.909722	3	4.30677	338	37.9876	8.54346
P45880-2	Isoform 2 of Voltage-dependent anion-selective channel protein 2 OS=Homo sapiens GN=VDAC2 - [VDAC2_HUMAN]	23.3425	23.32	6	5	5	6	2.32366e+07	0.878663	6	10.3366	0.615817	6	7.04984	1.01868	6	0.590469	283	30.393	7.1958
C9JDR0	Sterol-4-alpha-carboxylate 3-dehydrogenase, decarboxylating (Fragment) OS=Homo sapiens GN=NSDHL PE=1 SV=1 - [C9JDR0_HUMAN]	4.2085	3.54	2	1	1	1	1.32133e+07	0.878604	1		0.960841	1		1.06286	1		254	28.1284	6.53662
Q9NX08	COMM domain-containing protein 8 OS=Homo sapiens GN=COMMD8 PE=1 SV=1 - [COMD8_HUMAN]	4.74641	6.56	1	1	1	1	2.60795e+07	0.878547	1		0.844086	1		1.05724	1		183	21.077	5.42725
K7EJR3	26S proteasome non-ATPase regulatory subunit 8 (Fragment) OS=Homo sapiens GN=PSMD8 PE=1 SV=5 - [K7EJR3_HUMAN]	27.6074	22.31	6	5	5	7	4.33506e+07	0.877961	7	14.2149	0.851636	7	14.7839	1.11305	7	5.59672	251	28.1447	8.17725
B2WTI3	Bifunctional arginine demethylase and lysyl-hydroxylase JMJD6 OS=Homo sapiens GN=JMJD6 PE=1 SV=1 - [B2WTI3_HUMAN]	12.5111	10.75	6	3	3	3	1.04677e+07	0.877818	3	3.05865	0.882101	3	2.4319	1.11983	3	18.806	335	39.217	9.53955
Q14764	Major vault protein OS=Homo sapiens GN=MVP PE=1 SV=4 - [MVP_HUMAN]	20.3055	9.52	5	5	5	5	1.64882e+07	0.877744	5	15.9163	0.94113	5	10.0423	1.38968	5	16.8369	893	99.2659	5.47803
K7ER96	Thioredoxin-like protein 1 (Fragment) OS=Homo sapiens GN=TXNL1 PE=1 SV=1 - [K7ER96_HUMAN]	53.9718	35.94	4	6	6	13	1.38445e+08	0.877644	12	12.2565	1.05429	12	9.81765	0.964834	12	8.46181	281	31.4453	4.83057
P62495-2	Isoform 2 of Eukaryotic peptide chain release factor subunit 1 OS=Homo sapiens GN=ETF1 - [ERF1_HUMAN]	73.0489	49.5	5	15	15	18	6.7238e+07	0.877492	18	29.5029	0.92033	18	14.4976	1.05846	18	7.82528	404	45.4343	5.56689
Q01518	Adenylyl cyclase-associated protein 1 OS=Homo sapiens GN=CAP1 PE=1 SV=5 - [CAP1_HUMAN]	91.5849	42.74	11	17	17	24	1.13339e+08	0.877458	23	20.3456	0.791386	23	19.9704	1.17642	24	9.58458	475	51.8687	8.06006
Q9BRX5	DNA replication complex GINS protein PSF3 OS=Homo sapiens GN=GINS3 PE=1 SV=1 - [PSF3_HUMAN]	11.9069	10.19	2	2	2	3	1.96828e+07	0.877406	3	1.69602	0.99489	3	3.85412	0.990642	3	8.7525	216	24.5192	5.33838
F8WEP2	ADP-ribosylation factor-like protein 6-interacting protein 4 OS=Homo sapiens GN=ARL6IP4 PE=1 SV=1 - [F8WEP2_HUMAN]	3.23848	8.82	12	1	1	1	1.7451e+07	0.877288	1		0.886243	1		0.859633	1		170	19.1203	11.605
P19784	Casein kinase II subunit alpha' OS=Homo sapiens GN=CSNK2A2 PE=1 SV=1 - [CSK22_HUMAN]	21.6037	23.14	4	5	5	5	2.34941e+07	0.877255	5	8.57022	0.995128	5	20.7378	1.07046	5	20.0226	350	41.1871	8.55811
Q13426-3	Isoform 3 of DNA repair protein XRCC4 OS=Homo sapiens GN=XRCC4 - [XRCC4_HUMAN]	7.67349	8.71	3	2	2	2	5.8157e+06	0.877109	2	5.90228	0.877657	2	16.2621	1.07111	2	21.7767	310	35.3497	5.24951
P63096	Guanine nucleotide-binding protein G(i) subunit alpha-1 OS=Homo sapiens GN=GNAI1 PE=1 SV=2 - [GNAI1_HUMAN]	40.0051	24.01	27	1	7	11	5.17879e+07	0.87703	1		0.871762	1		1.28935	1		354	40.3352	5.97314
Q9UHY1	Nuclear receptor-binding protein OS=Homo sapiens GN=NRBP1 PE=1 SV=1 - [NRBP_HUMAN]	8.34175	2.8	2	1	1	2	1.53775e+07	0.876992	2	19.1124	0.896584	2	4.75711	1.08883	2	4.92364	535	59.8071	5.08447
O00161-2	Isoform SNAP-23b of Synaptosomal-associated protein 23 OS=Homo sapiens GN=SNAP23 - [SNP23_HUMAN]	12.6931	26.58	8	3	3	3	1.86112e+07	0.876534	3	5.43563	0.820853	3	5.77586	1.10723	3	5.32713	158	17.7778	4.69092
Q9Y263	Phospholipase A-2-activating protein OS=Homo sapiens GN=PLAA PE=1 SV=2 - [PLAP_HUMAN]	23.516	7.92	4	5	5	6	2.94113e+07	0.876357	6	36.1403	0.831492	6	10.4473	1.06003	6	10.7351	795	87.1014	6.3667
Q9BXP5-5	Isoform 5 of Serrate RNA effector molecule homolog OS=Homo sapiens GN=SRRT - [SRRT_HUMAN]	17.2888	5.13	7	3	3	5	1.14212e+07	0.876284	5	24.985	1.12406	5	6.37026	0.979411	5	18.5046	839	96.163	5.75732
O43252	Bifunctional 3'-phosphoadenosine 5'-phosphosulfate synthase 1 OS=Homo sapiens GN=PAPSS1 PE=1 SV=2 - [PAPS1_HUMAN]	39.2046	14.58	1	8	8	10	3.12111e+07	0.875888	9	15.4102	0.970445	10	24.8217	0.999901	10	10.4264	624	70.7876	6.85889
K7ENG2	Splicing factor U2AF 65 kDa subunit OS=Homo sapiens GN=U2AF2 PE=1 SV=1 - [K7ENG2_HUMAN]	66.4914	35.18	3	7	7	16	1.61958e+08	0.875494	16	16.24	0.930174	16	6.68968	1.07997	16	7.06156	307	33.8799	5.03369
O95373	Importin-7 OS=Homo sapiens GN=IPO7 PE=1 SV=1 - [IPO7_HUMAN]	28.8266	7.61	3	7	7	8	1.53433e+07	0.875481	8	16.6106	0.816047	8	31.522	1.01718	8	8.16733	1038	119.44	4.81787
P51970	NADH dehydrogenase [ubiquinone] 1 alpha subcomplex subunit 8 OS=Homo sapiens GN=NDUFA8 PE=1 SV=3 - [NDUA8_HUMAN]	4.00447	8.72	1	1	1	1	9.11232e+06	0.875328	1		1.12014	1		0.844095	1		172	20.0921	7.6499
G5E9W3	Cleavage and polyadenylation specific factor 3, 73kDa, isoform CRA_b OS=Homo sapiens GN=CPSF3 PE=1 SV=1 - [G5E9W3_HUMAN]	3.38723	1.7	2	1	1	1	5.39682e+06	0.874777	1		0.934813	1		0.952569	1		647	73.43	5.57959
O60739	Eukaryotic translation initiation factor 1b OS=Homo sapiens GN=EIF1B PE=1 SV=2 - [EIF1B_HUMAN]	54.6434	65.49	2	2	6	12	1.50931e+08	0.874422	2	29.2306	0.881056	2	4.89971	0.816475	2	8.71436	113	12.8157	7.37158
P80217	Interferon-induced 35 kDa protein OS=Homo sapiens GN=IFI35 PE=1 SV=5 - [IN35_HUMAN]	14.6628	10.14	2	3	3	4	1.87944e+07	0.874115	4	14.0926	0.895187	4	9.68436	1.04109	4	2.32595	286	31.5267	6.0874
A0A087X0K1	Calcium-binding protein 39 OS=Homo sapiens GN=CAB39 PE=1 SV=1 - [A0A087X0K1_HUMAN]	10.3207	5.01	2	2	2	3	1.36428e+07	0.8735	3	3.1126	0.858643	3	8.47074	1.0562	3	2.92117	339	39.4277	7.10791
P78318	Immunoglobulin-binding protein 1 OS=Homo sapiens GN=IGBP1 PE=1 SV=1 - [IGBP1_HUMAN]	6.87877	3.24	1	1	1	2	2.174e+07	0.873426	2	9.66796	0.878513	2	2.02916	0.983594	2	0.22245	339	39.1975	5.37646
C9J931	GTP-binding protein Rheb OS=Homo sapiens GN=RHEB PE=1 SV=1 - [C9J931_HUMAN]	20.097	53.16	2	5	5	5	49368654	0.872979	5	3.83833	0.976833	5	8.87065	1.09424	5	1.32536	79	8.66837	6.02393
J3QT77	Serum paraoxonase/arylesterase 2 OS=Homo sapiens GN=PON2 PE=1 SV=1 - [J3QT77_HUMAN]	11.8936	13.74	5	3	3	3	2.57184e+07	0.872975	3	0.471137	1.08753	3	1.36025	0.921742	3	11.4695	342	37.9566	5.71924
Q9NQP4	Prefoldin subunit 4 OS=Homo sapiens GN=PFDN4 PE=1 SV=1 - [PFD4_HUMAN]	17.5021	25.37	2	4	4	4	5.24141e+07	0.872954	4	15.2861	1.03437	4	10.3321	1.04138	4	5.42819	134	15.3046	4.52588
P48506	Glutamate--cysteine ligase catalytic subunit OS=Homo sapiens GN=GCLC PE=1 SV=2 - [GSH1_HUMAN]	90.8503	24.49	6	13	13	21	1.53802e+08	0.872707	21	14.0515	1.03248	21	5.81878	0.952068	21	8.16648	637	72.7193	6.0874
P21283	V-type proton ATPase subunit C 1 OS=Homo sapiens GN=ATP6V1C1 PE=1 SV=4 - [VATC1_HUMAN]	31.4513	19.37	2	7	7	9	1.78165e+07	0.872523	9	13.6062	0.927079	9	17.3764	1.06457	9	7.52054	382	43.914	7.45947
P49841	Glycogen synthase kinase-3 beta OS=Homo sapiens GN=GSK3B PE=1 SV=2 - [GSK3B_HUMAN]	14.5572	16.67	2	3	4	4	2.00175e+07	0.872209	3	23.8917	1.01952	3	5.32717	0.864383	3	6.75934	420	46.7149	8.77783
P07437	Tubulin beta chain OS=Homo sapiens GN=TUBB PE=1 SV=2 - [TBB5_HUMAN]	677.452	57.66	10	7	23	161	5.06847e+09	0.871933	20	13.8803	1.16598	20	7.23665	0.956695	20	4.78571	444	49.639	4.89404
P54727	UV excision repair protein RAD23 homolog B OS=Homo sapiens GN=RAD23B PE=1 SV=1 - [RD23B_HUMAN]	56.4476	23.47	5	6	8	15	1.39582e+08	0.871487	12	15.651	0.991979	12	8.29743	0.935376	12	12.6387	409	43.1446	4.84326
M0QXN5	Nuclear pore glycoprotein p62 OS=Homo sapiens GN=NUP62 PE=1 SV=1 - [M0QXN5_HUMAN]	14.1728	9.19	2	3	3	3	3.10339e+07	0.871024	3	4.53847	0.886058	3	2.41494	0.985629	3	12.9869	446	45.5876	5.37646
P30153	Serine/threonine-protein phosphatase 2A 65 kDa regulatory subunit A alpha isoform OS=Homo sapiens GN=PPP2R1A PE=1 SV=4 - [2AAA_HUMAN]	121.662	41.26	10	18	18	30	2.12516e+08	0.870961	30	22.9295	0.893701	30	14.5641	0.953799	30	9.59455	589	65.2669	5.10986
P30084	Enoyl-CoA hydratase, mitochondrial OS=Homo sapiens GN=ECHS1 PE=1 SV=4 - [ECHM_HUMAN]	71.6988	57.93	1	11	11	17	233957388	0.870437	16	6.61226	1.12382	16	10.4842	0.947739	16	7.93233	290	31.3671	8.07471
P29692	Elongation factor 1-delta OS=Homo sapiens GN=EEF1D PE=1 SV=5 - [EF1D_HUMAN]	149.411	62.99	20	3	16	34	6.92237e+08	0.870076	6	1.50813	0.980287	7	20.8049	0.950928	7	21.177	281	31.1028	5.0083
P62191	26S protease regulatory subunit 4 OS=Homo sapiens GN=PSMC1 PE=1 SV=1 - [PRS4_HUMAN]	109.481	50	6	15	16	27	9.46364e+07	0.869705	22	25.3173	0.999664	22	17.1025	0.989556	22	10.6418	440	49.1537	6.21436
Q9UBQ7	Glyoxylate reductase/hydroxypyruvate reductase OS=Homo sapiens GN=GRHPR PE=1 SV=1 - [GRHPR_HUMAN]	58.2003	38.11	2	7	7	12	7.30288e+07	0.869283	12	9.80963	0.970826	12	17.3238	0.994477	12	11.6347	328	35.6457	7.38623
Q9UHR4	Brain-specific angiogenesis inhibitor 1-associated protein 2-like protein 1 OS=Homo sapiens GN=BAIAP2L1 PE=1 SV=2 - [BI2L1_HUMAN]	7.49274	5.87	1	2	2	2	1.62855e+07	0.869068	2	15.9962	1.29963	2	1.62033	1.26163	2	10.1096	511	56.8471	8.67529
I3L0N3	Vesicle-fusing ATPase OS=Homo sapiens GN=NSF PE=1 SV=1 - [I3L0N3_HUMAN]	16.9379	9.61	6	5	5	5	1.51681e+07	0.868937	5	15.1813	1.01299	5	17.8427	0.900841	5	4.41588	739	82.0398	6.81494
P02795	Metallothionein-2 OS=Homo sapiens GN=MT2A PE=1 SV=1 - [MT2_HUMAN]	71.9717	67.21	10	4	4	18	8.44736e+08	0.868564	18	11.7745	0.801318	18	6.38659	0.921415	18	6.60318	61	6.0372	7.82568
P0DMM9-2	Isoform 2 of Sulfotransferase 1A3 OS=Homo sapiens GN=SULT1A3 - [ST1A3_HUMAN]	8.30221	21.32	6	2	2	2	1.12483e+07	0.868512	2	34.1201	1.00801	2	7.13475	0.947928	2	11.2814	197	22.0554	6.91748
P37837	Transaldolase OS=Homo sapiens GN=TALDO1 PE=1 SV=2 - [TALDO_HUMAN]	154.461	39.17	4	17	17	42	7.08081e+08	0.867904	42	14.4548	1.0063	42	13.1389	0.958073	42	6.26908	337	37.5165	6.81494
Q15417-3	Isoform 3 of Calponin-3 OS=Homo sapiens GN=CNN3 - [CNN3_HUMAN]	30.2533	23.67	4	4	5	8	4.73339e+07	0.867598	6	4.13925	0.990347	6	13.7289	1.07771	6	15.2186	283	31.3603	6.55127
O00767	Acyl-CoA desaturase OS=Homo sapiens GN=SCD PE=1 SV=2 - [ACOD_HUMAN]	3.70643	3.62	1	1	1	1	13605756	0.867434	1		0.679913	1		0.846342	1		359	41.4961	8.99756
P11047	Laminin subunit gamma-1 OS=Homo sapiens GN=LAMC1 PE=1 SV=3 - [LAMC1_HUMAN]	22.0345	4.23	2	6	6	6	1.67332e+07	0.867117	6	32.6155	1.04696	6	11.2638	1.03642	6	12.4491	1609	177.489	5.12256
O43670-2	Isoform 2 of BUB3-interacting and GLEBS motif-containing protein ZNF207 OS=Homo sapiens GN=ZNF207 - [ZN207_HUMAN]	18.6568	7.56	7	4	4	5	7.26924e+07	0.866502	5	5.47479	1.05902	5	9.61467	1.072	5	7.91268	463	49.6597	9.1001
Q99797	Mitochondrial intermediate peptidase OS=Homo sapiens GN=MIPEP PE=1 SV=2 - [MIPEP_HUMAN]	6.7323	3.37	1	2	2	2	7.43213e+06	0.865699	2	20.6291	1.05493	2	1.32875	1.11355	2	3.90553	713	80.5888	7.04932
B3KR00	AMSH-like protease OS=Homo sapiens GN=STAMBPL1 PE=1 SV=1 - [B3KR00_HUMAN]	4.09649	6.3	3	1	1	1	2043107	0.865301	1		1.03629	1		0.801749	1		270	30.1672	6.7417
A0A087WUT6	Eukaryotic translation initiation factor 5B OS=Homo sapiens GN=EIF5B PE=1 SV=1 - [A0A087WUT6_HUMAN]	38.1766	10.08	2	10	10	10	4.12311e+07	0.865209	10	10.3666	0.923395	10	10.9955	1.01822	10	10.8245	1220	138.597	5.57959
Q15059-2	Isoform 2 of Bromodomain-containing protein 3 OS=Homo sapiens GN=BRD3 - [BRD3_HUMAN]	6.73121	3.06	2	1	2	2	8.34266e+07	0.865133	1		0.881206	1		0.958926	1		556	60.9036	9.39307
Q96FQ6	Protein S100-A16 OS=Homo sapiens GN=S100A16 PE=1 SV=1 - [S10AG_HUMAN]	16.0068	21.36	1	2	2	4	6.3991e+07	0.864996	4	10.4569	1.14149	4	6.5985	1.24193	4	17.2341	103	11.794	6.78564
P22626	Heterogeneous nuclear ribonucleoproteins A2/B1 OS=Homo sapiens GN=HNRNPA2B1 PE=1 SV=2 - [ROA2_HUMAN]	132.975	39.66	3	16	16	36	2.2774e+08	0.864567	33	25.6861	1.19154	33	12.6216	0.920487	33	12.0737	353	37.4067	8.95361
J3KTF8	Rho GDP-dissociation inhibitor 1 (Fragment) OS=Homo sapiens GN=ARHGDIA PE=1 SV=5 - [J3KTF8_HUMAN]	32.3137	23.71	7	6	6	8	5.17101e+08	0.864332	7	1.64455	1.14708	7	42.341	0.936227	7	9.64589	194	21.601	5.49072
Q8IWV8-2	Isoform 2 of E3 ubiquitin-protein ligase UBR2 OS=Homo sapiens GN=UBR2 - [UBR2_HUMAN]	3.46255	2.96	3	1	1	1	4.06345e+06	0.86429	1		1.14329	1		1.10272	1		439	49.9454	5.45264
A0A096LNZ9	Ubiquitin-like protein ISG15 (Fragment) OS=Homo sapiens GN=ISG15 PE=1 SV=3 - [A0A096LNZ9_HUMAN]	3.65671	6.25	3	1	1	1	1.81589e+07	0.863999	1		1.01805	1		0.940399	1		144	15.6652	6.29053
O75643	U5 small nuclear ribonucleoprotein 200 kDa helicase OS=Homo sapiens GN=SNRNP200 PE=1 SV=2 - [U520_HUMAN]	22.6868	3.7	3	6	6	6	2.15474e+07	0.863762	6	10.544	0.9458	6	24.7281	1.21351	6	6.69899	2136	244.353	6.06201
A6NIH7	Protein unc-119 homolog B OS=Homo sapiens GN=UNC119B PE=1 SV=1 - [U119B_HUMAN]	4.08718	7.17	1	1	1	1	7.25201e+06	0.863586	1		0.923947	1		1.20348	1		251	28.119	5.68115
Q12931-2	Isoform 2 of Heat shock protein 75 kDa, mitochondrial OS=Homo sapiens GN=TRAP1 - [TRAP1_HUMAN]	69.9415	23.2	4	8	9	16	2.98928e+08	0.863355	10	19.9069	0.760109	10	12.3106	0.999392	10	13.8169	651	74.2207	7.86963
Q13838	Spliceosome RNA helicase DDX39B OS=Homo sapiens GN=DDX39B PE=1 SV=1 - [DX39B_HUMAN]	44.9232	24.3	19	6	9	12	1.93957e+08	0.863221	7	19.3702	0.930466	7	13.1716	0.916171	7	11.521	428	48.9599	5.66846
P33552	Cyclin-dependent kinases regulatory subunit 2 OS=Homo sapiens GN=CKS2 PE=1 SV=1 - [CKS2_HUMAN]	6.58855	20.25	1	1	2	2	3.22848e+07	0.86318	1		1.13124	1		0.98184	1		79	9.85398	8.45557
P19105	Myosin regulatory light chain 12A OS=Homo sapiens GN=MYL12A PE=1 SV=2 - [ML12A_HUMAN]	42.3672	50.29	6	6	6	10	1.34609e+08	0.862935	10	22.7236	1.08918	10	27.2883	1.42211	10	6.84228	171	19.7815	4.80518
J3QS28	Gamma-soluble NSF attachment protein OS=Homo sapiens GN=NAPG PE=1 SV=1 - [J3QS28_HUMAN]	3.73063	55.56	3	1	1	1	1.4191e+07	0.862617	1		0.982578	1		0.914794	1		18	1.98005	7.25439
Q9BXJ9	N-alpha-acetyltransferase 15, NatA auxiliary subunit OS=Homo sapiens GN=NAA15 PE=1 SV=1 - [NAA15_HUMAN]	81.79	23.67	11	16	16	23	5.49341e+07	0.86214	21	13.3304	0.997566	21	17.6269	1.0391	21	5.03802	866	101.208	7.41553
O15344-2	Isoform 2 of E3 ubiquitin-protein ligase Midline-1 OS=Homo sapiens GN=MID1 - [TRI18_HUMAN]	58.7973	26.27	6	12	12	14	6.49445e+07	0.86203	14	14.232	0.921736	14	13.5753	0.986164	14	9.03043	552	62.2481	6.75635
O43242	26S proteasome non-ATPase regulatory subunit 3 OS=Homo sapiens GN=PSMD3 PE=1 SV=2 - [PSMD3_HUMAN]	52.0214	23.6	3	12	12	13	9.01029e+07	0.861451	13	19.4028	0.983311	13	16.4655	1.01703	13	5.4317	534	60.9395	8.44092
P48147	Prolyl endopeptidase OS=Homo sapiens GN=PREP PE=1 SV=2 - [PPCE_HUMAN]	48.4502	28.87	1	13	13	13	4.08724e+07	0.860695	13	12.7323	0.94722	13	12.1295	0.997431	13	11.5114	710	80.648	5.85889
H7C4F6	Importin subunit alpha-3 (Fragment) OS=Homo sapiens GN=KPNA4 PE=1 SV=1 - [H7C4F6_HUMAN]	15.3239	30.59	2	3	3	4	1.41299e+07	0.86065	4	57.7113	0.873045	4	15.9247	1.07347	4	20.4759	170	18.8697	4.51318
O15371-2	Isoform 2 of Eukaryotic translation initiation factor 3 subunit D OS=Homo sapiens GN=EIF3D - [EIF3D_HUMAN]	12.1144	8.22	6	3	3	3	1.97938e+07	0.860555	2	0.441528	0.909097	3	5.95314	1.05148	3	0.360786	499	58.1037	5.70654
H7C173	Mitotic-spindle organizing protein 2B (Fragment) OS=Homo sapiens GN=MZT2B PE=1 SV=1 - [H7C173_HUMAN]	3.23487	5.74	5	1	1	1	3.23358e+06	0.860223	1		1.08235	1		0.953043	1		122	12.4974	10.4624
H7BXG7	Protein transport protein Sec31A OS=Homo sapiens GN=SEC31A PE=1 SV=1 - [H7BXG7_HUMAN]	10.5121	2.68	17	2	2	3	1.10411e+07	0.859831	3	32.554	0.996133	2	6.1655	1.24078	3	19.5088	969	105.638	8.36768
P45973	Chromobox protein homolog 5 OS=Homo sapiens GN=CBX5 PE=1 SV=1 - [CBX5_HUMAN]	32.8411	45.55	2	6	7	9	6.40653e+07	0.859285	8	14.3202	1.08891	8	7.51138	0.899392	8	13.4201	191	22.2111	5.85889
O75663	TIP41-like protein OS=Homo sapiens GN=TIPRL PE=1 SV=2 - [TIPRL_HUMAN]	31.8441	43.01	2	7	7	8	4.8522e+07	0.858854	7	8.26865	0.791719	7	7.0747	0.993804	7	3.68808	272	31.4237	5.90967
P20020-5	Isoform E of Plasma membrane calcium-transporting ATPase 1 OS=Homo sapiens GN=ATP2B1 - [AT2B1_HUMAN]	15.7879	5.21	24	4	4	4	2.47533e+07	0.858823	4	25.7857	0.841115	4	14.6492	1.12837	4	7.68323	1171	129.07	6.16357
P05023-3	Isoform 3 of Sodium/potassium-transporting ATPase subunit alpha-1 OS=Homo sapiens GN=ATP1A1 - [AT1A1_HUMAN]	53.1832	15.63	17	13	13	13	3.68157e+07	0.858602	13	19.7835	0.793967	13	7.84454	1.1494	13	6.61417	992	109.48	5.31299
Q9UJU6	Drebrin-like protein OS=Homo sapiens GN=DBNL PE=1 SV=1 - [DBNL_HUMAN]	43.8221	34.65	12	1	10	11	4.47533e+07	0.858415	1		1.15002	1		0.869878	1		430	48.1776	5.04639
P42830	C-X-C motif chemokine 5 OS=Homo sapiens GN=CXCL5 PE=1 SV=1 - [CXCL5_HUMAN]	16.0664	36.84	1	3	3	4	5.21459e+07	0.857593	4	30.2002	1.13504	4	5.4748	1.11294	4	2.42713	114	11.9645	8.88037
J3QR09	Ribosomal protein L19 OS=Homo sapiens GN=RPL19 PE=1 SV=1 - [J3QR09_HUMAN]	11.025	13.99	4	3	3	3	3.09966e+07	0.857581	3	14.027	1.30032	3	3.35875	0.563519	3	8.32794	193	23.1201	11.4731
Q99961	Endophilin-A2 OS=Homo sapiens GN=SH3GL1 PE=1 SV=1 - [SH3G1_HUMAN]	9.89116	7.61	6	3	3	3	2.54113e+07	0.857489	3	25.7237	0.895256	3	10.914	1.00352	3	4.57442	368	41.464	5.42725
C9JNT3	Glutathione S-transferase kappa 1 (Fragment) OS=Homo sapiens GN=GSTK1 PE=1 SV=1 - [C9JNT3_HUMAN]	5.3354	12.71	6	1	1	1	3.19774e+07	0.857434	1		0.660827	1		1.47054	1		118	13.6743	9.92041
H0YHR7	Iron-sulfur protein NUBPL (Fragment) OS=Homo sapiens GN=NUBPL PE=1 SV=1 - [H0YHR7_HUMAN]	3.4398	12.31	4	1	1	1	3.05552e+06	0.857006	1		1.0609	1		0.782987	1		130	13.309	10.3452
Q96BR5	Cytochrome c oxidase assembly factor 7 OS=Homo sapiens GN=COA7 PE=1 SV=2 - [COA7_HUMAN]	6.51738	9.96	1	2	2	2	9.76665e+06	0.856832	2	18.0154	1.0027	2	15.8299	1.01328	2	9.10317	231	25.6921	6.02393
O75439	Mitochondrial-processing peptidase subunit beta OS=Homo sapiens GN=PMPCB PE=1 SV=2 - [MPPB_HUMAN]	25.3143	15.34	3	5	5	6	1.0418e+07	0.856395	6	3.21613	1.07061	6	21.2423	1.01052	6	4.35067	489	54.3315	6.82959
Q9NS86	LanC-like protein 2 OS=Homo sapiens GN=LANCL2 PE=1 SV=1 - [LANC2_HUMAN]	6.77142	5.33	1	2	2	2	1.4606e+07	0.856029	2	2.72902	0.884978	2	2.9677	1.03703	2	0.787408	450	50.8214	7.43018
O94811	Tubulin polymerization-promoting protein OS=Homo sapiens GN=TPPP PE=1 SV=1 - [TPPP_HUMAN]	7.34322	10.96	1	2	2	2	5.54883e+06	0.855699	2	2.76865	1.00756	2	22.0311	1.10269	2	1.07132	219	23.6792	9.43701
C9JW96	Prohibitin (Fragment) OS=Homo sapiens GN=PHB PE=1 SV=2 - [C9JW96_HUMAN]	12.4291	12.6	2	2	2	3	1.05523e+07	0.855568	3	35.1838	0.861994	3	1.85771	0.785442	3	10.8849	246	26.8753	5.40186
P21796	Voltage-dependent anion-selective channel protein 1 OS=Homo sapiens GN=VDAC1 PE=1 SV=2 - [VDAC1_HUMAN]	21.0741	21.91	2	3	4	5	3.25437e+07	0.855217	3	2.19536	0.712595	3	1.91927	1.08603	3	2.44994	283	30.7536	8.54346
O95479	GDH/6PGL endoplasmic bifunctional protein OS=Homo sapiens GN=H6PD PE=1 SV=2 - [G6PE_HUMAN]	3.33479	1.39	2	1	1	1	2.56062e+06	0.855169	1		1.21871	1		1.11748	1		791	88.8364	7.29834
Q9UNF0-2	Isoform 2 of Protein kinase C and casein kinase substrate in neurons protein 2 OS=Homo sapiens GN=PACSIN2 - [PACN2_HUMAN]	17.4158	13.48	5	5	5	5	2.80531e+07	0.855064	5	21.5082	0.776526	5	13.8129	0.986573	5	7.00006	445	51.321	5.38916
Q15185-3	Isoform 3 of Prostaglandin E synthase 3 OS=Homo sapiens GN=PTGES3 - [TEBP_HUMAN]	64.2142	42.31	6	5	5	14	1.19965e+09	0.854943	14	3.43566	0.9416	14	5.97745	0.945171	14	5.26174	130	14.9489	4.76709
Q96CW1-2	Isoform 2 of AP-2 complex subunit mu OS=Homo sapiens GN=AP2M1 - [AP2M1_HUMAN]	7.06737	4.16	8	2	2	2	2.07708e+07	0.854463	2	6.70388	0.797782	2	18.321	1.03135	2	3.36625	433	49.3579	9.53955
H0YKU5	COP9 signalosome complex subunit 2 (Fragment) OS=Homo sapiens GN=COPS2 PE=1 SV=1 - [H0YKU5_HUMAN]	17.6957	18.63	5	5	5	5	2.78649e+07	0.853602	5	10.3517	0.974994	5	5.05071	1.06188	5	4.65092	263	30.8903	5.16064
P53004	Biliverdin reductase A OS=Homo sapiens GN=BLVRA PE=1 SV=2 - [BIEA_HUMAN]	45.0226	37.5	1	8	8	12	1.08574e+08	0.853145	12	27.6742	0.889215	12	8.14825	1.04082	12	5.47925	296	33.4073	6.44287
E9PJK1	Tetraspanin OS=Homo sapiens GN=CD81 PE=1 SV=1 - [E9PJK1_HUMAN]	13.7919	26.06	9	2	2	3	1.08617e+07	0.852873	3	1.29104	0.89146	3	28.8318	1.22593	3	18.4694	165	17.9509	4.99561
P07954-2	Isoform Cytoplasmic of Fumarate hydratase, mitochondrial OS=Homo sapiens GN=FH - [FUMH_HUMAN]	55.9865	33.4	2	9	9	13	5.86036e+07	0.852498	12	25.5262	1.01953	13	11.2923	0.958502	12	6.00614	467	50.1807	7.40088
P19387	DNA-directed RNA polymerase II subunit RPB3 OS=Homo sapiens GN=POLR2C PE=1 SV=2 - [RPB3_HUMAN]	13.5104	21.09	2	4	4	4	9.47312e+06	0.852337	4	58.9754	0.937359	4	22.5887	1.07694	4	8.71181	275	31.4217	4.91943
P33992	DNA replication licensing factor MCM5 OS=Homo sapiens GN=MCM5 PE=1 SV=5 - [MCM5_HUMAN]	54.4028	25.34	4	12	12	15	3.32463e+07	0.852131	15	26.0164	1.07087	15	14.5245	0.994219	15	9.1128	734	82.2332	8.36768
C9IYN9	SET and MYND domain-containing protein 5 (Fragment) OS=Homo sapiens GN=SMYD5 PE=1 SV=1 - [C9IYN9_HUMAN]	13.6499	32.61	2	2	2	3	2.09896e+07	0.851664	3	39.8638	0.964894	3	39.4266	0.71793	3	6.3664	138	15.8278	7.37158
P35998	26S protease regulatory subunit 7 OS=Homo sapiens GN=PSMC2 PE=1 SV=3 - [PRS7_HUMAN]	88.0589	46.88	3	17	17	22	9.20404e+07	0.851495	22	17.3739	0.992446	22	14.1005	0.970352	22	12.3387	433	48.6031	5.94775
Q8IWX8	Calcium homeostasis endoplasmic reticulum protein OS=Homo sapiens GN=CHERP PE=1 SV=3 - [CHERP_HUMAN]	6.53826	1.64	2	2	2	2	5.66882e+06	0.851275	2	16.971	1.05089	2	4.54021	0.886469	2	12.5839	916	103.637	9.0415
Q09028-3	Isoform 3 of Histone-binding protein RBBP4 OS=Homo sapiens GN=RBBP4 - [RBBP4_HUMAN]	37.7001	25.61	12	4	7	10	1.04972e+08	0.851127	4	24.2478	1.0843	4	11.3317	1.08618	4	8.43597	410	46.1296	5.07178
P14324-2	Isoform 2 of Farnesyl pyrophosphate synthase OS=Homo sapiens GN=FDPS - [FPPS_HUMAN]	25.3543	11.33	6	3	3	6	6.31457e+07	0.850827	6	52.3362	0.961009	6	25.7261	1.02346	6	9.27708	353	40.5066	5.17334
P00533	Epidermal growth factor receptor OS=Homo sapiens GN=EGFR PE=1 SV=2 - [EGFR_HUMAN]	28.9026	7.52	23	7	7	8	1.99812e+07	0.849763	8	24.21	1.00214	8	20.9418	1.09874	8	11.1225	1210	134.19	6.68311
H0Y4S9	Importin subunit alpha-4 (Fragment) OS=Homo sapiens GN=KPNA3 PE=1 SV=1 - [H0Y4S9_HUMAN]	3.92091	14.29	2	1	1	1	6.18409e+06	0.849464	1		0.791595	1		0.93059	1		91	10.0019	3.95459
Q8TCD5	5'(3')-deoxyribonucleotidase, cytosolic type OS=Homo sapiens GN=NT5C PE=1 SV=2 - [NT5C_HUMAN]	9.66615	26.37	4	2	2	2	1.42658e+07	0.849352	2	4.50794	1.03662	2	26.6007	0.939544	2	10.7903	201	23.3681	6.63916
Q9BY32	Inosine triphosphate pyrophosphatase OS=Homo sapiens GN=ITPA PE=1 SV=2 - [ITPA_HUMAN]	37.5472	42.78	3	6	6	10	6.35277e+07	0.849292	10	23.2426	0.879083	10	19.5573	0.966591	10	6.65001	194	21.4319	5.65576
Q9P0M6	Core histone macro-H2A.2 OS=Homo sapiens GN=H2AFY2 PE=1 SV=3 - [H2AW_HUMAN]	12.3131	8.6	1	1	2	3	1.67126e+07	0.84877	1		0.963205	1		0.984233	1		372	40.0334	9.68604
G3V4Z4	Methylmalonate-semialdehyde dehydrogenase [acylating], mitochondrial OS=Homo sapiens GN=ALDH6A1 PE=1 SV=1 - [G3V4Z4_HUMAN]	4.446	7.14	3	1	1	1	5.35255e+06	0.848008	1		1.05024	1		0.964854	1		252	27.0078	7.85498
P13674-3	Isoform 3 of Prolyl 4-hydroxylase subunit alpha-1 OS=Homo sapiens GN=P4HA1 - [P4HA1_HUMAN]	30.509	19.38	3	8	8	9	1.9356e+07	0.847948	9	22.639	0.773356	9	7.25577	1.00767	9	7.42005	516	58.921	6.02393
Q5HY54	Filamin-A OS=Homo sapiens GN=FLNA PE=1 SV=1 - [Q5HY54_HUMAN]	937.568	58.76	9	108	113	218	5.96669e+08	0.847799	206	26.6456	1.00581	206	16.035	1.0488	205	11.2668	2607	276.378	6.04932
O43172-2	Isoform 2 of U4/U6 small nuclear ribonucleoprotein Prp4 OS=Homo sapiens GN=PRPF4 - [PRP4_HUMAN]	3.18732	2.5	2	1	1	1	1.17954e+07	0.847475	1		0.967662	1		0.698837	1		521	58.2843	7.41553
Q9Y2Z0-2	Isoform 2 of Suppressor of G2 allele of SKP1 homolog OS=Homo sapiens GN=SUGT1 - [SUGT1_HUMAN]	38.1957	39.04	2	9	9	11	4.41514e+07	0.847065	11	9.60737	0.744094	11	9.49988	0.947876	11	8.84827	333	37.7809	5.21143
P61006	Ras-related protein Rab-8A OS=Homo sapiens GN=RAB8A PE=1 SV=1 - [RAB8A_HUMAN]	55.9867	38.65	53	4	7	15	1.29375e+08	0.846999	6	30.3662	0.884397	6	19.2374	1.01776	6	4.99418	207	23.6532	9.0708
P20073-2	Isoform 2 of Annexin A7 OS=Homo sapiens GN=ANXA7 - [ANXA7_HUMAN]	20.0909	12.45	2	5	5	5	3.27149e+07	0.846587	5	15.4818	0.668043	5	53.435	1.61323	5	0.872771	466	50.2837	6.60986
Q8IVF2-3	Isoform 3 of Protein AHNAK2 OS=Homo sapiens GN=AHNAK2 - [AHNK2_HUMAN]	157.173	21.14	3	37	39	44	171000172	0.845835	41	25.3569	0.589708	41	33.7362	0.995012	41	10.5484	5695	605.268	5.36377
P23921	Ribonucleoside-diphosphate reductase large subunit OS=Homo sapiens GN=RRM1 PE=1 SV=1 - [RIR1_HUMAN]	82.0596	28.54	2	16	16	21	5.11499e+07	0.845579	21	20.4954	1.05167	21	17.1628	1.00204	21	7.75084	792	90.0125	7.15186
Q9BSH4	Translational activator of cytochrome c oxidase 1 OS=Homo sapiens GN=TACO1 PE=1 SV=1 - [TACO1_HUMAN]	28.7156	38.72	1	5	5	8	3.64694e+07	0.844826	5	20.3154	0.993724	6	8.81234	0.995288	6	15.837	297	32.4567	8.1333
M0QX71	Glutamate-rich WD repeat-containing protein 1 (Fragment) OS=Homo sapiens GN=GRWD1 PE=1 SV=1 - [M0QX71_HUMAN]	4.36117	7.02	2	1	1	1	6.75932e+06	0.844553	1		1.03485	1		0.863804	1		228	25.4613	4.85596
Q6MZZ4	ETS-related transcription factor Elf-1 OS=Homo sapiens GN=DKFZp686H0575 PE=1 SV=1 - [Q6MZZ4_HUMAN]	3.12129	4.99	3	1	1	1	3.14607e+06	0.844346	1		0.799052	1		0.906497	1		361	38.9719	8.49951
Q9NZ45	CDGSH iron-sulfur domain-containing protein 1 OS=Homo sapiens GN=CISD1 PE=1 SV=1 - [CISD1_HUMAN]	3.8107	13.89	1	1	1	1	10396860	0.844293	1		0.668681	1		1.02876	1		108	12.1912	9.08545
Q15018	BRISC complex subunit Abro1 OS=Homo sapiens GN=FAM175B PE=1 SV=2 - [F175B_HUMAN]	3.13207	2.89	1	1	1	1	3.96509e+06	0.841785	1		1.01311	1		1.05862	1		415	46.8719	6.21436
P06899	Histone H2B type 1-J OS=Homo sapiens GN=HIST1H2BJ PE=1 SV=3 - [H2B1J_HUMAN]	128.863	38.89	8	2	6	40	1.24769e+09	0.840784	5	12.3657	1.82909	5	21.2942	0.791138	5	10.0141	126	13.8956	10.3159
Q9NP77	RNA polymerase II subunit A C-terminal domain phosphatase SSU72 OS=Homo sapiens GN=SSU72 PE=1 SV=1 - [SSU72_HUMAN]	5.98336	6.19	1	1	1	2	3.59525e+06	0.839962	2	28.9606	1.05962	2	4.34096	1.25057	2	29.4051	194	22.56	5.32568
P63218	Guanine nucleotide-binding protein G(I)/G(S)/G(O) subunit gamma-5 OS=Homo sapiens GN=GNG5 PE=1 SV=3 - [GBG5_HUMAN]	3.42733	13.24	1	1	1	1	9.84221e+06	0.839363	1		0.984586	1		1.11164	1		68	7.31381	9.84717
G5EA06	28S ribosomal protein S27, mitochondrial OS=Homo sapiens GN=MRPS27 PE=1 SV=1 - [G5EA06_HUMAN]	3.07048	4.19	3	1	1	1	3.53538e+06	0.839279	1		1.01126	1		1.14753	1		358	41.3031	5.51611
Q6YN16	Hydroxysteroid dehydrogenase-like protein 2 OS=Homo sapiens GN=HSDL2 PE=1 SV=1 - [HSDL2_HUMAN]	42.9815	21.29	2	7	7	12	4.942e+07	0.839212	11	19.5658	0.863326	11	7.35814	0.94337	11	3.97305	418	45.3655	7.98682
Q9Y2A7	Nck-associated protein 1 OS=Homo sapiens GN=NCKAP1 PE=1 SV=1 - [NCKP1_HUMAN]	10.5021	2.57	2	3	3	3	1.92733e+07	0.838554	3	1.57312	0.876035	3	1.94463	0.997541	3	0.954753	1128	128.707	6.62451
F5GWX2	Heme-binding protein 1 OS=Homo sapiens GN=HEBP1 PE=1 SV=1 - [F5GWX2_HUMAN]	3.64833	15.79	2	1	1	1	3.62501e+07	0.838472	1		0.862955	1		1.02003	1		133	14.7104	5.16064
Q9NZL9	Methionine adenosyltransferase 2 subunit beta OS=Homo sapiens GN=MAT2B PE=1 SV=1 - [MAT2B_HUMAN]	34.2263	22.75	6	7	7	9	7.17228e+07	0.838342	9	26.0516	1.10173	9	4.16622	0.989117	9	7.79579	334	37.5282	7.35693
Q16543	Hsp90 co-chaperone Cdc37 OS=Homo sapiens GN=CDC37 PE=1 SV=1 - [CDC37_HUMAN]	72.0718	31.48	5	11	11	19	7.44526e+07	0.838312	19	22.581	0.8882	19	12.844	1.01603	19	7.24316	378	44.44	5.24951
E7EMF1	Integrin alpha-2 OS=Homo sapiens GN=ITGA2 PE=1 SV=1 - [E7EMF1_HUMAN]	37.7183	12.52	4	1	7	9	1.73121e+07	0.838076	1		0.651068	1		0.941589	1		815	88.5061	5.22412
F5H365	Protein transport protein Sec23A OS=Homo sapiens GN=SEC23A PE=1 SV=1 - [F5H365_HUMAN]	11.639	5.71	9	3	3	3	2.0909e+07	0.837934	3	1.19336	0.853615	3	16.4234	1.09261	3	8.51197	736	82.9156	7.45947
J3KT73	60S ribosomal protein L38 OS=Homo sapiens GN=RPL38 PE=1 SV=1 - [J3KT73_HUMAN]	4.51209	15.63	3	1	1	1	2.58074e+07	0.837843	1		1.03643	1		1.06515	1		64	7.56027	9.99365
P25205	DNA replication licensing factor MCM3 OS=Homo sapiens GN=MCM3 PE=1 SV=3 - [MCM3_HUMAN]	79.0929	17.08	4	11	11	18	5.6793e+07	0.837037	18	31.614	1.04628	18	12.5399	0.992506	18	8.49888	808	90.924	5.77002
Q9H0A8	COMM domain-containing protein 4 OS=Homo sapiens GN=COMMD4 PE=1 SV=1 - [COMD4_HUMAN]	6.82709	10.05	7	2	2	2	8.83099e+06	0.836606	2	1.82767	0.727558	2	12.7568	0.977461	2	8.62237	199	21.7503	7.31299
Q8NFJ5	Retinoic acid-induced protein 3 OS=Homo sapiens GN=GPRC5A PE=1 SV=2 - [RAI3_HUMAN]	3.41952	2.52	1	1	1	1	4.54004e+07	0.836355	1		0.762841	1		1.15285	1		357	40.2249	8.14795
E9PQE5	REST corepressor 3 (Fragment) OS=Homo sapiens GN=RCOR3 PE=1 SV=1 - [E9PQE5_HUMAN]	4.21711	8.05	8	1	1	1	1.32832e+07	0.836347	1		0.810206	1		1.2894	1		149	17.4058	8.74854
C9J0K6	Sorcin OS=Homo sapiens GN=SRI PE=1 SV=1 - [C9J0K6_HUMAN]	12.1651	14.84	5	2	2	3	3.93201e+07	0.836181	3	16.1862	0.491794	3	2.65699	0.935734	3	8.83959	155	17.5935	5.60498
M0QYR1	U1 small nuclear ribonucleoprotein 70 kDa (Fragment) OS=Homo sapiens GN=SNRNP70 PE=1 SV=1 - [M0QYR1_HUMAN]	14.306	37.23	5	4	4	4	28745099	0.835941	4	8.19187	1.17198	4	25.1726	0.915408	4	3.91466	94	11.4687	9.27588
Q5RKV6	Exosome complex component MTR3 OS=Homo sapiens GN=EXOSC6 PE=1 SV=1 - [EXOS6_HUMAN]	3.88671	5.51	1	1	1	1	5.3512e+06	0.835726	1		1.04343	1		1.10302	1		272	28.2177	6.27783
K7EMT0	Splicing factor 3A subunit 2 (Fragment) OS=Homo sapiens GN=SF3A2 PE=1 SV=2 - [K7EMT0_HUMAN]	7.35126	21.48	2	2	2	2	1.26874e+07	0.835432	2	14.4042	0.974039	2	5.80064	1.19632	2	0.033174	135	15.2148	9.77393
A0A087WYB4	Stomatin-like protein 2, mitochondrial OS=Homo sapiens GN=STOML2 PE=1 SV=1 - [A0A087WYB4_HUMAN]	6.65209	9.03	4	2	2	2	8.03046e+06	0.835231	2	35.074	1.42234	2	24.3538	0.711667	2	18.9202	310	33.3884	5.63037
Q9NPA8-2	Isoform 2 of Transcription and mRNA export factor ENY2 OS=Homo sapiens GN=ENY2 - [ENY2_HUMAN]	6.70152	17.71	3	1	1	2	6.91767e+06	0.834399	2	11.2349	0.928745	2	18.1474	1.15333	2	4.36879	96	10.977	9.12939
Q07960	Rho GTPase-activating protein 1 OS=Homo sapiens GN=ARHGAP1 PE=1 SV=1 - [RHG01_HUMAN]	14.5612	10.48	3	4	4	4	2.80477e+07	0.833664	4	9.51826	0.819627	4	21.3743	0.814149	4	16.4523	439	50.4042	6.29053
P61956-2	Isoform 2 of Small ubiquitin-related modifier 2 OS=Homo sapiens GN=SUMO2 - [SUMO2_HUMAN]	40.4037	36.62	2	2	3	14	7.29189e+08	0.832987	8	6.1077	0.978982	8	6.5777	0.988182	8	5.33382	71	8.106	5.41455
Q13637	Ras-related protein Rab-32 OS=Homo sapiens GN=RAB32 PE=1 SV=3 - [RAB32_HUMAN]	3.21788	4.44	1	1	1	1	9.03463e+06	0.832889	1		0.8761	1		0.908848	1		225	24.9817	6.53662
K7EMA7	60S ribosomal protein L23a OS=Homo sapiens GN=RPL23A PE=1 SV=1 - [K7EMA7_HUMAN]	14.7527	51.43	6	3	3	4	4.28908e+07	0.832811	4	7.7684	1.11232	4	5.75861	0.8674	4	9.23996	70	7.91839	9.23193
Q9Y3E5	Peptidyl-tRNA hydrolase 2, mitochondrial OS=Homo sapiens GN=PTRH2 PE=1 SV=1 - [PTH2_HUMAN]	8.32223	18.99	2	2	2	2	7.05173e+06	0.832472	2	38.4089	0.936575	2	17.2527	1.08139	2	10.7249	179	19.181	8.73389
H3BLU7	Aflatoxin B1 aldehyde reductase member 2 (Fragment) OS=Homo sapiens GN=AKR7A2 PE=1 SV=1 - [H3BLU7_HUMAN]	15.243	16.88	4	3	3	4	2.34673e+07	0.832323	4	14.9057	1.14642	4	5.16766	0.995706	4	3.59582	314	34.6622	7.18115
R4GNH3	26S protease regulatory subunit 6A OS=Homo sapiens GN=PSMC3 PE=1 SV=1 - [R4GNH3_HUMAN]	191.601	69.5	7	22	22	48	1.52509e+08	0.831897	48	15.1829	0.932081	48	17.1864	0.984575	48	11.4156	423	47.3225	5.22412
Q6P2Q9	Pre-mRNA-processing-splicing factor 8 OS=Homo sapiens GN=PRPF8 PE=1 SV=2 - [PRP8_HUMAN]	18.9293	4.11	3	5	5	5	1.19633e+07	0.831802	4	23.8139	0.837725	5	8.8983	1.20607	5	6.72324	2335	273.427	8.83643
Q9P206	Uncharacterized protein KIAA1522 OS=Homo sapiens GN=KIAA1522 PE=1 SV=2 - [K1522_HUMAN]	3.88187	1.55	3	1	1	1	7.52485e+06	0.83174	1		0.920086	1		1.057	1		1035	107.03	9.72998
P48507	Glutamate--cysteine ligase regulatory subunit OS=Homo sapiens GN=GCLM PE=1 SV=1 - [GSH0_HUMAN]	60.8677	33.21	2	8	8	14	8.1095e+07	0.831472	14	20.2939	0.946651	14	6.82725	0.937354	14	14.3881	274	30.7078	6.02393
P35270	Sepiapterin reductase OS=Homo sapiens GN=SPR PE=1 SV=1 - [SPRE_HUMAN]	50.5595	41	1	8	8	12	1.03388e+08	0.830611	12	23.206	0.86939	12	11.7917	1.00961	12	10.1311	261	28.0308	8.04541
Q9Y262-2	Isoform 2 of Eukaryotic translation initiation factor 3 subunit L OS=Homo sapiens GN=EIF3L - [EIF3L_HUMAN]	33.1505	21.51	7	9	9	9	5.02076e+07	0.830588	9	17.419	0.758753	9	23.4303	0.805444	9	11.659	516	60.9747	7.03467
P54577	Tyrosine--tRNA ligase, cytoplasmic OS=Homo sapiens GN=YARS PE=1 SV=4 - [SYYC_HUMAN]	122.858	45.08	2	22	22	33	1.19327e+08	0.830144	33	19.9372	0.735558	33	14.2292	0.999893	33	7.47686	528	59.1061	7.04932
A9UJP8	Tetratricopeptide repeat protein 38 (Fragment) OS=Homo sapiens GN=TTC38 PE=1 SV=1 - [A9UJP8_HUMAN]	3.13302	4.18	2	1	1	1	6.78596e+06	0.830057	1		1.05132	1		1.01973	1		263	29.0043	7.04932
O15372	Eukaryotic translation initiation factor 3 subunit H OS=Homo sapiens GN=EIF3H PE=1 SV=1 - [EIF3H_HUMAN]	54.32	38.64	9	10	10	14	5.58378e+07	0.829739	14	16.0631	0.945397	14	16.4828	0.922841	14	9.44788	352	39.9051	6.53662
E9PQ56	Poly(U)-binding-splicing factor PUF60 (Fragment) OS=Homo sapiens GN=PUF60 PE=1 SV=5 - [E9PQ56_HUMAN]	44.8252	43.03	12	9	9	11	5.72118e+07	0.82971	11	17.1461	0.953431	11	14.4837	1.03919	11	13.3685	323	34.5077	8.5874
P30050	60S ribosomal protein L12 OS=Homo sapiens GN=RPL12 PE=1 SV=1 - [RL12_HUMAN]	22.2356	45.45	2	4	4	5	6.53598e+07	0.828863	5	20.4805	0.848267	5	11.5873	0.643109	5	3.41394	165	17.8075	9.42236
H0YJA0	Putative E3 ubiquitin-protein ligase UBR7 (Fragment) OS=Homo sapiens GN=UBR7 PE=1 SV=1 - [H0YJA0_HUMAN]	6.91057	12.2	6	2	2	2	1.53561e+07	0.828583	2	6.96632	0.916061	2	2.79771	1.13675	2	0.606389	164	18.0333	4.64014
H3BQT1	Golgi apparatus protein 1 (Fragment) OS=Homo sapiens GN=GLG1 PE=1 SV=1 - [H3BQT1_HUMAN]	3.9942	18.92	5	1	1	1	1.41458e+07	0.827283	1		1.24153	1		0.993597	1		74	8.35398	6.25244
Q8TEQ6	Gem-associated protein 5 OS=Homo sapiens GN=GEMIN5 PE=1 SV=3 - [GEMI5_HUMAN]	13.7573	3.32	1	4	4	4	6.41731e+06	0.827096	4	9.68948	0.898732	4	9.48658	1.14971	4	2.02735	1508	168.483	6.62451
Q96P16-3	Isoform 2 of Regulation of nuclear pre-mRNA domain-containing protein 1A OS=Homo sapiens GN=RPRD1A - [RPR1A_HUMAN]	6.87524	9.42	4	1	2	2	4.41759e+06	0.826437	1		0.794229	1		0.898891	1		276	31.6052	7.07861
Q32P28-4	Isoform 4 of Prolyl 3-hydroxylase 1 OS=Homo sapiens GN=LEPRE1 - [P3H1_HUMAN]	3.06595	1.72	3	1	1	1	5.2121e+06	0.826159	1		0.658488	1		1.13688	1		697	78.8721	5.57959
P49411	Elongation factor Tu, mitochondrial OS=Homo sapiens GN=TUFM PE=1 SV=2 - [EFTU_HUMAN]	149.293	48.45	2	19	19	36	4.76585e+08	0.82535	34	28.9144	1.06072	35	15.7193	0.972275	35	10.1083	452	49.5102	7.60596
Q9H4A4	Aminopeptidase B OS=Homo sapiens GN=RNPEP PE=1 SV=2 - [AMPB_HUMAN]	96.4971	40.31	6	17	17	24	1.23301e+08	0.824676	23	13.928	0.961459	24	10.3626	0.981167	24	8.61018	650	72.5495	5.74463
O95372	Acyl-protein thioesterase 2 OS=Homo sapiens GN=LYPLA2 PE=1 SV=1 - [LYPA2_HUMAN]	12.3007	22.51	7	3	3	3	1.8836e+07	0.824439	3	24.5196	0.703742	3	24.569	0.905448	3	5.56435	231	24.7207	7.2251
H3BUD2	Dynactin subunit 5 OS=Homo sapiens GN=DCTN5 PE=1 SV=1 - [H3BUD2_HUMAN]	3.05824	20.75	6	1	1	1	1.6465e+07	0.824352	1		1.02769	1		0.984994	1		53	6.01994	7.75244
P47897	Glutamine--tRNA ligase OS=Homo sapiens GN=QARS PE=1 SV=1 - [SYQ_HUMAN]	30.4588	13.03	4	7	7	8	1.91554e+07	0.824257	8	24.4588	0.772529	8	19.115	1.10041	8	8.98101	775	87.7429	7.15186
Q8IZP0-11	Isoform 11 of Abl interactor 1 OS=Homo sapiens GN=ABI1 - [ABI1_HUMAN]	14.6071	12.77	25	3	3	4	1.57935e+07	0.824245	4	9.5758	0.75676	4	19.9351	0.937442	4	22.8941	329	35.8976	5.05908
A0A0B4J2A0	Transient receptor potential cation channel subfamily V member 1 OS=Homo sapiens GN=TRPV1 PE=1 SV=1 - [A0A0B4J2A0_HUMAN]	3.26275	2.51	2	1	1	1	4.4137e+06	0.824095	1		1.20168	1		1.16399	1		478	51.4721	6.82959
Q9BY42	Protein RTF2 homolog OS=Homo sapiens GN=RTFDC1 PE=1 SV=3 - [RTF2_HUMAN]	11.3881	11.11	4	3	3	3	8.1007e+06	0.823456	3	18.0891	1.07889	3	15.863	1.09699	3	4.13085	306	33.8652	8.5874
Q9Y3C6	Peptidyl-prolyl cis-trans isomerase-like 1 OS=Homo sapiens GN=PPIL1 PE=1 SV=1 - [PPIL1_HUMAN]	9.44644	16.87	1	2	2	3	3.90248e+07	0.823316	3	14.3672	1.004	3	5.99779	0.929321	3	9.20554	166	18.2251	7.98682
P54652	Heat shock-related 70 kDa protein 2 OS=Homo sapiens GN=HSPA2 PE=1 SV=1 - [HSP72_HUMAN]	260.92	33.02	1	13	24	62	1.23295e+09	0.821397	21	15.3707	1.03089	21	12.1983	1.09305	21	6.1299	639	69.9779	5.74463
U3KQM0	Membrane-associated progesterone receptor component 2 OS=Homo sapiens GN=PGRMC2 PE=1 SV=1 - [U3KQM0_HUMAN]	3.50335	9.89	4	1	1	1	2.17127e+07	0.820723	1		0.904905	1		0.890492	1		91	10.5089	4.56396
Q9UQ80	Proliferation-associated protein 2G4 OS=Homo sapiens GN=PA2G4 PE=1 SV=3 - [PA2G4_HUMAN]	109.367	47.21	6	16	16	27	1.80967e+08	0.820413	27	19.0494	1.02836	27	11.3024	1.00886	27	8.72438	394	43.7592	6.55127
Q9H6S3	Epidermal growth factor receptor kinase substrate 8-like protein 2 OS=Homo sapiens GN=EPS8L2 PE=1 SV=2 - [ES8L2_HUMAN]	16.016	7.97	4	4	4	4	8.8577e+06	0.820238	4	2.89252	0.821461	4	20.9019	1.13203	4	6.2504	715	80.5701	6.84424
P46976-2	Isoform GN-1 of Glycogenin-1 OS=Homo sapiens GN=GYG1 - [GLYG_HUMAN]	18.057	23.12	7	4	4	5	4.16604e+07	0.820014	5	7.72072	1.05966	5	3.2842	0.999976	5	3.84448	333	37.4547	5.40186
Q96Q11-2	Isoform 2 of CCA tRNA nucleotidyltransferase 1, mitochondrial OS=Homo sapiens GN=TRNT1 - [TRNT1_HUMAN]	11.1512	5.56	5	2	2	3	1.46846e+07	0.819968	3	11.4086	1.02409	3	4.82863	1.00562	3	14.2521	414	47.7989	8.48486
H0YB71	Serine/threonine-protein kinase 10 (Fragment) OS=Homo sapiens GN=STK10 PE=1 SV=1 - [H0YB71_HUMAN]	3.71618	3.91	2	1	1	1	1.02368e+07	0.819926	1		0.811321	1		0.920828	1		281	33.0209	9.59814
P50454	Serpin H1 OS=Homo sapiens GN=SERPINH1 PE=1 SV=2 - [SERPH_HUMAN]	127.375	54.07	12	16	16	29	1.98708e+08	0.819828	29	21.8846	1.05115	29	11.846	0.972986	29	7.66992	418	46.4112	8.68994
H0YBE1	Exportin-7 (Fragment) OS=Homo sapiens GN=XPO7 PE=1 SV=1 - [H0YBE1_HUMAN]	3.71796	7.37	3	1	1	1	6.49967e+06	0.819712	1		0.892476	1		1.11442	1		190	21.6501	7.23975
H7C488	Leucine zipper transcription factor-like protein 1 (Fragment) OS=Homo sapiens GN=LZTFL1 PE=1 SV=1 - [H7C488_HUMAN]	3.34051	4.26	4	1	1	1	5.82054e+06	0.819348	1		1.08478	1		1.07584	1		235	26.889	4.98291
J3QRD1	Fatty aldehyde dehydrogenase OS=Homo sapiens GN=ALDH3A2 PE=1 SV=1 - [J3QRD1_HUMAN]	39.6627	6.11	14	1	2	10	5.91342e+08	0.819178	1		1.1798	1		0.982284	1		393	44.6197	5.52881
Q96ME1-2	Isoform 2 of F-box/LRR-repeat protein 18 OS=Homo sapiens GN=FBXL18 - [FXL18_HUMAN]	8.11968	4.49	5	2	2	2	4.82875e+06	0.819085	2	18.1655	1.05431	2	48.9928	0.971084	2	19.6827	668	73.1117	8.55811
F5GYT8	Methylcrotonoyl-CoA carboxylase subunit alpha, mitochondrial OS=Homo sapiens GN=MCCC1 PE=1 SV=2 - [F5GYT8_HUMAN]	4.18404	2.26	4	1	1	1	8.15117e+06	0.818395	1		1.21697	1		1.12734	1		575	63.9665	6.90283
Q92620-2	Isoform 2 of Pre-mRNA-splicing factor ATP-dependent RNA helicase PRP16 OS=Homo sapiens GN=DHX38 - [PRP16_HUMAN]	3.05286	2.23	2	1	1	1	1.34744e+07	0.818183	1		0.873835	1		1.13603	1		539	60.7044	7.18115
Q5TG81	Voltage-gated potassium channel subunit beta-2 (Fragment) OS=Homo sapiens GN=KCNAB2 PE=1 SV=1 - [Q5TG81_HUMAN]	3.28889	4.35	7	1	1	1	5405024	0.818028	1		0.734811	1		1.24529	1		253	28.3263	8.76318
P43686	26S protease regulatory subunit 6B OS=Homo sapiens GN=PSMC4 PE=1 SV=2 - [PRS6B_HUMAN]	66.161	36.84	2	10	10	18	9.76372e+07	0.817641	17	8.7051	0.951701	17	9.13496	0.979112	17	11.6598	418	47.3365	5.21143
H0YNN5	Serine beta-lactamase-like protein LACTB, mitochondrial (Fragment) OS=Homo sapiens GN=LACTB PE=1 SV=1 - [H0YNN5_HUMAN]	6.26615	14.29	3	2	2	2	8.22305e+06	0.817631	2	35.4834	0.876586	2	5.2166	0.726228	2	32.1531	126	14.6087	9.26123
P09669	Cytochrome c oxidase subunit 6C OS=Homo sapiens GN=COX6C PE=1 SV=2 - [COX6C_HUMAN]	3.02098	10.67	1	1	1	1	1.53146e+07	0.817259	1		1.01836	1		0.807658	1		75	8.77569	10.3892
Q9NX02-4	Isoform 4 of NACHT, LRR and PYD domains-containing protein 2 OS=Homo sapiens GN=NLRP2 - [NALP2_HUMAN]	26.5683	8.09	11	6	6	7	1.39047e+07	0.816935	7	23.2531	0.808087	7	17.0985	1.06698	7	15.0713	1038	117.598	6.12549
C9JEY0	Trifunctional enzyme subunit beta, mitochondrial (Fragment) OS=Homo sapiens GN=HADHB PE=1 SV=5 - [C9JEY0_HUMAN]	3.52802	10.67	6	1	1	1	7.03419e+06	0.816799	1		1.01079	1		1.37068	1		150	16.1186	10.0669
P19525-2	Isoform 2 of Interferon-induced, double-stranded RNA-activated protein kinase OS=Homo sapiens GN=EIF2AK2 - [E2AK2_HUMAN]	3.45889	2.75	2	1	1	1	3.09489e+06	0.816788	1		1.11237	1		1.01483	1		510	57.3552	8.03076
Q9H6T3-3	Isoform 3 of RNA polymerase II-associated protein 3 OS=Homo sapiens GN=RPAP3 - [RPAP3_HUMAN]	7.69438	5.34	3	2	2	2	1.55856e+07	0.816374	2	32.3077	0.820916	2	10.7421	1.0889	2	2.22924	506	57.0726	7.72314
M0R317	Striatin-4 (Fragment) OS=Homo sapiens GN=STRN4 PE=1 SV=1 - [M0R317_HUMAN]	7.35055	6.57	4	1	1	2	7.9672e+06	0.816058	2	24.6123	0.925714	2	3.17334	1.08814	2	3.91715	198	20.9803	6.72705
P33993	DNA replication licensing factor MCM7 OS=Homo sapiens GN=MCM7 PE=1 SV=4 - [MCM7_HUMAN]	31.254	10.15	4	5	5	8	5.71202e+07	0.815085	8	55.4144	0.961079	8	12.8142	1.13889	8	10.2191	719	81.2566	6.45557
Q9BV20-2	Isoform 2 of Methylthioribose-1-phosphate isomerase OS=Homo sapiens GN=MRI1 - [MTNA_HUMAN]	6.57608	9.94	2	2	2	2	8.09683e+06	0.814841	2	17.3508	1.16342	2	4.41094	1.06871	2	0.0158733	322	34.508	5.69385
O14579-2	Isoform 2 of Coatomer subunit epsilon OS=Homo sapiens GN=COPE - [COPE_HUMAN]	31.4527	39.3	6	7	7	8	2.28497e+07	0.814751	8	36.5019	1.00464	8	25.802	0.803229	8	12.1249	257	28.7786	5.2876
P51991-2	Isoform 2 of Heterogeneous nuclear ribonucleoprotein A3 OS=Homo sapiens GN=HNRNPA3 - [ROA3_HUMAN]	16.0278	15.17	2	3	3	4	3.39603e+07	0.81446	4	2.54991	1.1428	4	3.62524	0.86775	4	8.27842	356	37.0062	8.30908
E7EWE5	Peroxisomal multifunctional enzyme type 2 OS=Homo sapiens GN=HSD17B4 PE=1 SV=1 - [E7EWE5_HUMAN]	49.5931	20.37	8	9	9	13	2.62609e+07	0.814243	12	33.1205	0.863483	12	22.3263	1.01911	12	14.9756	712	77.538	8.71924
Q9H0C8	Integrin-linked kinase-associated serine/threonine phosphatase 2C OS=Homo sapiens GN=ILKAP PE=1 SV=1 - [ILKAP_HUMAN]	15.4754	13.78	4	4	4	4	1.85994e+07	0.814228	4	9.50514	0.815794	4	13.7546	1.08455	4	5.06916	392	42.8798	7.09326
Q9Y305-3	Isoform 3 of Acyl-coenzyme A thioesterase 9, mitochondrial OS=Homo sapiens GN=ACOT9 - [ACOT9_HUMAN]	59.4354	28.76	6	10	10	15	4.1154e+07	0.813973	15	13.4553	0.904573	15	13.9383	1.0222	15	12.44	379	43.1789	7.07861
Q13185	Chromobox protein homolog 3 OS=Homo sapiens GN=CBX3 PE=1 SV=4 - [CBX3_HUMAN]	59.6881	46.45	4	6	8	15	2.08174e+08	0.813444	9	28.336	1.13648	9	15.0372	1.02506	9	10.6631	183	20.7984	5.32568
Q15121	Astrocytic phosphoprotein PEA-15 OS=Homo sapiens GN=PEA15 PE=1 SV=2 - [PEA15_HUMAN]	16.719	45.38	2	4	4	4	2.226e+07	0.813163	4	12.8703	0.901721	4	6.65224	0.912539	4	9.59375	130	15.0308	5.021
B4DJ81	NADH-ubiquinone oxidoreductase 75 kDa subunit, mitochondrial OS=Homo sapiens GN=NDUFS1 PE=1 SV=1 - [B4DJ81_HUMAN]	28.3505	14.73	6	5	5	7	1.29662e+07	0.812473	7	14.0437	1.41333	7	23.8333	0.826089	7	23.0476	611	66.879	5.37646
P42566-2	Isoform 2 of Epidermal growth factor receptor substrate 15 OS=Homo sapiens GN=EPS15 - [EPS15_HUMAN]	3.76034	2.92	3	1	1	1	4.31763e+06	0.811654	1		1.28858	1		0.784862	1		582	64.3368	4.4624
F5GXE0	Cation-dependent mannose-6-phosphate receptor (Fragment) OS=Homo sapiens GN=M6PR PE=1 SV=1 - [F5GXE0_HUMAN]	3.15705	8.7	5	1	1	1	15204939	0.811514	1		0.813968	1		0.794887	1		92	10.3703	7.85498
P52298-3	Isoform 3 of Nuclear cap-binding protein subunit 2 OS=Homo sapiens GN=NCBP2 - [NCBP2_HUMAN]	3.13125	12.62	2	1	1	1	1.09427e+07	0.811453	1		1.91124	1		0.906099	1		103	11.9248	8.92432
P46934-4	Isoform 4 of E3 ubiquitin-protein ligase NEDD4 OS=Homo sapiens GN=NEDD4 - [NEDD4_HUMAN]	10.0083	3.89	11	3	3	3	1.56636e+07	0.810912	3	19.5703	1.22881	3	3.93906	1.13182	3	1.0352	900	104.152	5.97314
P61978	Heterogeneous nuclear ribonucleoprotein K OS=Homo sapiens GN=HNRNPK PE=1 SV=1 - [HNRPK_HUMAN]	113.664	40.39	6	15	15	30	3.71358e+08	0.81087	28	19.5226	1.1503	28	27.1959	1.01302	28	10.4198	463	50.9444	5.5415
G8JLH9	Signal transducer and activator of transcription OS=Homo sapiens GN=STAT3 PE=1 SV=1 - [G8JLH9_HUMAN]	20.8651	14.29	4	6	6	6	1.63714e+07	0.810827	6	19.9399	0.568754	6	19.7663	1.02753	6	4.31197	672	76.0894	6.21436
P35813-2	Isoform Alpha-2 of Protein phosphatase 1A OS=Homo sapiens GN=PPM1A - [PPM1A_HUMAN]	9.80148	9.26	6	3	3	3	1.99082e+07	0.809975	3	6.8466	0.97074	3	8.70531	0.998271	3	4.00924	324	35.9345	5.78271
Q02809	Procollagen-lysine,2-oxoglutarate 5-dioxygenase 1 OS=Homo sapiens GN=PLOD1 PE=1 SV=2 - [PLOD1_HUMAN]	16.306	7.15	7	3	4	4	1.4191e+07	0.809686	3	13.9843	0.94107	3	13.3614	0.959608	3	11.3421	727	83.4974	6.94678
A0A0A0MSS8	Aldo-keto reductase family 1 member C3 OS=Homo sapiens GN=AKR1C3 PE=1 SV=1 - [A0A0A0MSS8_HUMAN]	799.493	74.3	6	20	28	178	5168920635	0.80961	128	28.9486	0.991991	128	26.3649	1.02574	128	15.631	323	36.8439	7.94287
Q969G6	Riboflavin kinase OS=Homo sapiens GN=RFK PE=1 SV=2 - [RIFK_HUMAN]	18.1495	20.65	1	3	3	4	2.82797e+07	0.80949	4	14.1104	0.982753	4	8.63361	1.0832	4	16.8035	155	17.6119	8.1333
Q13501	Sequestosome-1 OS=Homo sapiens GN=SQSTM1 PE=1 SV=1 - [SQSTM_HUMAN]	18.2481	16.36	6	4	4	6	2.93832e+07	0.808812	5	30.4704	0.882787	5	18.9108	1.03309	5	12.1861	440	47.6569	5.22412
Q9H0B6	Kinesin light chain 2 OS=Homo sapiens GN=KLC2 PE=1 SV=1 - [KLC2_HUMAN]	37.5956	15.92	15	2	7	10	3.1412e+07	0.808754	2	23.1731	1.00707	2	0.227639	1.2116	2	6.10663	622	68.8923	7.15186
Q9BUQ8	Probable ATP-dependent RNA helicase DDX23 OS=Homo sapiens GN=DDX23 PE=1 SV=3 - [DDX23_HUMAN]	7.76227	2.56	2	2	2	2	1.41394e+07	0.80855	2	19.3289	1.09107	2	0.10361	1.15284	2	7.72321	820	95.5239	9.5542
Q6PIU2-3	Isoform 3 of Neutral cholesterol ester hydrolase 1 OS=Homo sapiens GN=NCEH1 - [NCEH1_HUMAN]	4.2883	5.82	4	1	1	1	5.48236e+06	0.808495	1		0.950953	1		0.951548	1		275	31.1481	6.68311
P82664	28S ribosomal protein S10, mitochondrial OS=Homo sapiens GN=MRPS10 PE=1 SV=2 - [RT10_HUMAN]	3.80371	7.46	1	1	1	1	2.75427e+06	0.808494	1		0.948826	1		0.875908	1		201	22.985	8.00146
P50238	Cysteine-rich protein 1 OS=Homo sapiens GN=CRIP1 PE=1 SV=3 - [CRIP1_HUMAN]	30.5277	53.25	3	2	2	8	6.14165e+08	0.808488	8	9.58327	0.675152	8	27.342	1.04195	8	7.83636	77	8.52701	8.74854
Q9NRN7	L-aminoadipate-semialdehyde dehydrogenase-phosphopantetheinyl transferase OS=Homo sapiens GN=AASDHPPT PE=1 SV=2 - [ADPPT_HUMAN]	3.30127	4.85	1	1	1	1	1.75019e+07	0.808441	1		1.59245	1		0.922948	1		309	35.7531	6.80029
E9PFD2	Uridine 5'-monophosphate synthase OS=Homo sapiens GN=UMPS PE=1 SV=1 - [E9PFD2_HUMAN]	14.9222	16.37	8	4	4	4	2.05916e+07	0.808005	4	10.3634	0.883887	4	6.08879	1.06714	4	8.87762	342	37.6161	8.08936
K9J957	Proteasome activator complex subunit 3 OS=Homo sapiens GN=PSME3 PE=1 SV=1 - [K9J957_HUMAN]	52.7854	30.3	12	11	11	14	9.77868e+07	0.807847	14	7.70669	1.01816	14	7.11731	1.05904	14	10.5713	231	26.8502	5.93506
O15541	RING finger protein 113A OS=Homo sapiens GN=RNF113A PE=1 SV=1 - [R113A_HUMAN]	3.48769	2.92	1	1	1	1	21665739	0.807693	1		1.24217	1		0.963216	1		343	38.7626	5.69385
Q99543-2	Isoform 2 of DnaJ homolog subfamily C member 2 OS=Homo sapiens GN=DNAJC2 - [DNJC2_HUMAN]	16.5979	10.04	6	5	5	5	1.36725e+07	0.807662	5	32.8152	0.745805	5	15.9406	1.10828	5	10.7413	568	65.8727	9.0708
Q07666-3	Isoform 3 of KH domain-containing, RNA-binding, signal transduction-associated protein 1 OS=Homo sapiens GN=KHDRBS1 - [KHDR1_HUMAN]	16.5563	10.4	3	3	3	4	2.52354e+07	0.807561	4	36.714	0.913582	4	1.96459	1.08647	4	5.70519	404	43.9999	7.28369
Q9Y450	HBS1-like protein OS=Homo sapiens GN=HBS1L PE=1 SV=1 - [HBS1L_HUMAN]	13.5727	9.65	13	4	4	4	1.20346e+07	0.806749	4	3.92964	1.04511	4	4.44288	1.04181	4	1.87871	684	75.4256	6.60986
Q9NSS8	Putative uncharacterized protein DKFZp434D199 OS=Homo sapiens GN=DKFZp434D199 PE=1 SV=1 - [Q9NSS8_HUMAN]	3.03966	8.66	3	1	1	1	8.3259e+06	0.806727	1		1.03696	1		1.08552	1		127	14.2534	8.49951
P17301	Integrin alpha-2 OS=Homo sapiens GN=ITGA2 PE=1 SV=1 - [ITA2_HUMAN]	39.8975	9.14	2	2	8	10	2.04934e+07	0.806619	2	12.7588	0.642462	2	0.927022	1.18556	2	3.36105	1181	129.214	5.31299
H3BUU5	Transcription factor Sp1 (Fragment) OS=Homo sapiens GN=SP1 PE=1 SV=1 - [H3BUU5_HUMAN]	3.18156	10.49	5	1	1	1	1.85492e+06	0.806344	1		1.26106	1		0.742196	1		162	16.1266	4.94482
P20700	Lamin-B1 OS=Homo sapiens GN=LMNB1 PE=1 SV=2 - [LMNB1_HUMAN]	102.197	43.52	4	21	24	28	1.34809e+08	0.805718	25	18.9316	1.08342	25	9.95112	0.938808	25	7.17031	586	66.3676	5.16064
A0A087X2F5	Uncharacterized protein C9orf78 OS=Homo sapiens GN=C9orf78 PE=1 SV=1 - [A0A087X2F5_HUMAN]	3.27094	5.14	2	1	1	1	1.6094e+07	0.805369	1		1.15696	1		1.00755	1		175	20.1932	6.16357
Q9UL15	BAG family molecular chaperone regulator 5 OS=Homo sapiens GN=BAG5 PE=1 SV=1 - [BAG5_HUMAN]	3.50749	3.36	2	1	1	1	2.81016e+06	0.805242	1		0.891552	1		1.14652	1		447	51.1677	6.04932
Q5VYK3	Proteasome-associated protein ECM29 homolog OS=Homo sapiens GN=ECM29 PE=1 SV=2 - [ECM29_HUMAN]	6.88757	1.57	2	2	2	2	1.42395e+06	0.805113	1		0.680639	2	20.6511	1.35331	2	16.7273	1845	204.16	7.12256
P62195-2	Isoform 2 of 26S protease regulatory subunit 8 OS=Homo sapiens GN=PSMC5 - [PRS8_HUMAN]	106.152	46.73	12	13	14	29	1.02479e+08	0.804891	23	24.1604	0.930603	23	13.3636	1.01301	23	6.54931	398	44.7557	8.17725
Q9BV57	1,2-dihydroxy-3-keto-5-methylthiopentene dioxygenase OS=Homo sapiens GN=ADI1 PE=1 SV=1 - [MTND_HUMAN]	8.07333	19.55	3	2	2	2	2.45099e+07	0.804384	2	56.3832	1.26408	2	27.6051	1.04897	2	28.0155	179	21.4846	5.68115
J3KPE3	Guanine nucleotide-binding protein subunit beta-2-like 1 OS=Homo sapiens GN=GNB2L1 PE=1 SV=1 - [J3KPE3_HUMAN]	80.6077	53.48	19	10	10	18	2.48984e+08	0.804294	17	21.7832	1.12175	18	12.836	0.523367	17	23.4375	273	30.085	7.6499
O43464-2	Isoform 2 of Serine protease HTRA2, mitochondrial OS=Homo sapiens GN=HTRA2 - [HTRA2_HUMAN]	5.49839	6.65	5	1	1	1	6717171	0.803983	1		1.82696	1					361	38.4695	10.7114
Q96C90	Protein phosphatase 1 regulatory subunit 14B OS=Homo sapiens GN=PPP1R14B PE=1 SV=3 - [PP14B_HUMAN]	27.6191	32.65	5	3	3	7	3.77334e+07	0.803783	6	17.3792	0.971664	6	13.466	1.03033	6	19.0216	147	15.901	4.85596
P49589-2	Isoform 2 of Cysteine--tRNA ligase, cytoplasmic OS=Homo sapiens GN=CARS - [SYCC_HUMAN]	53.0647	23.55	4	11	11	13	4.77463e+07	0.803255	13	12.9468	0.937242	13	9.0661	1.03928	13	11.4373	726	82.7939	7.02002
B0QY84	Phosphatase and actin regulator OS=Homo sapiens GN=MKL1 PE=1 SV=1 - [B0QY84_HUMAN]	3.14936	4.97	16	1	1	1	1.29711e+07	0.802617	1		0.988542	1		1.16905	1		161	18.3547	9.40771
Q99623-2	Isoform 2 of Prohibitin-2 OS=Homo sapiens GN=PHB2 - [PHB2_HUMAN]	4.14953	7.28	3	1	1	1	1.87278e+06	0.802488	1		1.08221	1		1.12656	1		261	29.0257	10.0229
A0A087X106	Keratin, type II cuticular Hb1 OS=Homo sapiens GN=KRT81 PE=1 SV=1 - [A0A087X106_HUMAN]	129.524	28.31	7	18	18	32	4.31279e+08	0.802433	31	14.7719	1.06886	31	16.3566	1.04942	31	7.94005	484	53.082	5.46533
H0YAQ0	Set1/Ash2 histone methyltransferase complex subunit ASH2 (Fragment) OS=Homo sapiens GN=ASH2L PE=1 SV=1 - [H0YAQ0_HUMAN]	3.28922	16.67	5	1	1	1	5.84993e+06	0.802357	1		0.840143	1		1.22604	1		90	10.255	5.8335
Q96BP3-2	Isoform 2 of Peptidylprolyl isomerase domain and WD repeat-containing protein 1 OS=Homo sapiens GN=PPWD1 - [PPWD1_HUMAN]	6.8384	5.71	4	2	2	2	17903484	0.802301	2	3.857	0.935106	2	7.62457	0.912955	2	2.26048	490	55.6639	8.22119
Q9NR31	GTP-binding protein SAR1a OS=Homo sapiens GN=SAR1A PE=1 SV=1 - [SAR1A_HUMAN]	10.2088	21.21	6	2	3	3	2.86321e+07	0.802186	2	67.8428	1.22423	2	37.288	1.01229	2	17.672	198	22.3525	6.68311
Q16222-2	Isoform AGX1 of UDP-N-acetylhexosamine pyrophosphorylase OS=Homo sapiens GN=UAP1 - [UAP1_HUMAN]	3.27326	2.38	3	1	1	1	1.35812e+07	0.802018	1		1.10147	1		1.05037	1		505	56.992	6.37939
Q9Y2Z4	Tyrosine--tRNA ligase, mitochondrial OS=Homo sapiens GN=YARS2 PE=1 SV=2 - [SYYM_HUMAN]	29.1435	18.03	2	5	5	7	1.98426e+07	0.801817	7	11.7133	0.945638	7	2.95417	1.08979	7	11.0339	477	53.1657	8.98291
A6NLM8	Translocon-associated protein subunit delta OS=Homo sapiens GN=SSR4 PE=1 SV=1 - [A6NLM8_HUMAN]	3.41231	6.76	2	1	1	1	1.22556e+07	0.801641	1		1.32596	1		0.868109	1		148	16.2353	5.74463
Q00765	Receptor expression-enhancing protein 5 OS=Homo sapiens GN=REEP5 PE=1 SV=3 - [REEP5_HUMAN]	11.0187	15.87	6	3	3	3	3.58351e+07	0.801474	3	2.97582	0.742292	3	9.09967	1.04979	3	3.22069	189	21.479	8.104
O14979-3	Isoform 3 of Heterogeneous nuclear ribonucleoprotein D-like OS=Homo sapiens GN=HNRNPDL - [HNRDL_HUMAN]	25.3282	19.26	4	3	4	7	9.26464e+07	0.801451	4	9.18109	1.17498	4	18.5345	0.869946	4	7.86021	244	27.1746	8.646
A0A0B4J213	60S ribosomal protein L30 OS=Homo sapiens GN=RPL30 PE=1 SV=1 - [A0A0B4J213_HUMAN]	4.37656	37.25	3	1	1	1	2.46196e+07	0.801258	1		1.36324	1		0.97714	1		51	5.5517	6.49365
F5H669	Cleavage and polyadenylation-specificity factor subunit 7 (Fragment) OS=Homo sapiens GN=CPSF7 PE=1 SV=1 - [F5H669_HUMAN]	23.5656	17.65	9	5	5	6	2.17777e+07	0.801108	6	23.1223	1.00297	6	14.1165	1.24518	6	3.76611	374	41.2407	7.02002
Q9Y678	Coatomer subunit gamma-1 OS=Homo sapiens GN=COPG1 PE=1 SV=1 - [COPG1_HUMAN]	29.8853	12.59	1	6	6	7	8.65191e+06	0.800556	7	31.784	0.637807	7	41.1883	1.166	7	12.9243	874	97.6555	5.46533
O43290	U4/U6.U5 tri-snRNP-associated protein 1 OS=Homo sapiens GN=SART1 PE=1 SV=1 - [SNUT1_HUMAN]	10.071	5.38	2	3	3	3	8.41189e+06	0.800434	3	1.63061	1.24229	3	4.09705	0.83702	3	9.49501	800	90.2003	6.12549
Q14683	Structural maintenance of chromosomes protein 1A OS=Homo sapiens GN=SMC1A PE=1 SV=2 - [SMC1A_HUMAN]	23.9294	5.84	3	5	6	7	2.42883e+07	0.799847	6	6.47703	0.921369	6	17.2749	1.0238	6	7.34073	1233	143.144	7.63525
P26038	Moesin OS=Homo sapiens GN=MSN PE=1 SV=3 - [MOES_HUMAN]	299.951	59.1	3	27	36	74	8.0218e+08	0.799512	60	24.4499	0.980679	60	13.6658	1.008	60	8.98145	577	67.7778	6.40479
Q8TAQ2-2	Isoform 2 of SWI/SNF complex subunit SMARCC2 OS=Homo sapiens GN=SMARCC2 - [SMRC2_HUMAN]	30.4429	9.82	5	7	8	8	2.45811e+07	0.799132	7	23.7133	0.96233	7	13.7965	1.08194	7	14.5021	1130	124.764	5.5542
C9J4Z3	60S ribosomal protein L37a OS=Homo sapiens GN=RPL37A PE=1 SV=1 - [C9J4Z3_HUMAN]	3.60891	26.47	2	1	1	1	9.27892e+06	0.798624	1		1.00176	1		1.4619	1		68	7.61894	10.0083
O00232	26S proteasome non-ATPase regulatory subunit 12 OS=Homo sapiens GN=PSMD12 PE=1 SV=3 - [PSD12_HUMAN]	41.4001	23.03	2	9	9	11	4.56563e+07	0.798262	11	29.0919	0.788148	11	16.6231	1.13905	11	4.26588	456	52.8706	7.6499
A6NNI4	Tetraspanin OS=Homo sapiens GN=CD9 PE=1 SV=1 - [A6NNI4_HUMAN]	10.3693	10.06	6	2	2	3	3.11047e+07	0.797659	3	16.3784	0.625519	3	13.422	1.22436	3	1.02433	159	17.752	6.29053
A0A087WYR0	Signal recognition particle 19 kDa protein OS=Homo sapiens GN=SRP19 PE=1 SV=1 - [A0A087WYR0_HUMAN]	7.44381	29.17	5	2	2	2	1.63352e+07	0.797401	2	24.8059	1.00521	2	15.4459	0.994228	2	8.75225	120	13.6452	10.228
P62873	Guanine nucleotide-binding protein G(I)/G(S)/G(T) subunit beta-1 OS=Homo sapiens GN=GNB1 PE=1 SV=3 - [GBB1_HUMAN]	20.5029	16.18	16	1	4	5	3.47266e+07	0.796875	2	0.488343	0.791229	2	23.6392	1.15366	2	8.51828	340	37.353	5.99854
H0Y8W1	Zinc finger RNA-binding protein (Fragment) OS=Homo sapiens GN=ZFR PE=1 SV=1 - [H0Y8W1_HUMAN]	3.9338	6.04	2	1	1	1	7.81261e+06	0.796646	1		1.08061	1		0.953841	1		182	20.0016	8.79248
H0Y6T0	Nuclear receptor coactivator 7 (Fragment) OS=Homo sapiens GN=NCOA7 PE=1 SV=1 - [H0Y6T0_HUMAN]	3.00809	7.34	6	1	1	1	4.22141e+06	0.796622	1		0.734356	1		1.13672	1		177	20.6713	7.15186
C9JPM4	ADP-ribosylation factor 4 (Fragment) OS=Homo sapiens GN=ARF4 PE=1 SV=1 - [C9JPM4_HUMAN]	34.5109	52.76	4	1	6	9	7.86232e+07	0.795979	2	3.43275	1.02533	2	0.129617	0.883333	2	5.56093	127	14.5438	8.11865
P49419-2	Isoform 2 of Alpha-aminoadipic semialdehyde dehydrogenase OS=Homo sapiens GN=ALDH7A1 - [AL7A1_HUMAN]	83.5735	36.79	7	17	17	23	4.57992e+07	0.795413	23	18.496	1.03875	23	19.3338	0.934487	23	7.90328	511	55.3315	6.85889
Q14696	LDLR chaperone MESD OS=Homo sapiens GN=MESDC2 PE=1 SV=2 - [MESD_HUMAN]	8.01515	12.82	1	2	2	2	3.64403e+07	0.795144	2	12.5199	1.45098	2	1.20917	1.02827	2	2.08724	234	26.0603	7.78174
P35221	Catenin alpha-1 OS=Homo sapiens GN=CTNNA1 PE=1 SV=1 - [CTNA1_HUMAN]	74.0238	23.18	22	16	16	19	4.59333e+07	0.795096	19	18.8727	0.895972	19	8.05031	1.00039	19	15.759	906	100.009	6.29053
Q9Y2L1	Exosome complex exonuclease RRP44 OS=Homo sapiens GN=DIS3 PE=1 SV=2 - [RRP44_HUMAN]	14.0665	5.32	4	4	4	4	1.60003e+07	0.794988	4	18.4315	0.998132	4	5.00014	1.04713	4	3.05809	958	108.934	7.13721
C9IZF4	HCG14948, isoform CRA_a OS=Homo sapiens GN=PPP4R2 PE=1 SV=1 - [C9IZF4_HUMAN]	3.55492	21.74	5	1	1	1	1.67737e+07	0.794979	1		0.849349	1		0.991104	1		69	7.84814	8.32373
P23378	Glycine dehydrogenase (decarboxylating), mitochondrial OS=Homo sapiens GN=GLDC PE=1 SV=2 - [GCSP_HUMAN]	7.01949	2.75	1	2	2	2	1.10309e+07	0.793111	2	15.178	1.22047	2	37.8253	1.03318	2	8.33169	1020	112.657	7.10791
D6RCK3	MOB kinase activator 1B (Fragment) OS=Homo sapiens GN=MOB1B PE=4 SV=1 - [D6RCK3_HUMAN]	4.54727	9.23	5	1	1	1	2.0877e+07	0.792705	1		0.861277	1		0.927074	1		130	14.622	5.08447
P80723	Brain acid soluble protein 1 OS=Homo sapiens GN=BASP1 PE=1 SV=2 - [BASP1_HUMAN]	78.1011	72.25	3	13	13	19	2.86121e+08	0.792413	19	21.4032	0.908068	19	9.07402	1.08353	19	9.93313	227	22.68	4.62744
P52564-2	Isoform 2 of Dual specificity mitogen-activated protein kinase kinase 6 OS=Homo sapiens GN=MAP2K6 - [MP2K6_HUMAN]	6.22799	8.27	6	1	2	2	5.36938e+06	0.791976	1		1.0068	1		1.00598	1		278	31.3191	7.07861
[truncated: 465 more rows]
