# Supplementary material for: Proteomics-Based Characterization of miR-574-5p Decoy to CUGBP1 Suggests Specificity for mPGES-1 Regulation in Human Lung Cancer Cells
Source: Front Pharmacol. 2020 Mar 13;11:196. doi: 10.3389/fphar.2020.00196 (PMC7082395; doi:10.3389/fphar.2020.00196)
Supplement: Supplementary file 3 [file Table_2.XLSX]

## Sheet: Sheet1
Accession	Description	Score	Coverage	# Proteins	# Unique Peptides	# Peptides	# PSMs	Area	127/126	127/126 Count	127/126 Variability [%]	129/128	129/128 Count	129/128 Variability [%]	131/130	131/130 Count	131/130 Variability [%]	# AAs	MW [kDa]	calc. pI
Q9UJY5-3	Isoform 3 of ADP-ribosylation factor-binding protein GGA1 OS=Homo sapiens GN=GGA1 - [GGA1_HUMAN]	3.60174	5.3	4	1	1	1	2.68665e+06	3.46571	1		1.21102	1		0.347827	1		566	62.099	5.73193
D6R974	Ubiquitin carboxyl-terminal hydrolase OS=Homo sapiens GN=UCHL1 PE=1 SV=1 - [D6R974_HUMAN]	20.3771	44.23	4	4	4	5	1.16652e+08	3.14788	4	26.5712	1.11769	3	1.12173	0.575065	3	5.63321	156	17.3498	5.90967
Q5T0D2	UMP-CMP kinase OS=Homo sapiens GN=CMPK1 PE=1 SV=1 - [Q5T0D2_HUMAN]	3.3323	7.1	2	1	1	1	2.07017e+06	3.06903	1		1.32747	1		1.08229	1		169	18.9668	8.88037
Q12765-3	Isoform 3 of Secernin-1 OS=Homo sapiens GN=SCRN1 - [SCRN1_HUMAN]	3.86194	3.76	3	1	1	1	1.24985e+07	2.91208	1		1.06038	1		0.661309	1		346	38.8388	4.70361
C9JQ42	Glycogenin-1 (Fragment) OS=Homo sapiens GN=GYG1 PE=1 SV=5 - [C9JQ42_HUMAN]	9.89843	6.39	5	2	2	3	3.40622e+07	2.69153	3	25.8712	1.52262	3	2.07527	0.991069	3	19.7368	266	29.9592	6.15088
M0QXH0	Thioredoxin, mitochondrial OS=Homo sapiens GN=TXN2 PE=1 SV=1 - [M0QXH0_HUMAN]	5.18591	23.44	2	1	1	1	1.6205e+07	2.65102	1		1.04806	1		0.447392	1		64	7.02269	5.08447
Q9HC38-2	Isoform 2 of Glyoxalase domain-containing protein 4 OS=Homo sapiens GN=GLOD4 - [GLOD4_HUMAN]	51.7652	35.91	6	8	8	13	6.61748e+07	2.64846	13	12.6985	1.47562	13	24.8641	0.744635	13	21.4476	298	33.2115	5.60498
P98179	RNA-binding protein 3 OS=Homo sapiens GN=RBM3 PE=1 SV=1 - [RBM3_HUMAN]	30.3293	29.94	1	2	2	7	9.85043e+07	2.6298	7	12.5307	0.58368	7	8.41164	0.622338	7	13.6468	157	17.16	8.90967
P11216	Glycogen phosphorylase, brain form OS=Homo sapiens GN=PYGB PE=1 SV=5 - [PYGB_HUMAN]	40.2761	16.13	2	9	11	11	2.40991e+07	2.61577	9	30.2115	0.913277	9	12.1165	1.13849	9	13.874	843	96.6345	6.85889
P51858-2	Isoform 2 of Hepatoma-derived growth factor OS=Homo sapiens GN=HDGF - [HDGF_HUMAN]	21.0146	11.59	3	3	3	5	8.06692e+07	2.59064	5	9.13918	0.53129	5	131.604	0.505143	5	17.9354	233	25.5222	4.55127
P24534	Elongation factor 1-beta OS=Homo sapiens GN=EEF1B2 PE=1 SV=3 - [EF1B_HUMAN]	88.3227	38.67	4	7	9	21	8.71735e+08	2.493	18	41.374	1.29777	18	17.2079	0.619608	18	9.37864	225	24.7483	4.66553
D6R9Y1	Polyadenylate-binding protein-interacting protein 2 OS=Homo sapiens GN=PAIP2 PE=1 SV=1 - [D6R9Y1_HUMAN]	3.25823	11.94	2	1	1	1	5.66349e+07	2.48668	1		1.52408	1		0.637804	1		67	7.69359	4.70361
Q8WVK2	U4/U6.U5 small nuclear ribonucleoprotein 27 kDa protein OS=Homo sapiens GN=SNRNP27 PE=1 SV=1 - [SNR27_HUMAN]	5.20803	10.32	1	1	1	1	9.59326e+06	2.47455	1		0.940049	1		0.930518	1		155	18.8489	11.6196
R4GN98	Protein S100 (Fragment) OS=Homo sapiens GN=S100A6 PE=1 SV=1 - [R4GN98_HUMAN]	11.2001	43.53	2	3	3	3	1.44308e+09	2.44776	3	11.4455	5.70331	3	45.9957	1.36433	2	38.6393	85	9.67506	5.45264
P29692-3	Isoform 3 of Elongation factor 1-delta OS=Homo sapiens GN=EEF1D - [EF1D_HUMAN]	96.4452	37.74	21	7	9	23	9.45391e+08	2.4237	19	48.1179	0.985843	19	12.4901	0.670847	19	19.3738	257	28.5404	4.91943
P31949	Protein S100-A11 OS=Homo sapiens GN=S100A11 PE=1 SV=2 - [S10AB_HUMAN]	267.555	76.19	1	7	7	64	3.26959e+09	2.41431	63	24.2528	0.774614	63	36.3094	0.795997	53	24.6526	105	11.7328	7.12256
P09341	Growth-regulated alpha protein OS=Homo sapiens GN=CXCL1 PE=1 SV=1 - [GROA_HUMAN]	18.2048	23.36	1	3	3	5	1.9277e+07	2.40735	5	59.9321	0.848876	5	35.7255	0.625955	5	3.95017	107	11.2942	10.4331
Q8WW12-3	Isoform 3 of PEST proteolytic signal-containing nuclear protein OS=Homo sapiens GN=PCNP - [PCNP_HUMAN]	4.40687	30.91	2	1	1	1	1.48953e+07	2.40011	1		0.965618	1		0.435262	1		55	6.22903	9.70068
Q5T123	SH3 domain-binding glutamic acid-rich-like protein 3 OS=Homo sapiens GN=SH3BGRL3 PE=1 SV=1 - [Q5T123_HUMAN]	3.06894	11.36	3	1	1	1	4.76191e+07	2.36337	1		0.771802	1		0.611484	1		88	9.37476	9.36377
Q09666	Neuroblast differentiation-associated protein AHNAK OS=Homo sapiens GN=AHNAK PE=1 SV=2 - [AHNK_HUMAN]	251.711	17.3	7	45	46	67	2.73327e+08	2.36277	62	34.9659	1.786	62	49.677	0.883748	59	19.1818	5890	628.699	6.15088
Q9BRT3	Migration and invasion enhancer 1 OS=Homo sapiens GN=MIEN1 PE=1 SV=1 - [MIEN1_HUMAN]	15.5302	35.65	2	3	3	4	2.6139e+07	2.3482	4	9.42845	1.20483	4	5.47732	0.434297	4	14.3686	115	12.3952	4.37354
Q14CS0	UBX domain-containing protein 2B OS=Homo sapiens GN=UBXN2B PE=1 SV=1 - [UBX2B_HUMAN]	10.5864	15.41	1	3	3	3	7.94383e+06	2.31737	3	42.2152	1.40604	3	10.752	1.20611	3	87.3901	331	37.054	5.64307
Q16864	V-type proton ATPase subunit F OS=Homo sapiens GN=ATP6V1F PE=1 SV=2 - [VATF_HUMAN]	18.7247	20.17	2	1	1	4	2.67415e+07	2.3114	4	37.4154	1.04614	4	28.6432	0.502806	4	46.2268	119	13.362	5.51611
P49773	Histidine triad nucleotide-binding protein 1 OS=Homo sapiens GN=HINT1 PE=1 SV=2 - [HINT1_HUMAN]	14.9368	28.57	4	2	2	3	9.29066e+07	2.30572	3	12.2774	1.03623	3	0.0405031	0.523226	3	15.0546	126	13.7931	6.94678
Q9UHV9	Prefoldin subunit 2 OS=Homo sapiens GN=PFDN2 PE=1 SV=1 - [PFD2_HUMAN]	17.0684	16.88	1	2	2	4	9.82575e+07	2.30545	4	13.417	1.02421	4	5.96628	0.484629	4	30.9725	154	16.6376	6.58057
E9PRZ9	Small acidic protein (Fragment) OS=Homo sapiens GN=C11orf58 PE=1 SV=1 - [E9PRZ9_HUMAN]	3.38231	7.78	3	1	1	1	3.98366e+07	2.28734	1		0.572115	1		0.558837	1		90	10.0317	5.94775
P82979	SAP domain-containing ribonucleoprotein OS=Homo sapiens GN=SARNP PE=1 SV=3 - [SARNP_HUMAN]	6.9931	9.05	3	2	2	2	54724799	2.2622	2	19.3612	0.711452	2	3.67766	0.647476	2	26.9187	210	23.6564	6.41748
O00479	High mobility group nucleosome-binding domain-containing protein 4 OS=Homo sapiens GN=HMGN4 PE=1 SV=3 - [HMGN4_HUMAN]	4.69426	12.22	1	1	1	1	5.29929e+07	2.25882	1		0.85452	1		0.358962	1		90	9.53323	10.4771
P30084	Enoyl-CoA hydratase, mitochondrial OS=Homo sapiens GN=ECHS1 PE=1 SV=4 - [ECHM_HUMAN]	27.7892	23.45	1	4	4	6	5.5207e+07	2.25856	6	13.749	1.2522	6	3.65702	0.851495	6	9.37693	290	31.3671	8.07471
O60869-2	Isoform 2 of Endothelial differentiation-related factor 1 OS=Homo sapiens GN=EDF1 - [EDF1_HUMAN]	3.38927	6.47	3	1	1	1	3.81551e+07	2.23484	1		0.653317	1		0.450854	1		139	15.4712	9.77393
Q9NTK5	Obg-like ATPase 1 OS=Homo sapiens GN=OLA1 PE=1 SV=2 - [OLA1_HUMAN]	25.7489	21.97	5	6	6	7	4.95337e+07	2.22411	7	11.8971	1.46651	7	49.7002	0.870041	7	23.5955	396	44.7153	7.81104
J3KPG2	Translationally-controlled tumor protein OS=Homo sapiens GN=TPT1 PE=1 SV=1 - [J3KPG2_HUMAN]	13.5563	17.5	7	2	2	3	8.24259e+07	2.20885	3	14.4411	0.478769	3	21.7104	0.511708	3	0.774406	160	18.0969	4.95752
P62861	40S ribosomal protein S30 OS=Homo sapiens GN=FAU PE=1 SV=1 - [RS30_HUMAN]	6.92167	16.95	2	1	1	2	1.23876e+08	2.15801	2	2.824	0.885498	2	4.61766	0.524851	2	4.16464	59	6.64382	12.147
P62937	Peptidyl-prolyl cis-trans isomerase A OS=Homo sapiens GN=PPIA PE=1 SV=2 - [PPIA_HUMAN]	254.14	72.12	10	11	11	99	1.43162e+09	2.14783	58	25.1147	0.574858	58	61.4201	0.643239	58	38.7573	165	18.0009	7.81104
Q9NY33-4	Isoform 4 of Dipeptidyl peptidase 3 OS=Homo sapiens GN=DPP3 - [DPP3_HUMAN]	3.21963	1.41	4	1	1	1	4.61762e+06	2.13732	1		0.909273	1		1.01265	1		707	79.2582	5.03369
I3L2R6	Thioredoxin domain-containing protein 17 OS=Homo sapiens GN=TXNDC17 PE=1 SV=1 - [I3L2R6_HUMAN]	3.39916	9.18	2	1	1	1	1.98369e+07	2.13222	1		1.05196	1		0.4331	1		98	11.2846	5.21143
F8VY02	Endoplasmic reticulum resident protein 29 OS=Homo sapiens GN=ERP29 PE=1 SV=1 - [F8VY02_HUMAN]	11.8132	36.88	2	3	3	3	2.42666e+07	2.13006	3	18.5796	0.876808	3	25.3198	0.669694	3	3.29914	160	18.1044	8.00146
H0YDG6	LIM domain only protein 7 (Fragment) OS=Homo sapiens GN=LMO7 PE=1 SV=1 - [H0YDG6_HUMAN]	10.1927	7.21	15	2	2	3	2.56148e+07	2.11809	3	6.5388	0.615447	3	4.59209	0.591176	3	10.0414	305	34.4738	4.84326
K7ESE5	Leydig cell tumor 10 kDa protein homolog OS=Homo sapiens GN=C19orf53 PE=1 SV=1 - [K7ESE5_HUMAN]	3.12937	16.07	3	1	1	1	1.48006e+07	2.07357	1		0.895963	1		0.497101	1		56	5.82327	10.3599
H0YN26	Acidic leucine-rich nuclear phosphoprotein 32 family member A OS=Homo sapiens GN=ANP32A PE=1 SV=1 - [H0YN26_HUMAN]	11.5253	24.29	4	2	3	3	4.92693e+07	2.0697	2	26.8342	0.875157	2	30.4168	0.531461	2	21.7731	177	19.9851	4.57666
Q00688	Peptidyl-prolyl cis-trans isomerase FKBP3 OS=Homo sapiens GN=FKBP3 PE=1 SV=1 - [FKBP3_HUMAN]	41.2486	25	1	4	4	9	2.97804e+08	2.04557	8	9.52892	0.915008	8	8.4053	0.817268	8	8.25425	224	25.1613	9.27588
Q99733	Nucleosome assembly protein 1-like 4 OS=Homo sapiens GN=NAP1L4 PE=1 SV=1 - [NP1L4_HUMAN]	27.3777	20	13	4	4	6	8.75355e+07	2.0241	6	28.4247	1.11578	6	7.15058	0.609195	6	18.3235	375	42.7969	4.69092
H3BQQ1	COX assembly mitochondrial protein 2 homolog (Fragment) OS=Homo sapiens GN=CMC2 PE=1 SV=1 - [H3BQQ1_HUMAN]	8.38911	25.93	4	1	1	2	1.89458e+08	2.02344	2	2.35003	1.17689	2	17.0547	0.621038	2	10.9406	54	6.26305	6.7417
Q9H1E3-2	Isoform 2 of Nuclear ubiquitous casein and cyclin-dependent kinase substrate 1 OS=Homo sapiens GN=NUCKS1 - [NUCKS_HUMAN]	7.65652	4.43	2	1	1	2	105171114	1.99971	2	16.2029	0.736385	2	4.28176	0.457649	2	13.4828	203	22.7618	4.93213
O00625	Pirin OS=Homo sapiens GN=PIR PE=1 SV=1 - [PIR_HUMAN]	15.1429	12.76	1	3	3	4	2.00357e+07	1.99506	4	29.7109	1.25413	4	16.2585	0.521104	4	16.039	290	32.0933	6.91748
F5H7R9	Parathymosin (Fragment) OS=Homo sapiens GN=PTMS PE=1 SV=1 - [F5H7R9_HUMAN]	8.0147	19.3	3	1	1	2	4.30175e+07	1.9862	2	25.7718	0.978752	2	3.15725	0.484961	2	28.0229	57	6.25034	8.11865
K7EIU8	Mothers against decapentaplegic homolog OS=Homo sapiens GN=SMAD4 PE=1 SV=1 - [K7EIU8_HUMAN]	3.6845	4.61	2	1	1	1	1.67413e+06	1.98437	1		1.07283	1		0.758485	1		456	50.0209	6.78564
P31948	Stress-induced-phosphoprotein 1 OS=Homo sapiens GN=STIP1 PE=1 SV=1 - [STIP1_HUMAN]	113.765	36.83	6	19	19	29	5.11171e+08	1.96638	29	14.3721	0.999281	29	30.4514	0.560552	29	21.9367	543	62.5994	6.80029
Q9UMS6	Synaptopodin-2 OS=Homo sapiens GN=SYNPO2 PE=1 SV=2 - [SYNP2_HUMAN]	3.17281	1.1	5	1	1	1	7.31721e+06	1.96528	1		1.03984	1		0.607685	1		1093	117.441	8.57275
P00441	Superoxide dismutase [Cu-Zn] OS=Homo sapiens GN=SOD1 PE=1 SV=2 - [SODC_HUMAN]	4.93535	9.09	1	1	1	1	70814568	1.96381	1		0.795536	1		0.527054	1		154	15.9259	6.12549
K7ESL0	Spermidine synthase (Fragment) OS=Homo sapiens GN=SRM PE=1 SV=1 - [K7ESL0_HUMAN]	3.94593	10.92	2	1	1	1	1.32673e+07	1.95191	1		1.63345	1		1.36032	1		119	12.9735	6.75635
H7C3I1	Hsc70-interacting protein (Fragment) OS=Homo sapiens GN=ST13 PE=1 SV=1 - [H7C3I1_HUMAN]	36.4222	39.73	7	5	5	8	1.09745e+08	1.95118	8	16.1075	0.633194	8	10.8627	0.513149	8	14.4077	146	16.3191	4.88135
Q6PUV4	Complexin-2 OS=Homo sapiens GN=CPLX2 PE=2 SV=2 - [CPLX2_HUMAN]	15.5499	20.9	3	3	3	4	1.39171e+08	1.94984	4	25.6681	0.602795	3	94.2658	0.407824	3	4.39705	134	15.3847	5.08447
P41567	Eukaryotic translation initiation factor 1 OS=Homo sapiens GN=EIF1 PE=1 SV=1 - [EIF1_HUMAN]	10.5058	15.93	2	2	2	2	3.0623e+07	1.94369	2	50.7262	1.08366	2	14.0615	0.641875	2	5.17782	113	12.7246	7.44482
Q9BQ61	Uncharacterized protein C19orf43 OS=Homo sapiens GN=C19orf43 PE=1 SV=1 - [CS043_HUMAN]	4.66244	6.82	1	1	1	1	9.55291e+06	1.93708	1		0.85945	1		0.42343	1		176	18.4082	9.43701
P15121	Aldose reductase OS=Homo sapiens GN=AKR1B1 PE=1 SV=3 - [ALDR_HUMAN]	31.5426	20.57	3	6	6	9	2.47013e+08	1.93471	8	18.7921	0.978935	8	11.7986	1.12424	8	11.9678	316	35.8305	6.97607
P61956-2	Isoform 2 of Small ubiquitin-related modifier 2 OS=Homo sapiens GN=SUMO2 - [SUMO2_HUMAN]	9.37621	16.9	7	1	1	2	1.77464e+08	1.92686	2	9.61374	0.889573	2	2.25048	0.585658	2	17.701	71	8.106	5.41455
P09237	Matrilysin OS=Homo sapiens GN=MMP7 PE=1 SV=1 - [MMP7_HUMAN]	3.48349	4.87	1	1	1	1	1.54211e+07	1.90699	1		0.463549	1		0.795828	1		267	29.6579	7.91357
Q9NTW7-3	Isoform 5 of Zinc finger protein 64 homolog, isoforms 3 and 4 OS=Homo sapiens GN=ZFP64 - [ZF64B_HUMAN]	3.36231	2.17	4	1	1	1	8.05016e+06	1.90391	1		0.85401	1		0.481411	1		415	46.2223	8.35303
H0YDP7	39S ribosomal protein L49, mitochondrial (Fragment) OS=Homo sapiens GN=MRPL49 PE=1 SV=1 - [H0YDP7_HUMAN]	25.7846	30.71	2	4	4	6	4.88306e+07	1.89859	6	21.8671	1.0394	6	18.8206	0.557472	6	9.75035	127	14.6728	10.2134
P26447	Protein S100-A4 OS=Homo sapiens GN=S100A4 PE=1 SV=1 - [S10A4_HUMAN]	50.0365	23.76	1	3	3	14	1.24649e+09	1.8931	14	19.811	0.51217	14	29.4174	1.06006	12	26.9234	101	11.7207	6.11279
P30041	Peroxiredoxin-6 OS=Homo sapiens GN=PRDX6 PE=1 SV=3 - [PRDX6_HUMAN]	28.2353	24.11	1	5	5	7	3.79251e+07	1.89104	7	29.7774	0.851222	7	26.3301	0.973303	7	26.8225	224	25.0192	6.37939
C9J6H2	Insulin-like growth factor-binding protein 1 OS=Homo sapiens GN=IGFBP1 PE=1 SV=1 - [C9J6H2_HUMAN]	3.73624	6.48	3	1	1	1	3.64741e+07	1.89096	1		0.688844	1		0.776857	1		216	22.8709	4.97021
Q15185-3	Isoform 3 of Prostaglandin E synthase 3 OS=Homo sapiens GN=PTGES3 - [TEBP_HUMAN]	33.3817	32.31	6	4	4	7	3.41609e+08	1.88983	7	22.5198	1.2084	7	27.2567	0.715092	7	11.9983	130	14.9489	4.76709
P47914	60S ribosomal protein L29 OS=Homo sapiens GN=RPL29 PE=1 SV=2 - [RL29_HUMAN]	29.8448	22.01	1	4	4	7	4.56195e+08	1.88257	7	17.3066	0.743263	7	16.2959	0.591461	7	46.9715	159	17.7411	11.6636
P04080	Cystatin-B OS=Homo sapiens GN=CSTB PE=1 SV=2 - [CYTB_HUMAN]	13.5037	33.67	1	2	2	3	8.55519e+07	1.87576	3	41.3568	0.94648	3	23.5518	0.64718	3	33.1591	98	11.1326	7.56201
Q13015	Protein AF1q OS=Homo sapiens GN=MLLT11 PE=1 SV=1 - [AF1Q_HUMAN]	17.6508	41.11	1	2	2	4	9.51917e+06	1.86906	4	14.0335	0.350383	4	33.8554	0.631681	4	11.6089	90	10.0549	4.53857
P63241	Eukaryotic translation initiation factor 5A-1 OS=Homo sapiens GN=EIF5A PE=1 SV=2 - [IF5A1_HUMAN]	106.753	64.29	9	8	8	25	1.27969e+09	1.86651	25	21.0432	0.852591	25	50.7503	0.599872	25	30.76	154	16.8214	5.23682
P09234	U1 small nuclear ribonucleoprotein C OS=Homo sapiens GN=SNRPC PE=1 SV=1 - [RU1C_HUMAN]	17.7684	17.61	3	2	2	4	2.4752e+08	1.86496	4	19.6837	0.81902	4	20.1724	0.58152	4	8.9171	159	17.3812	9.67139
Q8NBF2-2	Isoform 2 of NHL repeat-containing protein 2 OS=Homo sapiens GN=NHLRC2 - [NHLC2_HUMAN]	8.05542	7.08	2	2	2	2	8.68248e+06	1.86384	2	57.3447	1.38574	2	8.3379	1.07796	2	5.88437	367	39.672	5.70654
Q92882	Osteoclast-stimulating factor 1 OS=Homo sapiens GN=OSTF1 PE=1 SV=2 - [OSTF1_HUMAN]	3.99111	5.61	1	1	1	1	3.03392e+07	1.86176	1		1.66646	1		0.807546	1		214	23.7719	5.68115
H0YBG2	Proline synthase co-transcribed bacterial homolog protein (Fragment) OS=Homo sapiens GN=PROSC PE=1 SV=1 - [H0YBG2_HUMAN]	4.06222	7.03	4	1	1	1	1.22026e+07	1.86066	1		1.08897	1		0.842373	1		128	14.2924	6.66846
P05455	Lupus La protein OS=Homo sapiens GN=SSB PE=1 SV=2 - [LA_HUMAN]	39.1994	20.83	4	7	7	10	9.52082e+07	1.85584	10	20.4007	0.951389	10	17.805	0.988478	10	10.9852	408	46.8082	7.12256
O95295	SNARE-associated protein Snapin OS=Homo sapiens GN=SNAPIN PE=1 SV=1 - [SNAPN_HUMAN]	3.02735	7.35	1	1	1	1	1.40989e+07	1.8415	1		0.890007	1		0.54124	1		136	14.8649	9.30518
P21291	Cysteine and glycine-rich protein 1 OS=Homo sapiens GN=CSRP1 PE=1 SV=3 - [CSRP1_HUMAN]	23.4487	22.8	4	3	3	5	5.66844e+07	1.83053	5	2.10779	0.726072	5	18.1354	0.438094	5	36.2597	193	20.5538	8.57275
P53999	Activated RNA polymerase II transcriptional coactivator p15 OS=Homo sapiens GN=SUB1 PE=1 SV=3 - [TCP4_HUMAN]	19.3116	22.83	1	3	3	5	1.41411e+08	1.82764	5	2.02289	0.793114	5	19.0573	0.467346	5	16.153	127	14.3864	9.59814
C9JGR9	WD repeat-containing protein 37 (Fragment) OS=Homo sapiens GN=WDR37 PE=1 SV=1 - [C9JGR9_HUMAN]	3.29365	5.26	6	1	1	1	4.63362e+06	1.81873	1		0.965757	1		0.961593	1		209	22.8707	7.10791
P08727	Keratin, type I cytoskeletal 19 OS=Homo sapiens GN=KRT19 PE=1 SV=4 - [K1C19_HUMAN]	204.491	51.25	18	20	22	51	1.17507e+10	1.81827	35	34.9764	0.649982	35	71.1485	0.661325	35	24.2584	400	44.0791	5.13525
P26038	Moesin OS=Homo sapiens GN=MSN PE=1 SV=3 - [MOES_HUMAN]	122.893	35.36	2	14	17	31	4.0388e+08	1.81739	25	18.5525	1.06222	25	43.6056	0.890604	24	18.4798	577	67.7778	6.40479
P30101	Protein disulfide-isomerase A3 OS=Homo sapiens GN=PDIA3 PE=1 SV=4 - [PDIA3_HUMAN]	165.9	56.04	2	25	26	39	3.77187e+08	1.81684	37	16.1208	0.963507	37	31.2552	0.639195	36	21.4135	505	56.7468	6.354
P08758	Annexin A5 OS=Homo sapiens GN=ANXA5 PE=1 SV=2 - [ANXA5_HUMAN]	94.4432	55.31	4	14	14	23	3.91993e+08	1.81643	23	27.275	1.44093	23	77.5345	0.726935	22	28.9477	320	35.9144	5.04639
C9JVY5	A-kinase anchor protein 2 (Fragment) OS=Homo sapiens GN=AKAP2 PE=1 SV=1 - [C9JVY5_HUMAN]	3.24537	1.03	6	1	1	1	1.91078e+07	1.81532	1		0.762138	1		0.547781	1		778	85.231	4.95752
E9PRJ3	Tetraspanin (Fragment) OS=Homo sapiens GN=CD151 PE=1 SV=1 - [E9PRJ3_HUMAN]	4.54417	9.55	3	1	1	1	4.33211e+07	1.81352	1		0.446567	1		0.97083	1		178	19.7788	7.76709
P35637-2	Isoform Short of RNA-binding protein FUS OS=Homo sapiens GN=FUS - [FUS_HUMAN]	62.8077	18.1	3	6	7	15	1.29747e+09	1.81085	11	3.44359	0.294081	11	234.515	0.482421	11	17.6493	525	53.3228	9.36377
P05121	Plasminogen activator inhibitor 1 OS=Homo sapiens GN=SERPINE1 PE=1 SV=1 - [PAI1_HUMAN]	10.1167	4.48	2	2	2	3	1.47204e+07	1.8039	3	0.519545	0.785275	3	3.94555	0.621242	3	2.9598	402	45.031	7.1958
H3BTR0	Protein ZFP91-CNTF (Fragment) OS=Homo sapiens GN=ZFP91-CNTF PE=1 SV=1 - [H3BTR0_HUMAN]	6.61029	2.54	3	1	1	2	1.45371e+07	1.8031	2	2.37387	1.08714	2	10.4581	0.598259	2	2.22406	354	40.5793	7.21045
Q9BRK5	45 kDa calcium-binding protein OS=Homo sapiens GN=SDF4 PE=1 SV=1 - [CAB45_HUMAN]	7.66723	5.25	8	2	2	2	9.87896e+07	1.8014	2	41.6006	1.06817	2	15.6593	0.596761	2	41.9034	362	41.7805	4.85596
Q9Y2V2	Calcium-regulated heat stable protein 1 OS=Homo sapiens GN=CARHSP1 PE=1 SV=2 - [CHSP1_HUMAN]	7.90599	16.33	7	2	2	2	1.58089e+07	1.80129	2	25.9552	1.12993	2	13.3603	0.55302	2	0.114427	147	15.882	8.20654
Q06830	Peroxiredoxin-1 OS=Homo sapiens GN=PRDX1 PE=1 SV=1 - [PRDX1_HUMAN]	172.456	75.38	4	15	16	43	1.60349e+09	1.79836	42	13.5438	1.03822	40	46.9284	0.778926	41	12.7176	199	22.0963	8.1333
O95994	Anterior gradient protein 2 homolog OS=Homo sapiens GN=AGR2 PE=1 SV=1 - [AGR2_HUMAN]	118.852	61.71	7	9	9	27	5.315e+08	1.79774	27	22.573	1.00718	27	32.5687	0.777545	27	18.8694	175	19.9666	8.99756
K7EPB7	Thioredoxin-like protein 1 OS=Homo sapiens GN=TXNL1 PE=1 SV=1 - [K7EPB7_HUMAN]	3.02743	15.94	4	1	1	1	6.64234e+06	1.7967	1		0.783968	1		1.00158	1		69	7.48773	7.86963
P62633-2	Isoform 2 of Cellular nucleic acid-binding protein OS=Homo sapiens GN=CNBP - [CNBP_HUMAN]	37.364	34.12	8	5	5	9	3.4622e+08	1.79611	9	55.2577	0.663725	9	11.6385	0.567199	9	22.0465	170	18.7292	7.7085
E9PLD3	Uncharacterized protein OS=Homo sapiens PE=4 SV=1 - [E9PLD3_HUMAN]	15.1836	21.21	3	2	2	4	7.961e+07	1.79364	4	9.32775	1.0404	4	27.1756	0.588686	4	22.6529	99	11.5928	12.2349
Q9H0Z9-2	Isoform 2 of RNA-binding protein 38 OS=Homo sapiens GN=RBM38 - [RBM38_HUMAN]	6.26668	24.79	10	2	2	2	3.64133e+07	1.78337	2	7.84057	0.718892	2	26.6803	0.732315	2	18.7154	121	12.9056	9.17334
F8WBR5	Calmodulin OS=Homo sapiens GN=CALM2 PE=1 SV=1 - [F8WBR5_HUMAN]	22.5261	26.15	8	2	2	6	7.55086e+08	1.78258	6	18.4844	1.39423	6	26.6806	0.333028	6	8.39745	65	7.36744	4.00537
P19338	Nucleolin OS=Homo sapiens GN=NCL PE=1 SV=3 - [NUCL_HUMAN]	394.659	33.94	6	27	27	104	4.08014e+09	1.77545	98	23.5956	0.828619	98	14.3988	0.52738	98	17.2737	710	76.5684	4.70361
Q96C01	Protein FAM136A OS=Homo sapiens GN=FAM136A PE=1 SV=1 - [F136A_HUMAN]	9.20584	19.57	3	2	2	2	2.09779e+07	1.76882	2	20.9896	1.06914	2	3.77538	0.552901	2	21.8968	138	15.6307	7.60596
Q14978	Nucleolar and coiled-body phosphoprotein 1 OS=Homo sapiens GN=NOLC1 PE=1 SV=2 - [NOLC1_HUMAN]	81.5939	17.02	6	1	9	20	1.89515e+08	1.76542	2	8.23379	0.808113	2	1.67855	0.537408	2	2.55956	699	73.5596	9.46631
P60174-1	Isoform 2 of Triosephosphate isomerase OS=Homo sapiens GN=TPI1 - [TPIS_HUMAN]	123.186	73.09	6	13	13	26	4.02384e+08	1.76345	26	32.7685	0.775501	26	13.2562	0.503076	25	18.6327	249	26.6527	6.90283
P09651-3	Isoform 2 of Heterogeneous nuclear ribonucleoprotein A1 OS=Homo sapiens GN=HNRNPA1 - [ROA1_HUMAN]	426.179	64.79	10	18	20	98	2.63025e+09	1.75753	84	28.0471	0.628332	84	43.119	0.698316	83	25.3399	267	29.3682	9.14404
J3KSY7	Protein CASC3 (Fragment) OS=Homo sapiens GN=CASC3 PE=1 SV=1 - [J3KSY7_HUMAN]	3.3306	4.93	2	1	1	1	1.88995e+07	1.75587	1		0.966844	1		0.710783	1		223	25.7461	9.17334
Q5T7C4	High mobility group protein B1 OS=Homo sapiens GN=HMGB1 PE=1 SV=1 - [Q5T7C4_HUMAN]	57.7955	53.16	4	8	9	15	6.10483e+08	1.75231	12	22.3696	0.680467	12	19.0986	0.562892	12	23.4374	158	18.2993	9.70068
Q9NP97	Dynein light chain roadblock-type 1 OS=Homo sapiens GN=DYNLRB1 PE=1 SV=3 - [DLRB1_HUMAN]	7.87568	38.54	2	2	2	2	6.35923e+06	1.75187	2	25.7664	0.381886	2	406.398	0.990654	2	6.06057	96	10.9147	7.25439
Q16890-4	Isoform 4 of Tumor protein D53 OS=Homo sapiens GN=TPD52L1 - [TPD53_HUMAN]	9.98114	13.73	8	1	1	2	5.26293e+07	1.75087	2	25.229	1.09492	2	1.15158	0.507934	2	0.690114	102	11.714	8.93896
A0A0C4DGB5	Calpastatin OS=Homo sapiens GN=CAST PE=1 SV=1 - [A0A0C4DGB5_HUMAN]	39.1251	10.34	31	6	6	9	1.13342e+08	1.74093	9	18.5331	1.01869	9	12.3077	0.504641	9	16.5854	754	80.9502	5.09717
P11586	C-1-tetrahydrofolate synthase, cytoplasmic OS=Homo sapiens GN=MTHFD1 PE=1 SV=3 - [C1TC_HUMAN]	66.1356	15.94	3	10	11	16	6.79742e+07	1.73891	15	14.8765	0.943531	15	45.7773	0.943086	15	25.1736	935	101.495	7.29834
O15212	Prefoldin subunit 6 OS=Homo sapiens GN=PFDN6 PE=1 SV=1 - [PFD6_HUMAN]	11.8731	20.16	2	3	3	3	1.04851e+08	1.7375	3	4.70852	1.15611	3	10.4746	0.529758	3	5.99122	129	14.5738	8.88037
P06737-2	Isoform 2 of Glycogen phosphorylase, liver form OS=Homo sapiens GN=PYGL - [PYGL_HUMAN]	14.0729	6.03	3	2	4	4	1.58896e+07	1.73656	2	28.8577	1.03846	2	15.6016	1.14446	2	9.56778	813	93.0751	7.29834
P39880-6	Isoform 7 of Homeobox protein cut-like 1 OS=Homo sapiens GN=CUX1 - [CUX1_HUMAN]	22.9248	5.35	6	1	5	5	2.62204e+07	1.73635	1		1.03569	1		0.609832	1		1347	146.983	5.5542
F5H0B0	Uncharacterized protein OS=Homo sapiens PE=4 SV=2 - [F5H0B0_HUMAN]	84.4981	37.9	14	6	8	20	3.37042e+08	1.73583	18	24.1584	0.922364	18	32.6406	0.512292	18	21.6558	248	27.4508	5.22412
F8W1R7	Myosin light polypeptide 6 OS=Homo sapiens GN=MYL6 PE=1 SV=1 - [F8W1R7_HUMAN]	167.487	62.76	15	7	7	42	1.50008e+09	1.73208	42	21.9294	0.445483	42	137.01	0.614426	42	33.5366	145	16.2798	4.65283
H3BU81	Ras-related protein Rab-27A (Fragment) OS=Homo sapiens GN=RAB27A PE=1 SV=1 - [H3BU81_HUMAN]	7.39987	32.39	7	1	2	2	4.63105e+07	1.73171	1		1.17265	1		0.934017	1		71	7.87701	9.08545
B1AH49	Sulfurtransferase OS=Homo sapiens GN=MPST PE=1 SV=1 - [B1AH49_HUMAN]	10.896	11.16	3	2	2	3	1.95656e+07	1.72987	3	6.7283	1.41774	3	0.348137	0.888717	3	31.2565	224	24.9665	7.6499
P84103-2	Isoform 2 of Serine/arginine-rich splicing factor 3 OS=Homo sapiens GN=SRSF3 - [SRSF3_HUMAN]	80.4341	37.9	3	7	7	31	6.01987e+08	1.72654	20	25.5499	0.968876	20	33.8405	0.586068	20	28.8717	124	14.1942	10.0815
Q9Y3C1	Nucleolar protein 16 OS=Homo sapiens GN=NOP16 PE=1 SV=2 - [NOP16_HUMAN]	26.9789	25.28	7	5	5	7	6.518e+07	1.72594	7	27.7945	1.02622	7	4.39402	0.713166	7	10.621	178	21.1751	9.93506
P37802	Transgelin-2 OS=Homo sapiens GN=TAGLN2 PE=1 SV=3 - [TAGL2_HUMAN]	113.089	61.81	5	9	9	24	1.93857e+08	1.72387	24	24.0097	0.893486	24	28.7312	0.552348	24	24.5981	199	22.3772	8.25049
Q96E39	RNA binding motif protein, X-linked-like-1 OS=Homo sapiens GN=RBMXL1 PE=1 SV=1 - [RMXL1_HUMAN]	45.3763	15.13	3	2	5	12	9.03277e+08	1.72303	2	8.53572	1.04824	2	11.6853	0.652982	2	14.0935	390	42.1162	9.89111
H0YG30	Heat shock protein beta-8 (Fragment) OS=Homo sapiens GN=HSPB8 PE=1 SV=1 - [H0YG30_HUMAN]	3.7778	5.92	2	1	1	1	2.61332e+07	1.72101	1		0.938862	1		0.368509	1		152	17.5811	9.68604
C9K0C3	Lysocardiolipin acyltransferase 1 (Fragment) OS=Homo sapiens GN=LCLAT1 PE=1 SV=1 - [C9K0C3_HUMAN]	3.06957	5.1	4	1	1	1	3.11701e+07	1.72067	1		0.536368	1		1.18867	1		157	18.4166	9.87646
P06748-2	Isoform 2 of Nucleophosmin OS=Homo sapiens GN=NPM1 - [NPM_HUMAN]	281.891	33.96	5	8	8	58	6.00924e+09	1.71939	58	31.5035	0.430675	58	59.0364	0.676223	58	28.6574	265	29.4462	4.61475
Q96E11-3	Isoform 3 of Ribosome-recycling factor, mitochondrial OS=Homo sapiens GN=MRRF - [RRFM_HUMAN]	8.72331	12.39	9	2	2	2	6.78264e+07	1.71801	2	30.3877	1.05665	2	41.6109	0.607424	2	18.6442	218	24.0999	9.59814
M0QY97	Zinc finger CCCH domain-containing protein 4 (Fragment) OS=Homo sapiens GN=ZC3H4 PE=1 SV=1 - [M0QY97_HUMAN]	10.261	4.95	2	2	2	2	1.6168e+07	1.71744	2	13.1284	0.392734	2	40.5214	0.367436	2	139.609	910	95.4765	7.32764
A0A087WTH0	Enolase-phosphatase E1 OS=Homo sapiens GN=ENOPH1 PE=1 SV=2 - [A0A087WTH0_HUMAN]	8.52987	16.43	5	2	2	2	9.01093e+06	1.71623	2	10.1073	1.40475	2	10.9687	0.763547	2	32.2161	207	23.3497	5.09717
Q5H919	HIV Tat-specific factor 1 (Fragment) OS=Homo sapiens GN=HTATSF1 PE=1 SV=1 - [Q5H919_HUMAN]	3.2104	3.14	3	1	1	1	76477566	1.71592	1		1.24342	1		0.548314	1		223	25.1691	4.65283
Q9P0J7	E3 ubiquitin-protein ligase KCMF1 OS=Homo sapiens GN=KCMF1 PE=1 SV=2 - [KCMF1_HUMAN]	7.87574	4.72	1	2	2	2	6.36763e+06	1.71455	2	5.42571	0.850351	2	43.9582	1.1901	2	47.9822	381	41.9189	5.65576
P48506	Glutamate--cysteine ligase catalytic subunit OS=Homo sapiens GN=GCLC PE=1 SV=2 - [GSH1_HUMAN]	17.2692	6.59	6	3	3	4	4.28775e+07	1.71311	4	6.61702	1.72665	3	9.18456	0.960908	4	0.877523	637	72.7193	6.0874
F5GXC4	Protein phosphatase 1 regulatory subunit 14B OS=Homo sapiens GN=PPP1R14B PE=4 SV=1 - [F5GXC4_HUMAN]	3.41692	44.44	5	1	1	1	3.5206e+06	1.71295	1		1.3376	1		0.745337	1		45	5.07867	8.83643
H0YMM5	Deoxyuridine 5'-triphosphate nucleotidohydrolase, mitochondrial OS=Homo sapiens GN=DUT PE=1 SV=1 - [H0YMM5_HUMAN]	3.39089	7.52	8	1	1	1	8.67409e+06	1.71172	1		1.1823	1		0.694885	1		133	14.2972	8.83643
P50238	Cysteine-rich protein 1 OS=Homo sapiens GN=CRIP1 PE=1 SV=3 - [CRIP1_HUMAN]	7.74703	16.88	1	1	1	2	2.44437e+08	1.71057	2	22.6322	0.8699	2	11.6573	0.418137	2	32.8216	77	8.52701	8.74854
B9A062	Bifunctional methylenetetrahydrofolate dehydrogenase/cyclohydrolase, mitochondrial OS=Homo sapiens GN=MTHFD2 PE=1 SV=1 - [B9A062_HUMAN]	5.16446	5.86	3	1	1	1	6.61401e+07	1.71032	1		1.28046	1		0.782321	1		222	23.852	9.75928
P00558-2	Isoform 2 of Phosphoglycerate kinase 1 OS=Homo sapiens GN=PGK1 - [PGK1_HUMAN]	105.171	53.98	3	15	15	24	1.48979e+08	1.71025	24	15.8904	0.867148	24	29.3164	0.811638	24	15.2416	389	41.4024	7.32764
P35268	60S ribosomal protein L22 OS=Homo sapiens GN=RPL22 PE=1 SV=2 - [RL22_HUMAN]	70.6349	44.53	7	6	6	14	8.54235e+08	1.70953	14	15.4496	0.67321	14	62.8735	0.786078	14	46.081	128	14.7778	9.18799
Q99798	Aconitate hydratase, mitochondrial OS=Homo sapiens GN=ACO2 PE=1 SV=2 - [ACON_HUMAN]	8.18966	4.1	2	2	2	2	1.47127e+07	1.70948	2	11.7195	1.42509	2	5.65972	0.995734	2	28.1496	780	85.3719	7.60596
O75494-5	Isoform 5 of Serine/arginine-rich splicing factor 10 OS=Homo sapiens GN=SRSF10 - [SRS10_HUMAN]	22.8735	30.91	9	3	3	5	2.60447e+08	1.70828	5	24.0355	0.986937	5	12.5496	0.620439	5	24.5181	165	20.1049	10.0522
L7UQJ2	Autophagy protein 5 OS=Homo sapiens GN=ATG5 PE=1 SV=1 - [L7UQJ2_HUMAN]	3.76465	6.17	2	1	1	1	7.46779e+06	1.70758	1		0.73288	1		0.530855	1		162	19.1976	5.98584
P18615-4	Isoform 3 of Negative elongation factor E OS=Homo sapiens GN=NELFE - [NELFE_HUMAN]	3.26103	3.14	3	1	1	1	9.65173e+06	1.70745	1		0.350822	1		0.847983	1		350	40.1913	9.59814
P06753-5	Isoform 5 of Tropomyosin alpha-3 chain OS=Homo sapiens GN=TPM3 - [TPM3_HUMAN]	48.556	29.84	48	7	7	13	3.38257e+08	1.70446	11	34.306	0.838074	11	12.0708	0.415798	11	35.7007	248	28.8527	4.75439
O00151	PDZ and LIM domain protein 1 OS=Homo sapiens GN=PDLIM1 PE=1 SV=4 - [PDLI1_HUMAN]	89.0001	46.2	1	11	11	21	1.9781e+08	1.70442	21	39.9551	0.918362	21	27.1819	0.489868	20	27.9525	329	36.049	7.02002
P61604	10 kDa heat shock protein, mitochondrial OS=Homo sapiens GN=HSPE1 PE=1 SV=2 - [CH10_HUMAN]	47.8063	69.61	3	5	8	12	3.14173e+08	1.70234	7	5.36875	0.780534	7	55.3363	0.507385	7	7.67485	102	10.9249	8.92432
O15260-3	Isoform 3 of Surfeit locus protein 4 OS=Homo sapiens GN=SURF4 - [SURF4_HUMAN]	3.06571	6.25	4	1	1	1	50698170	1.69771	1		0.920428	1		1.32371	1		128	14.8445	5.98584
O60675	Transcription factor MafK OS=Homo sapiens GN=MAFK PE=1 SV=1 - [MAFK_HUMAN]	6.98302	7.05	1	1	1	2	3.53686e+07	1.69758	2	4.62952	1.00707	2	6.31287	0.659343	2	7.72224	156	17.5124	10.0962
H0YH88	Nucleosome assembly protein 1-like 1 (Fragment) OS=Homo sapiens GN=NAP1L1 PE=1 SV=1 - [H0YH88_HUMAN]	44.0197	33.33	19	5	5	12	4.58442e+08	1.69555	12	29.1888	1.01258	12	14.2193	0.72283	12	21.8394	177	21.0635	4.83057
O43399	Tumor protein D54 OS=Homo sapiens GN=TPD52L2 PE=1 SV=2 - [TPD54_HUMAN]	37.9473	34.47	5	3	7	10	2.10929e+08	1.69551	5	3.16977	0.980264	5	42.7414	0.579055	5	7.88711	206	22.2243	5.36377
P07711	Cathepsin L1 OS=Homo sapiens GN=CTSL PE=1 SV=2 - [CATL1_HUMAN]	16.1202	10.51	2	2	2	4	12578695	1.69539	4	37.2767	0.96683	4	5.91864	0.671154	4	24.4445	333	37.5397	5.45264
Q96CV9-3	Isoform 3 of Optineurin OS=Homo sapiens GN=OPTN - [OPTN_HUMAN]	26.4427	11.92	5	6	6	7	5.56004e+07	1.69062	7	16.6405	1.01411	7	19.088	0.553338	7	4.72152	520	59.5222	5.30029
P35269	General transcription factor IIF subunit 1 OS=Homo sapiens GN=GTF2F1 PE=1 SV=2 - [T2FA_HUMAN]	16.5755	10.25	4	4	4	4	37908424	1.68987	4	6.17979	0.995029	4	28.5606	0.539344	4	25.6508	517	58.2051	7.48877
Q15056-2	Isoform Short of Eukaryotic translation initiation factor 4H OS=Homo sapiens GN=EIF4H - [IF4H_HUMAN]	8.47969	17.11	2	2	2	2	1.16791e+08	1.68981	2	23.4571	1.38313	2	27.8078	0.389789	2	66.3855	228	25.1845	8.08936
D6RG19	Ribosomal protein L37 OS=Homo sapiens GN=RPL37 PE=1 SV=1 - [D6RG19_HUMAN]	9.05298	8.54	2	2	2	3	1.36372e+09	1.68803	3	4.58249	1.12889	3	3.38639	0.551849	3	11.1536	82	9.71616	11.5317
Q99584	Protein S100-A13 OS=Homo sapiens GN=S100A13 PE=1 SV=1 - [S10AD_HUMAN]	19.9601	28.57	1	3	3	5	2.07717e+08	1.6878	5	13.7287	1.23992	5	8.91252	0.442744	5	28.0083	98	11.4641	6.16357
Q14247-3	Isoform 3 of Src substrate cortactin OS=Homo sapiens GN=CTTN - [SRC8_HUMAN]	39.0095	16.18	4	8	8	11	8.85164e+07	1.68593	11	14.299	0.835586	11	9.52565	0.52104	11	4.36496	513	57.4315	5.32568
O14737	Programmed cell death protein 5 OS=Homo sapiens GN=PDCD5 PE=1 SV=3 - [PDCD5_HUMAN]	33.8587	43.2	6	6	6	9	1.28796e+08	1.68357	9	18.0869	0.784338	9	19.1297	0.558846	9	12.8486	125	14.2763	6.03662
Q16204	Coiled-coil domain-containing protein 6 OS=Homo sapiens GN=CCDC6 PE=1 SV=2 - [CCDC6_HUMAN]	11.8223	8.02	1	3	3	3	2.15953e+07	1.68304	3	16.1343	1.09387	3	15.992	0.570563	3	17.4588	474	53.2578	7.34229
P37837	Transaldolase OS=Homo sapiens GN=TALDO1 PE=1 SV=2 - [TALDO_HUMAN]	46.3088	22.55	2	7	7	11	1.99829e+08	1.6803	11	8.21745	2.42575	9	61.4013	0.897102	11	14.7178	337	37.5165	6.81494
Q9NYL9	Tropomodulin-3 OS=Homo sapiens GN=TMOD3 PE=1 SV=1 - [TMOD3_HUMAN]	110.507	57.67	5	11	12	27	3.34954e+08	1.68017	23	15.8548	0.897917	23	48.5468	0.493975	21	41.2835	352	39.5703	5.18604
P40121-2	Isoform 2 of Macrophage-capping protein OS=Homo sapiens GN=CAPG - [CAPG_HUMAN]	13.7046	11.41	5	3	3	4	1.85476e+07	1.67805	4	5.55307	1.05034	4	45.2115	0.756229	4	13.4792	333	36.8337	7.1958
Q96B36-2	Isoform 2 of Proline-rich AKT1 substrate 1 OS=Homo sapiens GN=AKT1S1 - [AKTS1_HUMAN]	3.96976	15.87	3	1	1	1	1.58995e+07	1.67122	1		0.779111	1		0.560039	1		126	13.7987	4.60205
J3QL05	Serine/arginine-rich-splicing factor 2 (Fragment) OS=Homo sapiens GN=SRSF2 PE=1 SV=1 - [J3QL05_HUMAN]	14.4433	23.08	6	3	3	4	2.94661e+08	1.67085	4	8.81665	0.937597	4	13.0111	0.588573	4	41.582	130	15.1466	10.9604
P54727	UV excision repair protein RAD23 homolog B OS=Homo sapiens GN=RAD23B PE=1 SV=1 - [RD23B_HUMAN]	31.7353	10.76	9	4	4	8	5.15935e+07	1.66947	8	23.8365	1.02078	8	21.6321	0.552362	8	5.84973	409	43.1446	4.84326
Q92783-2	Isoform 2 of Signal transducing adapter molecule 1 OS=Homo sapiens GN=STAM - [STAM1_HUMAN]	10.8356	6.7	3	2	3	3	3.61114e+07	1.66911	2	11.595	0.625313	2	98.2693	0.825932	2	48.494	403	44.9432	4.86865
Q8IVF2-3	Isoform 3 of Protein AHNAK2 OS=Homo sapiens GN=AHNAK2 - [AHNK2_HUMAN]	87.8652	10.01	3	18	20	25	1.3057e+08	1.66773	23	29.1994	1.68714	23	43.5362	0.815333	23	21.6145	5695	605.268	5.36377
A0A087WXA6	GRIP1-associated protein 1 (Fragment) OS=Homo sapiens GN=GRIPAP1 PE=1 SV=1 - [A0A087WXA6_HUMAN]	3.52289	3.97	7	1	1	1	6.45075e+06	1.66715	1		2.52926	1		0.658436	1		302	35.1181	5.51611
K7EIN1	WW domain-binding protein 2 (Fragment) OS=Homo sapiens GN=WBP2 PE=1 SV=1 - [K7EIN1_HUMAN]	7.7887	8.77	8	1	1	2	7.09114e+07	1.66686	2	15.9321	1.00757	2	6.63214	0.549881	2	4.4332	114	11.9586	6.50732
H3BLV0	Complement decay-accelerating factor (Fragment) OS=Homo sapiens GN=CD55 PE=1 SV=1 - [H3BLV0_HUMAN]	17.4464	10.12	11	4	4	5	1.38119e+08	1.66378	5	2.84635	0.922814	5	9.7516	0.590109	5	11.7953	326	35.7825	5.5415
E7EV43	RWD domain-containing protein 4 OS=Homo sapiens GN=RWDD4 PE=1 SV=1 - [E7EV43_HUMAN]	9.99949	17.6	3	1	1	2	3.91561e+06	1.65936	2	66.108	0.487509	2	30.634	0.430012	2	37.633	125	14.0031	9.08545
O14979-3	Isoform 3 of Heterogeneous nuclear ribonucleoprotein D-like OS=Homo sapiens GN=HNRNPDL - [HNRDL_HUMAN]	133.616	43.85	4	13	14	32	6.96913e+08	1.65537	28	14.7481	0.847974	28	43.4845	0.615128	28	18.917	244	27.1746	8.646
P49411	Elongation factor Tu, mitochondrial OS=Homo sapiens GN=TUFM PE=1 SV=2 - [EFTU_HUMAN]	70.9896	36.06	2	9	9	17	2.65442e+08	1.65355	17	17.4522	1.48745	17	40.1561	1.00299	17	15.2676	452	49.5102	7.60596
O43765	Small glutamine-rich tetratricopeptide repeat-containing protein alpha OS=Homo sapiens GN=SGTA PE=1 SV=1 - [SGTA_HUMAN]	25.9718	15.34	2	4	4	6	6.3683e+07	1.65137	6	26.397	1.2251	6	6.39801	0.677939	6	7.80322	313	34.0417	4.86865
F5H2U7	Adaptin ear-binding coat-associated protein 1 (Fragment) OS=Homo sapiens GN=NECAP1 PE=1 SV=5 - [F5H2U7_HUMAN]	7.681	19.66	2	2	2	2	1.57757e+07	1.64959	2	15.2308	1.05344	2	7.84253	0.764483	2	15.8504	117	11.8612	8.80713
Q13433	Zinc transporter ZIP6 OS=Homo sapiens GN=SLC39A6 PE=1 SV=3 - [S39A6_HUMAN]	7.00119	1.19	1	1	1	2	3.55384e+07	1.64925	2	7.01652	1.73529	2	7.71479	0.594377	2	5.81824	755	84.9933	6.94678
O95400	CD2 antigen cytoplasmic tail-binding protein 2 OS=Homo sapiens GN=CD2BP2 PE=1 SV=1 - [CD2B2_HUMAN]	11.5118	11.14	1	3	3	3	4.04211e+07	1.64921	3	16.3029	0.632535	3	12.1314	0.530374	3	12.2709	341	37.6232	4.61475
P14927	Cytochrome b-c1 complex subunit 7 OS=Homo sapiens GN=UQCRB PE=1 SV=2 - [QCR7_HUMAN]	32.1933	41.44	4	4	4	8	3.33351e+08	1.64896	8	21.9448	1.40191	8	24.803	0.547106	8	22.0329	111	13.522	8.77783
Q9Y6H1	Coiled-coil-helix-coiled-coil-helix domain-containing protein 2 OS=Homo sapiens GN=CHCHD2 PE=1 SV=1 - [CHCH2_HUMAN]	15.9689	15.23	2	2	2	4	1.17928e+08	1.6474	4	16.3908	1.09702	4	4.28602	0.612675	4	6.98638	151	15.5027	9.21729
O00488	Zinc finger protein 593 OS=Homo sapiens GN=ZNF593 PE=1 SV=2 - [ZN593_HUMAN]	4.17874	6.72	2	1	1	1	2.48396e+07	1.64646	1		0.873608	1		0.590374	1		134	15.1897	9.81787
P27797	Calreticulin OS=Homo sapiens GN=CALR PE=1 SV=1 - [CALR_HUMAN]	97.0217	32.37	3	9	9	23	3.7551e+08	1.6462	23	21.5173	1.33929	22	23.5291	0.80333	23	16.5828	417	48.1118	4.43701
H0Y6E7	RNA-binding motif protein, X chromosome (Fragment) OS=Homo sapiens GN=RBMX PE=1 SV=2 - [H0Y6E7_HUMAN]	78.1812	26.03	10	5	8	21	2.20423e+09	1.64486	11	31.8174	0.941556	11	16.576	0.577752	11	11.3534	292	31.8364	9.84717
O43464-2	Isoform 2 of Serine protease HTRA2, mitochondrial OS=Homo sapiens GN=HTRA2 - [HTRA2_HUMAN]	12.9632	9.97	5	2	2	3	1.18668e+07	1.64355	3	28.7934	1.27858	3	25.5783	0.815141	3	46.4709	361	38.4695	10.7114
Q96HC4	PDZ and LIM domain protein 5 OS=Homo sapiens GN=PDLIM5 PE=1 SV=5 - [PDLI5_HUMAN]	30.2853	13.93	10	5	5	7	7.0897e+07	1.64013	7	10.0762	0.954455	7	13.254	0.578747	7	39.5195	596	63.9045	8.20654
B4DEY6	LIM and cysteine-rich domains protein 1 OS=Homo sapiens GN=LMCD1 PE=1 SV=1 - [B4DEY6_HUMAN]	9.70638	12.25	6	3	3	3	2.22094e+07	1.6398	3	1.57432	1.13581	3	41.4908	0.758709	3	3.41064	253	28.4948	5.90967
H3BRL3	Ubiquitin domain-containing protein UBFD1 OS=Homo sapiens GN=UBFD1 PE=1 SV=1 - [H3BRL3_HUMAN]	11.434	15.33	3	3	3	3	1.35365e+07	1.63839	3	14.1695	0.847787	3	58.6797	0.747527	3	2.4604	300	32.6195	5.96045
Q15181	Inorganic pyrophosphatase OS=Homo sapiens GN=PPA1 PE=1 SV=2 - [IPYR_HUMAN]	11.0023	11.42	2	3	3	3	2.22253e+07	1.63787	3	11.8959	0.964077	3	1.09943	0.696119	3	1.78629	289	32.6392	5.85889
C9J3L8	Translocon-associated protein subunit alpha OS=Homo sapiens GN=SSR1 PE=1 SV=1 - [C9J3L8_HUMAN]	7.69071	4.15	5	1	1	2	2.33173e+08	1.63701	2	11.453	0.574794	2	9.56853	0.745728	2	4.61671	265	29.5548	4.29736
P26583	High mobility group protein B2 OS=Homo sapiens GN=HMGB2 PE=1 SV=2 - [HMGB2_HUMAN]	19.5785	20.57	2	1	4	5	3.29916e+08	1.63626	1		0.207233	1		0.515161	1		209	24.0187	7.81104
Q8IXM3	39S ribosomal protein L41, mitochondrial OS=Homo sapiens GN=MRPL41 PE=1 SV=1 - [RM41_HUMAN]	20.9946	42.34	1	3	3	5	4.29915e+07	1.63518	5	8.17516	0.902065	5	44.2022	0.612135	5	42.3473	137	15.373	9.56885
Q9HAV7	GrpE protein homolog 1, mitochondrial OS=Homo sapiens GN=GRPEL1 PE=1 SV=2 - [GRPE1_HUMAN]	10.8048	7.83	1	2	2	3	1.00037e+08	1.63511	3	1.21115	1.4353	3	7.86311	0.582253	3	26.2315	217	24.2639	8.11865
H0Y4J6	Adenylate kinase isoenzyme 1 (Fragment) OS=Homo sapiens GN=AK1 PE=1 SV=1 - [H0Y4J6_HUMAN]	3.44555	8.15	3	1	1	1	1.45337e+07	1.63151	1		1.45384	1		0.792451	1		135	15.498	8.104
O95359-2	Isoform 2 of Transforming acidic coiled-coil-containing protein 2 OS=Homo sapiens GN=TACC2 - [TACC2_HUMAN]	8.13958	4.9	12	2	2	2	1.89055e+07	1.63117	2	46.1101	0.920778	2	31.3323	0.695126	2	1.04272	571	64.1162	5.32568
E5RGS4	Prefoldin subunit 1 OS=Homo sapiens GN=PFDN1 PE=1 SV=1 - [E5RGS4_HUMAN]	7.7969	15.38	2	2	2	2	9.51455e+07	1.63072	2	5.66933	1.1396	2	6.37283	0.61873	2	19.2921	117	13.4571	5.51611
A0A075B7D9	TATA-binding protein-associated factor 2N OS=Homo sapiens GN=TAF15 PE=1 SV=1 - [A0A075B7D9_HUMAN]	40.0596	10.69	4	4	5	11	1.19152e+09	1.63	8	16.4705	0.28128	8	106.638	0.626246	8	23.2854	449	48.8094	5.08447
P16152	Carbonyl reductase [NADPH] 1 OS=Homo sapiens GN=CBR1 PE=1 SV=3 - [CBR1_HUMAN]	7.70313	11.55	4	2	2	2	2.87352e+07	1.629	2	0.209605	1.25475	2	28.8505	1.26509	2	23.9572	277	30.3559	8.32373
Q13185	Chromobox protein homolog 3 OS=Homo sapiens GN=CBX3 PE=1 SV=4 - [CBX3_HUMAN]	43.2225	31.69	4	3	5	11	2.38251e+08	1.62843	6	5.62767	0.858726	6	128.542	0.531077	6	22.4968	183	20.7984	5.32568
O75381-2	Isoform 2 of Peroxisomal membrane protein PEX14 OS=Homo sapiens GN=PEX14 - [PEX14_HUMAN]	14.6587	8.98	2	2	2	3	1.66735e+08	1.62727	3	5.37063	1.09319	3	5.30583	0.650657	3	12.5714	334	36.6795	5.13525
Q08170	Serine/arginine-rich splicing factor 4 OS=Homo sapiens GN=SRSF4 PE=1 SV=2 - [SRSF4_HUMAN]	20.0426	10.32	8	3	5	6	6.36606e+08	1.62662	4	9.21628	0.641488	4	25.527	0.714311	4	6.02846	494	56.6453	11.5171
B4E321	Protein OS-9 OS=Homo sapiens GN=OS9 PE=1 SV=1 - [B4E321_HUMAN]	21.0621	13.79	7	1	4	5	3.67281e+07	1.62441	1		1.13768	1		0.735311	1		406	46.2735	4.84326
P16403	Histone H1.2 OS=Homo sapiens GN=HIST1H1C PE=1 SV=2 - [H12_HUMAN]	170.76	35.68	3	2	12	42	3.81629e+09	1.62406	7	13.4101	0.699623	7	16.9343	0.540978	7	10.1591	213	21.3517	10.9312
P37235	Hippocalcin-like protein 1 OS=Homo sapiens GN=HPCAL1 PE=1 SV=3 - [HPCL1_HUMAN]	21.4722	23.32	4	4	4	6	5.51987e+07	1.62258	6	14.4564	0.597732	6	101.265	0.427814	6	45.5847	193	22.299	5.35107
D6R907	Epsin-3 OS=Homo sapiens GN=EPN3 PE=4 SV=2 - [D6R907_HUMAN]	4.28759	24	11	1	1	1	38338260	1.62162	1		0.942336	1		0.657406	1		50	5.41064	9.64209
P39019	40S ribosomal protein S19 OS=Homo sapiens GN=RPS19 PE=1 SV=2 - [RS19_HUMAN]	118.139	64.14	6	10	10	32	1.37681e+09	1.61968	29	14.5939	1.04486	29	16.2915	0.730125	29	24.778	145	16.0505	10.3159
O75475	PC4 and SFRS1-interacting protein OS=Homo sapiens GN=PSIP1 PE=1 SV=1 - [PSIP1_HUMAN]	27.7479	10.38	3	5	5	7	1.56217e+08	1.61942	7	17.1269	0.882732	7	7.36614	0.535038	7	22.9985	530	60.0667	9.12939
O75937	DnaJ homolog subfamily C member 8 OS=Homo sapiens GN=DNAJC8 PE=1 SV=2 - [DNJC8_HUMAN]	3.47447	3.95	1	1	1	1	5.13185e+07	1.61466	1		0.878527	1		0.664804	1		253	29.8234	9.05615
P10412	Histone H1.4 OS=Homo sapiens GN=HIST1H1E PE=1 SV=2 - [H14_HUMAN]	202.066	36.07	3	4	14	51	4.1756e+09	1.61448	16	14.2101	0.949625	16	12.6107	0.499437	16	13.3303	219	21.852	11.0337
Q96B97-3	Isoform 3 of SH3 domain-containing kinase-binding protein 1 OS=Homo sapiens GN=SH3KBP1 - [SH3K1_HUMAN]	41.4158	15.93	6	6	6	10	4.99139e+07	1.61447	9	19.5784	0.931942	9	13.4289	0.550618	9	28.9944	427	46.5812	8.82178
Q9UNZ2-6	Isoform 4 of NSFL1 cofactor p47 OS=Homo sapiens GN=NSFL1C - [NSF1C_HUMAN]	16.7764	8.49	5	3	3	4	3.199e+07	1.60917	4	22.2815	1.12892	4	7.96796	0.756483	4	14.6198	259	28.5047	9.37842
Q9NW68-2	Isoform 2 of BSD domain-containing protein 1 OS=Homo sapiens GN=BSDC1 - [BSDC1_HUMAN]	17.3637	13.79	12	3	3	4	1.56251e+07	1.60916	4	13.0124	0.817925	4	19.8442	0.691252	4	24.5284	428	46.8313	4.83057
O95816	BAG family molecular chaperone regulator 2 OS=Homo sapiens GN=BAG2 PE=1 SV=1 - [BAG2_HUMAN]	67.2664	60.66	2	9	9	16	1.68842e+08	1.60801	16	23.4218	1.2275	16	13.7301	0.606115	16	20.5066	211	23.7572	6.69775
P22061	Protein-L-isoaspartate(D-aspartate) O-methyltransferase OS=Homo sapiens GN=PCMT1 PE=1 SV=4 - [PIMT_HUMAN]	21.2441	25.99	9	4	4	5	7.24244e+07	1.60639	5	11.3754	0.54378	5	21.6162	0.779488	5	25.2269	227	24.6206	7.21045
E9PDQ8	Succinyl-CoA ligase [GDP-forming] subunit beta, mitochondrial OS=Homo sapiens GN=SUCLG2 PE=1 SV=1 - [E9PDQ8_HUMAN]	8.5805	6.33	3	2	2	2	6.72231e+06	1.60591	2	5.72775	1.46378	2	30.4318	0.761047	2	7.66708	379	41.4125	7.72314
O15525	Transcription factor MafG OS=Homo sapiens GN=MAFG PE=1 SV=1 - [MAFG_HUMAN]	8.11245	6.79	1	1	1	2	9.52992e+06	1.60327	2	10.221	0.880886	2	13.5502	0.676032	2	21.5636	162	17.8387	10.0376
P51991-2	Isoform 2 of Heterogeneous nuclear ribonucleoprotein A3 OS=Homo sapiens GN=HNRNPA3 - [ROA3_HUMAN]	203.432	44.1	2	16	17	50	1.3968e+09	1.60212	45	22.6998	0.694887	45	37.7677	0.716741	45	17.4739	356	37.0062	8.30908
K7ENX8	Cold-inducible RNA-binding protein (Fragment) OS=Homo sapiens GN=CIRBP PE=1 SV=2 - [K7ENX8_HUMAN]	30.9649	60	16	4	4	7	8.33684e+07	1.60034	7	7.81262	1.01101	7	9.21746	0.575807	7	13.1749	80	8.90833	4.80518
Q01658	Protein Dr1 OS=Homo sapiens GN=DR1 PE=1 SV=1 - [NC2B_HUMAN]	15.8133	41.48	1	3	3	4	1.59648e+07	1.59999	4	8.46502	1.00023	4	10.7851	0.667097	4	38.0617	176	19.4317	4.75439
K7EK42	Tubulin-folding cofactor B OS=Homo sapiens GN=TBCB PE=1 SV=1 - [K7EK42_HUMAN]	13.72	9.95	5	2	2	4	8.58188e+07	1.59764	4	1.36413	1.52993	4	24.083	0.798183	4	6.92486	191	21.2825	5.31299
Q9UBB5	Methyl-CpG-binding domain protein 2 OS=Homo sapiens GN=MBD2 PE=1 SV=1 - [MBD2_HUMAN]	14.9857	20.92	3	4	4	4	2.59103e+07	1.59531	4	11.194	0.982248	4	27.1365	0.500152	3	24.6671	411	43.2279	10.0376
Q9UJU6-5	Isoform 5 of Drebrin-like protein OS=Homo sapiens GN=DBNL - [DBNL_HUMAN]	3.64195	3.06	7	1	1	1	3.02963e+07	1.59525	1		0.878589	1		1.0253	1		327	37.0781	5.03369
Q6UN15-4	Isoform 4 of Pre-mRNA 3'-end-processing factor FIP1 OS=Homo sapiens GN=FIP1L1 - [FIP1_HUMAN]	8.23899	2.91	5	1	1	2	5.89122e+07	1.5952	1		0.76627	1		0.643104	1		378	40.81	4.69092
Q8WVC2	40S ribosomal protein S21 OS=Homo sapiens GN=RPS21 PE=1 SV=1 - [Q8WVC2_HUMAN]	9.77215	11.11	3	1	1	3	6.73899e+08	1.59426	3	25.3244	1.01324	3	12.9901	0.865454	3	1.3114	81	8.84446	8.49951
Q12872	Splicing factor, suppressor of white-apricot homolog OS=Homo sapiens GN=SFSWAP PE=1 SV=3 - [SFSWA_HUMAN]	3.17743	1.47	2	1	1	1	1.93027e+07	1.59303	1		1.12251	1		0.528386	1		951	104.758	8.04541
P46100-4	Isoform 3 of Transcriptional regulator ATRX OS=Homo sapiens GN=ATRX - [ATRX_HUMAN]	21.4925	2.12	12	4	5	6	7.84581e+07	1.59302	5	3.95023	0.963808	5	27.8735	0.580772	5	8.08214	2454	278.056	6.52197
F8VZJ2	Nascent polypeptide-associated complex subunit alpha OS=Homo sapiens GN=NACA PE=1 SV=1 - [F8VZJ2_HUMAN]	37.6732	40.44	10	4	4	8	2.04876e+08	1.59183	8	20.419	1.11463	8	21.2456	0.603973	8	30.7602	136	15.0068	4.90674
Q14192	Four and a half LIM domains protein 2 OS=Homo sapiens GN=FHL2 PE=1 SV=3 - [FHL2_HUMAN]	18.0392	16.13	3	4	4	5	3.82769e+07	1.59179	5	15.0792	1.06224	5	15.654	0.576559	5	2.5778	279	32.1706	7.54736
O60220	Mitochondrial import inner membrane translocase subunit Tim8 A OS=Homo sapiens GN=TIMM8A PE=1 SV=1 - [TIM8A_HUMAN]	3.24679	17.53	1	1	1	1	2.86197e+07	1.58909	1		1.34825	1		0.408569	1		97	10.9913	5.16064
P55786-2	Isoform 2 of Puromycin-sensitive aminopeptidase OS=Homo sapiens GN=NPEPPS - [PSA_HUMAN]	28.5909	9.65	6	6	6	7	2.10622e+07	1.58898	7	24.7908	0.935713	7	16.5585	1.01695	7	8.88346	839	94.4559	5.37646
H3BV90	Anamorsin OS=Homo sapiens GN=CIAPIN1 PE=1 SV=1 - [H3BV90_HUMAN]	22.2472	25.61	7	6	6	6	5.7581e+07	1.58826	6	12.0887	0.933449	6	7.55948	0.710882	6	11.0688	246	26.4297	5.88428
P23284	Peptidyl-prolyl cis-trans isomerase B OS=Homo sapiens GN=PPIB PE=1 SV=2 - [PPIB_HUMAN]	118.872	56.94	1	13	13	34	4.66956e+08	1.5881	30	24.2016	0.81648	30	53.0791	0.907988	30	17.5867	216	23.7275	9.40771
P55036	26S proteasome non-ATPase regulatory subunit 4 OS=Homo sapiens GN=PSMD4 PE=1 SV=1 - [PSMD4_HUMAN]	28.2449	11.67	7	4	4	9	1.05675e+08	1.58744	8	20.1236	1.03961	8	19.3868	0.682854	8	6.38198	377	40.7112	4.79248
C9JP00	Muscleblind-like protein 1 OS=Homo sapiens GN=MBNL1 PE=1 SV=1 - [C9JP00_HUMAN]	49.282	26.15	17	2	7	14	1.00366e+08	1.58648	4	13.9739	0.930043	4	17.5687	0.522232	4	10.7516	348	37.8739	8.74854
P20674	Cytochrome c oxidase subunit 5A, mitochondrial OS=Homo sapiens GN=COX5A PE=1 SV=2 - [COX5A_HUMAN]	83.7816	48	5	6	6	21	5.88156e+08	1.5854	19	26.3908	1.18203	19	42.6245	0.63491	19	16.0048	150	16.7517	6.78564
Q9Y5L4	Mitochondrial import inner membrane translocase subunit Tim13 OS=Homo sapiens GN=TIMM13 PE=1 SV=1 - [TIM13_HUMAN]	26.4852	30.53	2	2	2	6	1.82994e+08	1.5851	5	6.37937	1.00946	5	16.4612	0.535571	5	10.8136	95	10.493	8.17725
P48147	Prolyl endopeptidase OS=Homo sapiens GN=PREP PE=1 SV=2 - [PPCE_HUMAN]	19.4067	8.03	1	4	4	5	1.65857e+07	1.58508	5	11.527	1.08563	4	14.6011	1.10337	5	61.446	710	80.648	5.85889
Q07021	Complement component 1 Q subcomponent-binding protein, mitochondrial OS=Homo sapiens GN=C1QBP PE=1 SV=1 - [C1QBP_HUMAN]	30.6708	10.64	3	3	3	7	5.92822e+08	1.58495	7	8.07226	1.15131	7	13.2001	0.493759	7	23.4059	282	31.3426	4.84326
Q9NRF9	DNA polymerase epsilon subunit 3 OS=Homo sapiens GN=POLE3 PE=1 SV=1 - [DPOE3_HUMAN]	7.96031	23.81	1	2	2	2	1.41458e+07	1.58315	2	5.32588	0.527746	2	147.856	0.559641	2	16.5094	147	16.8493	4.7417
P51608	Methyl-CpG-binding protein 2 OS=Homo sapiens GN=MECP2 PE=1 SV=1 - [MECP2_HUMAN]	6.73187	5.35	7	2	2	2	1.17665e+07	1.5823	2	8.46552	0.890271	2	23.6002	0.831447	2	18.2487	486	52.4087	9.94971
P62750	60S ribosomal protein L23a OS=Homo sapiens GN=RPL23A PE=1 SV=1 - [RL23A_HUMAN]	186.255	51.28	6	12	12	51	2.49861e+09	1.58184	49	26.9746	0.959985	49	31.4575	0.643195	49	19.4007	156	17.6841	10.4478
Q9Y2W1	Thyroid hormone receptor-associated protein 3 OS=Homo sapiens GN=THRAP3 PE=1 SV=2 - [TR150_HUMAN]	35.6804	8.17	1	5	5	9	1.31004e+08	1.57984	9	27.111	0.692337	9	18.2129	0.557996	9	23.7966	955	108.601	10.1548
E9PNW4	CD59 glycoprotein OS=Homo sapiens GN=CD59 PE=1 SV=1 - [E9PNW4_HUMAN]	37.2301	33.33	4	5	5	9	6.74501e+08	1.57942	9	22.3036	0.902884	9	46.9523	0.58414	9	14.1301	108	11.9765	5.74463
K7ENG2	Splicing factor U2AF 65 kDa subunit OS=Homo sapiens GN=U2AF2 PE=1 SV=1 - [K7ENG2_HUMAN]	79.2579	35.18	3	7	7	20	3.10405e+08	1.57844	19	13.9698	1.06548	19	11.9821	0.539938	19	11.9118	307	33.8799	5.03369
Q8WTS6	Histone-lysine N-methyltransferase SETD7 OS=Homo sapiens GN=SETD7 PE=1 SV=1 - [SETD7_HUMAN]	3.21287	2.19	1	1	1	1	2.13895e+07	1.57799	1		3.24613	1		0.685681	1		366	40.6951	4.62744
P30086	Phosphatidylethanolamine-binding protein 1 OS=Homo sapiens GN=PEBP1 PE=1 SV=3 - [PEBP1_HUMAN]	16.4359	37.97	1	4	4	4	1.40833e+08	1.57676	4	33.0089	0.925733	4	25.6641	0.642161	4	35.2392	187	21.0437	7.53271
Q86VM9-2	Isoform 2 of Zinc finger CCCH domain-containing protein 18 OS=Homo sapiens GN=ZC3H18 - [ZCH18_HUMAN]	20.2316	6.21	6	4	4	5	4.02444e+07	1.5745	5	14.7632	0.761545	5	31.1025	0.599299	5	22.3147	757	84.0491	5.61768
O00161	Synaptosomal-associated protein 23 OS=Homo sapiens GN=SNAP23 PE=1 SV=1 - [SNP23_HUMAN]	15.7236	27.96	10	4	4	4	6.87543e+07	1.5741	4	11.3187	0.925899	4	63.1615	0.652402	4	15.8996	211	23.3395	5.0083
Q9UMY1	Nucleolar protein 7 OS=Homo sapiens GN=NOL7 PE=1 SV=2 - [NOL7_HUMAN]	29.2179	10.89	3	4	4	8	5.88079e+07	1.57324	8	23.1136	0.901169	8	6.99973	0.516928	8	11.6845	257	29.4085	9.67139
H0YDR3	Tetratricopeptide repeat protein 9C (Fragment) OS=Homo sapiens GN=TTC9C PE=1 SV=1 - [H0YDR3_HUMAN]	3.28639	21.74	2	1	1	1	2.21314e+07	1.57248	1		0.678212	1		0.852565	1		69	8.15221	9.81787
P19105	Myosin regulatory light chain 12A OS=Homo sapiens GN=MYL12A PE=1 SV=2 - [ML12A_HUMAN]	109.042	33.33	6	6	6	26	8.42798e+08	1.57196	25	20.2535	0.382957	25	126.08	0.635636	25	43.7304	171	19.7815	4.80518
Q9H6R4-3	Isoform 3 of Nucleolar protein 6 OS=Homo sapiens GN=NOL6 - [NOL6_HUMAN]	3.52364	1.14	5	1	1	1	2.04555e+07	1.57113	1		1.14441	1		1.51103	1		699	77.5888	8.06006
P05387	60S acidic ribosomal protein P2 OS=Homo sapiens GN=RPLP2 PE=1 SV=1 - [RLA2_HUMAN]	60.5764	61.74	2	5	5	15	4.24651e+08	1.57001	14	16.1023	0.936158	14	5.54005	0.648892	14	19.1036	115	11.6578	4.53857
Q15007	Pre-mRNA-splicing regulator WTAP OS=Homo sapiens GN=WTAP PE=1 SV=2 - [FL2D_HUMAN]	22.0165	14.39	3	4	4	5	1.52669e+07	1.56904	5	14.7892	0.789014	5	74.5222	0.474319	5	11.9779	396	44.2167	5.18604
P10599-2	Isoform 2 of Thioredoxin OS=Homo sapiens GN=TXN - [THIO_HUMAN]	49.51	56.47	2	4	4	12	1.04698e+09	1.56876	12	30.4506	0.992336	12	14.4257	0.527894	12	36.4358	85	9.44569	6.03662
H0Y8R1	G-rich sequence factor 1 (Fragment) OS=Homo sapiens GN=GRSF1 PE=1 SV=1 - [H0Y8R1_HUMAN]	22.4228	17.27	6	5	5	6	1.28282e+08	1.56874	6	9.87302	0.995127	6	22.8555	0.629558	5	6.54434	417	47.3506	5.2876
Q9UKJ3-2	Isoform 2 of G patch domain-containing protein 8 OS=Homo sapiens GN=GPATCH8 - [GPTC8_HUMAN]	10.3838	1.26	2	2	2	3	7.57389e+06	1.56846	3	4.23281	1.14601	3	1.8903	0.550794	3	16.5168	1424	155.1	8.82178
G3V546	Probable RNA-binding protein 23 (Fragment) OS=Homo sapiens GN=RBM23 PE=1 SV=5 - [G3V546_HUMAN]	11.9431	26.96	9	1	2	3	2.2291e+07	1.56829	1		0.932298	1		1.02843	1		115	12.7758	9.979
Q13011	Delta(3,5)-Delta(2,4)-dienoyl-CoA isomerase, mitochondrial OS=Homo sapiens GN=ECH1 PE=1 SV=2 - [ECH1_HUMAN]	51.7326	27.13	5	7	7	13	1.5444e+08	1.56769	13	13.8316	1.16141	13	40.4741	0.926701	13	18.5646	328	35.7934	8.00146
Q15050	Ribosome biogenesis regulatory protein homolog OS=Homo sapiens GN=RRS1 PE=1 SV=2 - [RRS1_HUMAN]	74.8492	29.32	1	9	9	18	1.77102e+08	1.56673	18	19.0723	0.922923	18	20.6254	0.542221	18	44.0466	365	41.1682	10.6968
P11413	Glucose-6-phosphate 1-dehydrogenase OS=Homo sapiens GN=G6PD PE=1 SV=4 - [G6PD_HUMAN]	67.784	20.78	6	9	9	16	5.74942e+08	1.56517	16	24.4762	1.17595	16	22.8659	1.13578	16	14.3816	515	59.219	6.84424
H0Y875	Calumenin (Fragment) OS=Homo sapiens GN=CALU PE=1 SV=1 - [H0Y875_HUMAN]	3.99959	6.8	8	1	1	1	1.14109e+08	1.56343	1		0.785984	1		0.451312	1		147	17.359	4.42432
F5GWX2	Heme-binding protein 1 OS=Homo sapiens GN=HEBP1 PE=1 SV=1 - [F5GWX2_HUMAN]	3.12864	6.02	2	1	1	1	21546448	1.56165	1		0.967455	1		0.539945	1		133	14.7104	5.16064
J3QRH2	Intraflagellar transport protein 20 homolog (Fragment) OS=Homo sapiens GN=IFT20 PE=1 SV=1 - [J3QRH2_HUMAN]	3.68099	19.72	8	1	1	1	5.63074e+06	1.56085	1		1.05071	1		0.605026	1		71	7.97916	4.62744
H0Y711	Methylosome protein 50 (Fragment) OS=Homo sapiens GN=WDR77 PE=1 SV=1 - [H0Y711_HUMAN]	3.41593	9.28	2	1	1	1	7.97262e+06	1.55976	1		1.39649	1		2.14766	1		291	31.0781	4.89404
J3KS05	Chromobox protein homolog 1 (Fragment) OS=Homo sapiens GN=CBX1 PE=1 SV=5 - [J3KS05_HUMAN]	17.1964	27.01	5	3	4	5	1.09713e+07	1.55882	4	7.48298	0.330969	4	201.283	0.803178	4	24.6737	174	20.115	5.021
P20290-2	Isoform 2 of Transcription factor BTF3 OS=Homo sapiens GN=BTF3 - [BTF3_HUMAN]	58.8413	53.7	4	5	5	11	1.72492e+08	1.55761	11	29.2976	1.01888	11	15.8159	0.609964	11	33.7937	162	17.6882	7.50342
Q99729-3	Isoform 3 of Heterogeneous nuclear ribonucleoprotein A/B OS=Homo sapiens GN=HNRNPAB - [ROAA_HUMAN]	90.427	38.6	8	9	10	22	7.64175e+08	1.55751	18	19.7445	0.854911	18	56.5273	0.630769	18	11.7985	285	30.5691	7.91357
P25398	40S ribosomal protein S12 OS=Homo sapiens GN=RPS12 PE=1 SV=3 - [RS12_HUMAN]	124.519	59.09	1	10	10	29	2.17557e+09	1.55672	29	15.1331	1.01159	29	24.3469	0.783844	29	10.6155	132	14.5055	7.21045
Q9BS26	Endoplasmic reticulum resident protein 44 OS=Homo sapiens GN=ERP44 PE=1 SV=1 - [ERP44_HUMAN]	18.2019	12.56	1	4	4	5	6.02217e+07	1.55651	5	24.9445	1.1034	5	18.3852	0.878521	5	18.8585	406	46.9414	5.26221
P30049	ATP synthase subunit delta, mitochondrial OS=Homo sapiens GN=ATP5D PE=1 SV=2 - [ATPD_HUMAN]	6.79211	5.36	1	1	1	2	1.55539e+08	1.55284	2	15.9175	0.846005	2	3.18135	0.663592	2	1.38339	168	17.4792	5.49072
Q8TCD1	UPF0729 protein C18orf32 OS=Homo sapiens GN=C18orf32 PE=3 SV=1 - [CR032_HUMAN]	4.27063	14.47	1	1	1	1	1.79444e+07	1.55172	1		1.11346	1		0.561226	1		76	8.66361	9.12939
Q8N4Q1	Mitochondrial intermembrane space import and assembly protein 40 OS=Homo sapiens GN=CHCHD4 PE=1 SV=1 - [MIA40_HUMAN]	7.33052	15.49	2	2	2	2	8.36849e+07	1.5517	2	9.2471	1.03239	2	8.23267	0.540178	2	11.8302	142	15.9861	4.31006
P15374	Ubiquitin carboxyl-terminal hydrolase isozyme L3 OS=Homo sapiens GN=UCHL3 PE=1 SV=1 - [UCHL3_HUMAN]	3.86715	6.96	1	1	1	1	8.62549e+06	1.55168	1		1.18699	1		0.837391	1		230	26.166	4.91943
P13984	General transcription factor IIF subunit 2 OS=Homo sapiens GN=GTF2F2 PE=1 SV=2 - [T2FB_HUMAN]	10.8954	10.84	1	3	3	3	2.89646e+07	1.55064	3	15.4052	1.18602	3	16.0637	0.642804	3	6.23349	249	28.3628	9.23193
R4GNH3	26S protease regulatory subunit 6A OS=Homo sapiens GN=PSMC3 PE=1 SV=1 - [R4GNH3_HUMAN]	172.359	50.59	7	17	17	42	3.51765e+08	1.5503	42	13.3548	0.7222	42	73.3651	0.765063	42	18.9275	423	47.3225	5.22412
H0YA96	Heterogeneous nuclear ribonucleoprotein D0 (Fragment) OS=Homo sapiens GN=HNRNPD PE=1 SV=1 - [H0YA96_HUMAN]	116.476	42.38	10	8	9	28	6.99048e+08	1.54741	24	18.1255	0.512264	24	68.8271	0.650634	24	20.3976	210	23.9062	9.5835
Q99417	C-Myc-binding protein OS=Homo sapiens GN=MYCBP PE=1 SV=3 - [MYCBP_HUMAN]	14.6732	28.16	3	2	2	4	9.97129e+07	1.54711	4	16.6425	0.752617	4	4.64238	0.678515	4	16.9508	103	11.9593	5.90967
Q15427	Splicing factor 3B subunit 4 OS=Homo sapiens GN=SF3B4 PE=1 SV=1 - [SF3B4_HUMAN]	43.7039	12.74	2	3	3	11	64391764	1.5468	10	18.3202	0.368363	10	54.5861	0.527396	10	26.5793	424	44.3571	8.55811
Q9C086	INO80 complex subunit B OS=Homo sapiens GN=INO80B PE=1 SV=2 - [IN80B_HUMAN]	6.70039	5.34	7	2	2	2	1.82175e+07	1.54199	2	27.7932	0.954022	2	18.1381	0.65717	2	18.6794	356	38.613	9.61279
P83881	60S ribosomal protein L36a OS=Homo sapiens GN=RPL36A PE=1 SV=2 - [RL36A_HUMAN]	24.712	31.13	7	3	5	7	5.38729e+08	1.54129	4	14.9462	1.07343	4	21.3433	0.565023	4	11.7836	106	12.4328	10.5796
P49419-2	Isoform 2 of Alpha-aminoadipic semialdehyde dehydrogenase OS=Homo sapiens GN=ALDH7A1 - [AL7A1_HUMAN]	24.2439	12.72	6	6	6	7	1.53734e+07	1.54088	7	9.65028	1.61279	7	80.4209	1.07172	7	11.0321	511	55.3315	6.85889
H0YAL7	Eukaryotic translation elongation factor 1 epsilon-1 (Fragment) OS=Homo sapiens GN=EEF1E1 PE=4 SV=1 - [H0YAL7_HUMAN]	10.8613	18.38	5	1	1	4	2.28145e+07	1.5393	2	43.942	1.31479	2	6.1307	1.14766	2	46.9968	136	15.3289	8.39697
H0YD13	CD44 antigen OS=Homo sapiens GN=CD44 PE=1 SV=2 - [H0YD13_HUMAN]	92.0273	39.32	29	10	10	26	7.24914e+08	1.53914	23	12.8378	0.790469	23	39.3914	0.634814	23	17.8765	206	22.6686	8.19189
Q99961	Endophilin-A2 OS=Homo sapiens GN=SH3GL1 PE=1 SV=1 - [SH3G1_HUMAN]	9.97277	8.97	6	3	3	3	2.92685e+07	1.53879	3	19.8802	1.15643	3	5.88122	0.64801	3	14.349	368	41.464	5.42725
O95881	Thioredoxin domain-containing protein 12 OS=Homo sapiens GN=TXNDC12 PE=1 SV=1 - [TXD12_HUMAN]	11.296	16.86	1	2	2	3	1.89201e+07	1.5382	3	8.13258	0.492676	3	3.86292	0.810982	3	1.72922	172	19.1936	5.40186
P07602	Prosaposin OS=Homo sapiens GN=PSAP PE=1 SV=2 - [SAP_HUMAN]	157.889	37.98	5	15	15	40	1.10537e+09	1.53747	40	23.9312	1.17635	40	37.7303	0.494649	38	21.5062	524	58.0739	5.17334
Q5T179	Cyclin-dependent kinases regulatory subunit OS=Homo sapiens GN=CKS1B PE=1 SV=1 - [Q5T179_HUMAN]	3.09423	10.45	3	1	1	1	2.16479e+07	1.53705	1		1.44374	1		0.573583	1		67	8.0218	6.354
P07737	Profilin-1 OS=Homo sapiens GN=PFN1 PE=1 SV=2 - [PROF1_HUMAN]	169.291	66.43	3	9	9	41	2.44735e+09	1.53678	40	38.7845	0.943368	40	24.7325	0.770593	40	36.5135	140	15.0446	8.26514
P08621-2	Isoform 2 of U1 small nuclear ribonucleoprotein 70 kDa OS=Homo sapiens GN=SNRNP70 - [RU17_HUMAN]	36.4261	12.15	5	7	7	10	2.57279e+08	1.53674	10	10.8037	1.00281	10	12.5718	0.557445	10	29.7925	428	50.5873	9.89111
C9JXG8	Ran-specific GTPase-activating protein (Fragment) OS=Homo sapiens GN=RANBP1 PE=1 SV=2 - [C9JXG8_HUMAN]	11.0528	13.79	8	2	2	3	1.23064e+08	1.53672	3	7.1071	1.003	3	4.20184	0.586436	3	2.2587	145	16.8897	8.52881
Q05682-5	Isoform 5 of Caldesmon OS=Homo sapiens GN=CALD1 - [CALD1_HUMAN]	40.1338	15.98	9	6	6	9	1.3907e+08	1.53634	9	9.1948	0.685027	9	18.6794	0.441601	9	23.0999	532	61.1762	6.7124
D6RA82	Annexin OS=Homo sapiens GN=ANXA3 PE=1 SV=1 - [D6RA82_HUMAN]	6.88792	8.1	5	2	2	2	2.89517e+07	1.53616	2	22.7329	1.32325	2	3.98591	0.816301	2	6.71902	284	32.0985	5.93506
Q9C005	Protein dpy-30 homolog OS=Homo sapiens GN=DPY30 PE=1 SV=1 - [DPY30_HUMAN]	3.56325	16.16	1	1	1	1	5.49925e+06	1.53358	1		0.701877	1		0.560888	1		99	11.2428	4.88135
Q16629-3	Isoform 3 of Serine/arginine-rich splicing factor 7 OS=Homo sapiens GN=SRSF7 - [SRSF7_HUMAN]	40.6933	40.15	6	4	4	10	5.84447e+08	1.53212	10	22.4517	0.849361	10	18.4789	0.639115	10	28.3188	132	15.2475	9.62744
A0MZ66-4	Isoform 4 of Shootin-1 OS=Homo sapiens GN=KIAA1598 - [SHOT1_HUMAN]	22.368	7.53	8	4	4	6	2.28291e+07	1.53166	6	8.43228	1.30873	6	5.26073	0.535676	6	9.97866	558	63.4578	5.60498
P06280	Alpha-galactosidase A OS=Homo sapiens GN=GLA PE=1 SV=1 - [AGAL_HUMAN]	3.3833	2.56	1	1	1	1	8.06476e+06	1.53143	1		0.73564	1		1.05158	1		429	48.7349	5.60498
Q15075	Early endosome antigen 1 OS=Homo sapiens GN=EEA1 PE=1 SV=2 - [EEA1_HUMAN]	4.36246	0.71	1	1	1	1	1.05368e+07	1.53047	1		0.994999	1		0.676105	1		1411	162.367	5.68115
P53597	Succinyl-CoA ligase [ADP/GDP-forming] subunit alpha, mitochondrial OS=Homo sapiens GN=SUCLG1 PE=1 SV=4 - [SUCA_HUMAN]	24.2746	13.87	2	4	4	6	8.53128e+07	1.52987	6	5.81399	1.59714	6	9.37137	0.961143	6	7.35514	346	36.2268	8.79248
Q15293-2	Isoform 2 of Reticulocalbin-1 OS=Homo sapiens GN=RCN1 - [RCN1_HUMAN]	7.24986	5.71	2	2	2	2	1.44e+08	1.5274	2	19.5834	0.687057	2	8.73734	0.510012	2	10.1001	280	33.0059	5.021
Q8WVC0-2	Isoform 2 of RNA polymerase-associated protein LEO1 OS=Homo sapiens GN=LEO1 - [LEO1_HUMAN]	8.11152	1.98	2	1	1	2	6.23373e+07	1.52678	2	12.1182	1.58354	2	0.627142	0.606922	2	29.8285	606	67.9637	4.50049
O75947-2	Isoform 2 of ATP synthase subunit d, mitochondrial OS=Homo sapiens GN=ATP5H - [ATP5H_HUMAN]	114.999	78.83	3	10	10	30	9.14029e+08	1.52666	29	14.043	1.13625	29	32.4641	0.586099	29	18.2114	137	15.7632	7.18115
Q9UMS0-3	Isoform 3 of NFU1 iron-sulfur cluster scaffold homolog, mitochondrial OS=Homo sapiens GN=NFU1 - [NFU1_HUMAN]	10.6483	12.61	6	2	2	3	32110461	1.52345	3	54.7462	1.29192	3	5.78333	0.688979	3	18.9061	230	25.907	4.69092
J3QLR8	28S ribosomal protein S23, mitochondrial OS=Homo sapiens GN=MRPS23 PE=1 SV=1 - [J3QLR8_HUMAN]	24.1621	28.95	2	4	4	7	9.09047e+07	1.52279	7	16.7112	0.969979	7	24.9927	0.707932	7	4.90827	152	17.5064	9.62744
Q53F19	Uncharacterized protein C17orf85 OS=Homo sapiens GN=C17orf85 PE=1 SV=2 - [CQ085_HUMAN]	20.7569	6.29	2	3	3	5	4.90339e+07	1.52117	5	26.5406	0.924319	5	30.744	0.78279	5	32.446	620	70.5493	5.73193
P16402	Histone H1.3 OS=Homo sapiens GN=HIST1H1D PE=1 SV=2 - [H13_HUMAN]	159.765	34.39	3	2	12	39	3.81471e+09	1.52112	4	9.83294	1.00727	4	8.71257	0.528234	4	4.88928	221	22.3363	11.019
A0A087X1S2	Nuclease-sensitive element-binding protein 1 OS=Homo sapiens GN=YBX1 PE=1 SV=2 - [A0A087X1S2_HUMAN]	27.9713	18.75	9	5	5	7	9.10602e+08	1.52023	7	18.4401	0.851731	7	19.2618	0.663014	7	17.9685	320	34.636	8.07471
P12035	Keratin, type II cytoskeletal 3 OS=Homo sapiens GN=KRT3 PE=1 SV=3 - [K2C3_HUMAN]	16.2532	7.17	8	1	4	5	8.35391e+07	1.52007	1		0.940523	1		0.947854	1		628	64.3776	6.48096
Q8WU90	Zinc finger CCCH domain-containing protein 15 OS=Homo sapiens GN=ZC3H15 PE=1 SV=1 - [ZC3HF_HUMAN]	26.7137	13.62	3	5	5	7	8.02432e+07	1.52006	7	35.4877	0.916302	7	25.7392	0.692797	7	10.2876	426	48.5726	5.31299
P07355	Annexin A2 OS=Homo sapiens GN=ANXA2 PE=1 SV=2 - [ANXA2_HUMAN]	290.981	56.93	25	20	20	68	5.03097e+09	1.51986	68	13.999	1.78382	67	49.3623	1.07739	67	20.2974	339	38.5798	7.75244
Q9BYV8-3	Isoform 3 of Centrosomal protein of 41 kDa OS=Homo sapiens GN=CEP41 - [CEP41_HUMAN]	3.52874	12.59	4	1	1	1	4.8491e+06	1.51887	1		1.75954	1		0.535251	1		135	14.5354	9.5542
Q8WXA9-2	Isoform 2 of Splicing regulatory glutamine/lysine-rich protein 1 OS=Homo sapiens GN=SREK1 - [SREK1_HUMAN]	15.8627	7.85	4	2	2	4	1.14498e+07	1.51836	4	1.92788	1.26909	4	20.1009	0.615088	4	7.85694	624	71.6064	10.1987
Q712K3	Ubiquitin-conjugating enzyme E2 R2 OS=Homo sapiens GN=UBE2R2 PE=1 SV=1 - [UB2R2_HUMAN]	3.05798	5.46	1	1	1	1	1.16906e+07	1.51508	1		1.83073	1		0.663037	1		238	27.149	4.42432
Q8N3V7-3	Isoform 3 of Synaptopodin OS=Homo sapiens GN=SYNPO - [SYNPO_HUMAN]	3.11981	1.17	3	1	1	1	1.46522e+07	1.51352	1		0.746991	1		0.487513	1		685	73.6214	9.33447
I3L443	rRNA methyltransferase 3, mitochondrial (Fragment) OS=Homo sapiens GN=RNMTL1 PE=1 SV=1 - [I3L443_HUMAN]	3.41118	5.08	2	1	1	1	1.40145e+07	1.51289	1		1.1178	1		0.650219	1		177	19.6816	9.65674
P07237	Protein disulfide-isomerase OS=Homo sapiens GN=P4HB PE=1 SV=3 - [PDIA1_HUMAN]	208.003	54.33	12	22	22	47	8.47363e+08	1.51232	47	13.4382	0.944841	47	15.6512	0.636009	47	12.148	508	57.0807	4.86865
Q92522	Histone H1x OS=Homo sapiens GN=H1FX PE=1 SV=1 - [H1X_HUMAN]	61.1841	38.03	1	9	9	21	2.65618e+08	1.51111	16	15.0727	0.989363	16	15.3272	0.648743	16	22.6763	213	22.4735	10.7554
Q99471	Prefoldin subunit 5 OS=Homo sapiens GN=PFDN5 PE=1 SV=2 - [PFD5_HUMAN]	33.719	37.01	5	5	5	8	6.41219e+07	1.51055	8	9.92473	1.10603	8	34.778	0.597537	8	14.4481	154	17.317	6.32861
Q9BXK5-4	Isoform 3 of Bcl-2-like protein 13 OS=Homo sapiens GN=BCL2L13 - [B2L13_HUMAN]	3.48492	2.79	4	1	1	1	1.09006e+08	1.51052	1		0.840653	1		0.779818	1		323	34.5793	4.2085
P46109	Crk-like protein OS=Homo sapiens GN=CRKL PE=1 SV=1 - [CRKL_HUMAN]	11.1992	14.52	1	3	3	3	9.05646e+06	1.51025	3	11.9718	0.892248	3	23.8458	0.684753	3	29.6551	303	33.7559	6.7417
O75208	Ubiquinone biosynthesis protein COQ9, mitochondrial OS=Homo sapiens GN=COQ9 PE=1 SV=1 - [COQ9_HUMAN]	21.2624	13.52	6	3	3	5	6.13363e+07	1.50865	5	20.2769	0.680513	5	31.9412	0.709379	5	9.23202	318	35.4866	5.93506
O14561	Acyl carrier protein, mitochondrial OS=Homo sapiens GN=NDUFAB1 PE=1 SV=3 - [ACPM_HUMAN]	36.8237	23.72	3	5	5	9	1.84071e+08	1.50832	9	13.6897	0.494263	9	33.3634	0.56971	9	44.1231	156	17.406	4.93213
A0A0A0MTS6	Methyl-CpG-binding domain protein 3 OS=Homo sapiens GN=MBD3 PE=1 SV=1 - [A0A0A0MTS6_HUMAN]	18.0006	25.95	7	5	5	5	2.48632e+07	1.50801	5	20.018	0.896674	5	13.41	0.521176	5	18.3944	185	20.5875	9.71533
P10809	60 kDa heat shock protein, mitochondrial OS=Homo sapiens GN=HSPD1 PE=1 SV=2 - [CH60_HUMAN]	447.827	62.48	8	31	31	100	1.22652e+09	1.5076	100	21.7827	1.02553	100	75.9519	0.69754	98	31.4169	573	61.0164	5.87158
P29084	Transcription initiation factor IIE subunit beta OS=Homo sapiens GN=GTF2E2 PE=1 SV=1 - [T2EB_HUMAN]	19.9226	18.9	4	5	5	5	4.50916e+07	1.50711	5	4.33059	1.55563	5	55.3592	0.645291	5	16.7416	291	33.0234	9.65674
P16401	Histone H1.5 OS=Homo sapiens GN=HIST1H1B PE=1 SV=3 - [H15_HUMAN]	106.142	35.84	1	10	12	30	1.31375e+09	1.50711	22	15.241	0.962721	22	18.1961	0.564046	22	20.336	226	22.5665	10.9165
Q99848	Probable rRNA-processing protein EBP2 OS=Homo sapiens GN=EBNA1BP2 PE=1 SV=2 - [EBP2_HUMAN]	42.7953	32.68	2	9	9	12	1.53729e+08	1.50679	12	20.4746	0.682255	12	57.9536	0.657204	12	20.7161	306	34.8304	10.0962
Q9NRR5	Ubiquilin-4 OS=Homo sapiens GN=UBQLN4 PE=1 SV=2 - [UBQL4_HUMAN]	11.751	4.83	3	1	2	3	1.55572e+07	1.50433	2	35.4792	0.822025	2	6.33496	0.611693	2	0.95949	601	63.8124	5.22412
O15446	DNA-directed RNA polymerase I subunit RPA34 OS=Homo sapiens GN=CD3EAP PE=1 SV=1 - [RPA34_HUMAN]	15.8337	7.25	2	3	3	4	3.55167e+07	1.50421	4	44.6673	0.920253	4	2.05265	0.702599	4	13.6818	510	54.9514	8.51416
P14314-2	Isoform 2 of Glucosidase 2 subunit beta OS=Homo sapiens GN=PRKCSH - [GLU2B_HUMAN]	32.65	7.81	5	5	5	7	1.9071e+08	1.50393	7	25.3475	1.04369	7	18.8375	0.53283	7	11.6714	525	59.1407	4.42432
P52815	39S ribosomal protein L12, mitochondrial OS=Homo sapiens GN=MRPL12 PE=1 SV=2 - [RM12_HUMAN]	42.7602	18.18	1	4	4	10	3.69472e+08	1.50306	10	28.1251	1.00676	10	12.107	0.706445	10	17.6487	198	21.3346	8.86572
P30533	Alpha-2-macroglobulin receptor-associated protein OS=Homo sapiens GN=LRPAP1 PE=1 SV=1 - [AMRP_HUMAN]	6.75856	4.2	2	2	2	2	1.89132e+07	1.50207	2	5.28332	1.58684	2	16.7842	0.679381	2	7.03758	357	41.4409	8.77783
H7C173	Mitotic-spindle organizing protein 2B (Fragment) OS=Homo sapiens GN=MZT2B PE=1 SV=1 - [H7C173_HUMAN]	3.01658	5.74	5	1	1	1	2.279e+07	1.50204	1		1.06136	1		0.653917	1		122	12.4974	10.4624
J3KS17	Beta-2-glycoprotein 1 (Fragment) OS=Homo sapiens GN=APOH PE=1 SV=1 - [J3KS17_HUMAN]	4.79412	8.65	2	1	1	1	1.4028e+08	1.50151	1		2.88163	1					104	11.6543	6.49365
V9GYI0	Polyamine-modulated factor 1 OS=Homo sapiens GN=PMF1 PE=1 SV=1 - [V9GYI0_HUMAN]	3.45582	13.79	9	1	1	1	9.56446e+06	1.50138	1		0.291318	1		0.465644	1		87	9.29064	8.20654
O00499-9	Isoform BIN1-10-13 of Myc box-dependent-interacting protein 1 OS=Homo sapiens GN=BIN1 - [BIN1_HUMAN]	15.3363	14.91	11	4	4	4	1.97627e+07	1.50047	4	23.1419	1.11029	4	14.9842	0.58988	4	16.9929	409	45.5348	5.49072
Q92785	Zinc finger protein ubi-d4 OS=Homo sapiens GN=DPF2 PE=1 SV=2 - [REQU_HUMAN]	11.4206	11.51	4	3	3	3	6.10631e+07	1.49959	3	1.65518	1.12162	3	2.67194	0.508408	3	15.7688	391	44.1272	6.32861
P46108-2	Isoform Crk-I of Adapter molecule crk OS=Homo sapiens GN=CRK - [CRK_HUMAN]	9.85303	15.69	3	2	2	2	1.15438e+07	1.49813	2	0.698544	0.863429	2	9.16764	0.561351	2	28.8611	204	22.8915	5.47803
Q8N183	Mimitin, mitochondrial OS=Homo sapiens GN=NDUFAF2 PE=1 SV=1 - [MIMIT_HUMAN]	6.97924	11.24	3	2	2	2	6.56222e+07	1.49802	2	16.3882	0.740463	2	56.1219	0.615071	2	29.5439	169	19.8441	8.96826
V9GY58	ELMO domain-containing protein 2 OS=Homo sapiens GN=ELMOD2 PE=1 SV=1 - [V9GY58_HUMAN]	3.12132	16.95	3	1	1	1	2.75177e+07	1.49737	1		0.828318	1		1.57282	1		59	7.33969	9.87646
O60701	UDP-glucose 6-dehydrogenase OS=Homo sapiens GN=UGDH PE=1 SV=1 - [UGDH_HUMAN]	190.83	59.11	9	22	22	42	2.6137e+08	1.49726	41	17.8527	1.11943	39	28.3226	1.14594	39	20.5917	494	54.9893	7.12256
P07305-2	Isoform 2 of Histone H1.0 OS=Homo sapiens GN=H1F0 - [H10_HUMAN]	12.2269	11.86	2	2	2	3	5.83792e+07	1.49692	3	6.28992	0.506118	3	65.2209	1.1322	3	131.484	177	19.1553	10.8286
H0YL43	Reticulocalbin-2 (Fragment) OS=Homo sapiens GN=RCN2 PE=1 SV=1 - [H0YL43_HUMAN]	12.3348	20.65	3	2	2	3	9.97952e+07	1.49692	3	13.8887	0.815799	3	4.62736	0.528545	3	8.64417	155	17.7084	4.58936
J3KNT2	Transcription and mRNA export factor ENY2 OS=Homo sapiens GN=ENY2 PE=1 SV=1 - [J3KNT2_HUMAN]	3.05538	22.92	7	1	1	1	2.53496e+07	1.4969	1		0.481384	1		0.589943	1		48	5.57694	9.34912
O00299	Chloride intracellular channel protein 1 OS=Homo sapiens GN=CLIC1 PE=1 SV=4 - [CLIC1_HUMAN]	28.2321	18.67	1	4	4	7	9.08115e+07	1.49632	7	5.41969	1.2451	7	4.01694	0.815457	7	12.5998	241	26.9057	5.17334
P60903	Protein S100-A10 OS=Homo sapiens GN=S100A10 PE=1 SV=2 - [S10AA_HUMAN]	35.8546	26.8	1	3	3	9	1.15449e+09	1.49618	9	10.5408	2.26331	9	25.4789	1.1596	9	19.8415	97	11.1955	7.37158
P23193	Transcription elongation factor A protein 1 OS=Homo sapiens GN=TCEA1 PE=1 SV=2 - [TCEA1_HUMAN]	9.99083	11.3	10	3	3	3	1.54495e+07	1.49504	3	21.067	1.03526	3	8.55513	0.467746	3	0.147409	301	33.948	8.38232
Q13442	28 kDa heat- and acid-stable phosphoprotein OS=Homo sapiens GN=PDAP1 PE=1 SV=1 - [HAP28_HUMAN]	20.5836	22.1	1	3	3	5	2.41032e+08	1.49377	5	18.5518	0.657806	5	16.6945	0.513971	5	5.30548	181	20.6176	8.86572
P13667	Protein disulfide-isomerase A4 OS=Homo sapiens GN=PDIA4 PE=1 SV=2 - [PDIA4_HUMAN]	102.298	33.33	1	14	15	25	2.31784e+08	1.49276	22	21.8224	1.15194	22	30.7101	0.888799	22	8.68328	645	72.887	5.07178
E7EQR4	Ezrin OS=Homo sapiens GN=EZR PE=1 SV=3 - [E7EQR4_HUMAN]	84.8865	22.18	5	9	13	20	3.74865e+08	1.49253	12	21.4921	1.17582	12	28.9405	0.88433	12	17.4548	586	69.3287	6.16357
P36543-2	Isoform 2 of V-type proton ATPase subunit E 1 OS=Homo sapiens GN=ATP6V1E1 - [VATE1_HUMAN]	10.8975	22.55	4	3	3	3	5.30904e+07	1.49178	3	1.32858	0.649444	3	13.5495	0.62487	3	13.705	204	23.5725	8.98291
Q13428	Treacle protein OS=Homo sapiens GN=TCOF1 PE=1 SV=3 - [TCOF_HUMAN]	66.8992	11.29	10	17	17	18	9.8111e+07	1.49105	18	19.3772	0.685086	18	14.25	0.476456	18	17.9891	1488	152.015	9.0415
X6R4A7	Zinc finger CCHC domain-containing protein 7 OS=Homo sapiens GN=ZCCHC7 PE=1 SV=1 - [X6R4A7_HUMAN]	3.46412	7.32	3	1	1	1	9.3359e+06	1.49099	1		0.968076	1		0.670539	1		205	22.9488	4.23389
P49458	Signal recognition particle 9 kDa protein OS=Homo sapiens GN=SRP9 PE=1 SV=2 - [SRP09_HUMAN]	19.4343	44.19	3	4	4	5	8.11693e+07	1.48972	5	3.44707	0.830693	5	50.3508	0.616109	5	9.26333	86	10.1051	7.97217
Q6IBS0	Twinfilin-2 OS=Homo sapiens GN=TWF2 PE=1 SV=2 - [TWF2_HUMAN]	8.17439	9.74	5	2	2	2	7.74942e+06	1.48925	2	1.82649	1.03964	2	8.86504	0.850184	2	10.5641	349	39.5233	6.84424
P00918	Carbonic anhydrase 2 OS=Homo sapiens GN=CA2 PE=1 SV=2 - [CAH2_HUMAN]	3.38314	6.15	1	1	1	1	2.35578e+06	1.48605	1		0.82996	1		0.850101	1		260	29.2279	7.40088
A0A0A0MRX2	DDRGK domain-containing protein 1 OS=Homo sapiens GN=DDRGK1 PE=1 SV=1 - [A0A0A0MRX2_HUMAN]	8.15249	4.7	3	1	1	2	2.90927e+07	1.48588	2	29.7376	0.588135	2	8.83584	0.9016	2	10.5293	298	33.9186	5.84619
Q9UMX0-2	Isoform 2 of Ubiquilin-1 OS=Homo sapiens GN=UBQLN1 - [UBQL1_HUMAN]	14.7063	5.17	3	1	2	4	3.94786e+07	1.48525	3	17.7187	0.906558	3	5.25509	0.579719	3	12.9406	561	59.1828	5.09717
H7C0E5	Zinc finger protein ZPR1 (Fragment) OS=Homo sapiens GN=ZPR1 PE=1 SV=1 - [H7C0E5_HUMAN]	14.2637	10.88	3	3	3	4	1.28525e+07	1.48256	4	6.31566	1.49968	4	3.41852	0.7111	4	12.1751	386	42.6259	4.729
Q9H2U2-6	Isoform 5 of Inorganic pyrophosphatase 2, mitochondrial OS=Homo sapiens GN=PPA2 - [IPYR2_HUMAN]	10.8222	17.24	10	3	3	3	1.7406e+07	1.48225	3	0.765999	1.06332	3	14.14	0.949246	3	7.53938	232	25.9752	7.95752
Q96BR5	Cytochrome c oxidase assembly factor 7 OS=Homo sapiens GN=COA7 PE=1 SV=2 - [COA7_HUMAN]	3.73395	3.9	1	1	1	1	1.98173e+07	1.48214	1		0.895939	1		0.663935	1		231	25.6921	6.02393
E9PKP0	Ribonuclease H2 subunit C OS=Homo sapiens GN=RNASEH2C PE=1 SV=1 - [E9PKP0_HUMAN]	4.20348	18.52	7	1	1	1	1.24384e+07	1.48208	1		1.12505	1		0.628415	1		81	8.95142	4.62744
Q6NZI2	Polymerase I and transcript release factor OS=Homo sapiens GN=PTRF PE=1 SV=1 - [PTRF_HUMAN]	175.089	32.31	3	14	14	46	5.98472e+08	1.48175	39	16.4589	0.807116	39	62.8829	0.575737	39	24.7007	390	43.4498	5.60498
P13473	Lysosome-associated membrane glycoprotein 2 OS=Homo sapiens GN=LAMP2 PE=1 SV=2 - [LAMP2_HUMAN]	26.3527	11.71	4	4	4	7	6.59073e+07	1.4814	7	8.1768	0.959056	7	11.6666	0.777349	7	14.3545	410	44.9323	5.63037
P62899	60S ribosomal protein L31 OS=Homo sapiens GN=RPL31 PE=1 SV=1 - [RL31_HUMAN]	25.8409	39.2	8	6	6	8	9.57836e+08	1.48136	7	12.8735	1.00263	7	11.3005	0.833386	7	26.326	125	14.4539	10.5356
Q9Y2Y0-2	Isoform 2 of ADP-ribosylation factor-like protein 2-binding protein OS=Homo sapiens GN=ARL2BP - [AR2BP_HUMAN]	8.727	20.39	4	2	2	2	2.69549e+07	1.4806	2	10.5637	1.19427	2	52.7006	0.798348	2	33.1723	152	17.6996	4.50049
B9A057	Cytochrome c oxidase assembly factor 5 OS=Homo sapiens GN=COA5 PE=1 SV=1 - [B9A057_HUMAN]	3.1027	9.59	2	1	1	1	8.67319e+06	1.48021	1		0.959008	1		0.56117	1		73	8.05185	7.98682
O60218	Aldo-keto reductase family 1 member B10 OS=Homo sapiens GN=AKR1B10 PE=1 SV=2 - [AK1BA_HUMAN]	89.7636	40.82	3	10	10	21	5.96988e+08	1.48011	21	16.0954	0.889474	21	30.2251	1.13606	21	11.839	316	35.9968	7.84033
P28799	Granulins OS=Homo sapiens GN=GRN PE=1 SV=2 - [GRN_HUMAN]	24.6229	13.83	7	5	5	6	5.70512e+07	1.47887	6	14.2237	0.98294	6	31.3887	0.682784	6	16.7949	593	63.4998	6.82959
B4DEH8	Polyadenylate-binding protein 2 OS=Homo sapiens GN=PABPN1 PE=1 SV=1 - [B4DEH8_HUMAN]	34.2445	36.9	9	6	6	8	1.23941e+08	1.47827	8	6.74914	0.947004	8	14.7827	0.672013	8	33.1172	168	18.9784	9.23193
P80723-2	Isoform 2 of Brain acid soluble protein 1 OS=Homo sapiens GN=BASP1 - [BASP1_HUMAN]	11.6264	13.29	3	2	2	3	87434218	1.47755	3	33.8278	0.766505	3	0.959013	0.350337	3	12.5703	173	17.6536	4.76709
Q9BYC8	39S ribosomal protein L32, mitochondrial OS=Homo sapiens GN=MRPL32 PE=1 SV=1 - [RM32_HUMAN]	4.614	5.32	1	1	1	1	1.49657e+08	1.4773	1		1.00933	1		0.560431	1		188	21.3911	9.72998
P30043	Flavin reductase (NADPH) OS=Homo sapiens GN=BLVRB PE=1 SV=3 - [BLVRB_HUMAN]	102.556	58.74	3	8	8	19	1.89891e+08	1.47573	19	16.6357	1.37291	19	21.858	0.918427	19	21.7403	206	22.1054	7.6499
Q6PK04	Coiled-coil domain-containing protein 137 OS=Homo sapiens GN=CCDC137 PE=1 SV=1 - [CC137_HUMAN]	14.5415	18.69	3	4	4	4	4.75828e+07	1.47542	4	3.80077	0.90938	4	17.2648	0.541673	4	6.26447	289	33.2111	10.9312
P55010	Eukaryotic translation initiation factor 5 OS=Homo sapiens GN=EIF5 PE=1 SV=2 - [IF5_HUMAN]	33.3934	23.67	7	8	8	9	5.08981e+07	1.47535	9	16.4655	0.930979	9	44.9003	0.694972	9	26.3318	431	49.1918	5.57959
P36405	ADP-ribosylation factor-like protein 3 OS=Homo sapiens GN=ARL3 PE=1 SV=2 - [ARL3_HUMAN]	7.61807	6.04	1	1	1	2	1.35432e+07	1.47472	2	5.12648	1.26421	2	2.0503	0.887734	2	16.0333	182	20.4428	7.23975
Q9NWB6-3	Isoform 3 of Arginine and glutamate-rich protein 1 OS=Homo sapiens GN=ARGLU1 - [ARGL1_HUMAN]	3.49141	4.04	3	1	1	1	2.23704e+07	1.47418	1		1.04638	1		0.726135	1		198	23.8196	9.20264
P61758	Prefoldin subunit 3 OS=Homo sapiens GN=VBP1 PE=1 SV=3 - [PFD3_HUMAN]	34.9996	26.9	2	5	5	9	1.86835e+08	1.47408	9	11.1578	1.11572	9	28.9579	0.607057	9	63.6764	197	22.6434	7.10791
C9JUG7	F-actin-capping protein subunit alpha-2 OS=Homo sapiens GN=CAPZA2 PE=1 SV=1 - [C9JUG7_HUMAN]	8.2088	19.18	5	1	2	2	4.90159e+07	1.47398	1		1.32128	1		0.979957	1		146	16.6883	5.10986
Q9UBS4	DnaJ homolog subfamily B member 11 OS=Homo sapiens GN=DNAJB11 PE=1 SV=1 - [DJB11_HUMAN]	28.8031	12.29	2	4	4	8	1.02828e+08	1.47323	7	30.7028	1.39063	7	24.9203	0.756713	7	37.3387	358	40.4886	6.17627
Q99828	Calcium and integrin-binding protein 1 OS=Homo sapiens GN=CIB1 PE=1 SV=4 - [CIB1_HUMAN]	7.90953	15.18	2	2	2	2	2.01709e+07	1.47077	2	7.84638	1.14888	2	5.68611	0.679569	2	0.107542	191	21.6899	4.77979
P41240	Tyrosine-protein kinase CSK OS=Homo sapiens GN=CSK PE=1 SV=1 - [CSK_HUMAN]	10.4464	8.89	3	3	3	3	6.74116e+06	1.46912	3	33.8189	1.41062	3	13.6079	1.06325	3	23.2882	450	50.6717	7.06396
Q15599-2	Isoform 2 of Na(+)/H(+) exchange regulatory cofactor NHE-RF2 OS=Homo sapiens GN=SLC9A3R2 - [NHRF2_HUMAN]	12.1979	11.66	6	3	3	3	2.50995e+07	1.46873	3	5.81804	1.10566	3	77.2286	0.737818	3	17.7907	326	36.1314	8.20654
O43318-2	Isoform 1A of Mitogen-activated protein kinase kinase kinase 7 OS=Homo sapiens GN=MAP3K7 - [M3K7_HUMAN]	6.3451	4.84	5	2	2	2	2.80719e+06	1.46846	2	27.1263	1.23689	2	47.0423	0.917328	2	29.5456	579	64.1887	6.66846
E9PC52	Histone-binding protein RBBP7 OS=Homo sapiens GN=RBBP7 PE=1 SV=1 - [E9PC52_HUMAN]	51.6413	23.56	10	3	5	12	1.41832e+08	1.46813	7	28.699	0.649985	7	12.4272	0.782147	7	6.09228	416	46.9088	5.07178
P07108	Acyl-CoA-binding protein OS=Homo sapiens GN=DBI PE=1 SV=2 - [ACBP_HUMAN]	3.09352	11.49	7	1	1	1	44254987	1.46798	1		0.706041	1		0.499349	1		87	10.038	6.56592
Q9NPF0-2	Isoform 2 of CD320 antigen OS=Homo sapiens GN=CD320 - [CD320_HUMAN]	3.19831	3.75	2	1	1	1	3.43624e+07	1.46784	1		1.66355	1		0.718019	1		240	24.3551	4.80518
Q8NEZ2-2	Isoform 2 of Vacuolar protein sorting-associated protein 37A OS=Homo sapiens GN=VPS37A - [VP37A_HUMAN]	10.4102	8.33	8	2	2	2	3.07061e+07	1.46773	2	3.18367	1.09885	2	11.5206	0.601546	2	11.7824	372	41.43	5.80811
Q14847	LIM and SH3 domain protein 1 OS=Homo sapiens GN=LASP1 PE=1 SV=2 - [LASP1_HUMAN]	12.1573	9.2	6	3	3	3	5.3537e+07	1.46756	3	6.57348	0.903609	3	33.6595	0.723769	3	23.7801	261	29.6982	7.04932
P25815	Protein S100-P OS=Homo sapiens GN=S100P PE=1 SV=2 - [S100P_HUMAN]	7.01446	10.53	1	1	1	2	8.54693e+07	1.46638	2	14.1902	1.34087	2	3.29331	0.671398	2	12.8155	95	10.3932	4.88135
C9JAB9	Cytoplasmic protein NCK1 (Fragment) OS=Homo sapiens GN=NCK1 PE=1 SV=1 - [C9JAB9_HUMAN]	4.66868	6.9	3	1	1	1	2.97989e+07	1.46553	1		1.20379	1		0.544619	1		174	20.056	7.43018
Q06323	Proteasome activator complex subunit 1 OS=Homo sapiens GN=PSME1 PE=1 SV=1 - [PSME1_HUMAN]	73.5459	39.76	5	10	10	20	4.79054e+08	1.46501	20	15.404	1.1828	20	25.0434	0.666128	20	15.6762	249	28.705	6.02393
Q96FQ6	Protein S100-A16 OS=Homo sapiens GN=S100A16 PE=1 SV=1 - [S10AG_HUMAN]	13.4296	40.78	1	2	2	3	76178900	1.46472	3	5.57539	0.843666	3	0.80557	0.435972	3	5.12219	103	11.794	6.78564
P27348	14-3-3 protein theta OS=Homo sapiens GN=YWHAQ PE=1 SV=1 - [1433T_HUMAN]	62.8859	33.47	5	5	8	15	3.7245e+08	1.46437	10	8.38409	1.19577	10	47.9908	0.906997	10	6.22314	245	27.7468	4.77979
Q8WUW1	Protein BRICK1 OS=Homo sapiens GN=BRK1 PE=1 SV=1 - [BRK1_HUMAN]	7.56949	28	2	2	2	2	3.05872e+07	1.46426	2	15.3373	0.678706	2	114.181	0.789081	2	6.6633	75	8.73946	5.45264
Q15424-2	Isoform 2 of Scaffold attachment factor B1 OS=Homo sapiens GN=SAFB - [SAFB1_HUMAN]	29.4296	6.96	5	3	5	8	2.25145e+08	1.46371	4	11.8815	0.795089	4	28.4489	0.595267	4	22.235	848	95.1232	6.45557
A0A087X0M4	Kanadaptin OS=Homo sapiens GN=SLC4A1AP PE=1 SV=1 - [A0A087X0M4_HUMAN]	7.35588	2.96	3	2	2	2	3.75689e+07	1.46302	2	15.4509	1.30912	2	8.22078	0.669739	2	9.32795	742	82.839	5.09717
H0YDU8	Serine/threonine-protein phosphatase (Fragment) OS=Homo sapiens GN=PPP5C PE=1 SV=1 - [H0YDU8_HUMAN]	10.191	4.12	2	2	2	3	9.76881e+06	1.46205	3	0.290984	0.967075	3	1.71651	0.990198	3	9.62394	485	55.1714	6.20166
G3V2E7	Kinesin light chain 1 OS=Homo sapiens GN=KLC1 PE=1 SV=1 - [G3V2E7_HUMAN]	67.9157	27.77	21	6	9	15	9.04433e+07	1.46092	7	12.7933	1.12874	7	8.57115	0.780163	7	7.59594	551	62.6766	5.61768
B8ZZ10	LUC7-like (S. cerevisiae) (Fragment) OS=Homo sapiens GN=LUC7L PE=1 SV=1 - [B8ZZ10_HUMAN]	10.5934	10.44	5	1	3	3	7.41784e+07	1.46035	1		2.01344	1		0.486551	1		182	21.3591	8.55811
P56181	NADH dehydrogenase [ubiquinone] flavoprotein 3, mitochondrial OS=Homo sapiens GN=NDUFV3 PE=1 SV=2 - [NDUV3_HUMAN]	10.5403	19.44	1	2	2	2	3.53174e+07	1.4586	2	18.3698	0.733725	2	190.192	0.524222	2	1.92446	108	11.9331	9.70068
B1ALC0	Actin-related protein 2/3 complex subunit 5 OS=Homo sapiens GN=ARPC5 PE=1 SV=1 - [B1ALC0_HUMAN]	3.60346	6.67	3	1	1	1	1.166e+08	1.45832	1		1.10374	1		0.657821	1		135	14.7984	5.05908
F8W0K0	Eukaryotic translation initiation factor 4B (Fragment) OS=Homo sapiens GN=EIF4B PE=1 SV=5 - [F8W0K0_HUMAN]	23.9963	35.88	9	3	3	5	5.51987e+07	1.45624	5	13.415	1.0381	5	42.2417	0.734954	5	11.2032	170	19.3606	5.23682
E5RIW3	Tubulin-specific chaperone A OS=Homo sapiens GN=TBCA PE=1 SV=1 - [E5RIW3_HUMAN]	3.89552	20.24	4	1	1	1	1.18184e+07	1.45624	1		1.25399	1		0.740988	1		84	10.074	4.62744
H0YIC5	Keratin, type II cytoskeletal 73 (Fragment) OS=Homo sapiens GN=KRT73 PE=1 SV=1 - [H0YIC5_HUMAN]	3.71767	4.21	2	1	1	1	6.43615e+07	1.45623	1		0.950025	1		0.779118	1		285	31.2707	5.63037
G3V583	Protein FAM177A1 (Fragment) OS=Homo sapiens GN=FAM177A1 PE=1 SV=1 - [G3V583_HUMAN]	3.34885	7.86	3	1	1	1	1.72154e+07	1.45567	1		0.826216	1		0.64504	1		140	16.312	4.70361
Q15084-3	Isoform 3 of Protein disulfide-isomerase A6 OS=Homo sapiens GN=PDIA6 - [PDIA6_HUMAN]	116.194	37.3	5	12	12	25	4.33542e+08	1.45557	25	20.8429	1.21593	25	63.6834	0.764376	24	13.6011	437	47.8081	5.08447
Q9C0H2-3	Isoform 3 of Protein tweety homolog 3 OS=Homo sapiens GN=TTYH3 - [TTYH3_HUMAN]	7.36075	3.98	4	1	1	2	5.24616e+06	1.45517	2	14.7355	0.899016	2	19.0081	0.768242	2	51.3285	352	38.4614	6.34131
P08670	Vimentin OS=Homo sapiens GN=VIM PE=1 SV=4 - [VIME_HUMAN]	927.839	64.38	22	37	40	241	9.02777e+09	1.45372	206	18.274	0.929917	206	22.2253	0.561585	206	25.376	466	53.6191	5.12256
Q14151	Scaffold attachment factor B2 OS=Homo sapiens GN=SAFB2 PE=1 SV=1 - [SAFB2_HUMAN]	32.4505	5.88	3	5	7	9	1.71164e+08	1.45163	5	4.81725	0.775756	5	13.8343	0.566255	5	9.28709	953	107.408	6.16357
F2Z2Y6	U6 snRNA-associated Sm-like protein LSm8 OS=Homo sapiens GN=LSM8 PE=1 SV=1 - [F2Z2Y6_HUMAN]	3.63114	14.93	2	1	1	1	3.46921e+07	1.45148	1		0.973239	1		0.728063	1		67	7.3668	4.88135
Q8NEF9	Serum response factor-binding protein 1 OS=Homo sapiens GN=SRFBP1 PE=1 SV=1 - [SRFB1_HUMAN]	6.14358	3.5	1	2	2	2	1.23251e+07	1.4499	2	4.97177	0.426637	2	46.1788	0.51049	2	13.1485	429	48.6044	9.5835
P55145	Mesencephalic astrocyte-derived neurotrophic factor OS=Homo sapiens GN=MANF PE=1 SV=3 - [MANF_HUMAN]	12.2678	24.18	1	3	3	3	4.17471e+07	1.44876	3	25.6638	0.965482	3	27.2002	0.591463	3	16.0873	182	20.6868	8.68994
P22626	Heterogeneous nuclear ribonucleoproteins A2/B1 OS=Homo sapiens GN=HNRNPA2B1 PE=1 SV=2 - [ROA2_HUMAN]	348.39	52.69	3	22	23	88	4.45189e+09	1.44771	82	32.5363	0.757628	82	34.0938	0.708292	82	24.6094	353	37.4067	8.95361
Q07955-3	Isoform ASF-3 of Serine/arginine-rich splicing factor 1 OS=Homo sapiens GN=SRSF1 - [SRSF1_HUMAN]	126.5	36.82	7	9	9	33	7.23996e+08	1.4476	33	33.4764	1.05836	33	21.7436	0.648132	33	19.6513	201	22.446	7.94287
G3V1A4	Cofilin 1 (Non-muscle), isoform CRA_a OS=Homo sapiens GN=CFL1 PE=1 SV=1 - [G3V1A4_HUMAN]	129.713	61.74	7	8	11	30	4.85804e+08	1.44744	20	18.544	0.823309	20	36.6461	0.576904	20	13.2594	149	16.8008	8.35303
Q01105-3	Isoform 3 of Protein SET OS=Homo sapiens GN=SET - [SET_HUMAN]	3.83773	6.79	7	1	1	1	4.32726e+07	1.44736	1		1.30363	1		0.560922	1		265	30.9742	4.23389
P31150	Rab GDP dissociation inhibitor alpha OS=Homo sapiens GN=GDI1 PE=1 SV=2 - [GDIA_HUMAN]	13.7189	11.63	2	1	4	4	4.70186e+07	1.4465	1		1.28485	1		0.930099	1		447	50.5501	5.13525
P46087-2	Isoform 2 of Probable 28S rRNA (cytosine(4447)-C(5))-methyltransferase OS=Homo sapiens GN=NOP2 - [NOP2_HUMAN]	117.129	24.5	6	1	19	29	1.8873e+08	1.44606	1		1.0933	1		0.704294	1		808	88.9189	9.23193
A0A087X1N6	Biogenesis of lysosome-related organelles complex 1 subunit 2 OS=Homo sapiens GN=BLOC1S2 PE=1 SV=1 - [A0A087X1N6_HUMAN]	3.94207	28.42	4	1	1	1	2.31505e+06	1.44591	1		1.20321	1		0.717336	1		95	11.118	9.23193
A0A087WZX2	NADH dehydrogenase [ubiquinone] 1 beta subcomplex subunit 6 OS=Homo sapiens GN=NDUFB6 PE=1 SV=1 - [A0A087WZX2_HUMAN]	14.3482	20.62	2	2	2	3	1.28867e+07	1.44444	3	46.3682	0.491233	3	9.19307	0.936769	3	23.5589	97	11.7081	9.48096
O00566	U3 small nucleolar ribonucleoprotein protein MPP10 OS=Homo sapiens GN=MPHOSPH10 PE=1 SV=2 - [MPP10_HUMAN]	53.8406	17.18	2	9	9	13	1.49117e+08	1.44358	13	17.9824	0.883549	13	23.6716	0.567006	13	12.5361	681	78.8157	4.85596
P62191	26S protease regulatory subunit 4 OS=Homo sapiens GN=PSMC1 PE=1 SV=1 - [PRS4_HUMAN]	78.1621	40.23	3	11	12	19	2.3415e+08	1.44306	14	5.78733	0.781199	14	85.4922	0.787543	14	15.7505	440	49.1537	6.21436
Q9Y696	Chloride intracellular channel protein 4 OS=Homo sapiens GN=CLIC4 PE=1 SV=4 - [CLIC4_HUMAN]	4.19866	7.11	1	1	1	1	1.00069e+07	1.44287	1		1.98441	1		1.0013	1		253	28.7537	5.59229
O15173	Membrane-associated progesterone receptor component 2 OS=Homo sapiens GN=PGRMC2 PE=1 SV=1 - [PGRC2_HUMAN]	28.3939	17.04	3	2	4	8	5.57415e+08	1.44191	4	9.81761	1.48588	4	4.84146	0.752357	4	18.3557	223	23.8037	4.88135
A0A0B4J2C2	Discs, large (Drosophila) homolog-associated protein 4, isoform CRA_b OS=Homo sapiens GN=DLGAP4 PE=1 SV=1 - [A0A0B4J2C2_HUMAN]	3.74514	2.81	4	1	1	1	2.09326e+07	1.4399	1		1.02847	1		1.13646	1		285	31.6428	5.87158
Q9NX08	COMM domain-containing protein 8 OS=Homo sapiens GN=COMMD8 PE=1 SV=1 - [COMD8_HUMAN]	16.2614	29.51	1	3	3	4	3.3229e+07	1.43919	4	6.75389	1.14207	4	3.58052	0.718752	4	14.3183	183	21.077	5.42725
Q9UMY4-3	Isoform 3 of Sorting nexin-12 OS=Homo sapiens GN=SNX12 - [SNX12_HUMAN]	33.3626	44.94	4	5	6	9	1.57861e+08	1.4391	6	25.7584	0.898393	6	15.2862	0.849404	6	14.0478	158	18.3304	7.29834
O43823	A-kinase anchor protein 8 OS=Homo sapiens GN=AKAP8 PE=1 SV=1 - [AKAP8_HUMAN]	13.3964	6.65	1	3	3	3	6.98192e+07	1.43888	3	1.26274	0.761098	3	19.3588	0.60389	3	56.5193	692	76.0611	5.14795
F5GXJ9	CD166 antigen OS=Homo sapiens GN=ALCAM PE=1 SV=1 - [F5GXJ9_HUMAN]	105.15	40.79	6	12	12	26	8.9821e+07	1.43873	25	15.9474	0.831658	25	38.6601	0.716088	25	20.2961	532	59.4913	6.1001
Q9Y3B9	RRP15-like protein OS=Homo sapiens GN=RRP15 PE=1 SV=2 - [RRP15_HUMAN]	3.35236	4.26	1	1	1	1	9.7635e+07	1.43839	1		0.637421	1		0.505127	1		282	31.4645	5.51611
Q8N7H5-2	Isoform 2 of RNA polymerase II-associated factor 1 homolog OS=Homo sapiens GN=PAF1 - [PAF1_HUMAN]	26.855	14.85	3	4	4	6	6.18774e+07	1.43798	6	13.604	1.23969	6	12.9128	0.576833	6	19.727	485	55.0041	5.021
O14974-5	Isoform 5 of Protein phosphatase 1 regulatory subunit 12A OS=Homo sapiens GN=PPP1R12A - [MYPT1_HUMAN]	10.375	3.18	10	3	3	3	2.42659e+07	1.43716	3	3.14989	0.756947	3	0.709296	0.496251	3	1.35107	943	105.577	5.37646
Q02790	Peptidyl-prolyl cis-trans isomerase FKBP4 OS=Homo sapiens GN=FKBP4 PE=1 SV=3 - [FKBP4_HUMAN]	75.7061	30.28	3	10	10	17	2.40125e+08	1.43702	17	9.57272	1.22238	17	26.3139	0.922909	17	16.3515	459	51.7721	5.42725
F8VVL1	Density-regulated protein OS=Homo sapiens GN=DENR PE=1 SV=1 - [F8VVL1_HUMAN]	10.2248	17.5	2	3	3	3	1.97979e+07	1.43445	3	3.47535	0.999775	3	4.24048	0.682034	3	12.1812	160	17.759	9.0415
Q96AE4-2	Isoform 2 of Far upstream element-binding protein 1 OS=Homo sapiens GN=FUBP1 - [FUBP1_HUMAN]	105.203	29.25	4	16	17	24	7.25957e+08	1.43437	21	23.0766	0.839754	21	58.2113	0.753941	20	28.1987	653	68.562	7.31299
Q9NX63	MICOS complex subunit MIC19 OS=Homo sapiens GN=CHCHD3 PE=1 SV=1 - [MIC19_HUMAN]	37.1045	25.55	3	5	5	9	3.92098e+08	1.43353	9	13.1845	0.857519	9	40.5285	0.75076	9	27.0035	227	26.1362	8.27979
B4E3H6	Transforming acidic coiled-coil-containing protein 1 OS=Homo sapiens GN=TACC1 PE=1 SV=1 - [B4E3H6_HUMAN]	3.57478	5.79	13	1	1	1	5.26745e+07	1.43257	1		0.851486	1		0.534329	1		242	27.5561	5.10986
G3V2W9	E2F-associated phosphoprotein (Fragment) OS=Homo sapiens GN=EAPP PE=1 SV=1 - [G3V2W9_HUMAN]	4.92169	6.83	3	1	1	1	2.69351e+07	1.4303	1		1.55508	1		0.676912	1		205	23.4531	5.30029
P49321-2	Isoform 2 of Nuclear autoantigenic sperm protein OS=Homo sapiens GN=NASP - [NASP_HUMAN]	20.2634	8.91	10	3	3	6	1.64183e+07	1.43028	6	12.0986	0.960657	6	81.0954	0.657676	5	3.47343	449	48.7746	4.39893
Q7Z5L9-2	Isoform 2 of Interferon regulatory factor 2-binding protein 2 OS=Homo sapiens GN=IRF2BP2 - [I2BP2_HUMAN]	5.04438	3.5	2	1	1	1	9.5643e+06	1.42985	1		1.44197	1		0.641831	1		571	59.4439	8.60205
Q9UBV8	Peflin OS=Homo sapiens GN=PEF1 PE=1 SV=1 - [PEF1_HUMAN]	7.64378	4.58	1	1	1	2	9.60198e+06	1.42977	2	26.4242	0.58634	2	19.9616	0.837738	2	22.4995	284	30.3613	6.53662
Q99747	Gamma-soluble NSF attachment protein OS=Homo sapiens GN=NAPG PE=1 SV=1 - [SNAG_HUMAN]	13.1755	12.82	4	3	3	3	4.58088e+07	1.42728	3	9.36736	1.22921	3	1.37881	0.690479	3	3.12664	312	34.7243	5.41455
Q9Y608-2	Isoform 2 of Leucine-rich repeat flightless-interacting protein 2 OS=Homo sapiens GN=LRRFIP2 - [LRRF2_HUMAN]	8.43734	8	7	2	2	2	2.28324e+07	1.42625	2	29.1473	1.02997	2	2.49171	0.44212	2	2.0264	400	45.3862	5.52881
P30405	Peptidyl-prolyl cis-trans isomerase F, mitochondrial OS=Homo sapiens GN=PPIF PE=1 SV=1 - [PPIF_HUMAN]	18.8929	26.57	4	4	4	6	1.65719e+08	1.42481	5	23.1712	0.93236	5	17.9006	0.768626	5	9.28697	207	22.0262	9.37842
O94808	Glutamine--fructose-6-phosphate aminotransferase [isomerizing] 2 OS=Homo sapiens GN=GFPT2 PE=1 SV=3 - [GFPT2_HUMAN]	14.8703	6.16	2	4	4	4	4.55993e+07	1.42454	4	10.2278	1.18568	4	30.4271	1.14531	4	13.3791	682	76.8818	7.37158
P61978	Heterogeneous nuclear ribonucleoprotein K OS=Homo sapiens GN=HNRNPK PE=1 SV=1 - [HNRPK_HUMAN]	313.844	43.41	4	2	17	74	3.62571e+09	1.42414	5	16.0019	0.860476	5	6.86723	0.777758	5	19.4276	463	50.9444	5.5415
E9PEN0	Inhibitor of growth protein 5 OS=Homo sapiens GN=ING5 PE=1 SV=1 - [E9PEN0_HUMAN]	4.52979	9.86	3	1	1	1	2.59421e+07	1.42368	1		1.4889	1		0.568461	1		142	16.6352	5.2749
Q9NPI6-2	Isoform 2 of mRNA-decapping enzyme 1A OS=Homo sapiens GN=DCP1A - [DCP1A_HUMAN]	14.204	8.27	3	3	3	4	1.06739e+07	1.42291	4	1.85452	0.986847	4	11.1313	0.9927	4	9.72232	544	59.3244	6.63916
O75394	39S ribosomal protein L33, mitochondrial OS=Homo sapiens GN=MRPL33 PE=1 SV=1 - [RM33_HUMAN]	4.15355	16.92	1	1	1	1	1.87143e+08	1.42224	1		0.909471	1		0.85495	1		65	7.61427	10.7993
A0A087WZZ5	Splicing factor 3B subunit 2 OS=Homo sapiens GN=SF3B2 PE=1 SV=1 - [A0A087WZZ5_HUMAN]	92.4262	17.11	8	16	16	23	4.99235e+08	1.42128	23	8.99584	0.898988	23	15.041	0.581406	23	21.4106	871	97.5247	5.66846
Q14331	Protein FRG1 OS=Homo sapiens GN=FRG1 PE=1 SV=1 - [FRG1_HUMAN]	3.60122	4.65	1	1	1	1	1.12375e+07	1.42071	1		1.12401	1		1.22443	1		258	29.1541	9.01221
Q14978-3	Isoform 3 of Nucleolar and coiled-body phosphoprotein 1 OS=Homo sapiens GN=NOLC1 - [NOLC1_HUMAN]	79.6346	17.14	5	1	9	20	1.89515e+08	1.4204	2	58.6334	0.520153	2	136.295	0.680896	2	96.5927	700	73.7017	9.46631
J3KQL8	Apolipoprotein L2 OS=Homo sapiens GN=APOL2 PE=1 SV=2 - [J3KQL8_HUMAN]	26.974	13.59	2	4	4	6	1.29878e+08	1.41964	6	24.1683	0.952677	6	61.4298	0.852068	6	44.5955	449	48.8851	5.99854
P31947	14-3-3 protein sigma OS=Homo sapiens GN=SFN PE=1 SV=1 - [1433S_HUMAN]	31.4102	19.35	4	1	4	7	2.45444e+08	1.41959	2	24.4246	0.860427	2	19.0942	0.551023	2	15.3696	248	27.7567	4.7417
Q9UBS3	DnaJ homolog subfamily B member 9 OS=Homo sapiens GN=DNAJB9 PE=1 SV=1 - [DNJB9_HUMAN]	6.87431	10.76	1	2	2	2	1.81293e+07	1.41925	2	11.1469	1.08281	2	0.0314354	0.717862	2	14.4842	223	25.5022	8.26514
Q14157	Ubiquitin-associated protein 2-like OS=Homo sapiens GN=UBAP2L PE=1 SV=2 - [UBP2L_HUMAN]	36.8137	7.18	13	7	7	10	1.43208e+08	1.418	10	9.98343	0.774605	10	8.62512	0.650404	10	14.378	1087	114.465	7.10791
Q92688-2	Isoform 2 of Acidic leucine-rich nuclear phosphoprotein 32 family member B OS=Homo sapiens GN=ANP32B - [AN32B_HUMAN]	15.5293	25.13	4	2	3	4	3.82284e+07	1.41731	3	4.40778	1.02748	3	17.7064	0.521704	3	4.48187	195	22.2629	4.29736
A0A087WZF1	Lipoma-preferred partner OS=Homo sapiens GN=LPP PE=1 SV=1 - [A0A087WZF1_HUMAN]	10.9016	4.07	2	2	2	2	1.97911e+07	1.41725	2	11.1587	1.01782	2	2.5574	0.511693	2	24.1468	590	63.3416	7.2251
O00330-3	Isoform 3 of Pyruvate dehydrogenase protein X component, mitochondrial OS=Homo sapiens GN=PDHX - [ODPX_HUMAN]	24.0899	11.93	6	5	5	6	7.0791e+07	1.41454	6	19.3611	1.37336	6	14.8633	0.614029	6	8.85022	486	51.4282	6.34131
Q9NUQ3-2	Isoform 2 of Gamma-taxilin OS=Homo sapiens GN=TXLNG - [TXLNG_HUMAN]	7.03272	4.8	2	2	2	2	1.2608e+07	1.41419	2	1.0471	1.15845	2	13.8427	0.659432	2	24.9596	396	46.2233	9.27588
H7C488	Leucine zipper transcription factor-like protein 1 (Fragment) OS=Homo sapiens GN=LZTFL1 PE=1 SV=1 - [H7C488_HUMAN]	7.77146	9.79	5	2	2	2	8.21968e+06	1.41278	2	0.607195	1.13526	2	16.864	0.722153	2	8.59862	235	26.889	4.98291
P27816-6	Isoform 6 of Microtubule-associated protein 4 OS=Homo sapiens GN=MAP4 - [MAP4_HUMAN]	67.845	13.04	10	12	12	17	1.56784e+08	1.41264	17	16.405	0.8485	17	31.3454	0.639206	17	19.5724	1135	119.884	6.22705
Q8NBJ4-2	Isoform 2 of Golgi membrane protein 1 OS=Homo sapiens GN=GOLM1 - [GOLM1_HUMAN]	30.9831	16.11	4	6	6	8	7.5499e+07	1.40861	8	5.34323	1.00511	8	31.7048	0.731526	8	10.8332	391	44.2463	4.90674
Q9BVJ6	U3 small nucleolar RNA-associated protein 14 homolog A OS=Homo sapiens GN=UTP14A PE=1 SV=1 - [UT14A_HUMAN]	96.2307	23.35	5	18	18	24	1.04492e+08	1.4084	24	18.6794	0.961259	24	16.9116	0.651753	24	20.424	771	87.9241	7.86963
P62995-3	Isoform 3 of Transformer-2 protein homolog beta OS=Homo sapiens GN=TRA2B - [TRA2B_HUMAN]	60.0832	32.98	3	6	6	13	3.12991e+08	1.40782	13	29.3361	1.38454	13	7.18779	0.67334	13	16.0689	188	21.9217	10.1548
P30048-2	Isoform 2 of Thioredoxin-dependent peroxide reductase, mitochondrial OS=Homo sapiens GN=PRDX3 - [PRDX3_HUMAN]	77.5699	44.96	2	8	8	18	1.73309e+08	1.40753	16	27.0894	1.04281	16	16.7005	0.83716	16	12.4361	238	25.8223	7.45947
P49585	Choline-phosphate cytidylyltransferase A OS=Homo sapiens GN=PCYT1A PE=1 SV=2 - [PCY1A_HUMAN]	38.5126	21.25	13	5	5	9	7.91096e+07	1.40744	9	11.4083	0.888133	9	30.4358	0.75159	9	31.6646	367	41.7048	7.25439
O75683	Surfeit locus protein 6 OS=Homo sapiens GN=SURF6 PE=1 SV=3 - [SURF6_HUMAN]	15.7889	9.7	1	4	4	4	3.7447e+07	1.40735	4	38.0494	1.07532	4	14.0425	0.672657	4	6.92515	361	41.4256	10.6382
Q9NX58	Cell growth-regulating nucleolar protein OS=Homo sapiens GN=LYAR PE=1 SV=2 - [LYAR_HUMAN]	29.0361	15.04	1	4	4	6	4.37159e+07	1.40714	6	30.3187	0.928276	6	20.8541	0.749763	6	20.5133	379	43.5879	9.53955
Q96P16-3	Isoform 2 of Regulation of nuclear pre-mRNA domain-containing protein 1A OS=Homo sapiens GN=RPRD1A - [RPR1A_HUMAN]	8.91969	9.78	4	2	2	2	1.19015e+07	1.40644	2	5.88609	1.48574	2	17.9093	0.550609	2	14.473	276	31.6052	7.07861
Q9UGI8-2	Isoform 2 of Testin OS=Homo sapiens GN=TES - [TES_HUMAN]	6.15767	4.37	2	2	2	2	1.83929e+07	1.4058	2	7.27457	1.17868	2	4.57768	0.851195	2	24.833	412	46.8783	7.59131
P05362	Intercellular adhesion molecule 1 OS=Homo sapiens GN=ICAM1 PE=1 SV=2 - [ICAM1_HUMAN]	60.0009	15.98	3	7	7	16	1.38096e+08	1.40531	16	13.6099	1.16285	16	30.8205	0.70048	16	17.3437	532	57.789	7.98682
Q8NC51-3	Isoform 3 of Plasminogen activator inhibitor 1 RNA-binding protein OS=Homo sapiens GN=SERBP1 - [PAIRB_HUMAN]	88.9227	24.68	4	14	14	22	3.90098e+08	1.40267	22	14.4514	0.622113	22	31.5621	0.681397	22	24.6639	393	43.1096	8.44092
P98170	E3 ubiquitin-protein ligase XIAP OS=Homo sapiens GN=XIAP PE=1 SV=2 - [XIAP_HUMAN]	4.54823	2.82	1	1	1	1	1.69087e+07	1.40198	1		1.20258	1		0.76591	1		497	56.6484	6.65381
Q9C0C2	182 kDa tankyrase-1-binding protein OS=Homo sapiens GN=TNKS1BP1 PE=1 SV=4 - [TB182_HUMAN]	15.1446	2.49	3	3	3	4	6.48945e+06	1.40194	4	14.7849	1.04948	4	6.95192	0.798256	4	10.3327	1729	181.685	4.85596
Q99933-4	Isoform 4 of BAG family molecular chaperone regulator 1 OS=Homo sapiens GN=BAG1 - [BAG1_HUMAN]	8.4246	11.74	5	2	2	2	9.66395e+06	1.40052	2	41.1534	1.3237	2	3.20531	0.693178	2	9.11706	230	25.9725	5.23682
Q9H6T3-2	Isoform 2 of RNA polymerase II-associated protein 3 OS=Homo sapiens GN=RPAP3 - [RPAP3_HUMAN]	58.6317	20.76	3	12	12	16	9.62555e+07	1.40046	16	13.1033	1.14936	16	18.6013	0.585435	16	17.3626	631	71.822	7.63525
P20042	Eukaryotic translation initiation factor 2 subunit 2 OS=Homo sapiens GN=EIF2S2 PE=1 SV=2 - [IF2B_HUMAN]	39.5	15.32	1	6	6	10	1.80981e+08	1.39988	10	12.4555	0.788334	10	16.6537	0.764819	10	9.50479	333	38.3644	5.79541
Q9Y248	DNA replication complex GINS protein PSF2 OS=Homo sapiens GN=GINS2 PE=1 SV=1 - [PSF2_HUMAN]	7.22085	13.51	3	2	2	2	1.27058e+07	1.39928	2	5.12065	1.1909	2	18.6031	0.738998	2	3.00714	185	21.414	5.43994
Q9NQG5	Regulation of nuclear pre-mRNA domain-containing protein 1B OS=Homo sapiens GN=RPRD1B PE=1 SV=1 - [RPR1B_HUMAN]	8.49068	8.59	2	2	2	2	2.36421e+07	1.39842	2	6.06699	1.26746	2	25.094	0.773077	2	12.3819	326	36.8772	5.97314
P17096	High mobility group protein HMG-I/HMG-Y OS=Homo sapiens GN=HMGA1 PE=1 SV=3 - [HMGA1_HUMAN]	37.0358	33.64	3	2	4	8	4.67532e+08	1.39813	5	8.29326	0.997022	5	6.41762	0.70447	5	9.87331	107	11.6691	10.3159
P05386	60S acidic ribosomal protein P1 OS=Homo sapiens GN=RPLP1 PE=1 SV=1 - [RLA1_HUMAN]	76.4158	51.75	1	2	2	15	2.30977e+09	1.39754	15	18.2516	1.10177	15	10.6995	0.666279	15	22.6901	114	11.5067	4.32275
A0A096LNU2	Uncharacterized protein OS=Homo sapiens PE=4 SV=1 - [A0A096LNU2_HUMAN]	22.8676	6.69	8	3	3	6	3.56681e+07	1.39724	6	7.24619	1.04944	6	2.93092	0.570491	6	8.67269	359	39.2031	5.38916
H7C170	Probable 18S rRNA (guanine-N(7))-methyltransferase (Fragment) OS=Homo sapiens GN=WBSCR22 PE=1 SV=1 - [H7C170_HUMAN]	3.82128	17.19	3	1	1	1	5.07589e+06	1.39705	1		1.52024	1		0.691201	1		128	13.6307	5.14795
K7ENI6	Uncharacterized protein OS=Homo sapiens PE=4 SV=1 - [K7ENI6_HUMAN]	15.7146	68.29	3	1	1	3	2.1539e+07	1.39675	3	2.45821	0.571709	3	29.9037	2.5855	3	124.812	41	3.96696	8.74854
Q12893	Transmembrane protein 115 OS=Homo sapiens GN=TMEM115 PE=1 SV=1 - [TM115_HUMAN]	4.00237	6.84	1	1	1	1	7.20023e+06	1.39652	1		0.678899	1		1.18157	1		351	38.1725	8.1626
P09960-4	Isoform 4 of Leukotriene A-4 hydrolase OS=Homo sapiens GN=LTA4H - [LKHA4_HUMAN]	9.3865	5.11	4	2	2	3	3.17378e+06	1.39634	3	10.5953	1.33522	3	34.6718	1.268	3	32.3262	587	66.8093	6.69775
O95232	Luc7-like protein 3 OS=Homo sapiens GN=LUC7L3 PE=1 SV=2 - [LC7L3_HUMAN]	9.76428	8.33	3	2	2	2	2.59615e+07	1.39579	2	22.68	1.16833	2	25.457	0.550467	2	36.2649	432	51.4351	9.78857
O95810	Serum deprivation-response protein OS=Homo sapiens GN=SDPR PE=1 SV=3 - [SDPR_HUMAN]	24.4566	12	1	4	4	6	2.9442e+07	1.39555	6	14.4799	0.978665	6	7.31964	0.594162	6	16.3258	425	47.1446	5.21143
A6XGL3	Protease serine 1 OS=Homo sapiens GN=PRSS1 PE=1 SV=1 - [A6XGL3_HUMAN]	25.5029	7.59	12	2	2	7	347127150	1.39522	7	6.78695	0.446252	7	32.2397	1.12096	7	1.9169	237	25.3825	7.54736
H7C579	Omega-amidase NIT2 (Fragment) OS=Homo sapiens GN=NIT2 PE=1 SV=5 - [H7C579_HUMAN]	4.14785	4.14	2	1	1	1	2.15336e+07	1.39512	1		1.25653	1		1.16405	1		266	28.8249	9.34912
P0CW22	40S ribosomal protein S17-like OS=Homo sapiens GN=RPS17L PE=1 SV=1 - [RS17L_HUMAN]	159.666	42.96	5	9	9	41	1.21377e+09	1.39506	38	23.968	0.485684	38	60.4812	0.61726	38	33.9155	135	15.5404	9.84717
P61204	ADP-ribosylation factor 3 OS=Homo sapiens GN=ARF3 PE=1 SV=2 - [ARF3_HUMAN]	66.3224	54.7	11	3	7	16	1.12609e+08	1.39393	6	17.4327	0.414388	6	82.6024	0.996662	6	23.0499	181	20.5877	7.43018
Q96DF8	Protein DGCR14 OS=Homo sapiens GN=DGCR14 PE=1 SV=1 - [DGC14_HUMAN]	3.58902	2.94	1	1	1	1	7.5026e+06	1.39393	1		1.01275	1		0.591287	1		476	52.5358	7.56201
P29083	General transcription factor IIE subunit 1 OS=Homo sapiens GN=GTF2E1 PE=1 SV=2 - [T2EA_HUMAN]	3.13357	1.59	1	1	1	1	4.37199e+07	1.39383	1		0.915322	1		0.744688	1		439	49.421	4.81787
O95379-3	Isoform 3 of Tumor necrosis factor alpha-induced protein 8 OS=Homo sapiens GN=TNFAIP8 - [TFIP8_HUMAN]	7.29748	4.26	5	1	1	2	5.58161e+07	1.39378	2	6.12374	1.5163	2	6.93435	0.675594	2	15.0742	188	21.8634	8.74854
P26885	Peptidyl-prolyl cis-trans isomerase FKBP2 OS=Homo sapiens GN=FKBP2 PE=1 SV=2 - [FKBP2_HUMAN]	4.01434	10.56	1	1	1	1	7.59699e+06	1.39187	1		1.45374	1		0.892066	1		142	15.6393	9.12939
P05787	Keratin, type II cytoskeletal 8 OS=Homo sapiens GN=KRT8 PE=1 SV=7 - [K2C8_HUMAN]	1253.98	78.67	26	40	44	307	1.11693e+10	1.39183	248	19.5508	0.531087	246	82.8964	0.743231	246	21.637	483	53.6711	5.59229
A0A087X142	Septin-8 OS=Homo sapiens GN=SEPT8 PE=1 SV=1 - [A0A087X142_HUMAN]	13.4665	6.81	11	1	2	4	7.07854e+06	1.39146	1		1.54134	1		1.06258	1		426	49.3251	6.20166
E5RGC7	28S ribosomal protein S28, mitochondrial (Fragment) OS=Homo sapiens GN=MRPS28 PE=1 SV=1 - [E5RGC7_HUMAN]	25.6316	58.25	7	2	4	6	2.04469e+07	1.39063	4	8.84949	1.30094	4	9.60664	1.02275	4	8.33997	103	11.7401	8.04541
P09661	U2 small nuclear ribonucleoprotein A' OS=Homo sapiens GN=SNRPA1 PE=1 SV=2 - [RU2A_HUMAN]	36.3201	20.78	4	5	5	8	1.13199e+08	1.39021	8	30.0002	1.31957	8	7.79488	0.8528	8	15.5017	255	28.3981	8.6167
Q8N668-2	Isoform 2 of COMM domain-containing protein 1 OS=Homo sapiens GN=COMMD1 - [COMD1_HUMAN]	11.8688	22.64	2	2	2	3	2.64979e+07	1.388	3	50.5777	0.663105	3	1.92768	0.84658	3	31.3248	159	17.6541	9.02686
P02771	Alpha-fetoprotein OS=Homo sapiens GN=AFP PE=1 SV=1 - [FETA_HUMAN]	3.74475	2.63	2	1	1	1	1.57332e+07	1.38735	1		1.32498	1		1.15289	1		609	68.633	5.68115
O95793-2	Isoform Short of Double-stranded RNA-binding protein Staufen homolog 1 OS=Homo sapiens GN=STAU1 - [STAU1_HUMAN]	131.384	39.92	6	15	17	31	4.10242e+08	1.38727	29	21.9101	0.907864	29	19.8099	0.554177	28	21.9995	496	54.8996	9.51025
O43570-2	Isoform 2 of Carbonic anhydrase 12 OS=Homo sapiens GN=CA12 - [CAH12_HUMAN]	47.873	19.53	3	6	6	16	2.20119e+08	1.38623	11	15.0414	1.05296	11	12.2704	0.919664	11	14.7369	343	38.3835	7.2251
D6RI08	OCIA domain-containing protein 1 (Fragment) OS=Homo sapiens GN=OCIAD1 PE=1 SV=1 - [D6RI08_HUMAN]	15.6643	21.36	12	2	2	4	3.66515e+08	1.38614	4	5.76557	0.815917	4	6.21312	0.833783	4	7.78013	103	11.2088	9.5542
Q7Z6B0-2	Isoform 2 of Coiled-coil domain-containing protein 91 OS=Homo sapiens GN=CCDC91 - [CCD91_HUMAN]	14.4531	8.03	11	3	3	4	2.07576e+07	1.38518	3	5.82363	1.03391	3	6.40084	0.491505	3	5.31798	411	47.0386	5.42725
E9PN88	E3 ubiquitin-protein ligase synoviolin OS=Homo sapiens GN=SYVN1 PE=1 SV=1 - [E9PN88_HUMAN]	3.26432	8.05	6	1	1	1	1.8364e+07	1.38473	1		0.531202	1		1.40591	1		149	17.1118	8.646
Q9Y5K6	CD2-associated protein OS=Homo sapiens GN=CD2AP PE=1 SV=1 - [CD2AP_HUMAN]	13.7836	8.61	1	4	4	4	1.17494e+07	1.38461	4	17.5981	0.862623	4	11.1416	0.671399	4	19.1831	639	71.4073	6.40479
Q9Y5K8	V-type proton ATPase subunit D OS=Homo sapiens GN=ATP6V1D PE=1 SV=1 - [VATD_HUMAN]	18.1986	14.57	9	3	3	4	3.44616e+07	1.38395	4	12.4967	1.15321	4	7.92759	0.8578	4	20.8661	247	28.2453	9.36377
P35659	Protein DEK OS=Homo sapiens GN=DEK PE=1 SV=1 - [DEK_HUMAN]	63.8331	18.93	6	9	9	16	1.73878e+08	1.38294	16	10.742	1.03046	16	30.4901	0.710384	16	28.1566	375	42.6479	8.55811
F8WF86	NEDD8-activating enzyme E1 catalytic subunit OS=Homo sapiens GN=UBA3 PE=1 SV=1 - [F8WF86_HUMAN]	4.66352	11.63	3	1	1	1	1.185e+07	1.38274	1		1.58772	1		1.22612	1		129	14.6471	5.75732
G3V3G7	Striatin-3 (Fragment) OS=Homo sapiens GN=STRN3 PE=1 SV=1 - [G3V3G7_HUMAN]	4.19694	14.29	4	1	1	1	1.58128e+07	1.38201	1		0.996304	1		0.668091	1		112	12.7785	6.11279
Q8N6L1	Keratinocyte-associated protein 2 OS=Homo sapiens GN=KRTCAP2 PE=1 SV=2 - [KTAP2_HUMAN]	3.98047	12.5	2	1	1	1	6.32016e+06	1.38191	1		0.430292	1		1.96811	1		136	14.6689	9.61279
P63218	Guanine nucleotide-binding protein G(I)/G(S)/G(O) subunit gamma-5 OS=Homo sapiens GN=GNG5 PE=1 SV=3 - [GBG5_HUMAN]	7.52119	13.24	1	1	1	2	118402356	1.38149	2	2.61408	1.41837	2	19.9761	0.691896	2	0.862751	68	7.31381	9.84717
Q9BYN0	Sulfiredoxin-1 OS=Homo sapiens GN=SRXN1 PE=1 SV=2 - [SRXN1_HUMAN]	6.66422	29.2	1	2	2	2	1.01876e+07	1.38145	2	12.7242	1.29307	2	21.7962	0.780898	2	32.1393	137	14.2504	8.19189
V9GYY5	Uncharacterized protein (Fragment) OS=Homo sapiens PE=4 SV=1 - [V9GYY5_HUMAN]	3.26873	4.37	2	1	1	1		1.3809	1		0.389501	1		0.637749	1		206	23.8058	10.0815
A0A0C4DFS8	Nicotinamide phosphoribosyltransferase OS=Homo sapiens GN=NAMPT PE=1 SV=1 - [A0A0C4DFS8_HUMAN]	19.6286	24.18	2	5	5	5	2.20197e+07	1.37975	5	10.2586	0.992849	5	20.957	1.07258	5	7.35783	368	41.8385	6.46826
P08579	U2 small nuclear ribonucleoprotein B'' OS=Homo sapiens GN=SNRPB2 PE=1 SV=1 - [RU2B_HUMAN]	6.61524	8	1	1	2	2	8.18019e+07	1.37766	1		1.14771	1		0.539718	1		225	25.4701	9.71533
Q9P1F3	Costars family protein ABRACL OS=Homo sapiens GN=ABRACL PE=1 SV=1 - [ABRAL_HUMAN]	3.64846	16.05	1	1	1	1	1.50015e+07	1.37734	1		1.27808	1		0.685875	1		81	9.05086	6.29053
B7Z836	Abl interactor 2 OS=Homo sapiens GN=ABI2 PE=1 SV=1 - [B7Z836_HUMAN]	11.8716	9.74	12	1	3	3	6.13874e+07	1.37611	1		1.19171	1		0.797351	1		390	43.0615	7.63525
E9PK09	Bcl-2-associated transcription factor 1 (Fragment) OS=Homo sapiens GN=BCLAF1 PE=1 SV=5 - [E9PK09_HUMAN]	31.3617	12.4	10	8	8	9	1.22337e+08	1.37586	9	5.89145	0.841758	9	20.8185	0.637929	9	29.1807	726	83.1827	10.1401
P02545	Prelamin-A/C OS=Homo sapiens GN=LMNA PE=1 SV=1 - [LMNA_HUMAN]	280.394	55.27	10	32	32	69	1.20317e+09	1.37548	65	19.6215	0.963444	65	26.4288	0.653356	65	24.4794	664	74.0947	7.02002
Q9GZY4	Cytochrome c oxidase assembly factor 1 homolog OS=Homo sapiens GN=COA1 PE=1 SV=1 - [COA1_HUMAN]	3.34925	7.53	1	1	1	1	1506658	1.37537	1		1.44157	1		0.912287	1		146	16.6837	8.80713
Q9H7N4	Splicing factor, arginine/serine-rich 19 OS=Homo sapiens GN=SCAF1 PE=1 SV=3 - [SFR19_HUMAN]	13.8332	4.88	1	4	4	4	3.63956e+07	1.37504	4	20.1903	0.707739	4	24.9416	0.671036	4	10.295	1312	139.186	9.24658
P48163-2	Isoform 2 of NADP-dependent malic enzyme OS=Homo sapiens GN=ME1 - [MAOX_HUMAN]	4.97055	4.23	2	1	1	1	4.47826e+06	1.37264	1		0.819853	1		1.06476	1		497	55.1304	5.50342
Q99614	Tetratricopeptide repeat protein 1 OS=Homo sapiens GN=TTC1 PE=1 SV=1 - [TTC1_HUMAN]	19.9437	19.18	2	4	4	5	9.01595e+07	1.37237	5	17.4118	1.03976	5	28.2707	0.750328	5	27.4556	292	33.5052	4.84326
P42766	60S ribosomal protein L35 OS=Homo sapiens GN=RPL35 PE=1 SV=2 - [RL35_HUMAN]	49.3612	39.84	11	5	6	14	1.92812e+09	1.37173	13	15.1274	0.82062	13	37.6254	0.510485	13	35.5353	123	14.5426	11.0483
H0YDD4	Acetyltransferase component of pyruvate dehydrogenase complex (Fragment) OS=Homo sapiens GN=DLAT PE=1 SV=1 - [H0YDD4_HUMAN]	44.7213	17.54	3	6	6	11	102927947	1.37159	11	10.2842	1.1893	11	20.3271	1.10074	11	2.63316	479	51.1691	8.51416
O14602	Eukaryotic translation initiation factor 1A, Y-chromosomal OS=Homo sapiens GN=EIF1AY PE=1 SV=4 - [IF1AY_HUMAN]	7.99831	25.69	4	2	2	2	1.92379e+07	1.37066	2	12.1918	0.876342	2	3.90915	0.851997	2	30.225	144	16.4323	5.23682
P01116-2	Isoform 2B of GTPase KRas OS=Homo sapiens GN=KRAS - [RASK_HUMAN]	42.407	41.49	5	2	5	10	1.13959e+08	1.36935	3	43.5943	1.19049	3	42.3173	0.867583	3	11.2894	188	21.4109	8.11865
Q13595-2	Isoform Short of Transformer-2 protein homolog alpha OS=Homo sapiens GN=TRA2A - [TRA2A_HUMAN]	22.7846	58.41	4	6	6	6	8.2583e+07	1.36916	6	32.7333	1.31598	6	17.3494	0.664868	6	17.7975	113	12.9435	9.979
J3QLM2	SAP30-binding protein (Fragment) OS=Homo sapiens GN=SAP30BP PE=1 SV=1 - [J3QLM2_HUMAN]	4.20798	17.2	7	1	1	1	716639	1.36725	1		1.16238	1		0.832495	1		93	11.0044	5.94775
O75446	Histone deacetylase complex subunit SAP30 OS=Homo sapiens GN=SAP30 PE=1 SV=1 - [SAP30_HUMAN]	19.154	18.64	1	4	4	5	4.10807e+07	1.36673	5	18.5061	0.97323	5	10.7507	0.565812	5	5.6544	220	23.2919	9.17334
J3QR09	Ribosomal protein L19 OS=Homo sapiens GN=RPL19 PE=1 SV=1 - [J3QR09_HUMAN]	59.6217	25.91	13	7	8	14	2.08908e+09	1.36627	13	13.8745	0.918464	13	17.335	0.610785	13	32.9544	193	23.1201	11.4731
K7EN27	Protein deglycase DJ-1 (Fragment) OS=Homo sapiens GN=PARK7 PE=1 SV=1 - [K7EN27_HUMAN]	8.62088	16.25	2	1	1	2	1.00385e+07	1.36563	2	11.5568	1.13941	2	6.80714	0.610052	2	45.566	160	16.9917	6.17627
Q92615	La-related protein 4B OS=Homo sapiens GN=LARP4B PE=1 SV=3 - [LAR4B_HUMAN]	35.9823	11.52	3	8	8	9	2.34965e+07	1.3656	9	17.4222	0.976085	9	16.7178	0.683525	9	5.39701	738	80.5026	6.91748
G3V220	Transcription elongation regulator 1 OS=Homo sapiens GN=TCERG1 PE=1 SV=1 - [G3V220_HUMAN]	20.1443	5.14	4	5	5	5	5.94072e+07	1.36519	5	6.13992	1.09469	5	14.3922	0.704162	5	9.80572	1032	116.094	8.45557
Q13242	Serine/arginine-rich splicing factor 9 OS=Homo sapiens GN=SRSF9 PE=1 SV=1 - [SRSF9_HUMAN]	27.8785	13.12	3	2	2	7	2.18802e+08	1.36509	7	18.7858	1.09601	7	8.73105	0.750202	7	10.8215	221	25.5264	8.646
R4GN16	Striatin-4 (Fragment) OS=Homo sapiens GN=STRN4 PE=1 SV=2 - [R4GN16_HUMAN]	3.49721	5.38	4	1	1	1	1.21054e+07	1.36505	1		1.29983	1		0.898204	1		316	34.6828	5.40186
Q9UN86-2	Isoform B of Ras GTPase-activating protein-binding protein 2 OS=Homo sapiens GN=G3BP2 - [G3BP2_HUMAN]	82.0504	24.72	12	8	8	18	2.46366e+08	1.36497	18	15.3855	0.765967	18	36.4022	0.6734	18	16.0049	449	50.7861	5.37646
Q9BTT0	Acidic leucine-rich nuclear phosphoprotein 32 family member E OS=Homo sapiens GN=ANP32E PE=1 SV=1 - [AN32E_HUMAN]	16.7043	17.91	6	3	3	4	5.91966e+07	1.36398	4	6.46897	1.07005	4	8.34459	0.686256	4	35.0954	268	30.6738	3.85303
C9JQ41	Coiled-coil domain-containing protein 58 OS=Homo sapiens GN=CCDC58 PE=1 SV=1 - [C9JQ41_HUMAN]	6.81383	15.38	3	2	2	2	1.19269e+07	1.36361	2	11.8519	1.09406	2	15.6794	0.745359	2	18.4155	130	15.2869	8.88037
P19440-2	Isoform 2 of Gamma-glutamyltranspeptidase 1 OS=Homo sapiens GN=GGT1 - [GGT1_HUMAN]	12.4142	7.38	9	2	2	3	3.9977e+07	1.36333	3	18.1707	1.58959	3	4.46494	0.759322	3	40.0295	366	39.3949	8.41162
F5GZF0	Cyclin-dependent kinase 2-associated protein 1 (Fragment) OS=Homo sapiens GN=CDK2AP1 PE=1 SV=1 - [F5GZF0_HUMAN]	3.74606	19.7	3	1	1	1	7.68802e+06	1.36251	1		0.731152	1		0.684881	1		66	7.21967	9.12939
Q9BQC6	Ribosomal protein 63, mitochondrial OS=Homo sapiens GN=MRPL57 PE=1 SV=1 - [RT63_HUMAN]	4.58936	12.75	1	1	1	1	2.29242e+08	1.36029	1		1.20574	1		0.575365	1		102	12.2585	11.4438
J3QKS7	SWI/SNF-related matrix-associated actin-dependent regulator of chromatin subfamily E member 1 (Fragment) OS=Homo sapiens GN=SMARCE1 PE=1 SV=1 - [J3QKS7_HUMAN]	13.9175	10.42	11	2	2	3	4.4048e+07	1.36021	3	15.3377	0.924722	3	53.4506	0.841235	3	7.33457	288	33.4127	6.82959
C9JP35	Protein FAM3C (Fragment) OS=Homo sapiens GN=FAM3C PE=1 SV=1 - [C9JP35_HUMAN]	19.6113	32.11	3	3	3	5	1.91707e+07	1.36019	5	6.25351	0.639249	5	29.0916	1.27901	5	23.7443	109	11.5889	8.92432
Q07020-2	Isoform 2 of 60S ribosomal protein L18 OS=Homo sapiens GN=RPL18 - [RL18_HUMAN]	162.453	42.77	7	1	6	40	2.22345e+09	1.35997	4	27.252	0.252151	4	7.93218	1.19341	4	9.68397	159	18.08	11.8394
Q9HAF1	Chromatin modification-related protein MEAF6 OS=Homo sapiens GN=MEAF6 PE=1 SV=1 - [EAF6_HUMAN]	8.27547	20.94	5	2	2	2	3.09126e+07	1.35989	2	7.33774	1.05639	2	9.58577	0.52852	2	50.0729	191	21.6219	9.31982
P10606	Cytochrome c oxidase subunit 5B, mitochondrial OS=Homo sapiens GN=COX5B PE=1 SV=2 - [COX5B_HUMAN]	57.7195	45.74	1	6	6	16	2.1723e+09	1.35988	16	25.6928	0.952136	16	9.20672	0.573993	16	16.553	129	13.6869	8.80713
A0A087WXM6	60S ribosomal protein L17 (Fragment) OS=Homo sapiens GN=RPL17 PE=1 SV=1 - [A0A087WXM6_HUMAN]	245.454	42.01	13	7	8	62	1.91226e+09	1.35967	56	20.2459	0.6758	56	45.0476	0.664444	56	19.4881	169	19.5732	10.0376
Q9H307	Pinin OS=Homo sapiens GN=PNN PE=1 SV=4 - [PININ_HUMAN]	29.1157	8.79	4	7	7	8	9.10276e+07	1.359	8	17.1094	0.91149	8	19.3484	0.613563	8	9.99318	717	81.565	7.13721
P11021	78 kDa glucose-regulated protein OS=Homo sapiens GN=HSPA5 PE=1 SV=2 - [GRP78_HUMAN]	440.274	45.26	1	32	34	99	3.08263e+09	1.35882	85	22.2427	0.94167	85	29.6182	0.690449	85	26.4357	654	72.2884	5.16064
E7EUH7	Pseudouridylate synthase 7 homolog OS=Homo sapiens GN=PUS7 PE=1 SV=1 - [E7EUH7_HUMAN]	7.02204	4.46	2	2	2	2	1.3956e+07	1.3583	2	6.43672	0.82145	2	69.9755	1.0963	2	8.93996	448	50.5207	5.80811
A0RZB6	Endoplasmic reticulum chaperone (Fragment) OS=Homo sapiens GN=SIL1 PE=1 SV=1 - [A0RZB6_HUMAN]	4.39127	19.28	3	1	1	1	7.75149e+06	1.3575	1		0.751536	1		0.848491	1		83	8.80565	4.84326
O14908-2	Isoform 2 of PDZ domain-containing protein GIPC1 OS=Homo sapiens GN=GIPC1 - [GIPC1_HUMAN]	12.0195	17.8	7	2	2	3	2.02314e+07	1.3573	3	10.1855	0.876421	3	4.09142	0.726382	3	6.4544	236	26.0554	5.56689
O43399-6	Isoform 6 of Tumor protein D54 OS=Homo sapiens GN=TPD52L2 - [TPD54_HUMAN]	24.2294	33.74	5	1	5	6	9.5163e+07	1.35666	1		0.516223	1		0.680987	1		163	17.4629	6.59521
F8WEP8	Upstream-binding protein 1 OS=Homo sapiens GN=UBP1 PE=1 SV=1 - [F8WEP8_HUMAN]	3.9174	7.32	3	1	1	1	1.00874e+07	1.35618	1		1.33785	1		1.04504	1		164	18.0286	6.30322
O43301	Heat shock 70 kDa protein 12A OS=Homo sapiens GN=HSPA12A PE=1 SV=2 - [HS12A_HUMAN]	3.06599	1.93	1	1	1	1	3.96426e+06	1.3561	1		0.779447	1		1.37337	1		675	74.9315	6.771
P17931	Galectin-3 OS=Homo sapiens GN=LGALS3 PE=1 SV=5 - [LEG3_HUMAN]	45.432	23.2	2	6	6	11	4.0128e+08	1.35488	11	16.9144	0.847323	11	19.5278	0.71529	11	7.57844	250	26.1361	8.55811
P07858	Cathepsin B OS=Homo sapiens GN=CTSB PE=1 SV=3 - [CATB_HUMAN]	64.0858	32.45	11	8	8	16	1.41118e+08	1.35447	15	10.5136	1.11696	15	21.0852	0.641671	15	22.1416	339	37.7968	6.30322
E7ERH2	S-phase kinase-associated protein 1 (Fragment) OS=Homo sapiens GN=SKP1 PE=1 SV=1 - [E7ERH2_HUMAN]	24.2495	23.24	6	2	2	5	1.46266e+08	1.35445	5	14.1912	1.10339	5	7.18537	0.598371	5	4.4982	142	16.0241	4.64014
P26639	Threonine--tRNA ligase, cytoplasmic OS=Homo sapiens GN=TARS PE=1 SV=3 - [SYTC_HUMAN]	41.595	16.46	8	9	9	11	4.91238e+07	1.35416	11	19.4111	1.27788	11	13.504	1.1552	11	9.9663	723	83.3819	6.66846
M0QYF4	PIH1 domain-containing protein 1 (Fragment) OS=Homo sapiens GN=PIH1D1 PE=1 SV=1 - [M0QYF4_HUMAN]	12.4372	29.27	13	3	3	3	3.97806e+07	1.35398	3	23.024	1.28546	3	5.54489	0.587949	3	16.7567	164	18.438	5.07178
O75874	Isocitrate dehydrogenase [NADP] cytoplasmic OS=Homo sapiens GN=IDH1 PE=1 SV=2 - [IDHC_HUMAN]	19.8315	16.67	4	5	5	8	2.09807e+07	1.3535	6	22.8293	0.956743	6	9.57799	0.788642	6	13.0723	414	46.6295	7.00537
Q9H3K6	BolA-like protein 2 OS=Homo sapiens GN=BOLA2 PE=1 SV=1 - [BOLA2_HUMAN]	9.75226	34.88	1	2	2	2	4.17212e+07	1.353	2	2.3347	1.42666	2	60.826	0.826253	2	1.33698	86	10.1102	6.52197
G3V2D5	Zinc finger protein 36, C3H1 type-like 1 (Fragment) OS=Homo sapiens GN=ZFP36L1 PE=1 SV=1 - [G3V2D5_HUMAN]	6.61452	14.2	3	2	2	2	25256870	1.35281	2	10.6887	0.799894	2	55.5686	0.634323	2	7.28585	176	19.5148	9.65674
Q96EU6-2	Isoform 2 of Ribosomal RNA processing protein 36 homolog OS=Homo sapiens GN=RRP36 - [RRP36_HUMAN]	3.41619	3.56	2	1	1	1	4.29538e+06	1.35274	1		0.894189	1		0.506498	1		253	29.1115	10.0083
E9PAR2	cAMP-responsive element modulator OS=Homo sapiens GN=CREM PE=1 SV=1 - [E9PAR2_HUMAN]	3.34103	7.37	16	1	1	1	5.58082e+07	1.35254	1		0.898894	1		0.611432	1		95	10.9108	9.5249
E9PKG1	Protein arginine N-methyltransferase 1 OS=Homo sapiens GN=PRMT1 PE=1 SV=1 - [E9PKG1_HUMAN]	66.4607	43.08	13	11	11	17	1.59291e+08	1.35221	17	9.33205	1.14211	17	9.69502	1.25901	17	11.8683	325	37.6848	6.15088
P52907	F-actin-capping protein subunit alpha-1 OS=Homo sapiens GN=CAPZA1 PE=1 SV=3 - [CAZA1_HUMAN]	16.7272	19.58	1	3	4	4	4.66017e+07	1.35209	3	26.2076	1.12179	3	4.7496	0.865368	3	1.20594	286	32.9023	5.69385
E7EQ69	N-alpha-acetyltransferase 50 OS=Homo sapiens GN=NAA50 PE=1 SV=1 - [E7EQ69_HUMAN]	4.17444	13.69	2	1	1	1	1.37748e+07	1.35185	1		0.816087	1		1.42731	1		168	19.299	8.80713
A0A087WXZ8	Protein SREK1IP1 OS=Homo sapiens GN=SREK1IP1 PE=1 SV=1 - [A0A087WXZ8_HUMAN]	3.19826	7.14	2	1	1	1	1.18453e+07	1.3512	1		0.925173	1		0.723622	1		98	11.3978	8.14795
P05783	Keratin, type I cytoskeletal 18 OS=Homo sapiens GN=KRT18 PE=1 SV=2 - [K1C18_HUMAN]	1427.93	74.65	2	42	44	389	2.79806e+10	1.35057	300	22.4657	0.835569	299	63.9967	0.780735	298	26.2109	430	48.0285	5.45264
H0YB03	Regulator of microtubule dynamics protein 1 (Fragment) OS=Homo sapiens GN=RMDN1 PE=1 SV=1 - [H0YB03_HUMAN]	7.70345	11.52	7	2	2	2	1.63131e+07	1.35053	2	20.0576	0.938484	2	7.91596	0.912762	2	17.4259	165	19.1828	8.30908
F5H5E8	Scavenger receptor class B member 1 (Fragment) OS=Homo sapiens GN=SCARB1 PE=1 SV=1 - [F5H5E8_HUMAN]	6.50197	5.48	7	1	1	2	5.77856e+07	1.35034	2	0.916932	1.37282	2	4.34742	0.951067	2	0.291423	146	16.5516	9.29053
Q01844-2	Isoform EWS-B of RNA-binding protein EWS OS=Homo sapiens GN=EWSR1 - [EWS_HUMAN]	25.8252	8.06	9	3	3	7	7.28996e+08	1.35034	4	15.8911	0.548739	4	33.3153	0.63399	4	34.2037	583	61.1794	9.0708
Q5W0X3	Peptidyl-prolyl cis-trans isomerase OS=Homo sapiens GN=FKBP1A PE=1 SV=1 - [Q5W0X3_HUMAN]	9.26255	49.51	5	2	2	2	3.00325e+07	1.3503	2	12.8058	0.742059	2	17.2044	0.820106	2	7.73639	103	11.4168	9.11475
Q9BY77	Polymerase delta-interacting protein 3 OS=Homo sapiens GN=POLDIP3 PE=1 SV=2 - [PDIP3_HUMAN]	31.9413	19.24	5	6	6	8	4.36884e+07	1.3502	7	18.6879	0.782394	7	46.217	0.673937	7	23.3878	421	46.0605	9.99365
P38646	Stress-70 protein, mitochondrial OS=Homo sapiens GN=HSPA9 PE=1 SV=2 - [GRP75_HUMAN]	255.843	47.86	5	29	30	61	1.09666e+09	1.34963	57	17.9486	1.02157	57	26.3929	0.671448	57	28.339	679	73.6348	6.16357
O95365	Zinc finger and BTB domain-containing protein 7A OS=Homo sapiens GN=ZBTB7A PE=1 SV=1 - [ZBT7A_HUMAN]	6.45295	1.88	1	1	1	2	1.46606e+07	1.34863	2	12.9255	0.956203	2	9.81588	0.704477	2	18.6428	584	61.4008	5.18604
E9PCW1	Golgi SNAP receptor complex member 1 OS=Homo sapiens GN=GOSR1 PE=1 SV=1 - [E9PCW1_HUMAN]	10.378	11.29	9	2	2	3	6.79819e+06	1.34861	3	26.7496	0.687861	3	3.81105	0.955779	3	170.715	248	28.2754	9.31982
Q9NUP9	Protein lin-7 homolog C OS=Homo sapiens GN=LIN7C PE=1 SV=1 - [LIN7C_HUMAN]	15.0421	23.86	6	4	4	4	5.22305e+07	1.3474	4	25.9565	0.892611	4	17.0055	0.686475	4	18.0266	197	21.8205	8.42627
Q9UBQ7	Glyoxylate reductase/hydroxypyruvate reductase OS=Homo sapiens GN=GRHPR PE=1 SV=1 - [GRHPR_HUMAN]	30.5244	24.09	2	4	4	6	2.19211e+07	1.34653	6	5.53238	1.28441	6	25.3343	1.09018	6	18.3607	328	35.6457	7.38623
C9J7M8	Transcription initiation factor TFIID subunit 8 OS=Homo sapiens GN=TAF8 PE=1 SV=1 - [C9J7M8_HUMAN]	14.8254	31.71	5	2	2	4	3.77657e+06	1.34642	4	40.6292	0.794616	4	42.3279	0.798965	3	12.3075	123	13.1636	8.76318
P17676	CCAAT/enhancer-binding protein beta OS=Homo sapiens GN=CEBPB PE=1 SV=2 - [CEBPB_HUMAN]	31.5095	21.74	3	5	5	7	90177428	1.34514	7	10.2909	0.949551	7	25.3431	0.57875	7	25.7065	345	36.0832	8.30908
Q9UPY5	Cystine/glutamate transporter OS=Homo sapiens GN=SLC7A11 PE=1 SV=1 - [XCT_HUMAN]	3.7802	1.8	1	1	1	1	2.39505e+07	1.34503	1		1.4429	1		2.01904	1		501	55.3869	9.18799
P61326-2	Isoform 2 of Protein mago nashi homolog OS=Homo sapiens GN=MAGOH - [MGN_HUMAN]	15.7272	38.53	5	3	3	4	6.03609e+07	1.34477	4	6.22439	0.941613	4	29.4016	1.40803	4	7.26906	109	12.8356	6.93213
H3BV55	Phosphomannomutase OS=Homo sapiens GN=PMM2 PE=1 SV=1 - [H3BV55_HUMAN]	6.75371	10.05	5	2	2	2	3.58081e+07	1.34411	2	9.13469	1.13022	2	19.181	0.761899	2	0.625066	219	25.2398	6.78564
O00264	Membrane-associated progesterone receptor component 1 OS=Homo sapiens GN=PGRMC1 PE=1 SV=3 - [PGRC1_HUMAN]	58.2401	18.46	3	4	6	15	6.96066e+08	1.34355	11	20.5576	0.951351	11	16.5279	0.899623	10	29.9873	195	21.6578	4.70361
Q8WXF1-2	Isoform 2 of Paraspeckle component 1 OS=Homo sapiens GN=PSPC1 - [PSPC1_HUMAN]	39.9184	19.59	3	5	6	9	3.89524e+08	1.34316	7	8.51361	0.886763	7	6.91486	0.548298	7	11.814	393	45.5423	6.58057
P61978-3	Isoform 3 of Heterogeneous nuclear ribonucleoprotein K OS=Homo sapiens GN=HNRNPK - [HNRPK_HUMAN]	292.154	40.23	4	2	17	73	3.62571e+09	1.34279	4	15.1576	0.773554	4	25.1531	0.733471	4	3.00366	440	48.5322	5.5415
O76071	Probable cytosolic iron-sulfur protein assembly protein CIAO1 OS=Homo sapiens GN=CIAO1 PE=1 SV=1 - [CIAO1_HUMAN]	7.74391	7.37	1	2	2	2	1.2804e+07	1.34158	2	20.1547	1.55766	2	25.3284	0.998459	2	31.6637	339	37.8158	4.97021
O43776	Asparagine--tRNA ligase, cytoplasmic OS=Homo sapiens GN=NARS PE=1 SV=1 - [SYNC_HUMAN]	20.334	9.49	5	4	4	5	9.31728e+07	1.34153	5	16.0967	0.852399	5	6.6142	1.13453	5	9.93001	548	62.9025	6.25244
Q96J01-2	Isoform 2 of THO complex subunit 3 OS=Homo sapiens GN=THOC3 - [THOC3_HUMAN]	7.17928	5.5	5	2	2	2	2.61422e+07	1.34147	2	16.1174	1.2453	2	6.47431	0.922932	2	30.9373	327	36.0087	6.82959
Q8N9T8	Protein KRI1 homolog OS=Homo sapiens GN=KRI1 PE=1 SV=3 - [KRI1_HUMAN]	6.72438	5.12	1	2	2	2	3.48195e+07	1.34095	2	31.9265	1.07196	2	39.7542	0.626308	2	1.42789	703	82.5475	5.13525
P51636-2	Isoform Beta of Caveolin-2 OS=Homo sapiens GN=CAV2 - [CAV2_HUMAN]	13.9575	10.74	2	1	1	3	9.84738e+07	1.34094	3	1.26135	1.123	3	4.30873	1.1046	3	9.39628	149	16.8174	5.65576
Q9BVG4	Protein PBDC1 OS=Homo sapiens GN=PBDC1 PE=1 SV=1 - [PBDC1_HUMAN]	30.7541	26.61	2	5	5	9	7.85518e+07	1.3401	8	6.66948	1.25026	8	21.3162	0.733984	8	35.4892	233	26.0407	4.79248
P40189-2	Isoform 2 of Interleukin-6 receptor subunit beta OS=Homo sapiens GN=IL6ST - [IL6RB_HUMAN]	3.65437	3.95	4	1	1	1	1.49783e+07	1.33998	1		1.10674	1		1.0251	1		329	37.4747	5.66846
Q9UIF8-4	Isoform 4 of Bromodomain adjacent to zinc finger domain protein 2B OS=Homo sapiens GN=BAZ2B - [BAZ2B_HUMAN]	3.35045	0.46	5	1	1	1	4.44066e+06	1.33938	1		1.42104	1		0.904837	1		1972	220.574	6.3667
O60664-4	Isoform 4 of Perilipin-3 OS=Homo sapiens GN=PLIN3 - [PLIN3_HUMAN]	201.385	57.35	7	17	17	42	4.7339e+08	1.339	40	18.7285	0.767471	40	44.5723	0.60293	38	29.4872	422	45.7752	5.42725
A0A087X054	Hypoxia up-regulated protein 1 OS=Homo sapiens GN=HYOU1 PE=1 SV=1 - [A0A087X054_HUMAN]	47.9369	13.87	13	9	9	13	7.45046e+07	1.33876	12	15.2187	1.23021	12	68.2761	0.771453	12	14.2368	937	104.713	5.71924
Q92665	28S ribosomal protein S31, mitochondrial OS=Homo sapiens GN=MRPS31 PE=1 SV=3 - [RT31_HUMAN]	47.5026	17.22	1	7	7	11	1.34435e+08	1.33831	11	31.1409	1.04904	11	41.0979	0.602775	11	35.0375	395	45.2905	9.29053
Q5T760	Serine/arginine-rich-splicing factor 11 (Fragment) OS=Homo sapiens GN=SRSF11 PE=1 SV=1 - [Q5T760_HUMAN]	33.4167	18.25	5	5	5	7	4.36314e+07	1.33749	7	10.058	1.26933	7	26.196	0.801044	7	25.7733	389	42.2908	11.6489
F8SNU7	Integrin-linked kinase associated phosphatase OS=Homo sapiens GN=ILKAP3 PE=1 SV=1 - [F8SNU7_HUMAN]	12.4926	18.98	3	3	3	3	7.57177e+06	1.33729	3	35.6375	1.35571	3	10.967	0.959557	3	5.673	274	29.851	5.77002
P02795	Metallothionein-2 OS=Homo sapiens GN=MT2A PE=1 SV=1 - [MT2_HUMAN]	10.7385	32.79	9	2	2	3	3.36501e+07	1.3372	3	13.2088	0.701432	3	42.6807	0.461895	3	1.31244	61	6.0372	7.82568
P43686	26S protease regulatory subunit 6B OS=Homo sapiens GN=PSMC4 PE=1 SV=2 - [PRS6B_HUMAN]	66.833	34.45	2	11	11	17	2.16556e+08	1.33614	17	20.5566	0.848184	17	71.7065	0.794044	17	22.5134	418	47.3365	5.21143
Q9Y3X0	Coiled-coil domain-containing protein 9 OS=Homo sapiens GN=CCDC9 PE=1 SV=1 - [CCDC9_HUMAN]	6.82831	6.21	2	2	2	2	1.58245e+07	1.33543	2	24.3942	0.874627	2	32.7925	0.909625	2	48.9363	531	59.6671	5.40186
O75436	Vacuolar protein sorting-associated protein 26A OS=Homo sapiens GN=VPS26A PE=1 SV=2 - [VP26A_HUMAN]	3.08863	4.28	1	1	1	1	1.2347e+07	1.33513	1		0.845411	1		0.903302	1		327	38.1457	6.56592
H0YBX3	Ribonuclease UK114 (Fragment) OS=Homo sapiens GN=HRSP12 PE=1 SV=1 - [H0YBX3_HUMAN]	3.42636	7.87	3	1	1	1	7.59033e+06	1.33449	1		1.07008	1		0.699607	1		127	13.8164	9.30518
E9PIB5	Synaptotagmin-like protein 2 OS=Homo sapiens GN=SYTL2 PE=1 SV=1 - [E9PIB5_HUMAN]	3.36434	14	16	1	1	1	4.30887e+06	1.33444	1		1.58425	1		1.00258	1		100	10.6303	5.35107
P01024	Complement C3 OS=Homo sapiens GN=C3 PE=1 SV=2 - [CO3_HUMAN]	10.2243	2.89	2	3	3	3	6.61629e+06	1.33418	3	7.7713	0.578838	3	12.7416	1.52845	3	17.669	1663	187.03	6.40479
Q9UIJ7	GTP:AMP phosphotransferase AK3, mitochondrial OS=Homo sapiens GN=AK3 PE=1 SV=4 - [KAD3_HUMAN]	59.0781	51.1	3	10	10	14	1.01078e+08	1.33413	14	17.4129	1.2009	14	18.4732	0.651909	14	18.8408	227	25.5495	9.15869
Q8NFH4	Nucleoporin Nup37 OS=Homo sapiens GN=NUP37 PE=1 SV=1 - [NUP37_HUMAN]	3.66422	3.68	1	1	1	1	1.56057e+07	1.33312	1		1.28396	1		0.975883	1		326	36.684	5.92236
Q86V81	THO complex subunit 4 OS=Homo sapiens GN=ALYREF PE=1 SV=3 - [THOC4_HUMAN]	70.0075	27.24	2	6	6	13	3.5685e+08	1.33312	13	26.8397	0.929451	13	29.7816	0.583393	13	20.2195	257	26.8716	11.1509
F5H4Z7	Cob(I)yrinic acid a,c-diamide adenosyltransferase, mitochondrial OS=Homo sapiens GN=MMAB PE=1 SV=1 - [F5H4Z7_HUMAN]	16.7283	24.86	3	3	3	4	14378294	1.33279	4	4.33048	1.43743	4	5.89832	0.911293	4	26.8293	173	18.7837	8.1626
R4GN83	Basigin (Fragment) OS=Homo sapiens GN=BSG PE=1 SV=1 - [R4GN83_HUMAN]	3.43966	26.92	9	1	1	1	2.15851e+07	1.33279	1		1.27823	1		0.741068	1		52	5.70683	6.50732
P19013	Keratin, type II cytoskeletal 4 OS=Homo sapiens GN=KRT4 PE=1 SV=4 - [K2C4_HUMAN]	158.699	3.93	1	1	3	43	2.59886e+09	1.33248	1		0.849459	1		0.69186	1		534	57.2498	6.60986
Q16555-2	Isoform 2 of Dihydropyrimidinase-related protein 2 OS=Homo sapiens GN=DPYSL2 - [DPYL2_HUMAN]	71.1851	33.77	6	11	11	16	8.46497e+07	1.33217	16	15.1754	0.925827	16	26.2877	0.84524	16	14.8455	536	58.1264	6.15088
Q13561	Dynactin subunit 2 OS=Homo sapiens GN=DCTN2 PE=1 SV=4 - [DCTN2_HUMAN]	55.9101	40.65	10	10	10	14	1.33085e+08	1.33204	14	13.9893	0.761688	14	31.6458	0.621997	14	26.8142	401	44.2039	5.21143
O75575	DNA-directed RNA polymerase III subunit RPC9 OS=Homo sapiens GN=CRCP PE=1 SV=1 - [RPC9_HUMAN]	4.04786	13.51	2	1	1	1	1.05229e+07	1.33147	1		0.851368	1		0.694478	1		148	16.8606	5.38916
C9JN15	Peptidyl-prolyl cis-trans isomerase (Fragment) OS=Homo sapiens GN=PPIG PE=1 SV=1 - [C9JN15_HUMAN]	10.3793	14.63	7	3	3	3	1.86163e+07	1.33142	3	35.669	0.995911	3	3.27886	0.830584	3	28.7809	246	27.3927	9.31982
P21589-2	Isoform 2 of 5'-nucleotidase OS=Homo sapiens GN=NT5E - [5NTD_HUMAN]	22.3251	13.17	5	5	5	5	2.51745e+07	1.33138	5	31.0741	1.07582	5	21.2773	0.92913	5	8.9223	524	57.9117	6.97607
P11441	Ubiquitin-like protein 4A OS=Homo sapiens GN=UBL4A PE=1 SV=1 - [UBL4A_HUMAN]	7.45513	22.29	2	2	2	2	4.51505e+07	1.33124	2	3.48865	0.945335	2	28.7637	0.673	2	24.3543	157	17.7656	8.66064
Q9HB66	Alternative protein MKKS OS=Homo sapiens GN=MKKS PE=1 SV=1 - [Q9HB66_HUMAN]	3.25122	14.29	1	1	1	1	7.57794e+07	1.33122	1		0.391905	1		0.948069	1		63	7.25893	9.61279
Q8TBA6-2	Isoform 2 of Golgin subfamily A member 5 OS=Homo sapiens GN=GOLGA5 - [GOGA5_HUMAN]	32.2919	13.89	3	7	7	8	5.77464e+07	1.33118	8	22.1514	0.883108	8	13.5449	0.774487	8	14.7987	691	78.0611	5.5415
M0QXN5	Nuclear pore glycoprotein p62 OS=Homo sapiens GN=NUP62 PE=1 SV=1 - [M0QXN5_HUMAN]	41.058	18.61	2	5	5	8	1.25418e+08	1.32949	8	5.72953	1.10672	8	23.8264	0.593491	8	15.3149	446	45.5876	5.37646
Q9UHD9	Ubiquilin-2 OS=Homo sapiens GN=UBQLN2 PE=1 SV=2 - [UBQL2_HUMAN]	13.9856	5.45	1	2	2	3	5.09721e+07	1.32917	3	0.559416	0.950097	3	6.44381	0.498166	3	13.7392	624	65.6546	5.22412
A0A0A0MSK5	Torsin-1A-interacting protein 1 OS=Homo sapiens GN=TOR1AIP1 PE=1 SV=1 - [A0A0A0MSK5_HUMAN]	60.0771	22.51	8	7	7	14	1.40086e+08	1.32882	14	17.5532	1.10323	14	33.7412	0.717574	14	11.9652	462	52.3743	7.06396
A6NJA2	Ubiquitin carboxyl-terminal hydrolase OS=Homo sapiens GN=USP14 PE=1 SV=2 - [A6NJA2_HUMAN]	21.3469	12.05	4	5	5	6	4.81916e+07	1.32827	6	6.65241	1.13298	6	30.5184	1.24478	6	31.7997	448	51.0537	5.92236
P62140	Serine/threonine-protein phosphatase PP1-beta catalytic subunit OS=Homo sapiens GN=PPP1CB PE=1 SV=3 - [PP1B_HUMAN]	69.0724	29.66	14	1	7	15	7.39875e+07	1.32813	1		0.771813	1		0.90641	1		327	37.1626	6.18896
O43290	U4/U6.U5 tri-snRNP-associated protein 1 OS=Homo sapiens GN=SART1 PE=1 SV=1 - [SNUT1_HUMAN]	19.6154	10.88	1	5	5	5	4.10246e+07	1.32768	5	6.51882	0.657085	5	37.7891	0.685905	5	21.5335	800	90.2003	6.12549
Q5T6L5	Argininosuccinate synthase (Fragment) OS=Homo sapiens GN=ASS1 PE=1 SV=1 - [Q5T6L5_HUMAN]	7.48924	11.17	3	2	2	2	2.01036e+07	1.32744	2	15.2578	0.996466	2	10.1958	0.93024	2	1.2658	179	20.2484	7.37158
Q86SX6	Glutaredoxin-related protein 5, mitochondrial OS=Homo sapiens GN=GLRX5 PE=1 SV=2 - [GLRX5_HUMAN]	3.40365	7.64	1	1	1	1	1.17621e+07	1.32739	1		1.34156	1		0.659637	1		157	16.6175	6.78564
H3BV17	Phosphoglycolate phosphatase (Fragment) OS=Homo sapiens GN=PGP PE=1 SV=1 - [H3BV17_HUMAN]	4.02337	26.32	2	1	1	1	5.39032e+06	1.32737	1		1.01358	1		0.765741	1		57	6.0021	5.10986
P35354	Prostaglandin G/H synthase 2 OS=Homo sapiens GN=PTGS2 PE=1 SV=2 - [PGH2_HUMAN]	140.361	31.29	9	17	17	37	3.10285e+08	1.3254	35	14.5479	1.14128	35	23.1575	1.02521	35	17.1063	604	68.9517	7.38623
O75821	Eukaryotic translation initiation factor 3 subunit G OS=Homo sapiens GN=EIF3G PE=1 SV=2 - [EIF3G_HUMAN]	53.3868	37.5	7	9	9	12	2.49074e+08	1.32538	12	4.63574	0.896729	12	14.0761	0.72635	12	27.5351	320	35.5889	6.12549
D6RBD8	DTW domain-containing protein 2 OS=Homo sapiens GN=DTWD2 PE=1 SV=1 - [D6RBD8_HUMAN]	3.56452	8.42	3	1	1	1	3.3027e+06	1.3253	1		0.99945	1		0.979273	1		202	22.5397	8.71924
H7BZI1	Nucleobindin-1 (Fragment) OS=Homo sapiens GN=NUCB1 PE=1 SV=1 - [H7BZI1_HUMAN]	19.1395	19.66	3	4	4	5	2.82917e+07	1.32521	5	48.6692	0.837492	5	15.2653	0.665455	5	34.2653	295	34.8617	5.21143
F5GXT8	Diablo homolog, mitochondrial (Fragment) OS=Homo sapiens GN=DIABLO PE=1 SV=1 - [F5GXT8_HUMAN]	36.5108	44.36	11	5	5	10	1.61777e+08	1.32512	9	8.50408	0.988193	8	77.0342	0.989248	8	12.2325	133	15.2425	4.85596
S4R308	Nuclear factor 1 A-type (Fragment) OS=Homo sapiens GN=NFIA PE=1 SV=1 - [S4R308_HUMAN]	3.0996	22.11	10	1	1	1	6.27228e+06	1.32499	1		1.11447	1		1.13124	1		95	10.5445	8.85107
Q5TBR0	Sialic acid synthase (Fragment) OS=Homo sapiens GN=NANS PE=1 SV=1 - [Q5TBR0_HUMAN]	3.82864	24.35	3	1	1	1	6.0402e+06	1.32487	1		0.64442	1		1.62233	1		115	12.3905	5.8335
Q16777	Histone H2A type 2-C OS=Homo sapiens GN=HIST2H2AC PE=1 SV=4 - [H2A2C_HUMAN]	506.15	55.04	13	4	5	122	7.33923e+09	1.32376	16	16.9675	1.06508	16	37.6837	0.573985	14	22.3709	129	13.9798	10.9019
P30740	Leukocyte elastase inhibitor OS=Homo sapiens GN=SERPINB1 PE=1 SV=1 - [ILEU_HUMAN]	7.49205	6.6	2	2	2	2	1.90756e+07	1.32351	2	0.207849	1.07912	2	3.58904	0.997996	2	1.45009	379	42.7147	6.27783
Q5SW79-2	Isoform 2 of Centrosomal protein of 170 kDa OS=Homo sapiens GN=CEP170 - [CE170_HUMAN]	15.2695	3.15	10	4	4	4	3.11199e+07	1.32287	4	10.8304	0.789853	4	34.5465	0.722295	4	6.90541	1460	161.31	7.00537
H3BNT4	M-phase phosphoprotein 6 OS=Homo sapiens GN=MPHOSPH6 PE=1 SV=1 - [H3BNT4_HUMAN]	8.70627	16.9	5	2	2	2	2.7278e+07	1.32276	2	18.807	0.958262	2	20.8802	0.712345	2	16.0379	142	16.8374	4.81787
E9PGM4	1,4-alpha-glucan-branching enzyme OS=Homo sapiens GN=GBE1 PE=1 SV=1 - [E9PGM4_HUMAN]	3.43196	2.12	2	1	1	1		1.3226	1		1.11159	1		0.876154	1		661	75.9114	6.58057
A0A075B6E5	Protein enabled homolog (Fragment) OS=Homo sapiens GN=ENAH PE=1 SV=2 - [A0A075B6E5_HUMAN]	7.16684	4.69	4	1	1	2	2.18947e+07	1.32244	2	0.154537	0.878879	2	2.23647	0.608404	2	20.2952	213	24.9045	7.86963
J3QTB2	MICOS complex subunit MIC25 OS=Homo sapiens GN=CHCHD6 PE=1 SV=1 - [J3QTB2_HUMAN]	4.03465	9.29	4	1	1	1	1.01435e+07	1.32026	1		0.647993	1		0.740022	1		140	15.2938	9.08545
Q9Y6W5	Wiskott-Aldrich syndrome protein family member 2 OS=Homo sapiens GN=WASF2 PE=1 SV=3 - [WASF2_HUMAN]	26.4429	18.47	2	5	5	6	4.87516e+07	1.31974	6	22.9823	1.14685	6	26.9161	0.736671	6	13.4034	498	54.2504	5.52881
P06899	Histone H2B type 1-J OS=Homo sapiens GN=HIST1H2BJ PE=1 SV=3 - [H2B1J_HUMAN]	372.841	61.11	8	2	11	110	1.54766e+10	1.31971	13	6.36948	0.631804	13	30.3088	0.922408	13	24.0927	126	13.8956	10.3159
S4R3H4	Apoptotic chromatin condensation inducer in the nucleus OS=Homo sapiens GN=ACIN1 PE=1 SV=1 - [S4R3H4_HUMAN]	26.861	4.91	8	5	5	6	6.98988e+07	1.31843	6	7.83995	0.804462	6	28.3495	0.862101	6	13.0705	1283	145.355	5.99854
Q00577	Transcriptional activator protein Pur-alpha OS=Homo sapiens GN=PURA PE=1 SV=2 - [PURA_HUMAN]	6.83354	5.9	1	2	2	2	1.40357e+07	1.31795	2	3.64192	0.613116	2	50.2353	0.835546	2	12.8689	322	34.8894	6.44287
B0S8I6	Protein FAM50A (Fragment) OS=Homo sapiens GN=FAM50A PE=1 SV=1 - [B0S8I6_HUMAN]	24.1004	29.23	2	6	6	6	4.25986e+07	1.31778	6	8.07468	0.767156	6	39	0.693817	6	10.4927	260	30.6746	5.49072
Q15773	Myeloid leukemia factor 2 OS=Homo sapiens GN=MLF2 PE=1 SV=1 - [MLF2_HUMAN]	7.6512	6.05	1	2	2	2	24733750	1.31772	2	1.43002	1.01316	2	3.46196	0.691627	2	11.8253	248	28.1292	6.90283
O00217	NADH dehydrogenase [ubiquinone] iron-sulfur protein 8, mitochondrial OS=Homo sapiens GN=NDUFS8 PE=1 SV=1 - [NDUS8_HUMAN]	24.4707	22.38	4	4	4	6	9.26692e+07	1.31766	5	32.2608	1.25158	5	35.81	0.714894	5	37.033	210	23.6896	6.34131
P28838-2	Isoform 2 of Cytosol aminopeptidase OS=Homo sapiens GN=LAP3 - [AMPL_HUMAN]	15.4698	12.3	3	4	4	4	1.81396e+07	1.31759	4	17.5546	1.14891	4	9.2759	1.02186	4	6.37248	488	52.7379	6.7417
Q96RL1-3	Isoform 3 of BRCA1-A complex subunit RAP80 OS=Homo sapiens GN=UIMC1 - [UIMC1_HUMAN]	15.5823	6.55	4	3	3	4	1.28278e+07	1.3175	4	26.9387	0.923779	4	15.1781	0.769261	4	8.40343	641	70.7	5.05908
H0YBZ4	Mitochondrial fission regulator 1 (Fragment) OS=Homo sapiens GN=MTFR1 PE=1 SV=1 - [H0YBZ4_HUMAN]	12.1193	14.78	3	3	3	3	2.54976e+07	1.31728	3	28.7698	1.22001	3	14.7171	0.568409	3	7.16522	291	32.0225	6.44287
P78318	Immunoglobulin-binding protein 1 OS=Homo sapiens GN=IGBP1 PE=1 SV=1 - [IGBP1_HUMAN]	10.8634	10.03	1	2	2	3	2.38742e+07	1.31703	3	22.1946	0.980698	3	17.1162	0.701702	3	6.16396	339	39.1975	5.37646
A0A087X082	Caprin-1 OS=Homo sapiens GN=CAPRIN1 PE=1 SV=1 - [A0A087X082_HUMAN]	82.2457	19.72	5	10	10	20	4.22584e+08	1.3158	20	17.7674	0.577566	20	49.1122	0.626551	20	14.521	649	72.7107	4.88135
B0QYV1	RNA binding protein fox-1 homolog OS=Homo sapiens GN=RBFOX2 PE=1 SV=1 - [B0QYV1_HUMAN]	22.1345	19.33	33	4	4	5	5.15576e+07	1.31522	5	23.3777	0.959997	5	10.2886	0.695017	5	23.0946	357	37.8427	8.60205
Q7Z6E9-2	Isoform 2 of E3 ubiquitin-protein ligase RBBP6 OS=Homo sapiens GN=RBBP6 - [RBBP6_HUMAN]	11.7053	2.45	4	3	3	3	2.32171e+07	1.31388	3	4.09429	0.714123	3	22.6665	0.715014	3	28.7014	1758	197.167	9.62744
Q9Y383-3	Isoform 3 of Putative RNA-binding protein Luc7-like 2 OS=Homo sapiens GN=LUC7L2 - [LC7L2_HUMAN]	10.5934	4.88	4	1	3	3	7.41784e+07	1.31283	1		1.10684	1		0.616356	1		389	46.2006	10.0522
E7EPW2	28S ribosomal protein S25, mitochondrial OS=Homo sapiens GN=MRPS25 PE=1 SV=1 - [E7EPW2_HUMAN]	13.7111	28.18	4	2	2	3	4.18714e+07	1.31278	3	7.22041	0.989466	3	25.5917	0.797325	3	10.1227	110	12.9377	9.74463
Q9UQ35	Serine/arginine repetitive matrix protein 2 OS=Homo sapiens GN=SRRM2 PE=1 SV=2 - [SRRM2_HUMAN]	6.72363	1.2	8	2	2	2	1.57393e+07	1.31243	2	4.68988	1.01778	2	37.0002	0.638596	2	17.1118	2752	299.438	12.0591
P53396	ATP-citrate synthase OS=Homo sapiens GN=ACLY PE=1 SV=3 - [ACLY_HUMAN]	188.778	36.42	2	1	25	45	2.5499e+08	1.31227	2	3.07128	0.687968	2	0.884858	1.01738	2	12.0811	1101	120.762	7.32764
Q13123	Protein Red OS=Homo sapiens GN=IK PE=1 SV=3 - [RED_HUMAN]	26.3125	8.8	8	5	5	7	5.85589e+07	1.31184	7	9.56479	0.863498	7	12.7395	0.628824	7	22.1178	557	65.5618	6.63916
Q9Y281-3	Isoform 3 of Cofilin-2 OS=Homo sapiens GN=CFL2 - [COF2_HUMAN]	62.6141	43.62	3	4	7	14	7.05313e+07	1.31143	4	8.37502	1.06659	4	11.5812	0.673318	4	12.5892	149	16.906	8.6167
P61457	Pterin-4-alpha-carbinolamine dehydratase OS=Homo sapiens GN=PCBD1 PE=1 SV=2 - [PHS_HUMAN]	3.44012	6.73	3	1	1	1	3.21591e+07	1.3111	1		1.14249	1		0.696598	1		104	11.992	6.80029
Q9BTD8-4	Isoform 4 of RNA-binding protein 42 OS=Homo sapiens GN=RBM42 - [RBM42_HUMAN]	17.3669	14.13	8	3	3	4	7.35799e+07	1.31097	4	13.2131	0.843153	4	20.552	0.648479	4	1.11282	446	46.9951	9.49561
Q9UL45	Biogenesis of lysosome-related organelles complex 1 subunit 6 OS=Homo sapiens GN=BLOC1S6 PE=1 SV=1 - [BL1S6_HUMAN]	10.5588	24.42	6	2	2	2	8.87088e+06	1.31067	2	19.0958	0.819304	2	7.54891	0.772644	2	26.3496	172	19.7313	6.40479
O43493-6	Isoform 6 of Trans-Golgi network integral membrane protein 2 OS=Homo sapiens GN=TGOLN2 - [TGON2_HUMAN]	7.12824	3.2	8	1	1	2	1.02609e+07	1.31053	2	6.22759	0.491176	2	69.16	0.735931	2	1.44436	281	29.5236	5.37646
P15259	Phosphoglycerate mutase 2 OS=Homo sapiens GN=PGAM2 PE=1 SV=3 - [PGAM2_HUMAN]	11.0305	5.53	3	1	1	3	1.06347e+08	1.31018	3	3.80554	0.876529	3	4.92428	0.705168	3	24.3064	253	28.7478	8.88037
Q96C57	Uncharacterized protein C12orf43 OS=Homo sapiens GN=C12orf43 PE=1 SV=2 - [CL043_HUMAN]	10.2591	14.12	6	2	2	2	2.35405e+07	1.31007	2	20.0039	0.774736	2	39.8706	0.723064	2	23.1206	262	28.1535	9.42236
F8W031	Uncharacterized protein (Fragment) OS=Homo sapiens PE=1 SV=1 - [F8W031_HUMAN]	13.2471	9.89	7	1	2	4	6.20525e+07	1.31007	1		0.666256	1		1.05958	1		263	29.2059	7.00537
P14550	Alcohol dehydrogenase [NADP(+)] OS=Homo sapiens GN=AKR1A1 PE=1 SV=3 - [AK1A1_HUMAN]	13.1232	17.23	4	3	3	3	3.48215e+07	1.30983	3	6.0736	1.39533	3	31.9986	1.14353	3	1.84288	325	36.5499	6.78564
F2Z2W6	Non-histone chromosomal protein HMG-14 OS=Homo sapiens GN=HMGN1 PE=1 SV=1 - [F2Z2W6_HUMAN]	3.16495	20.45	5	1	1	1	2.33456e+07	1.30982	1		0.455725	1		0.588017	1		44	4.74169	10.8286
H0YIQ2	YLP motif-containing protein 1 (Fragment) OS=Homo sapiens GN=YLPM1 PE=1 SV=1 - [H0YIQ2_HUMAN]	26.1012	4.26	6	5	5	6	4.24188e+07	1.30791	6	23.5439	1.17704	6	10.8973	0.689521	6	17.5251	1595	180.174	6.43018
P28066	Proteasome subunit alpha type-5 OS=Homo sapiens GN=PSMA5 PE=1 SV=3 - [PSA5_HUMAN]	59.3682	48.13	2	7	7	12	1.66654e+08	1.3069	12	24.6485	0.518812	12	29.0411	0.790915	12	8.53863	241	26.3942	4.79248
Q9P0J0	NADH dehydrogenase [ubiquinone] 1 alpha subcomplex subunit 13 OS=Homo sapiens GN=NDUFA13 PE=1 SV=3 - [NDUAD_HUMAN]	19.4424	29.86	6	4	4	5	6.51665e+07	1.3068	5	17.0775	0.591934	5	81.6005	0.891814	5	1.95656	144	16.6876	8.42627
Q96A49	Synapse-associated protein 1 OS=Homo sapiens GN=SYAP1 PE=1 SV=1 - [SYAP1_HUMAN]	43.8876	28.69	1	8	8	11	1.48745e+08	1.30654	11	17.0849	0.942131	11	32.4567	0.667677	11	11.8003	352	39.9089	4.52588
O60506-2	Isoform 2 of Heterogeneous nuclear ribonucleoprotein Q OS=Homo sapiens GN=SYNCRIP - [HNRPQ_HUMAN]	170.73	40.14	7	15	21	38	8.13502e+08	1.30637	27	16.2753	0.927099	27	20.6302	0.786977	27	13.5711	588	65.6416	8.60205
Q13217	DnaJ homolog subfamily C member 3 OS=Homo sapiens GN=DNAJC3 PE=1 SV=1 - [DNJC3_HUMAN]	15.6377	9.33	3	3	4	4	1.16659e+09	1.30611	3	36.6903	1.24236	3	17.1217	1.05646	3	0.144228	504	57.5442	6.15088
P45973	Chromobox protein homolog 5 OS=Homo sapiens GN=CBX5 PE=1 SV=1 - [CBX5_HUMAN]	72.017	51.31	2	7	8	21	1.98317e+08	1.30556	15	29.6182	0.742383	15	49.6038	0.704228	15	29.3244	191	22.2111	5.85889
F5H8J9	Cell adhesion molecule 1 (Fragment) OS=Homo sapiens GN=CADM1 PE=1 SV=5 - [F5H8J9_HUMAN]	7.83839	24.32	13	1	1	1	6.99898e+07	1.30553	1		0.851864	1		0.537618	1		111	12.6463	5.21143
J3QSX6	Actin-binding LIM protein 1 OS=Homo sapiens GN=ABLIM1 PE=1 SV=2 - [J3QSX6_HUMAN]	7.94618	7.98	9	2	2	2	1.28286e+07	1.30447	2	12.2654	0.695818	2	60.859	0.92439	2	64.3397	401	46.0421	8.39697
D6RBV0	LEM domain-containing protein 2 OS=Homo sapiens GN=LEMD2 PE=1 SV=1 - [D6RBV0_HUMAN]	3.79204	7.02	2	1	1	1	2.67703e+07	1.30441	1		1.13864	1		0.99467	1		114	12.8727	9.93506
Q9UBT2	SUMO-activating enzyme subunit 2 OS=Homo sapiens GN=UBA2 PE=1 SV=2 - [SAE2_HUMAN]	26.5066	9.22	6	5	5	7	3.64642e+07	1.30413	7	16.8437	1.53613	7	16.416	1.17178	7	9.2058	640	71.1792	5.2876
Q9UHY8	Fasciculation and elongation protein zeta-2 OS=Homo sapiens GN=FEZ2 PE=1 SV=2 - [FEZ2_HUMAN]	29.7804	22.38	9	5	5	8	2.51364e+07	1.30409	8	21.2674	0.936636	8	20.0506	0.608386	7	16.4284	353	39.6416	4.60205
O75083	WD repeat-containing protein 1 OS=Homo sapiens GN=WDR1 PE=1 SV=4 - [WDR1_HUMAN]	24.9582	15.68	3	6	6	6	3.41519e+07	1.30391	6	14.02	1.13085	6	31.707	1.17907	6	17.3814	606	66.1519	6.65381
Q9Y2S0	DNA-directed RNA polymerases I and III subunit RPAC2 OS=Homo sapiens GN=POLR1D PE=1 SV=1 - [RPAC2_HUMAN]	15.0787	19.55	1	2	2	4	2.45736e+07	1.30363	4	18.3237	0.847577	4	28.4255	0.940137	4	7.80945	133	15.2274	5.79541
Q9BUQ8	Probable ATP-dependent RNA helicase DDX23 OS=Homo sapiens GN=DDX23 PE=1 SV=3 - [DDX23_HUMAN]	31.5814	9.63	3	6	6	8	6.44124e+07	1.30355	8	3.29574	1.20229	8	6.36859	0.746291	8	10.6566	820	95.5239	9.5542
C9JE27	E3 ubiquitin-protein ligase rififylin (Fragment) OS=Homo sapiens GN=RFFL PE=1 SV=2 - [C9JE27_HUMAN]	4.58765	13.82	4	1	1	1	2.83635e+07	1.30325	1		0.998502	1		0.763939	1		152	17.0991	7.72314
Q96QC0	Serine/threonine-protein phosphatase 1 regulatory subunit 10 OS=Homo sapiens GN=PPP1R10 PE=1 SV=1 - [PP1RA_HUMAN]	11.3462	2.34	1	2	2	3	1.74366e+07	1.30258	3	16.5742	0.777709	3	2.94639	0.594461	3	0.13197	940	98.996	9.17334
Q9BRT6	Protein LLP homolog OS=Homo sapiens GN=LLPH PE=2 SV=1 - [LLPH_HUMAN]	16.4464	29.46	1	3	3	4	6.42787e+07	1.30255	4	30.9628	0.586604	4	22.4431	0.728795	4	19.0184	129	15.2154	10.3745
Q969Q0	60S ribosomal protein L36a-like OS=Homo sapiens GN=RPL36AL PE=1 SV=3 - [RL36L_HUMAN]	14.523	29.25	2	1	3	4	2.85797e+08	1.30159	1		0.938108	1		0.542843	1		106	12.4608	10.6528
F5H169	26S proteasome non-ATPase regulatory subunit 9 OS=Homo sapiens GN=PSMD9 PE=1 SV=1 - [F5H169_HUMAN]	12.7212	19.53	6	2	2	3	6.78169e+07	1.30151	3	11.5583	1.11426	3	2.16445	0.5798	3	5.14396	128	14.3082	8.66064
A6NCC9	Protein TSSC4 OS=Homo sapiens GN=TSSC4 PE=1 SV=1 - [A6NCC9_HUMAN]	3.05825	12.6	6	1	1	1		1.30124	1		1.79549	1		0.863258	1		127	13.8388	8.06006
P62851	40S ribosomal protein S25 OS=Homo sapiens GN=RPS25 PE=1 SV=1 - [RS25_HUMAN]	93.1797	27.2	1	6	6	30	3.02409e+09	1.30117	25	19.3898	0.854993	25	58.2478	0.720092	25	15.7382	125	13.7337	10.1108
P42696	RNA-binding protein 34 OS=Homo sapiens GN=RBM34 PE=1 SV=2 - [RBM34_HUMAN]	24.2477	12.09	5	3	4	7	2.10513e+07	1.30054	6	10.0581	0.976395	6	17.7494	0.885209	6	12.2187	430	48.5351	10.1108
Q3MHD2	Protein LSM12 homolog OS=Homo sapiens GN=LSM12 PE=1 SV=2 - [LSM12_HUMAN]	3.39933	6.67	3	1	1	1	62560158	1.29973	1		1.87234	1		0.676894	1		195	21.6871	7.73779
Q96CT7	Coiled-coil domain-containing protein 124 OS=Homo sapiens GN=CCDC124 PE=1 SV=1 - [CC124_HUMAN]	7.71955	9.42	1	2	2	2	4.6388e+07	1.29916	2	31.4849	0.727366	2	1.08416	0.546884	2	1.11962	223	25.8196	9.53955
Q5QJE6	Deoxynucleotidyltransferase terminal-interacting protein 2 OS=Homo sapiens GN=DNTTIP2 PE=1 SV=2 - [TDIF2_HUMAN]	65.1855	18.78	3	13	13	16	8.33314e+07	1.29822	15	9.04452	1.02305	15	15.3909	0.674696	15	20.4281	756	84.4179	6.16357
C9J0K6	Sorcin OS=Homo sapiens GN=SRI PE=1 SV=1 - [C9J0K6_HUMAN]	19.8984	27.74	5	3	3	5	5.21982e+07	1.29737	5	15.2414	1.48905	5	3.76111	0.78604	5	7.14524	155	17.5935	5.60498
P62841	40S ribosomal protein S15 OS=Homo sapiens GN=RPS15 PE=1 SV=2 - [RS15_HUMAN]	216.774	58.62	8	5	5	67	6.72231e+08	1.29698	48	21.222	0.214436	47	69.9172	0.82675	47	31.8164	145	17.0292	10.3892
P52948-6	Isoform 6 of Nuclear pore complex protein Nup98-Nup96 OS=Homo sapiens GN=NUP98 - [NUP98_HUMAN]	65.3081	10.21	10	13	13	17	1.11308e+08	1.29681	17	31.7602	1.00999	17	8.82637	0.718553	17	27.4413	1714	186.153	6.29053
A0A0B4J296	Transcription elongation factor B polypeptide 2 OS=Homo sapiens GN=TCEB2 PE=1 SV=1 - [A0A0B4J296_HUMAN]	6.52811	12.12	5	1	1	2	158296625	1.29635	2	3.87103	1.05917	2	2.4377	0.754687	2	4.73684	66	7.75105	9.99365
Q14697-2	Isoform 2 of Neutral alpha-glucosidase AB OS=Homo sapiens GN=GANAB - [GANAB_HUMAN]	34.5951	9.11	5	8	8	9	1.81158e+08	1.29629	9	24.3803	1.05644	9	21.4855	1.46066	9	15.951	966	109.369	6.23975
E9PM75	NAD-dependent protein deacetylase sirtuin-3, mitochondrial OS=Homo sapiens GN=SIRT3 PE=1 SV=1 - [E9PM75_HUMAN]	4.01604	3.19	2	1	1	1	7.47816e+06	1.29589	1		0.8758	1		1.24922	1		345	37.6156	9.40771
O60783	28S ribosomal protein S14, mitochondrial OS=Homo sapiens GN=MRPS14 PE=1 SV=1 - [RT14_HUMAN]	10.2502	10.16	1	1	1	2	5.92421e+07	1.29558	2	1.35842	1.42642	2	19.8368	0.671323	2	12.4699	128	15.129	11.4146
A0A087WTP3	Far upstream element-binding protein 2 OS=Homo sapiens GN=KHSRP PE=1 SV=1 - [A0A087WTP3_HUMAN]	115.037	26.02	8	14	15	26	5.44841e+08	1.2952	23	16.8181	0.758114	23	33.9141	0.717856	23	18.0576	711	72.9823	7.7085
P46087	Probable 28S rRNA (cytosine(4447)-C(5))-methyltransferase OS=Homo sapiens GN=NOP2 PE=1 SV=2 - [NOP2_HUMAN]	125.75	25	8	2	20	31	1.8873e+08	1.29499	3	1.79906	1.06449	3	1.06892	0.703323	3	6.7167	812	89.2471	9.23193
A0A087WX71	ESF1 homolog OS=Homo sapiens GN=ESF1 PE=1 SV=1 - [A0A087WX71_HUMAN]	7.59354	7.68	2	2	2	2	3.15848e+07	1.29485	2	11.9359	0.928195	2	30.0602	0.58671	2	20.9016	456	52.3397	4.38623
F8U8C0	Tumor necrosis factor receptor superfamily member 10A OS=Homo sapiens GN=TNFRSF10A PE=1 SV=1 - [F8U8C0_HUMAN]	7.04583	3.23	2	1	1	2	1.8263e+07	1.29385	2	25.0864	1.04466	2	7.66163	0.729425	2	8.0365	310	33.8886	5.33838
Q5T6F2-2	Isoform 2 of Ubiquitin-associated protein 2 OS=Homo sapiens GN=UBAP2 - [UBAP2_HUMAN]	3.76154	3.35	3	1	1	1	1.22256e+07	1.29378	1		0.948307	1		0.736761	1		358	36.8949	8.73389
Q6PJT7-4	Isoform 4 of Zinc finger CCCH domain-containing protein 14 OS=Homo sapiens GN=ZC3H14 - [ZC3HE_HUMAN]	11.1342	5.6	17	3	3	3	4.82293e+07	1.29362	3	2.44933	0.88944	3	26.9478	0.699444	3	2.84142	571	64.4612	8.14795
Q03252	Lamin-B2 OS=Homo sapiens GN=LMNB2 PE=1 SV=3 - [LMNB2_HUMAN]	89.7516	27.83	2	14	15	23	3.54371e+08	1.29357	21	24.0801	1.00137	21	27.2666	0.712944	21	15.9034	600	67.6475	5.35107
G3V4X8	SNW domain-containing protein 1 OS=Homo sapiens GN=SNW1 PE=1 SV=1 - [G3V4X8_HUMAN]	13.7491	9.63	4	3	3	3	5.9909e+07	1.29315	3	31.268	0.940495	3	1.17156	0.659324	3	17.1154	374	43.3051	9.70068
P07339	Cathepsin D OS=Homo sapiens GN=CTSD PE=1 SV=1 - [CATD_HUMAN]	54.19	32.52	6	9	9	14	6.13784e+07	1.29293	14	24.9852	0.724587	14	29.0394	0.880979	14	10.2695	412	44.5236	6.53662
Q5BJD5-3	Isoform 3 of Transmembrane protein 41B OS=Homo sapiens GN=TMEM41B - [TM41B_HUMAN]	7.8013	24.41	4	2	2	2	6.46629e+07	1.29237	2	31.8857	0.705782	2	45.1727	2.22256	2	6.35686	127	14.0803	9.40771
Q08378	Golgin subfamily A member 3 OS=Homo sapiens GN=GOLGA3 PE=1 SV=2 - [GOGA3_HUMAN]	7.65055	1.54	3	2	2	2	1.71343e+07	1.29237	2	6.28011	1.09168	2	4.24291	0.771467	2	66.6399	1498	167.252	5.43994
Q96SB3	Neurabin-2 OS=Homo sapiens GN=PPP1R9B PE=1 SV=2 - [NEB2_HUMAN]	6.60454	2.94	2	2	2	2	2.56725e+07	1.29213	2	35.6656	1.16199	2	20.5631	0.695411	2	8.55564	815	89.1377	4.97021
P54577	Tyrosine--tRNA ligase, cytoplasmic OS=Homo sapiens GN=YARS PE=1 SV=4 - [SYYC_HUMAN]	87.7277	38.83	2	17	17	23	9.42965e+07	1.29197	23	13.5941	1.82019	23	42.7206	0.982324	23	13.3061	528	59.1061	7.04932
E7EPI0	Inhibitor of Bruton tyrosine kinase OS=Homo sapiens GN=IBTK PE=1 SV=1 - [E7EPI0_HUMAN]	7.71671	1.79	6	2	2	2	8.10387e+06	1.29131	2	18.7314	0.941532	2	4.83423	1.43422	2	8.05254	1338	148.921	7.6499
F8WJN3	Cleavage and polyadenylation-specificity factor subunit 6 OS=Homo sapiens GN=CPSF6 PE=1 SV=1 - [F8WJN3_HUMAN]	36.8743	17.36	5	5	5	7	5.70837e+07	1.29052	7	27.5998	1.13846	7	5.50794	0.717187	7	15.9109	478	52.2378	6.43018
C9J9K3	40S ribosomal protein SA (Fragment) OS=Homo sapiens GN=RPSA PE=1 SV=5 - [C9J9K3_HUMAN]	162.652	36.74	5	8	8	33	8.88159e+08	1.29043	31	20.7693	0.690194	31	46.3093	1.13447	31	19.8407	264	29.487	5.24951
O95302	Peptidyl-prolyl cis-trans isomerase FKBP9 OS=Homo sapiens GN=FKBP9 PE=1 SV=2 - [FKBP9_HUMAN]	11.4394	5.09	4	2	2	3	5.79745e+06	1.29028	3	0.303988	0.875026	3	14.4259	0.74623	3	20.5013	570	63.0435	5.08447
X6RKS3	Major prion protein (Fragment) OS=Homo sapiens GN=PRNP PE=1 SV=1 - [X6RKS3_HUMAN]	3.71125	4.15	4	1	1	1	5.84843e+07	1.29014	1		0.702698	1		0.654357	1		217	23.539	9.0415
Q96EY1-2	Isoform 2 of DnaJ homolog subfamily A member 3, mitochondrial OS=Homo sapiens GN=DNAJA3 - [DNJA3_HUMAN]	25.5576	15.23	4	5	5	6	1.95489e+08	1.28965	6	15.1541	1.08164	6	8.69098	0.797951	6	12.3748	453	49.5802	9.39307
C9JFR7	Cytochrome c (Fragment) OS=Homo sapiens GN=CYCS PE=1 SV=1 - [C9JFR7_HUMAN]	7.97291	30.69	2	2	2	2	2.66932e+07	1.28909	2	62.3421	0.803964	2	71.0013	0.908513	2	4.43654	101	11.326	9.65674
Q15459	Splicing factor 3A subunit 1 OS=Homo sapiens GN=SF3A1 PE=1 SV=1 - [SF3A1_HUMAN]	104.494	33.67	4	18	18	28	2.54473e+08	1.28907	26	12.9678	0.857298	26	40.6665	0.607441	26	28.6389	793	88.8305	5.22412
A0A0B4J2F8	DNA-directed RNA polymerase II subunit RPB11-b2 OS=Homo sapiens GN=POLR2J3 PE=4 SV=1 - [A0A0B4J2F8_HUMAN]	7.60822	17.39	14	2	2	2	3.13611e+07	1.28889	2	8.35865	1.4984	2	74.756	0.625091	2	9.88461	115	13.066	6.29053
Q12904	Aminoacyl tRNA synthase complex-interacting multifunctional protein 1 OS=Homo sapiens GN=AIMP1 PE=1 SV=2 - [AIMP1_HUMAN]	86.6261	46.79	3	11	11	22	3.07117e+08	1.28862	21	13.4832	0.881645	21	22.8163	0.664032	21	19.9078	312	34.3311	8.42627
Q6ZVF9	G protein-regulated inducer of neurite outgrowth 3 OS=Homo sapiens GN=GPRIN3 PE=2 SV=2 - [GRIN3_HUMAN]	3.02445	1.16	1	1	1	1	1.1355e+07	1.28845	1		0.730495	1		0.517229	1		776	82.3877	7.56201
K7ERM9	Nuclear speckle-splicing regulatory protein 1 (Fragment) OS=Homo sapiens GN=NSRP1 PE=1 SV=1 - [K7ERM9_HUMAN]	4.41206	8.92	3	1	1	1	6.42585e+06	1.28786	1		1.00387	1		0.764627	1		157	18.6037	8.29443
H0Y614	Ubiquitin-fold modifier 1 (Fragment) OS=Homo sapiens GN=UFM1 PE=1 SV=1 - [H0Y614_HUMAN]	17.024	33.33	2	2	2	5	1.00115e+08	1.28758	5	14.7137	0.957753	5	4.07968	0.702127	5	1.57657	81	8.65561	9.46631
Q9NQ50	39S ribosomal protein L40, mitochondrial OS=Homo sapiens GN=MRPL40 PE=1 SV=1 - [RM40_HUMAN]	21.7932	16.02	1	4	4	6	4.6864e+07	1.28743	6	19.2709	1.10309	6	31.1514	0.660283	6	13.0708	206	24.4752	9.62744
A0A0C4DGS5	Golgi autoantigen, golgin subfamily a, 2, isoform CRA_a OS=Homo sapiens GN=GOLGA2 PE=1 SV=1 - [A0A0C4DGS5_HUMAN]	60.0717	17.58	7	11	12	16	5.89174e+07	1.28634	14	17.843	1.04194	14	8.03176	0.857112	14	25.1658	990	111.59	4.99561
Q7Z7B0-3	Isoform 3 of Filamin-A-interacting protein 1 OS=Homo sapiens GN=FILIP1 - [FLIP1_HUMAN]	6.48701	2.9	4	2	2	2	5.40108e+06	1.28598	2	15.298	1.13585	2	25.079	0.621842	2	21.6276	965	109.233	8.07471
O75400-2	Isoform 2 of Pre-mRNA-processing factor 40 homolog A OS=Homo sapiens GN=PRPF40A - [PR40A_HUMAN]	35.2422	8.71	10	9	9	10	1.142e+08	1.28565	10	15.5854	1.02453	10	22.6204	0.656372	10	11.1691	930	105.86	7.98682
P52565-2	Isoform 2 of Rho GDP-dissociation inhibitor 1 OS=Homo sapiens GN=ARHGDIA - [GDIR1_HUMAN]	4.74099	25.62	5	1	1	2	5.51797e+06	1.28534	1		1.16517	1		0.600427	1		160	18.2213	5.18604
P61769	Beta-2-microglobulin OS=Homo sapiens GN=B2M PE=1 SV=1 - [B2MG_HUMAN]	33.8142	37.82	4	3	3	7	1.76983e+08	1.28523	7	18.7486	0.650452	7	32.083	0.69353	7	10.5895	119	13.7059	6.52197
Q5VYY1	Ankyrin repeat domain-containing protein 22 OS=Homo sapiens GN=ANKRD22 PE=2 SV=1 - [ANR22_HUMAN]	3.02106	6.28	1	1	1	1	2.54602e+06	1.285	1		1.084	1		0.790749	1		191	21.8344	8.83643
F8W808	N-alpha-acetyltransferase 10 OS=Homo sapiens GN=NAA10 PE=1 SV=1 - [F8W808_HUMAN]	11.7472	16.57	6	2	2	3	3.49936e+07	1.28456	3	13.4503	0.850112	3	3.03159	0.866421	3	19.7299	169	19.3754	6.41748
Q9GZY8-4	Isoform 4 of Mitochondrial fission factor OS=Homo sapiens GN=MFF - [MFF_HUMAN]	20.4341	20.64	9	5	5	5	3.89316e+07	1.28455	5	14.2146	1.08804	5	5.8709	0.852335	5	10.7757	218	25.0511	5.57959
Q9BWS9-3	Isoform 3 of Chitinase domain-containing protein 1 OS=Homo sapiens GN=CHID1 - [CHID1_HUMAN]	3.03459	1.93	3	1	1	1	1.84823e+07	1.2838	1		1.11328	1		1.05572	1		362	41.6514	8.63135
Q9NZM5	Glioma tumor suppressor candidate region gene 2 protein OS=Homo sapiens GN=GLTSCR2 PE=1 SV=2 - [GSCR2_HUMAN]	16.1935	9.83	3	4	4	4	1.15142e+08	1.28345	4	21.4443	0.844127	4	2.81344	0.666317	4	21.093	478	54.3564	10.3159
O60814	Histone H2B type 1-K OS=Homo sapiens GN=HIST1H2BK PE=1 SV=3 - [H2B1K_HUMAN]	398.002	61.11	12	2	11	118	1.72831e+10	1.28343	21	11.9816	0.853818	21	27.1569	0.638112	21	42.5558	126	13.8816	10.3159
E9PRE7	Pyruvate carboxylase, mitochondrial OS=Homo sapiens GN=PC PE=1 SV=1 - [E9PRE7_HUMAN]	3.52905	3.27	3	1	1	1	6.61797e+06	1.28287	1		0.625519	1		1.18837	1		489	53.3776	7.66455
Q9UEE5	Serine/threonine-protein kinase 17A OS=Homo sapiens GN=STK17A PE=1 SV=2 - [ST17A_HUMAN]	3.01583	1.93	1	1	1	1	1.94107e+07	1.28278	1		1.29789	1		0.860247	1		414	46.5286	5.14795
P15151-3	Isoform Gamma of Poliovirus receptor OS=Homo sapiens GN=PVR - [PVR_HUMAN]	8.24463	6.04	6	2	2	2	3.44533e+07	1.28089	2	10.1191	0.911864	2	123.442	0.950306	2	0.0961732	364	39.2797	6.21436
O43670-2	Isoform 2 of BUB3-interacting and GLEBS motif-containing protein ZNF207 OS=Homo sapiens GN=ZNF207 - [ZN207_HUMAN]	9.9855	9.07	7	3	3	3	8.65668e+07	1.28051	3	9.48194	0.729932	3	37.9163	0.617637	3	30.4653	463	49.6597	9.1001
G5E972	Lamina-associated polypeptide 2, isoforms beta/gamma OS=Homo sapiens GN=TMPO PE=1 SV=1 - [G5E972_HUMAN]	65.6305	21.98	5	4	10	15	2.37273e+08	1.27973	4	16.7152	0.851158	4	19.6512	0.857916	4	21.7805	414	46.2782	9.02686
Q9NWH9	SAFB-like transcription modulator OS=Homo sapiens GN=SLTM PE=1 SV=2 - [SLTM_HUMAN]	16.7804	3.97	11	4	4	5	1.25207e+08	1.27958	5	18.126	1.0089	5	18.2658	0.70336	5	11.0034	1034	117.079	7.86963
C9JEV9	Cleavage and polyadenylation-specificity factor subunit 4 OS=Homo sapiens GN=CPSF4 PE=1 SV=1 - [C9JEV9_HUMAN]	6.84969	9.48	6	2	2	2	4.26828e+07	1.27864	2	22.2147	1.0483	2	1.68177	0.742071	2	10.122	211	23.6375	8.47021
Q9P258	Protein RCC2 OS=Homo sapiens GN=RCC2 PE=1 SV=2 - [RCC2_HUMAN]	7.08018	6.51	1	2	2	2	1.24606e+07	1.27844	2	19.0042	0.912688	2	26.1691	1.06023	2	2.02348	522	56.0492	8.77783
Q8IWE2-2	Isoform 2 of Protein NOXP20 OS=Homo sapiens GN=FAM114A1 - [NXP20_HUMAN]	45.4182	24.44	2	7	7	11	7.722e+07	1.27824	11	22.8849	0.96777	11	42.9338	0.678071	11	22.6224	356	39.9674	4.98291
P31943	Heterogeneous nuclear ribonucleoprotein H OS=Homo sapiens GN=HNRNPH1 PE=1 SV=4 - [HNRH1_HUMAN]	197.271	40.98	23	8	15	50	9.10443e+08	1.27822	27	47.117	0.852099	27	50.2485	0.797876	27	26.7042	449	49.1984	6.30322
Q13247-3	Isoform SRP55-3 of Serine/arginine-rich splicing factor 6 OS=Homo sapiens GN=SRSF6 - [SRSF6_HUMAN]	13.6107	14.33	8	2	4	4	6.00594e+08	1.2773	2	18.5964	0.899366	2	30.7253	0.797268	2	3.11166	335	38.3956	11.0044
Q5T2B7	Cullin-2 OS=Homo sapiens GN=CUL2 PE=1 SV=2 - [Q5T2B7_HUMAN]	3.40107	8.89	5	1	1	1	1.01945e+07	1.27596	1		0.902575	1		1.08748	1		90	10.6326	8.00146
Q96G25	Mediator of RNA polymerase II transcription subunit 8 OS=Homo sapiens GN=MED8 PE=1 SV=2 - [MED8_HUMAN]	13.2922	13.43	3	2	2	3	1.67018e+07	1.27553	3	29.4439	0.853677	3	1.70707	0.586979	3	26.7661	268	29.0618	7.44482
Q5JTJ3-3	Isoform 3 of Cytochrome c oxidase assembly factor 6 homolog OS=Homo sapiens GN=COA6 - [COA6_HUMAN]	4.12489	16.46	4	1	1	1	3.84859e+07	1.27486	1		1.14789	1		0.63904	1		79	9.42147	7.73779
Q8WUH6	Transmembrane protein 263 OS=Homo sapiens GN=TMEM263 PE=1 SV=1 - [TM263_HUMAN]	9.12011	30.17	1	2	2	2	9.99078e+06	1.27406	2	14.6534	0.698736	2	63.9052	0.871394	2	46.5911	116	11.7411	9.31982
C9JW33	UDP-glucuronic acid decarboxylase 1 (Fragment) OS=Homo sapiens GN=UXS1 PE=1 SV=1 - [C9JW33_HUMAN]	5.05286	8.95	3	1	1	1	1.0757e+07	1.27381	1		0.403925	1		1.33449	1		190	21.682	6.94678
P08729	Keratin, type II cytoskeletal 7 OS=Homo sapiens GN=KRT7 PE=1 SV=5 - [K2C7_HUMAN]	438.161	54.37	15	23	26	110	4.29367e+09	1.27381	67	11.1647	1.11543	67	26.7148	0.895838	66	14.5774	469	51.3543	5.47803
Q9P287-3	Isoform 3 of BRCA2 and CDKN1A-interacting protein OS=Homo sapiens GN=BCCIP - [BCCIP_HUMAN]	11.1887	13.36	4	2	2	2	5.0102e+07	1.27363	2	14.351	1.11429	2	27.2271	1.11003	2	5.10462	292	33.4214	4.55127
P84090	Enhancer of rudimentary homolog OS=Homo sapiens GN=ERH PE=1 SV=1 - [ERH_HUMAN]	3.76937	10.58	1	1	1	1	9.87983e+07	1.27353	1		1.70174	1		0.726841	1		104	12.251	5.92236
Q32MZ4-4	Isoform 4 of Leucine-rich repeat flightless-interacting protein 1 OS=Homo sapiens GN=LRRFIP1 - [LRRF1_HUMAN]	4.61667	2.19	4	1	1	1	2.99804e+07	1.27333	1		0.753332	1		0.665617	1		640	73.0159	5.94775
P16104	Histone H2AX OS=Homo sapiens GN=H2AFX PE=1 SV=2 - [H2AX_HUMAN]	457.352	16.08	3	2	3	106	7.58854e+09	1.27212	7	4.10337	0.839528	7	4.1754	0.508002	7	7.48654	143	15.1354	10.7407
E7ERU0	Dystonin OS=Homo sapiens GN=DST PE=1 SV=1 - [E7ERU0_HUMAN]	18.3399	1.12	11	2	5	5	1.54532e+07	1.27211	2	22.1503	1.65547	2	34.7569	0.784649	2	18.3836	5375	615.272	5.74463
Q8WVM0	Dimethyladenosine transferase 1, mitochondrial OS=Homo sapiens GN=TFB1M PE=1 SV=1 - [TFB1M_HUMAN]	4.65699	4.34	1	1	1	1	7.60475e+06	1.27194	1		1.05766	1		1.06657	1		346	39.518	9.26123
O60238-2	Isoform 2 of BCL2/adenovirus E1B 19 kDa protein-interacting protein 3-like OS=Homo sapiens GN=BNIP3L - [BNI3L_HUMAN]	3.21346	6.15	6	1	1	1	1.52206e+07	1.27192	1		0.379138	1		0.967486	1		179	19.5465	6.44287
Q969G5	Protein kinase C delta-binding protein OS=Homo sapiens GN=PRKCDBP PE=1 SV=3 - [PRDBP_HUMAN]	15.7037	13.03	2	2	2	4	5.97221e+07	1.27161	4	15.3547	0.765885	4	18.3219	0.722322	4	3.98438	261	27.6845	6.43018
D6RDB2	GTP-binding protein SAR1b OS=Homo sapiens GN=SAR1B PE=1 SV=1 - [D6RDB2_HUMAN]	19.9343	21.53	7	1	2	5	1.07204e+08	1.27021	1		0.693	1		1.02237	1		144	16.4135	8.70459
O43181	NADH dehydrogenase [ubiquinone] iron-sulfur protein 4, mitochondrial OS=Homo sapiens GN=NDUFS4 PE=1 SV=1 - [NDUS4_HUMAN]	23.4561	14.29	2	2	2	5	7.35483e+07	1.26991	5	17.0165	0.892102	5	8.55423	0.598923	5	15.1027	175	20.0954	10.3013
P78504-2	Isoform 2 of Protein jagged-1 OS=Homo sapiens GN=JAG1 - [JAG1_HUMAN]	3.08743	1.04	2	1	1	1	5.755e+06	1.26983	1		1.25092	1		0.884293	1		1059	116.5	5.73193
P67775-2	Isoform 2 of Serine/threonine-protein phosphatase 2A catalytic subunit alpha isoform OS=Homo sapiens GN=PPP2CA - [PP2AA_HUMAN]	11.664	15.29	12	3	3	3	3.78726e+07	1.26976	3	9.7819	1.00516	3	13.6647	0.985005	3	15.8581	255	29.7157	5.80811
Q86UY0	Protein BLOC1S5-TXNDC5 OS=Homo sapiens GN=TXNDC5 PE=1 SV=1 - [Q86UY0_HUMAN]	53.8437	41.39	3	9	9	12	1.32991e+08	1.26973	12	16.9623	1.01166	12	17.2413	0.627936	12	12.4524	360	40.3439	5.8335
E5RK62	SPARC (Fragment) OS=Homo sapiens GN=SPARC PE=1 SV=1 - [E5RK62_HUMAN]	3.30261	8.7	3	1	1	1	6.06133e+06	1.26926	1		1.33103	1		0.626402	1		115	13.3706	7.25439
Q96CS2	HAUS augmin-like complex subunit 1 OS=Homo sapiens GN=HAUS1 PE=1 SV=1 - [HAUS1_HUMAN]	11.4516	16.91	8	3	3	3	1.06878e+07	1.2691	3	24.8457	1.33427	3	12.7502	0.682791	3	18.0901	278	31.8436	5.52881
P06733	Alpha-enolase OS=Homo sapiens GN=ENO1 PE=1 SV=2 - [ENOA_HUMAN]	193.389	56.91	9	17	17	45	5.57966e+08	1.26814	41	15.6345	0.90221	41	12.7395	0.809507	41	14.7894	434	47.1393	7.38623
Q8WVV4	Protein POF1B OS=Homo sapiens GN=POF1B PE=1 SV=3 - [POF1B_HUMAN]	34.0027	14.26	3	7	7	8	5.25085e+07	1.26804	8	11.0351	1.09094	8	23.4423	0.684426	8	17.8191	589	68.0224	6.31592
Q9Y266	Nuclear migration protein nudC OS=Homo sapiens GN=NUDC PE=1 SV=1 - [NUDC_HUMAN]	66.457	27.49	4	8	9	20	1.5223e+09	1.26761	17	5.9036	0.948582	17	48.2	0.752029	17	26.5614	331	38.2191	5.37646
Q15006	ER membrane protein complex subunit 2 OS=Homo sapiens GN=EMC2 PE=1 SV=1 - [EMC2_HUMAN]	3.57302	2.36	1	1	1	1	72566373	1.26746	1		0.677387	1		1.07722	1		297	34.8114	6.56592
H0YAG8	Alcohol dehydrogenase class-3 (Fragment) OS=Homo sapiens GN=ADH5 PE=1 SV=1 - [H0YAG8_HUMAN]	3.3074	3.05	2	1	1	1	8.98995e+06	1.26735	1		1.03011	1		1.10122	1		262	27.529	6.20166
C9J4K0	Ashwin OS=Homo sapiens GN=C2orf49 PE=1 SV=1 - [C9J4K0_HUMAN]	9.66651	24.74	3	2	2	2	7.70809e+06	1.26664	2	2.84188	1.20736	2	22.5502	0.756398	2	0.789866	190	21.3433	9.67139
H7C4P8	Ubinuclein-2 (Fragment) OS=Homo sapiens GN=UBN2 PE=1 SV=1 - [H7C4P8_HUMAN]	6.59164	5.86	4	2	2	2	8.29421e+06	1.26639	2	16.2529	0.997633	2	14.2477	0.719939	2	22.4179	444	50.5921	7.44482
D6RA57	Translation machinery-associated protein 16 OS=Homo sapiens GN=TMA16 PE=1 SV=1 - [D6RA57_HUMAN]	7.7092	22.22	5	2	2	2	5.34472e+06	1.266	2	11.0034	1.04388	2	17.2066	1.03643	2	7.88448	144	17.1451	9.96436
E9PL74	Pleckstrin homology domain-containing family A member 7 (Fragment) OS=Homo sapiens GN=PLEKHA7 PE=1 SV=5 - [E9PL74_HUMAN]	3.16482	4.58	6	1	1	1	9.87311e+06	1.26452	1		1.05357	1		0.563651	1		153	18.3534	5.22412
E7EX40	Rab11 family-interacting protein 1 OS=Homo sapiens GN=RAB11FIP1 PE=1 SV=1 - [E7EX40_HUMAN]	21.3925	10.58	5	3	4	6	1.89713e+07	1.26421	3	12.157	1.0496	3	25.2012	0.658099	3	11.4797	501	54.799	9.01221
P34932	Heat shock 70 kDa protein 4 OS=Homo sapiens GN=HSPA4 PE=1 SV=4 - [HSP74_HUMAN]	140.937	40.48	4	23	25	35	1.83309e+08	1.26386	31	14.0041	1.1875	31	38.6994	0.932202	31	22.7491	840	94.2712	5.18604
E7EQD7	Disks large homolog 1 OS=Homo sapiens GN=DLG1 PE=1 SV=1 - [E7EQD7_HUMAN]	6.48457	2.89	13	2	2	2	1.72046e+07	1.26332	2	1.5927	1.02796	2	14.72	0.770416	2	22.1965	658	71.8127	5.38916
F5H7I4	GA-binding protein subunit beta-1 OS=Homo sapiens GN=GABPB1 PE=1 SV=1 - [F5H7I4_HUMAN]	3.08726	3.13	6	1	1	1	3.1472e+07	1.26324	1		1.21156	1		0.573275	1		319	34.1753	4.62744
Q86WC4	Osteopetrosis-associated transmembrane protein 1 OS=Homo sapiens GN=OSTM1 PE=1 SV=1 - [OSTM1_HUMAN]	3.11431	4.49	1	1	1	1	1.10733e+07	1.26304	1		0.825998	1		0.653028	1		334	37.2326	6.01123
C9JCN8	Fos-related antigen 2 (Fragment) OS=Homo sapiens GN=FOSL2 PE=1 SV=1 - [C9JCN8_HUMAN]	6.58442	9.41	4	2	2	2	1.73464e+07	1.26262	2	15.059	0.670854	2	37.0542	0.698774	2	6.85631	202	22.2405	8.77783
Q9Y639-3	Isoform 3 of Neuroplastin OS=Homo sapiens GN=NPTN - [NPTN_HUMAN]	26.3502	19.42	7	5	5	7	1.93857e+08	1.26238	7	7.32479	1.10059	7	11.519	0.725529	7	17.3777	278	30.8157	7.84033
P62753	40S ribosomal protein S6 OS=Homo sapiens GN=RPS6 PE=1 SV=1 - [RS6_HUMAN]	96.6222	34.54	3	9	9	23	1.28342e+09	1.26204	23	15.9016	0.96462	23	24.7111	0.710821	23	10.8908	249	28.663	10.8433
P49023-2	Isoform Alpha of Paxillin OS=Homo sapiens GN=PXN - [PAXI_HUMAN]	12.0437	8.62	7	3	3	3	2.19845e+07	1.26202	3	3.47146	0.647539	3	26.2933	0.775236	3	2.55652	557	60.9273	6.354
E9PH64	NADH dehydrogenase [ubiquinone] 1 beta subcomplex subunit 9 OS=Homo sapiens GN=NDUFB9 PE=1 SV=1 - [E9PH64_HUMAN]	14.3279	20.83	4	2	2	3	7.31963e+07	1.26167	3	0.494247	1.38195	3	3.74392	0.807342	3	3.60194	168	20.3702	7.88428
P49589-2	Isoform 2 of Cysteine--tRNA ligase, cytoplasmic OS=Homo sapiens GN=CARS - [SYCC_HUMAN]	18.2316	6.34	4	3	3	4	2.05525e+07	1.26138	4	16.6243	1.17801	4	17.4817	1.09512	4	5.52318	726	82.7939	7.02002
Q8IVT2	Mitotic interactor and substrate of PLK1 OS=Homo sapiens GN=MISP PE=1 SV=1 - [MISP_HUMAN]	57.807	27.98	1	9	9	13	1.89128e+08	1.26126	13	30.0551	1.13731	13	15.3381	0.658461	13	21.653	679	75.311	6.82959
P19474-2	Isoform 2 of E3 ubiquitin-protein ligase TRIM21 OS=Homo sapiens GN=TRIM21 - [RO52_HUMAN]	3.12281	2.26	2	1	1	1	1.28319e+07	1.26118	1		1.28538	1		0.966305	1		398	45.0284	6.69775
Q10713	Mitochondrial-processing peptidase subunit alpha OS=Homo sapiens GN=PMPCA PE=1 SV=2 - [MPPA_HUMAN]	3.26983	2.1	1	1	1	1	3.30166e+07	1.2602	1		0.69336	1		1.15635	1		525	58.2156	6.91748
Q9NPJ6-2	Isoform 2 of Mediator of RNA polymerase II transcription subunit 4 OS=Homo sapiens GN=MED4 - [MED4_HUMAN]	4.39684	6.25	3	1	1	1	1.35669e+07	1.25986	1		1.18039	1		0.856317	1		224	24.9314	5.23682
H0YKT4	Signal peptidase complex catalytic subunit SEC11A OS=Homo sapiens GN=SEC11A PE=1 SV=1 - [H0YKT4_HUMAN]	4.82879	9.3	5	1	1	1	4.66161e+07	1.25945	1		0.20181	1		1.17708	1		129	14.883	9.70068
Q04917	14-3-3 protein eta OS=Homo sapiens GN=YWHAH PE=1 SV=4 - [1433F_HUMAN]	26.7653	21.95	5	2	5	7	2.48661e+08	1.25904	2	10.2362	1.07903	2	20.2166	0.970496	2	51.5267	246	28.201	4.84326
I3L112	Diacylglycerol kinase (Fragment) OS=Homo sapiens GN=DGKE PE=1 SV=1 - [I3L112_HUMAN]	3.20319	2.85	2	1	1	1	2.18501e+06	1.25868	1		1.90221	1		1.33825	1		456	51.1777	7.95752
Q13283	Ras GTPase-activating protein-binding protein 1 OS=Homo sapiens GN=G3BP1 PE=1 SV=1 - [G3BP1_HUMAN]	274.173	38.63	8	11	11	57	6.8063e+08	1.2584	55	18.0363	0.807857	54	26.1355	0.641509	54	20.7697	466	52.1321	5.51611
V9GYD0	Protein ARL2-SNX15 OS=Homo sapiens GN=ARL2-SNX15 PE=4 SV=1 - [V9GYD0_HUMAN]	9.91015	18.58	3	2	2	3	1.33535e+07	1.2582	3	13.7323	1.2537	3	32.3103	1.42214	3	18.6991	113	13.1679	8.68994
I3L521	Uncharacterized protein (Fragment) OS=Homo sapiens PE=4 SV=1 - [I3L521_HUMAN]	13.9225	18.92	7	2	2	3	4.15069e+07	1.25807	3	15.3492	0.948591	3	13.4345	0.701365	3	6.9352	148	16.5365	9.43701
A0A087WTT1	Polyadenylate-binding protein OS=Homo sapiens GN=PABPC1 PE=1 SV=1 - [A0A087WTT1_HUMAN]	206.299	33.52	21	5	17	50	9.07896e+08	1.25802	14	10.1373	0.757168	14	20.7792	0.763293	14	12.1115	522	58.4988	9.26123
P11142	Heat shock cognate 71 kDa protein OS=Homo sapiens GN=HSPA8 PE=1 SV=1 - [HSP7C_HUMAN]	843.981	57.28	15	24	36	207	5.52681e+09	1.25765	150	15.1559	0.777356	150	49.094	0.694619	149	28.6539	646	70.8542	5.51611
Q16540	39S ribosomal protein L23, mitochondrial OS=Homo sapiens GN=MRPL23 PE=1 SV=1 - [RM23_HUMAN]	22.1862	17.65	5	3	3	5	6.3763e+07	1.25758	5	4.89925	0.76191	5	34.7207	0.789966	5	21.4403	153	17.7701	9.68604
Q9H4M9	EH domain-containing protein 1 OS=Homo sapiens GN=EHD1 PE=1 SV=2 - [EHD1_HUMAN]	73.8021	26.03	10	10	11	17	1.21658e+08	1.25754	16	17.7247	1.22884	16	29.6684	0.781974	16	11.8828	534	60.5887	6.82959
H0YLA2	Signal recognition particle 14 kDa protein OS=Homo sapiens GN=SRP14 PE=1 SV=1 - [H0YLA2_HUMAN]	10.23	16.52	2	3	3	3	1.24919e+08	1.2573	3	8.01178	0.800261	3	1.3974	0.885546	3	5.25322	115	13.0498	9.56885
P53396-2	Isoform 2 of ATP-citrate synthase OS=Homo sapiens GN=ACLY - [ACLY_HUMAN]	183.855	36.3	3	1	25	44	2.5499e+08	1.25697	1		0.492563	1		1.03402	1		1091	119.695	7.32764
Q9ULC4	Malignant T-cell-amplified sequence 1 OS=Homo sapiens GN=MCTS1 PE=1 SV=1 - [MCTS1_HUMAN]	20.2145	37.02	3	5	5	5	2.01179e+07	1.25675	5	5.02693	0.822194	5	26.5981	1.07337	5	7.63678	181	20.5418	8.82178
P55769	NHP2-like protein 1 OS=Homo sapiens GN=NHP2L1 PE=1 SV=3 - [NH2L1_HUMAN]	34.6031	50	2	5	5	8	2.12609e+08	1.25672	8	4.25904	0.951508	8	63.2449	1.05848	8	11.5753	128	14.1646	8.45557
Q7Z417	Nuclear fragile X mental retardation-interacting protein 2 OS=Homo sapiens GN=NUFIP2 PE=1 SV=1 - [NUFP2_HUMAN]	43.5035	14.68	2	8	8	10	1.1804e+08	1.25669	10	26.4255	0.825154	10	14.4057	0.681152	10	21.8133	695	76.0747	8.70459
Q7Z4G1	COMM domain-containing protein 6 OS=Homo sapiens GN=COMMD6 PE=1 SV=1 - [COMD6_HUMAN]	3.29493	10.59	3	1	1	1	1.61144e+07	1.25639	1		1.09224	1		0.774844	1		85	9.63178	5.99854
O14964-2	Isoform 2 of Hepatocyte growth factor-regulated tyrosine kinase substrate OS=Homo sapiens GN=HGS - [HGS_HUMAN]	29.1901	12.61	4	7	7	8	5.59485e+07	1.25632	8	21.0248	0.91251	8	18.5561	0.613873	8	17.9234	690	76.3276	5.85889
P12074	Cytochrome c oxidase subunit 6A1, mitochondrial OS=Homo sapiens GN=COX6A1 PE=1 SV=4 - [CX6A1_HUMAN]	10.6042	26.61	1	1	1	2	3.43311e+08	1.25612	2	1.3301	1.1413	2	3.96556	0.779639	2	8.99758	109	12.1471	9.31982
P51513-5	Isoform 5 of RNA-binding protein Nova-1 OS=Homo sapiens GN=NOVA1 - [NOVA1_HUMAN]	6.72363	5.8	11	2	2	2	6.3576e+06	1.25586	2	20.0661	0.957649	2	6.93893	0.650123	2	17.0597	483	49.2227	8.52881
P14625	Endoplasmin OS=Homo sapiens GN=HSP90B1 PE=1 SV=1 - [ENPL_HUMAN]	308.65	45.7	5	31	33	75	2.21e+09	1.25577	64	18.7088	1.42004	64	74.0847	0.815485	63	24.5012	803	92.4113	4.84326
Q9ULX6-2	Isoform 2 of A-kinase anchor protein 8-like OS=Homo sapiens GN=AKAP8L - [AKP8L_HUMAN]	7.20824	6.15	2	2	2	2	5.46121e+07	1.25527	2	18.8746	0.63413	2	83.0574	0.915805	2	81.5423	585	65.1889	5.09717
Q9NV35	Probable 8-oxo-dGTP diphosphatase NUDT15 OS=Homo sapiens GN=NUDT15 PE=1 SV=1 - [NUD15_HUMAN]	3.23973	8.54	1	1	1	1	3.60263e+06	1.25503	1		0.733901	1		0.805722	1		164	18.5972	6.13818
O15235	28S ribosomal protein S12, mitochondrial OS=Homo sapiens GN=MRPS12 PE=1 SV=1 - [RT12_HUMAN]	7.6681	23.91	1	2	2	2	2.91826e+07	1.25462	2	0.0807786	1.23235	2	46.7911	0.820267	2	7.31223	138	15.163	10.2866
R4GNH2	F-box only protein 2 (Fragment) OS=Homo sapiens GN=FBXO2 PE=1 SV=1 - [R4GNH2_HUMAN]	3.52055	10	2	1	1	1	5.7472e+06	1.25407	1		0.997283	1		0.91287	1		120	12.8064	4.01807
Q4G0J3	La-related protein 7 OS=Homo sapiens GN=LARP7 PE=1 SV=1 - [LARP7_HUMAN]	19.0482	10.48	9	5	5	5	5.48565e+07	1.25404	5	5.91826	1.09492	5	9.34154	0.86955	5	13.8921	582	66.8574	9.5542
H0Y9E6	Centromere protein H (Fragment) OS=Homo sapiens GN=CENPH PE=1 SV=1 - [H0Y9E6_HUMAN]	3.23645	3.74	3	1	1	1	8.881e+06	1.25384	1		0.473738	1		0.694504	1		187	22.0968	8.70459
P21980	Protein-glutamine gamma-glutamyltransferase 2 OS=Homo sapiens GN=TGM2 PE=1 SV=2 - [TGM2_HUMAN]	36.2361	8.59	2	5	5	9	7.09846e+07	1.25372	9	7.65972	1.09591	9	11.5615	1.1368	9	18.2428	687	77.2797	5.22412
P19387	DNA-directed RNA polymerase II subunit RPB3 OS=Homo sapiens GN=POLR2C PE=1 SV=2 - [RPB3_HUMAN]	25.9695	29.45	2	5	5	6	2.29391e+07	1.25369	6	14.842	1.37079	6	21.5468	0.94118	6	28.4754	275	31.4217	4.91943
Q9HC84	Mucin-5B OS=Homo sapiens GN=MUC5B PE=1 SV=3 - [MUC5B_HUMAN]	3.06707	0.62	1	1	1	1	6.47557e+06	1.25366	1		1.14691	1		1.09128	1		5762	595.96	6.63916
C9JA69	HMG box transcription factor BBX OS=Homo sapiens GN=BBX PE=1 SV=1 - [C9JA69_HUMAN]	3.53577	1.57	3	1	1	1	1.77842e+07	1.25297	1		1.06267	1		0.663316	1		891	99.267	8.55811
P98175-4	Isoform 4 of RNA-binding protein 10 OS=Homo sapiens GN=RBM10 - [RBM10_HUMAN]	22.7083	6.34	6	5	5	6	5.6733e+07	1.25275	6	9.36611	0.897604	6	25.5053	0.67776	6	37.1573	852	94.3122	6.72705
Q9UKD2	mRNA turnover protein 4 homolog OS=Homo sapiens GN=MRTO4 PE=1 SV=2 - [MRT4_HUMAN]	31.3054	27.62	1	6	6	8	5.72873e+07	1.25256	8	35.922	1.15047	8	12.6181	1.04832	8	7.7545	239	27.5429	8.29443
P13674	Prolyl 4-hydroxylase subunit alpha-1 OS=Homo sapiens GN=P4HA1 PE=1 SV=2 - [P4HA1_HUMAN]	80.429	36.14	3	15	15	20	8.41303e+07	1.25197	19	11.5982	1.34217	19	26.2301	0.667436	19	19.6051	534	61.011	6.01123
P62987	Ubiquitin-60S ribosomal protein L40 OS=Homo sapiens GN=UBA52 PE=1 SV=2 - [RL40_HUMAN]	57.3466	41.41	23	1	6	17	1.24924e+09	1.25144	2	0.196227	1.44701	2	7.43619	0.717881	2	10.211	128	14.719	9.83252
Q96AG4	Leucine-rich repeat-containing protein 59 OS=Homo sapiens GN=LRRC59 PE=1 SV=1 - [LRC59_HUMAN]	145.089	48.86	2	13	13	40	3.58719e+09	1.25136	35	20.2401	0.929527	35	11.9077	0.732717	35	18.5907	307	34.9089	9.56885
A0A087WUA5	EH domain-containing protein 4 OS=Homo sapiens GN=EHD4 PE=1 SV=1 - [A0A087WUA5_HUMAN]	36.8122	14.63	2	5	5	9	3.53011e+07	1.25095	9	8.89743	1.41431	9	7.27669	0.848777	9	13.3253	540	61.0747	8.26514
G3V1N2	HCG1745306, isoform CRA_a OS=Homo sapiens GN=HBA2 PE=1 SV=1 - [G3V1N2_HUMAN]	18.3291	14.55	2	1	1	4	1.67564e+08	1.25079	4	18.513	0.999827	4	0.806819	0.889824	4	5.97487	110	11.9402	8.76318
K7EQ02	DAZ-associated protein 1 (Fragment) OS=Homo sapiens GN=DAZAP1 PE=1 SV=2 - [K7EQ02_HUMAN]	57.5777	29.05	5	8	8	15	2.33996e+08	1.25078	13	17.4986	0.718984	13	57.1131	0.733351	13	13.3246	327	34.9981	7.85498
H7C5M9	Programmed cell death protein 10 (Fragment) OS=Homo sapiens GN=PDCD10 PE=1 SV=1 - [H7C5M9_HUMAN]	16.5321	20.49	8	3	3	4	3.17404e+07	1.25073	4	12.3594	0.834754	4	63.4925	0.663233	4	5.49136	122	14.2185	6.17627
P06576	ATP synthase subunit beta, mitochondrial OS=Homo sapiens GN=ATP5B PE=1 SV=3 - [ATPB_HUMAN]	328.535	71.08	5	24	24	74	1238358950	1.25038	67	16.9125	0.47625	67	69.8965	0.817508	67	21.5883	529	56.5246	5.40186
Q9UHB6	LIM domain and actin-binding protein 1 OS=Homo sapiens GN=LIMA1 PE=1 SV=1 - [LIMA1_HUMAN]	10.5185	4.08	10	2	2	3	9.87212e+06	1.25023	3	7.77681	1.01679	3	9.80342	0.778003	3	2.76298	759	85.1734	6.84424
E9PP15	Low-density lipoprotein receptor-related protein 8 OS=Homo sapiens GN=LRP8 PE=1 SV=1 - [E9PP15_HUMAN]	4.29024	4.6	6	1	1	1	9.68654e+06	1.24995	1		1.04462	1		0.895556	1		457	50.8814	6.21436
C9JQV0	Uncharacterized protein C7orf50 (Fragment) OS=Homo sapiens GN=C7orf50 PE=1 SV=1 - [C9JQV0_HUMAN]	7.10034	10.42	4	2	2	2	1.94804e+07	1.24992	2	59.4514	0.985948	2	14.0779	0.877822	2	44.125	192	21.8697	9.64209
R4GN94	Ankyrin repeat and SOCS box protein 9 (Fragment) OS=Homo sapiens GN=ASB9 PE=1 SV=1 - [R4GN94_HUMAN]	5.07892	8.06	4	1	1	1	3.842e+07	1.24982	1		0.644022	1		0.598268	1		211	22.6413	6.7124
Q9Y446	Plakophilin-3 OS=Homo sapiens GN=PKP3 PE=1 SV=1 - [PKP3_HUMAN]	14.8801	2.76	2	2	2	4	1.132e+07	1.24935	4	16.7555	1.18696	4	7.12513	0.863049	4	31.3771	797	87.029	9.31982
Q9UI09	NADH dehydrogenase [ubiquinone] 1 alpha subcomplex subunit 12 OS=Homo sapiens GN=NDUFA12 PE=1 SV=1 - [NDUAC_HUMAN]	38.363	40	5	6	6	9	1.48099e+08	1.24917	9	21.4015	0.975882	9	21.9613	0.694195	9	30.3556	145	17.1036	9.62744
H0Y6T0	Nuclear receptor coactivator 7 (Fragment) OS=Homo sapiens GN=NCOA7 PE=1 SV=1 - [H0Y6T0_HUMAN]	3.26086	7.34	6	1	1	1	7.67378e+06	1.24896	1		1.30748	1		0.906748	1		177	20.6713	7.15186
Q9NTZ6	RNA-binding protein 12 OS=Homo sapiens GN=RBM12 PE=1 SV=1 - [RBM12_HUMAN]	27.8698	6.97	1	6	6	7	6.83373e+07	1.24873	7	10.2548	1.09141	7	54.5229	0.75135	7	19.5533	932	97.3334	8.63135
P22392-2	Isoform 3 of Nucleoside diphosphate kinase B OS=Homo sapiens GN=NME2 - [NDKB_HUMAN]	62.2104	61.05	11	10	10	17	4.16188e+08	1.24861	17	23.7674	0.466379	17	144.166	0.692873	17	10.8768	267	30.1176	8.92432
Q9NQS1	Cell death regulator Aven OS=Homo sapiens GN=AVEN PE=1 SV=1 - [AVEN_HUMAN]	30.0453	20.99	2	5	5	7	3.26576e+07	1.24769	7	16.0087	1.13722	7	12.8046	0.614789	7	25.1184	362	38.4829	4.98291
O75152	Zinc finger CCCH domain-containing protein 11A OS=Homo sapiens GN=ZC3H11A PE=1 SV=3 - [ZC11A_HUMAN]	17.9814	5.56	3	4	4	5	2.02431e+07	1.24756	5	2.80324	1.0826	5	13.1113	0.833509	5	5.22953	810	89.076	8.36768
H7BZ20	Thymidylate kinase (Fragment) OS=Homo sapiens GN=DTYMK PE=1 SV=1 - [H7BZ20_HUMAN]	14.8916	21.35	6	3	3	4	1.25914e+07	1.24679	4	4.83493	1.59842	4	11.451	1.03508	4	20.4525	192	21.7521	8.17725
C9IZF4	HCG14948, isoform CRA_a OS=Homo sapiens GN=PPP4R2 PE=1 SV=1 - [C9IZF4_HUMAN]	5.0464	21.74	5	1	1	1	6.18822e+07	1.24665	1		1.4276	1		0.712081	1		69	7.84814	8.32373
Q15059-2	Isoform 2 of Bromodomain-containing protein 3 OS=Homo sapiens GN=BRD3 - [BRD3_HUMAN]	18.9415	8.99	3	3	4	5	2.50865e+08	1.24644	3	14.3427	0.973571	3	32.4714	0.91456	3	12.1359	556	60.9036	9.39307
O14835	Dim1p homolog OS=Homo sapiens GN=TXNL4A PE=1 SV=1 - [O14835_HUMAN]	8.80769	19.78	3	1	1	2	1.56763e+07	1.24583	2	14.8961	1.03504	2	5.66389	0.757375	2	9.54529	91	10.9092	4.95752
Q5T653	39S ribosomal protein L2, mitochondrial OS=Homo sapiens GN=MRPL2 PE=1 SV=2 - [RM02_HUMAN]	15.0963	7.21	2	3	3	4	1.14351e+07	1.24578	4	17.8977	0.848916	4	35.3187	0.513688	4	17.1476	305	33.2797	11.2974
H7BYF4	UBX domain-containing protein 7 (Fragment) OS=Homo sapiens GN=UBXN7 PE=1 SV=1 - [H7BYF4_HUMAN]	5.75179	14.4	2	1	1	1	4.06805e+07	1.24573	1		1.01263	1		0.860301	1		125	13.2426	4.90674
Q06210-2	Isoform 2 of Glutamine--fructose-6-phosphate aminotransferase [isomerizing] 1 OS=Homo sapiens GN=GFPT1 - [GFPT1_HUMAN]	31.9801	12.04	2	7	7	9	6.18622e+07	1.24536	8	14.8122	1	8	7.16291	1.07156	8	12.7905	681	76.7103	6.84424
H0YMH8	Tetraspanin-3 OS=Homo sapiens GN=TSPAN3 PE=1 SV=1 - [H0YMH8_HUMAN]	3.14869	35.56	5	1	1	1	1.08448e+07	1.24535	1		1.30313	1		0.995185	1		45	4.92453	7.88428
Q9P2B4	CTTNBP2 N-terminal-like protein OS=Homo sapiens GN=CTTNBP2NL PE=1 SV=2 - [CT2NL_HUMAN]	14.6477	10.49	2	4	4	4	1.20223e+07	1.24491	4	24.6035	0.974526	4	53.2142	0.411484	4	41.3698	639	70.1148	8.06006
P51809	Vesicle-associated membrane protein 7 OS=Homo sapiens GN=VAMP7 PE=1 SV=3 - [VAMP7_HUMAN]	7.51617	12.27	4	2	2	2	1.00409e+07	1.24422	2	10.7812	0.939501	2	17.14	2.20222	2	17.0494	220	24.919	8.60205
K7EMZ9	Protein LSM14 homolog A (Fragment) OS=Homo sapiens GN=LSM14A PE=1 SV=2 - [K7EMZ9_HUMAN]	11.5021	16.24	5	3	3	3	6.31957e+07	1.24352	3	37.3169	0.866172	3	25.7778	0.588916	3	18.063	314	34.4669	5.51611
K7EKV4	Vacuolar protein-sorting-associated protein 25 (Fragment) OS=Homo sapiens GN=VPS25 PE=1 SV=1 - [K7EKV4_HUMAN]	15.1965	24.32	3	4	4	4	3.48651e+07	1.24311	4	11.1921	1.43988	4	79.4087	0.566064	4	16.6065	111	12.8258	8.93896
F8VSL3	Nuclear transcription factor Y subunit beta (Fragment) OS=Homo sapiens GN=NFYB PE=1 SV=1 - [F8VSL3_HUMAN]	11.7619	29.01	2	2	2	2	4.39582e+07	1.24274	2	18.569	0.929708	2	29.9946	0.670557	1		131	14.5388	4.62744
Q9NYB0	Telomeric repeat-binding factor 2-interacting protein 1 OS=Homo sapiens GN=TERF2IP PE=1 SV=1 - [TE2IP_HUMAN]	4.58234	4.01	1	1	1	1	1.26737e+07	1.2426	1		0.966264	1		0.53089	1		399	44.2328	4.729
P12955-3	Isoform 3 of Xaa-Pro dipeptidase OS=Homo sapiens GN=PEPD - [PEPD_HUMAN]	3.59778	2.1	3	1	1	1	1.15294e+07	1.24247	1		0.855269	1		0.96864	1		429	47.2304	6.07471
F8W7Q4	Protein FAM162A OS=Homo sapiens GN=FAM162A PE=1 SV=1 - [F8W7Q4_HUMAN]	3.44204	10.42	2	1	1	1	1.79077e+08	1.24238	1		0.751813	1		1.1799	1		144	16.5047	9.77393
Q96HE7	ERO1-like protein alpha OS=Homo sapiens GN=ERO1L PE=1 SV=2 - [ERO1A_HUMAN]	11.1387	5.98	5	2	2	3	1.76731e+07	1.24143	3	20.3929	0.613958	3	37.7205	0.91531	3	27.8365	468	54.3581	5.68115
O43390-2	Isoform 2 of Heterogeneous nuclear ribonucleoprotein R OS=Homo sapiens GN=HNRNPR - [HNRPR_HUMAN]	136.213	33.02	5	11	17	33	8.39393e+08	1.241	22	8.06789	0.914688	22	12.8347	0.867088	22	17.9019	636	71.1704	8.1333
Q13751	Laminin subunit beta-3 OS=Homo sapiens GN=LAMB3 PE=1 SV=1 - [LAMB3_HUMAN]	3.13262	1.62	1	1	1	1	1.1865e+06	1.24086	1		0.559865	1		1.03008	1		1172	129.489	7.21045
Q16836	Hydroxyacyl-coenzyme A dehydrogenase, mitochondrial OS=Homo sapiens GN=HADH PE=1 SV=3 - [HCDH_HUMAN]	3.99518	9.55	5	1	1	1	9.28954e+06	1.23982	1		1.40272	1		0.555643	1		314	34.2719	8.85107
P62166	Neuronal calcium sensor 1 OS=Homo sapiens GN=NCS1 PE=1 SV=2 - [NCS1_HUMAN]	26.3256	37.37	2	6	6	7	4.79586e+07	1.23979	7	22.9676	1.38623	7	13.5506	0.490182	7	17.3087	190	21.8649	4.83057
Q9H497-3	Isoform 3 of Torsin-3A OS=Homo sapiens GN=TOR3A - [TOR3A_HUMAN]	8.67546	17.13	4	2	2	2	1.01057e+07	1.23947	2	25.6083	1.14151	2	15.6898	1.22215	2	35.9912	181	21.1669	5.38916
K7ES95	Protein LZIC (Fragment) OS=Homo sapiens GN=LZIC PE=1 SV=1 - [K7ES95_HUMAN]	4.10786	13.02	3	1	1	1	2.11251e+06	1.23942	1		1.07766	1		0.431974	1		169	19.0579	5.16064
F8WAG2	Serine/threonine-protein kinase Nek7 (Fragment) OS=Homo sapiens GN=NEK7 PE=1 SV=1 - [F8WAG2_HUMAN]	3.14349	15.85	3	1	1	1	867370	1.23905	1		0.896201	1		1.05902	1		82	9.19269	8.48486
Q9ULW3	Activator of basal transcription 1 OS=Homo sapiens GN=ABT1 PE=1 SV=1 - [ABT1_HUMAN]	3.0386	2.94	1	1	1	1	22863036	1.23787	1		1.03006	1		0.675979	1		272	31.06	9.87646
E9PIC2	Syntaxin-17 OS=Homo sapiens GN=STX17 PE=1 SV=1 - [E9PIC2_HUMAN]	6.5334	12.06	5	2	2	2	2.07095e+07	1.23757	2	2.29269	1.08006	2	6.45077	0.713972	2	12.6442	141	16.654	8.00146
E7EPJ2	Intersectin-2 (Fragment) OS=Homo sapiens GN=ITSN2 PE=1 SV=1 - [E7EPJ2_HUMAN]	6.8076	2.79	22	2	2	2	3.74461e+07	1.23739	2	8.29287	0.879848	2	19.4186	0.640642	2	2.74205	609	68.9246	9.34912
M0QYV1	BRISC and BRCA1-A complex member 1 (Fragment) OS=Homo sapiens GN=BABAM1 PE=1 SV=1 - [M0QYV1_HUMAN]	3.58222	9.28	10	1	1	1	2.61494e+07	1.23729	1		1.16259	1		0.873684	1		97	10.6454	8.86572
G3V576	Heterogeneous nuclear ribonucleoproteins C1/C2 OS=Homo sapiens GN=HNRNPC PE=1 SV=1 - [G3V576_HUMAN]	245.236	38.53	23	10	10	61	2.92699e+09	1.23548	60	11.0613	0.582867	60	70.9404	0.690293	60	12.1904	231	25.2411	9.81787
Q5JUX0	Spindlin-3 OS=Homo sapiens GN=SPIN3 PE=1 SV=1 - [SPIN3_HUMAN]	4.50459	6.59	2	1	1	1	1.31945e+07	1.23488	1		0.990254	1		0.515391	1		258	29.1887	6.80029
A0A0C4DH76	OTU domain-containing protein 6B OS=Homo sapiens GN=OTUD6B PE=1 SV=1 - [A0A0C4DH76_HUMAN]	8.65747	20.37	3	1	1	2	1.69263e+07	1.23424	2	0.304119	1.1024	2	10.9619	0.935949	2	32.7661	108	12.7269	9.49561
H0YGN0	WASH complex subunit CCDC53 (Fragment) OS=Homo sapiens GN=CCDC53 PE=1 SV=1 - [H0YGN0_HUMAN]	11.5769	19.63	5	2	2	3	2.99225e+07	1.23411	3	5.06008	1.00172	3	2.69077	0.674071	3	17.0282	107	11.4077	4.2085
F5GXS8	Protein quaking (Fragment) OS=Homo sapiens GN=QKI PE=1 SV=1 - [F5GXS8_HUMAN]	12.7905	31.87	13	3	3	4	5.66946e+07	1.2337	3	7.94504	1.18111	3	13.9128	0.757992	3	2.85661	160	18.0044	8.07471
Q9Y4F5-3	Isoform 3 of Centrosomal protein of 170 kDa protein B OS=Homo sapiens GN=CEP170B - [C170B_HUMAN]	4.99061	1.45	4	1	1	1	2.14681e+06	1.23346	1		1.21955	1		0.821752	1		1519	163.528	6.97607
Q9NX14	NADH dehydrogenase [ubiquinone] 1 beta subcomplex subunit 11, mitochondrial OS=Homo sapiens GN=NDUFB11 PE=1 SV=1 - [NDUBB_HUMAN]	7.70939	7.19	2	1	1	2	142447590	1.23336	2	6.30056	1.39517	2	12.1951	1.11114	2	7.38853	153	17.3057	5.22412
Q9NY61	Protein AATF OS=Homo sapiens GN=AATF PE=1 SV=1 - [AATF_HUMAN]	48.842	19.29	3	8	8	11	5.27167e+07	1.23319	11	14.1255	1.1027	11	20.2175	0.699353	11	9.96431	560	63.0943	4.94482
P12270	Nucleoprotein TPR OS=Homo sapiens GN=TPR PE=1 SV=3 - [TPR_HUMAN]	58.7072	7.79	3	14	14	15	4.49903e+07	1.23281	15	9.99748	1.19492	15	19.3748	0.750713	15	22.4499	2363	267.131	5.021
O94916-2	Isoform A of Nuclear factor of activated T-cells 5 OS=Homo sapiens GN=NFAT5 - [NFAT5_HUMAN]	16.0777	2.61	5	3	3	4	1.14757e+07	1.23256	4	3.80793	0.914932	4	22.9146	0.743014	4	7.18217	1455	157.884	5.40186
Q9NQX3	Gephyrin OS=Homo sapiens GN=GPHN PE=1 SV=1 - [GEPH_HUMAN]	7.1908	3.8	7	2	2	2	1.0569e+07	1.23207	2	18.957	1.4018	2	28.2993	1.10733	2	6.72705	736	79.698	5.42725
Q9Y3A2	Probable U3 small nucleolar RNA-associated protein 11 OS=Homo sapiens GN=UTP11L PE=1 SV=2 - [UTP11_HUMAN]	35.4586	33.99	2	8	8	10	1.38392e+08	1.23129	10	8.79067	1.08951	10	9.81187	0.699256	10	13.4101	253	30.4277	10.1548
H3BM67	Nucleolar protein 3 (Fragment) OS=Homo sapiens GN=NOL3 PE=1 SV=5 - [H3BM67_HUMAN]	3.11486	13.67	7	1	1	1		1.23049	1		1.51257	1		0.420866	1		139	15.0125	5.04639
Q8TAE8	Growth arrest and DNA damage-inducible proteins-interacting protein 1 OS=Homo sapiens GN=GADD45GIP1 PE=1 SV=1 - [G45IP_HUMAN]	13.8223	20.72	1	3	3	4	4.17683e+07	1.2304	4	15.5825	1.16927	4	18.2845	0.658597	4	24.7788	222	25.3682	10.0229
H0YBU8	39S ribosomal protein L43, mitochondrial (Fragment) OS=Homo sapiens GN=MRPL43 PE=1 SV=1 - [H0YBU8_HUMAN]	18.5795	14.86	9	2	2	5	4.32259e+07	1.23026	5	8.99322	1.18939	5	6.48405	0.712213	5	2.9485	148	16.6666	6.78564
Q9UFW8	CGG triplet repeat-binding protein 1 OS=Homo sapiens GN=CGGBP1 PE=1 SV=2 - [CGBP1_HUMAN]	7.73138	19.76	2	1	2	2	5.57461e+07	1.23021	1		1.14382	1		0.627204	1		167	18.8086	8.95361
Q9NXS2	Glutaminyl-peptide cyclotransferase-like protein OS=Homo sapiens GN=QPCTL PE=1 SV=2 - [QPCTL_HUMAN]	3.06356	2.88	1	1	1	1	1.3523e+07	1.22956	1		0.996666	1		0.927183	1		382	42.8971	9.81787
Q9H7X7-2	Isoform 2 of Intraflagellar transport protein 22 homolog OS=Homo sapiens GN=IFT22 - [IFT22_HUMAN]	15.1986	29.03	3	3	3	4	15990889	1.22951	4	4.37464	1.30201	4	5.68066	0.74119	4	8.63569	155	17.5296	5.5415
Q9P2B2	Prostaglandin F2 receptor negative regulator OS=Homo sapiens GN=PTGFRN PE=1 SV=2 - [FPRP_HUMAN]	7.06647	2.96	1	2	2	2	1.63006e+07	1.22896	2	34.2565	1.26711	2	11.4387	0.746203	2	20.0608	879	98.4946	6.60986
O15460-2	Isoform IIa of Prolyl 4-hydroxylase subunit alpha-2 OS=Homo sapiens GN=P4HA2 - [P4HA2_HUMAN]	20.7873	10.32	11	4	4	5	6.6946e+07	1.22848	5	8.12826	1.21991	5	11.101	0.762354	5	4.01205	533	60.5946	5.70654
Q9NP66	High mobility group protein 20A OS=Homo sapiens GN=HMG20A PE=1 SV=1 - [HM20A_HUMAN]	10.6008	8.07	5	2	2	3	1.89221e+07	1.22843	3	11.348	1.1231	3	30.8598	0.70339	3	23.3228	347	40.1191	6.49365
P09382	Galectin-1 OS=Homo sapiens GN=LGALS1 PE=1 SV=2 - [LEG1_HUMAN]	177.904	80.74	2	10	10	48	2.36389e+09	1.22799	43	17.3158	1.06674	43	34.1184	0.584145	43	34.4636	135	14.7062	5.50342
A6PVN8	Serine/threonine-protein phosphatase 2A activator (Fragment) OS=Homo sapiens GN=PPP2R4 PE=1 SV=1 - [A6PVN8_HUMAN]	3.11248	22.48	11	1	1	1	5.29463e+06	1.22793	1		1.12029	1		1.48124	1		129	14.4214	5.96045
P50395	Rab GDP dissociation inhibitor beta OS=Homo sapiens GN=GDI2 PE=1 SV=2 - [GDIB_HUMAN]	52.8581	26.29	9	7	10	14	9.06902e+07	1.22752	10	9.11586	1.20557	10	22.8918	1.14026	10	15.1818	445	50.6309	6.46826
Q9P031	Thyroid transcription factor 1-associated protein 26 OS=Homo sapiens GN=CCDC59 PE=1 SV=2 - [TAP26_HUMAN]	10.0372	17.43	2	3	3	3	1.44974e+07	1.22712	3	10.7576	1.17849	3	5.65297	0.79274	3	16.374	241	28.652	9.87646
P22694-10	Isoform 10 of cAMP-dependent protein kinase catalytic subunit beta OS=Homo sapiens GN=PRKACB - [KAPCB_HUMAN]	4.04611	2.8	14	1	1	1	3.13241e+07	1.22653	1		0.844085	1		1.20689	1		321	36.9558	8.1626
E9PES6	High mobility group protein B3 (Fragment) OS=Homo sapiens GN=HMGB3 PE=1 SV=1 - [E9PES6_HUMAN]	11.1653	10.46	4	1	1	3	2.18008e+08	1.2265	1		0.412927	1		0.686569	1		153	17.511	9.78857
Q9UNF0-2	Isoform 2 of Protein kinase C and casein kinase substrate in neurons protein 2 OS=Homo sapiens GN=PACSIN2 - [PACN2_HUMAN]	14.6185	9.66	4	4	4	4	4.03099e+07	1.22566	4	12.1823	1.07665	4	28.1043	0.910639	4	21.5283	445	51.321	5.38916
Q71RC2-3	Isoform 3 of La-related protein 4 OS=Homo sapiens GN=LARP4 - [LARP4_HUMAN]	36.3746	16.32	17	8	8	9	9.9934e+07	1.22538	9	13.4653	0.799885	9	38.6639	0.734187	9	10.4386	723	80.4178	6.60986
Q9H2W6	39S ribosomal protein L46, mitochondrial OS=Homo sapiens GN=MRPL46 PE=1 SV=1 - [RM46_HUMAN]	14.9448	13.26	1	3	3	4	5.12394e+07	1.22531	4	18.246	0.803417	4	4.6241	1.06863	4	2.15001	279	31.6854	7.04932
B4DE93	NADH dehydrogenase [ubiquinone] flavoprotein 1, mitochondrial OS=Homo sapiens GN=NDUFV1 PE=1 SV=1 - [B4DE93_HUMAN]	19.661	23.14	11	4	4	4	7.2518e+07	1.22504	4	2.26069	1.08591	4	23.4064	1.37555	4	7.33849	363	39.4367	6.45557
P22307-6	Isoform 6 of Non-specific lipid-transfer protein OS=Homo sapiens GN=SCP2 - [NLTP_HUMAN]	21.0921	25.71	7	4	4	6	8.74259e+07	1.22455	6	6.20186	1.15311	6	11.7665	1.00896	6	18.4878	140	15.0698	8.92432
H0YHD8	Cysteine-rich protein 2 (Fragment) OS=Homo sapiens GN=CRIP2 PE=1 SV=1 - [H0YHD8_HUMAN]	3.61091	6.73	2	1	1	1	6.6558e+07	1.22426	1		0.820404	1		0.566016	1		104	11.1513	8.38232
F5GWJ6	Probable peptide chain release factor C12orf65, mitochondrial (Fragment) OS=Homo sapiens GN=C12orf65 PE=1 SV=1 - [F5GWJ6_HUMAN]	3.38793	9.38	4	1	1	1	1.1073e+07	1.22392	1		1.11969	1		0.87452	1		96	10.3845	8.01611
O15127	Secretory carrier-associated membrane protein 2 OS=Homo sapiens GN=SCAMP2 PE=1 SV=2 - [SCAM2_HUMAN]	12.0162	10.33	5	2	2	2	7.19982e+07	1.22379	2	0.901737	1.71628	2	59.9621	1.08367	2	26.8065	329	36.6253	6.1001
P48960-2	Isoform 2 of CD97 antigen OS=Homo sapiens GN=CD97 - [CD97_HUMAN]	24.2263	7.68	3	3	3	5	6.08811e+07	1.22375	5	10.094	1.12669	5	12.2264	0.656766	5	19.0211	742	81.6897	7.04932
O14773-2	Isoform 2 of Tripeptidyl-peptidase 1 OS=Homo sapiens GN=TPP1 - [TPP1_HUMAN]	4.31258	4.38	3	1	1	1	4.21407e+07	1.22265	1		1.04721	1		0.710135	1		320	34.442	6.0874
O00442	RNA 3'-terminal phosphate cyclase OS=Homo sapiens GN=RTCA PE=1 SV=1 - [RTCA_HUMAN]	3.71877	3.83	2	1	1	1	5.09505e+06	1.22198	1		0.783021	1		0.414935	1		366	39.3114	7.85498
P24666-3	Isoform 3 of Low molecular weight phosphotyrosine protein phosphatase OS=Homo sapiens GN=ACP1 - [PPAC_HUMAN]	14.1083	28.23	3	2	2	3	3.19011e+07	1.22182	3	0.93579	1.03215	3	1.48708	0.955269	3	22.1699	124	14.333	5.57959
F6U1T9	Calcineurin subunit B type 1 OS=Homo sapiens GN=PPP3R1 PE=1 SV=1 - [F6U1T9_HUMAN]	3.38868	6.25	5	1	1	1	32061745	1.22168	1		1.58886	1		0.551396	1		160	18.1961	4.91943
G3V126	ATPase, H+ transporting, lysosomal 50/57kDa, V1 subunit H, isoform CRA_c OS=Homo sapiens GN=ATP6V1H PE=1 SV=1 - [G3V126_HUMAN]	14.0997	8.13	3	3	3	4	7.93589e+06	1.22166	4	32.7401	0.915348	4	25.6941	1.72246	4	28.9634	443	51.5368	6.22705
Q9Y6A4	Cilia- and flagella-associated protein 20 OS=Homo sapiens GN=CFAP20 PE=1 SV=1 - [CFA20_HUMAN]	3.0878	4.15	1	1	1	1	1.50958e+07	1.22136	1		0.854897	1		1.20166	1		193	22.76	9.75928
P62269	40S ribosomal protein S18 OS=Homo sapiens GN=RPS18 PE=1 SV=3 - [RS18_HUMAN]	92.4251	47.37	2	8	8	23	1.7035e+09	1.22119	21	18.9185	0.604666	21	42.5264	0.643101	21	25.3764	152	17.7079	10.9897
Q8NCW5-2	Isoform 2 of NAD(P)H-hydrate epimerase OS=Homo sapiens GN=APOA1BP - [NNRE_HUMAN]	3.41384	10.27	2	1	1	1	5.21995e+06	1.22057	1		0.717445	1		1.12734	1		185	20.4175	7.29834
Q9Y224	UPF0568 protein C14orf166 OS=Homo sapiens GN=C14orf166 PE=1 SV=1 - [CN166_HUMAN]	118.853	63.11	4	15	15	27	4.6331e+08	1.22045	27	20.8825	1.00628	27	29.9441	0.783596	27	15.3192	244	28.0507	6.65381
Q1ED39	Lysine-rich nucleolar protein 1 OS=Homo sapiens GN=KNOP1 PE=1 SV=1 - [KNOP1_HUMAN]	26.5703	19.87	3	6	6	7	2.43282e+07	1.22042	7	10.9377	0.96428	7	18.5526	0.680419	7	17.5618	458	51.5572	9.86182
B7ZL14	FNBP1 protein OS=Homo sapiens GN=FNBP1 PE=1 SV=1 - [B7ZL14_HUMAN]	7.31216	4.72	7	2	2	2	15954172	1.22004	2	8.01036	1.44272	2	2.51042	0.690452	2	14.3228	551	64.0315	5.23682
Q9UJZ1	Stomatin-like protein 2, mitochondrial OS=Homo sapiens GN=STOML2 PE=1 SV=1 - [STML2_HUMAN]	98.7844	53.65	4	10	10	27	2.54708e+08	1.21984	20	22.8093	0.826921	20	28.5712	0.866575	20	22.0156	356	38.5102	7.38623
P53367-3	Isoform 3 of Arfaptin-1 OS=Homo sapiens GN=ARFIP1 - [ARFP1_HUMAN]	13.8477	11.4	3	2	2	3	7.92394e+07	1.21976	3	2.39443	0.940545	3	13.6204	0.717996	3	3.45849	193	22.0412	5.8208
Q9BV86	N-terminal Xaa-Pro-Lys N-methyltransferase 1 OS=Homo sapiens GN=NTMT1 PE=1 SV=3 - [NTM1A_HUMAN]	9.66384	21.97	3	2	2	2	1.56929e+07	1.21907	2	16.7189	1.45984	2	75.2029	0.608917	2	17.7329	223	25.3708	5.51611
Q5EBL4-2	Isoform 2 of RILP-like protein 1 OS=Homo sapiens GN=RILPL1 - [RIPL1_HUMAN]	6.53268	5.8	4	2	2	2	1.37741e+07	1.21837	2	31.6544	0.760143	2	47.9685	0.767658	2	48.132	362	42.2099	5.19873
P10176	Cytochrome c oxidase subunit 8A, mitochondrial OS=Homo sapiens GN=COX8A PE=1 SV=2 - [COX8A_HUMAN]	17.6887	13.04	2	1	1	5	1.86043e+08	1.21782	5	31.2287	1.33592	5	12.7767	0.951123	5	9.21968	69	7.57421	10.2427
P38606-2	Isoform 2 of V-type proton ATPase catalytic subunit A OS=Homo sapiens GN=ATP6V1A - [VATA_HUMAN]	17.4495	10.79	4	4	4	5	2.35432e+07	1.21758	5	3.692	1.78743	5	24.9306	1.26504	5	10.7974	584	64.6948	5.65576
Q9BTT4	Mediator of RNA polymerase II transcription subunit 10 OS=Homo sapiens GN=MED10 PE=1 SV=1 - [MED10_HUMAN]	7.44211	16.3	1	2	2	2	2.13497e+07	1.21718	2	3.17266	1.17941	2	1.98053	0.610176	2	0.408397	135	15.6781	6.18896
J3QRU4	Vesicle-associated membrane protein 2 OS=Homo sapiens GN=VAMP2 PE=4 SV=2 - [J3QRU4_HUMAN]	3.81955	18.58	4	1	1	1	5.64407e+06	1.2171	1		1.05264	1		0.984923	1		113	12.2435	6.69775
H3BPJ9	NADH dehydrogenase [ubiquinone] 1 beta subcomplex subunit 10 OS=Homo sapiens GN=NDUFB10 PE=1 SV=1 - [H3BPJ9_HUMAN]	15.4066	22.36	4	3	3	4	1.46234e+08	1.21696	4	21.3319	1.08784	4	11.9066	0.711854	4	3.26365	161	19.2456	8.70459
Q99627-2	Isoform 2 of COP9 signalosome complex subunit 8 OS=Homo sapiens GN=COPS8 - [CSN8_HUMAN]	22.5884	39.38	4	4	4	5	3.87507e+07	1.21667	5	18.94	1.271	5	25.0565	0.799246	5	18.6438	160	17.8983	7.25439
Q5TBI2	Uncharacterized protein C1orf131 (Fragment) OS=Homo sapiens GN=C1orf131 PE=1 SV=1 - [Q5TBI2_HUMAN]	7.43092	11.72	4	2	2	2	8.24602e+06	1.21663	2	5.09754	1.01197	2	8.9322	0.552437	2	16.3869	256	28.4605	10.0962
I3L2G3	Ketosamine-3-kinase (Fragment) OS=Homo sapiens GN=FN3KRP PE=1 SV=1 - [I3L2G3_HUMAN]	3.89886	10.24	3	1	1	1	1.314e+07	1.21648	1		1.00723	1		0.852931	1		127	14.0552	8.47021
O43395	U4/U6 small nuclear ribonucleoprotein Prp3 OS=Homo sapiens GN=PRPF3 PE=1 SV=2 - [PRPF3_HUMAN]	29.0976	11.27	2	5	5	7	5.76155e+07	1.21613	7	6.69559	1.22121	7	7.83154	0.710395	7	11.8126	683	77.4809	9.49561
H0YL72	Isocitrate dehydrogenase [NAD] subunit alpha, mitochondrial OS=Homo sapiens GN=IDH3A PE=1 SV=1 - [H0YL72_HUMAN]	24.0057	14.5	9	5	5	6	3.46993e+07	1.21584	6	10.9994	1.14531	6	38.1778	1.10811	6	5.35051	331	35.763	6.44287
H0Y9N4	COMM domain-containing protein 10 (Fragment) OS=Homo sapiens GN=COMMD10 PE=1 SV=1 - [H0Y9N4_HUMAN]	15.0994	20.66	4	3	3	4	2.22099e+07	1.2153	4	6.32788	0.921032	4	10.1646	0.757255	4	4.97224	121	14.0342	4.89404
D6RB85	Calnexin (Fragment) OS=Homo sapiens GN=CANX PE=1 SV=1 - [D6RB85_HUMAN]	35.7323	33.33	3	1	3	9	5.05083e+08	1.21518	2	4.7665	1.9167	2	3.59184	1.05256	2	0.603478	144	15.998	4.7417
Q6ZYL4	General transcription factor IIH subunit 5 OS=Homo sapiens GN=GTF2H5 PE=1 SV=1 - [TF2H5_HUMAN]	3.60677	19.72	1	1	1	1	2.15282e+07	1.21488	1		1.05078	1		0.709008	1		71	8.04819	4.65283
P63151	Serine/threonine-protein phosphatase 2A 55 kDa regulatory subunit B alpha isoform OS=Homo sapiens GN=PPP2R2A PE=1 SV=1 - [2ABA_HUMAN]	9.02741	6.71	2	2	2	2	2.35563e+07	1.21452	2	57.9687	1.22719	2	8.20363	1.35325	2	10.3934	447	51.6595	6.20166
F8VQQ3	UPF0160 protein MYG1, mitochondrial OS=Homo sapiens GN=C12orf10 PE=1 SV=1 - [F8VQQ3_HUMAN]	7.24556	6.98	2	1	1	2	5.79745e+06	1.21438	2	2.76822	0.948928	2	58.881	0.898618	2	17.406	301	33.7981	7.02002
Q5UCC4-2	Isoform 2 of ER membrane protein complex subunit 10 OS=Homo sapiens GN=EMC10 - [EMC10_HUMAN]	4.60531	4.72	3	1	1	1	3.00211e+07	1.21437	1		1.31078	1		0.915735	1		254	26.7898	6.29053
P33240-2	Isoform 2 of Cleavage stimulation factor subunit 2 OS=Homo sapiens GN=CSTF2 - [CSTF2_HUMAN]	16.5805	5.54	5	2	3	4	2.28546e+07	1.21431	3	55.6149	0.986943	3	2.18269	0.606654	3	34.1976	560	59.2137	6.75635
Q93062-3	Isoform C of RNA-binding protein with multiple splicing OS=Homo sapiens GN=RBPMS - [RBPMS_HUMAN]	19.6047	41.55	9	4	4	6	3.46226e+07	1.21429	5	26.2737	1.39081	5	1.50068	0.731558	5	51.1271	219	24.2615	6.18896
B4DDD8	Histidine--tRNA ligase, cytoplasmic OS=Homo sapiens GN=HARS PE=1 SV=1 - [B4DDD8_HUMAN]	41.1502	34.71	11	9	9	11	1.79715e+07	1.21429	11	13.4542	1.60877	11	20.1153	1.00573	11	11.9928	435	48.5387	5.30029
O15160-2	Isoform 2 of DNA-directed RNA polymerases I and III subunit RPAC1 OS=Homo sapiens GN=POLR1C - [RPAC1_HUMAN]	12.7321	13.45	5	4	4	4	3.19746e+07	1.21406	4	13.8772	1.07425	4	8.9751	0.935499	4	10.6486	342	38.6226	6.01123
Q9Y3B7-2	Isoform 2 of 39S ribosomal protein L11, mitochondrial OS=Homo sapiens GN=MRPL11 - [RM11_HUMAN]	23.9882	17.47	4	3	3	6	1.01171e+08	1.214	6	2.7426	1.05852	6	7.90364	0.653983	6	5.00011	166	18.194	9.72998
C9JLF4	Exonuclease 3'-5' domain-containing protein 2 (Fragment) OS=Homo sapiens GN=EXD2 PE=1 SV=1 - [C9JLF4_HUMAN]	13.916	22.81	3	2	2	4	1.48004e+07	1.21389	4	14.8301	0.735537	4	12.0538	1.51831	4	13.9567	114	12.4126	7.60596
Q9ULJ8	Neurabin-1 OS=Homo sapiens GN=PPP1R9A PE=1 SV=2 - [NEB1_HUMAN]	4.23138	1.09	4	1	1	1	22685163	1.21384	1		0.972566	1		0.804069	1		1098	123.267	5.09717
E9PC15	Acylglycerol kinase, mitochondrial OS=Homo sapiens GN=AGK PE=1 SV=1 - [E9PC15_HUMAN]	56.9692	25.13	3	7	7	13	1.03698e+08	1.21356	13	22.2859	0.808406	13	39.9764	0.844246	13	16.4696	394	43.7696	6.34131
O43815-2	Isoform 2 of Striatin OS=Homo sapiens GN=STRN - [STRN_HUMAN]	7.31358	4.24	2	2	2	2	1.92687e+07	1.21353	2	4.01015	1.093	2	53.9697	0.779826	2	28.6009	731	80.711	5.17334
P82932	28S ribosomal protein S6, mitochondrial OS=Homo sapiens GN=MRPS6 PE=1 SV=3 - [RT06_HUMAN]	13.2292	35.2	1	3	3	3	5.60813e+07	1.21332	3	11.0506	0.941194	3	8.02841	0.536685	2	14.6024	125	14.2176	9.26123
Q9NX24	H/ACA ribonucleoprotein complex subunit 2 OS=Homo sapiens GN=NHP2 PE=1 SV=1 - [NHP2_HUMAN]	22.2163	25.49	5	3	3	5	6.81508e+07	1.21331	5	48.6466	1.14339	5	16.5419	0.775674	5	44.7789	153	17.1899	8.22119
Q5JSZ5-5	Isoform 1 of Protein PRRC2B OS=Homo sapiens GN=PRRC2B - [PRC2B_HUMAN]	3.5333	0.85	2	1	1	1	1.25358e+07	1.21307	1		0.793806	1		0.662646	1		1535	165.425	8.80713
H3BT58	Coactosin-like protein OS=Homo sapiens GN=COTL1 PE=1 SV=1 - [H3BT58_HUMAN]	3.68876	10.96	2	1	1	1	1.08922e+08	1.21275	1		0.721045	1		0.634009	1		73	8.2193	8.41162
N0E644	Casein kinase II subunit beta OS=Homo sapiens GN=CSNK2B-LY6G5B-562 PE=2 SV=1 - [N0E644_HUMAN]	10.9421	8.7	5	1	1	2	7.89329e+07	1.21231	2	16.331	0.579298	2	21.8639	1.0705	2	8.92279	161	18.2059	4.17041
B4DEM9	Polymerase delta-interacting protein 2 OS=Homo sapiens GN=POLDIP2 PE=1 SV=1 - [B4DEM9_HUMAN]	3.40771	2.29	2	1	1	1	4.40837e+07	1.21192	1		1.19298	1		1.21969	1		350	39.847	8.42627
Q16850	Lanosterol 14-alpha demethylase OS=Homo sapiens GN=CYP51A1 PE=1 SV=3 - [CP51A_HUMAN]	22.7951	14.51	4	6	6	6	3.31113e+07	1.21178	6	15.1184	0.939665	6	25.4403	1.58351	6	24.2739	503	56.7695	8.52881
P18859	ATP synthase-coupling factor 6, mitochondrial OS=Homo sapiens GN=ATP5J PE=1 SV=1 - [ATP5J_HUMAN]	6.94205	26.85	2	2	2	2	4.99904e+07	1.211	2	25.0457	0.375356	2	303.876	0.558184	2	4.59984	108	12.5796	9.5249
O60870-2	Isoform 2 of DNA/RNA-binding protein KIN17 OS=Homo sapiens GN=KIN - [KIN17_HUMAN]	7.13038	5.08	2	2	2	2	2.07602e+07	1.21095	2	2.26158	1.09776	2	3.58207	0.585361	2	16.6643	374	43.2343	8.89502
Q96C19	EF-hand domain-containing protein D2 OS=Homo sapiens GN=EFHD2 PE=1 SV=1 - [EFHD2_HUMAN]	16.986	14.58	7	3	3	5	2.18074e+08	1.21073	5	20.3982	0.989603	5	20.7947	0.695097	5	25.4324	240	26.6805	5.19873
E9PIR7	Thioredoxin reductase 1, cytoplasmic OS=Homo sapiens GN=TXNRD1 PE=1 SV=1 - [E9PIR7_HUMAN]	65.7758	36.1	20	11	11	14	9.69945e+07	1.21065	13	23.836	0.90686	13	22.7493	1.0427	13	39.3893	482	53.1331	6.17627
P23229-7	Isoform 7 of Integrin alpha-6 OS=Homo sapiens GN=ITGA6 - [ITA6_HUMAN]	37.4372	12.26	10	8	8	9	6.33637e+07	1.21064	9	9.80147	1.07308	9	3.84648	0.745783	9	21.8238	954	106.51	7.66455
H3BM75	TLD domain-containing protein 1 OS=Homo sapiens GN=TLDC1 PE=1 SV=1 - [H3BM75_HUMAN]	6.67472	15.03	3	2	2	2	2.66721e+06	1.21048	2	0.0383243	0.754694	2	46.9483	1.04084	2	12.7771	193	21.2937	7.50342
M0QYM2	Uncharacterized protein (Fragment) OS=Homo sapiens PE=4 SV=1 - [M0QYM2_HUMAN]	8.91658	19.4	2	1	1	2	5.83448e+07	1.2098	2	52.3697	1.22467	2	31.5033	0.825201	2	3.08042	67	7.63597	8.23584
P62979	Ubiquitin-40S ribosomal protein S27a OS=Homo sapiens GN=RPS27A PE=1 SV=2 - [RS27A_HUMAN]	78.4856	40.38	23	2	7	20	1.97817e+09	1.20915	7	6.65888	0.936436	7	13.2769	0.650544	7	5.63477	156	17.9535	9.64209
Q13464	Rho-associated protein kinase 1 OS=Homo sapiens GN=ROCK1 PE=1 SV=1 - [ROCK1_HUMAN]	7.21852	2.07	1	2	2	2	9.97866e+06	1.20914	2	2.27965	1.38241	2	10.9484	0.742403	2	19.2906	1354	158.076	5.89697
P08133-2	Isoform 2 of Annexin A6 OS=Homo sapiens GN=ANXA6 - [ANXA6_HUMAN]	17.0774	7.96	6	4	4	4	6.14707e+07	1.2083	4	6.92085	2.09775	4	27.5431	1.43797	4	36.0838	641	72.3779	5.60498
D6RCR4	Drebrin (Fragment) OS=Homo sapiens GN=DBN1 PE=1 SV=1 - [D6RCR4_HUMAN]	12.9195	56.99	6	3	3	3	4.76274e+07	1.20818	3	1.22023	0.993791	3	10.0891	0.591073	3	51.346	93	10.0541	5.87158
Q5BKZ1-3	Isoform 3 of DBIRD complex subunit ZNF326 OS=Homo sapiens GN=ZNF326 - [ZN326_HUMAN]	33.9903	14.36	3	3	3	8	1.36108e+08	1.20807	8	6.82042	0.564673	8	44.0232	0.782402	8	16.4483	376	43.0741	4.86865
A0A087X237	WD repeat-containing protein 18 (Fragment) OS=Homo sapiens GN=WDR18 PE=1 SV=1 - [A0A087X237_HUMAN]	8.79901	11.81	7	1	1	2	5.09485e+06	1.20807	2	21.4429	1.23191	2	64.9957	1.11031	2	20.8384	144	15.6569	6.87354
A0A0A0MSS8	Aldo-keto reductase family 1 member C3 OS=Homo sapiens GN=AKR1C3 PE=1 SV=1 - [A0A0A0MSS8_HUMAN]	424.62	65.02	6	13	20	91	5.39667e+09	1.20749	71	35.6502	1.00555	62	33.7052	1.01691	71	37.5596	323	36.8439	7.94287
P09622	Dihydrolipoyl dehydrogenase, mitochondrial OS=Homo sapiens GN=DLD PE=1 SV=2 - [DLDH_HUMAN]	20.2213	13.16	6	5	5	5	3.96515e+07	1.20679	5	5.82826	1.02646	5	8.14209	1.13779	5	10.912	509	54.143	7.85498
Q9UQ80	Proliferation-associated protein 2G4 OS=Homo sapiens GN=PA2G4 PE=1 SV=3 - [PA2G4_HUMAN]	121.358	38.07	5	12	12	27	4.82156e+08	1.20592	26	19.8155	0.901816	26	43.3165	0.906026	26	13.815	394	43.7592	6.55127
C9JJP5	Protein TFG (Fragment) OS=Homo sapiens GN=TFG PE=1 SV=1 - [C9JJP5_HUMAN]	40.9944	38.67	8	4	4	13	6.00224e+07	1.20546	10	6.78256	1.32801	10	15.6962	0.66168	10	10.6918	181	20.3524	5.0083
Q12929	Epidermal growth factor receptor kinase substrate 8 OS=Homo sapiens GN=EPS8 PE=1 SV=1 - [EPS8_HUMAN]	43.0843	12.77	5	7	7	13	4.38908e+07	1.20503	10	10.2453	0.919353	10	9.6801	0.72059	10	10.5961	822	91.8244	7.50342
Q8WWM7-6	Isoform 6 of Ataxin-2-like protein OS=Homo sapiens GN=ATXN2L - [ATX2L_HUMAN]	51.4389	14.15	14	11	13	15	1.1557e+08	1.2044	13	13.3636	0.81007	13	31.3673	0.631144	13	8.14031	968	102.831	8.63135
Q96MU7-2	Isoform 2 of YTH domain-containing protein 1 OS=Homo sapiens GN=YTHDC1 - [YTDC1_HUMAN]	6.82185	3.67	3	2	2	2	6.49866e+07	1.20435	2	0.754282	1.11456	2	13.1499	0.885993	2	10.6653	709	82.6422	5.96045
Q9NXX6-2	Isoform 2 of Non-structural maintenance of chromosomes element 4 homolog A OS=Homo sapiens GN=NSMCE4A - [NSE4A_HUMAN]	4.37456	5.38	2	1	1	1	3.89535e+06	1.20429	1		0.891986	1		0.63237	1		316	35.8368	5.75732
Q9NQ34-2	Isoform 2 of Transmembrane protein 9B OS=Homo sapiens GN=TMEM9B - [TMM9B_HUMAN]	3.26473	8.06	2	1	1	1	9.97282e+06	1.20407	1		1.20922	1		1.07952	1		124	14.4186	8.63135
P61619-3	Isoform 3 of Protein transport protein Sec61 subunit alpha isoform 1 OS=Homo sapiens GN=SEC61A1 - [S61A1_HUMAN]	8.19591	3.09	8	1	1	2	5.80672e+07	1.20404	2	5.83889	1.4008	2	4.13518	2.07014	2	26.1635	356	38.8233	7.32764
Q13509	Tubulin beta-3 chain OS=Homo sapiens GN=TUBB3 PE=1 SV=2 - [TBB3_HUMAN]	171.36	31.78	18	3	9	42	2.18775e+09	1.20349	3	14.6032	0.743102	3	38.4829	0.804678	3	19.582	450	50.4003	4.93213
Q9BRP8-2	Isoform 2 of Partner of Y14 and mago OS=Homo sapiens GN=WIBG - [WIBG_HUMAN]	12.4384	18.72	2	3	3	3	2.53012e+07	1.2034	3	9.55138	1.04725	3	11.2736	0.985187	3	0.284529	203	22.691	9.43701
P48634-2	Isoform 2 of Protein PRRC2A OS=Homo sapiens GN=PRRC2A - [PRC2A_HUMAN]	3.71671	0.51	3	1	1	1	8.82165e+06	1.2031	1		0.86957	1		0.704097	1		2144	227.7	9.49561
Q14914	Prostaglandin reductase 1 OS=Homo sapiens GN=PTGR1 PE=1 SV=2 - [PTGR1_HUMAN]	44.1468	34.65	5	7	7	10	8.2931e+07	1.20275	10	23.4198	0.944406	10	70.116	1.23999	10	19.7562	329	35.8467	8.29443
Q01968-2	Isoform B of Inositol polyphosphate 5-phosphatase OCRL-1 OS=Homo sapiens GN=OCRL - [OCRL_HUMAN]	3.74909	2.8	2	1	1	1	1.14511e+07	1.20261	1		0.970884	1		1.11758	1		893	103.161	6.771
Q16254	Transcription factor E2F4 OS=Homo sapiens GN=E2F4 PE=1 SV=2 - [E2F4_HUMAN]	6.51584	5.08	6	2	2	2	7.97364e+06	1.20203	2	4.60798	1.17892	2	3.14074	0.78354	2	10.0374	413	43.9333	4.75439
M0R268	U1 small nuclear ribonucleoprotein A (Fragment) OS=Homo sapiens GN=SNRPA PE=1 SV=1 - [M0R268_HUMAN]	11.1176	14.84	2	2	3	3	6.38371e+07	1.20197	2	31.4383	0.722275	2	60.0766	0.697863	2	3.05843	256	28.3698	9.72998
Q5T8P6-3	Isoform 3 of RNA-binding protein 26 OS=Homo sapiens GN=RBM26 - [RBM26_HUMAN]	18.7513	4.29	7	3	4	5	3.23804e+07	1.20166	3	10.7872	1.01814	3	30.9695	0.590484	3	17.9984	980	110.598	9.0708
O15400-2	Isoform 2 of Syntaxin-7 OS=Homo sapiens GN=STX7 - [STX7_HUMAN]	46.0897	38.49	2	9	9	12	6.67476e+07	1.20104	12	15.3156	1.05121	12	19.2553	0.88664	12	8.07276	239	27.3837	5.12256
Q9P2N5	RNA-binding protein 27 OS=Homo sapiens GN=RBM27 PE=1 SV=2 - [RBM27_HUMAN]	41.6114	9.81	2	8	9	11	4.64269e+07	1.20102	9	11.177	1.01041	9	28.416	0.613189	9	16.6802	1060	118.645	9.18799
Q01081	Splicing factor U2AF 35 kDa subunit OS=Homo sapiens GN=U2AF1 PE=1 SV=3 - [U2AF1_HUMAN]	29.6924	16.25	9	4	4	11	1.67044e+08	1.20094	7	24.1565	0.937859	7	7.40129	0.772406	7	18.4399	240	27.8545	8.80713
O75976-2	Isoform 2 of Carboxypeptidase D OS=Homo sapiens GN=CPD - [CBPD_HUMAN]	39.2627	7.33	3	6	6	11	2.21961e+07	1.20065	11	6.63405	1.15799	11	12.8798	1.49276	11	31.3272	1133	126.408	6.0874
Q9HD33-3	Isoform 3 of 39S ribosomal protein L47, mitochondrial OS=Homo sapiens GN=MRPL47 - [RM47_HUMAN]	6.49641	7.14	3	1	1	2	2.60495e+08	1.1997	2	1.8333	1.03686	2	25.613	0.540361	2	0.780019	140	16.9804	10.7114
P35270	Sepiapterin reductase OS=Homo sapiens GN=SPR PE=1 SV=1 - [SPRE_HUMAN]	39.5706	28.35	1	7	7	12	1.04322e+08	1.19893	11	25.9261	1.30548	11	36.2164	0.981147	11	14.6131	261	28.0308	8.04541
Q8IXM2-2	Isoform 2 of Chromatin complexes subunit BAP18 OS=Homo sapiens GN=BAP18 - [BAP18_HUMAN]	8.13884	10.14	4	1	1	2	3.30233e+07	1.19821	2	4.4478	0.978167	2	13.831	0.484457	2	50.5261	138	13.9493	7.23975
A8MZH8	Pituitary tumor-transforming gene 1 protein-interacting protein OS=Homo sapiens GN=PTTG1IP PE=1 SV=1 - [A8MZH8_HUMAN]	17.272	16.82	3	1	1	4	2.11568e+08	1.19785	4	12.4324	0.976541	4	9.11207	0.653024	4	26.3114	107	11.5908	8.11865
Q96DH6-2	Isoform 2 of RNA-binding protein Musashi homolog 2 OS=Homo sapiens GN=MSI2 - [MSI2H_HUMAN]	34.9665	26.29	9	5	5	8	1.01604e+08	1.19771	8	13.2084	1.10979	8	9.04581	0.683022	8	13.3321	251	28.4021	8.49951
Q86U90	YrdC domain-containing protein, mitochondrial OS=Homo sapiens GN=YRDC PE=1 SV=1 - [YRDC_HUMAN]	3.68419	4.66	1	1	1	1	13508803	1.19769	1		1.44786	1		1.14405	1		279	29.3093	8.57275
Q9BYD6	39S ribosomal protein L1, mitochondrial OS=Homo sapiens GN=MRPL1 PE=1 SV=2 - [RM01_HUMAN]	51.0537	26.15	2	7	7	12	5.00578e+07	1.19762	12	36.1848	1.50282	12	23.7051	1.05652	11	10.9566	325	36.8854	8.77783
Q9P2K3-4	Isoform 4 of REST corepressor 3 OS=Homo sapiens GN=RCOR3 - [RCOR3_HUMAN]	7.44068	5.35	9	2	2	2	2.73809e+07	1.1976	2	15.757	0.83058	2	67.8042	0.775342	2	1.95333	449	50.3456	6.06201
O60884	DnaJ homolog subfamily A member 2 OS=Homo sapiens GN=DNAJA2 PE=1 SV=1 - [DNJA2_HUMAN]	107.496	25.24	3	9	9	26	4.33304e+08	1.19728	26	20.2104	1.18389	26	21.9314	0.692027	26	23.7159	412	45.7166	6.48096
P15170	Eukaryotic peptide chain release factor GTP-binding subunit ERF3A OS=Homo sapiens GN=GSPT1 PE=1 SV=1 - [ERF3A_HUMAN]	41.0411	17.43	6	8	8	11	1.55242e+08	1.19603	11	5.42692	1.04522	11	29.9706	0.946491	11	13.6867	499	55.7203	5.61768
Q8WZA9	Immunity-related GTPase family Q protein OS=Homo sapiens GN=IRGQ PE=1 SV=1 - [IRGQ_HUMAN]	11.9458	3.85	2	2	2	3	2.11589e+07	1.19577	3	2.31373	0.67341	3	14.7941	0.805664	3	22.1451	623	62.6785	4.88135
Q8WZ42-13	Isoform 13 of Titin OS=Homo sapiens GN=TTN - [TITIN_HUMAN]	6.24056	0.04	23	2	2	2	2.40596e+07	1.19565	2	34.9864	1.37972	2	79.8082	0.616322	2	35.6182	34484	3828.68	6.34131
P78537-2	Isoform 2 of Biogenesis of lysosome-related organelles complex 1 subunit 1 OS=Homo sapiens GN=BLOC1S1 - [BL1S1_HUMAN]	27.6574	40.8	8	3	3	6	2.82542e+07	1.19558	6	6.34299	1.00827	6	10.7582	0.777266	6	17.7924	125	14.3024	8.14795
O75351	Vacuolar protein sorting-associated protein 4B OS=Homo sapiens GN=VPS4B PE=1 SV=2 - [VPS4B_HUMAN]	13.1031	6.76	1	2	3	4	1.66938e+07	1.19482	3	4.58317	1.32443	3	10.806	0.813491	3	3.47396	444	49.2715	7.2251
Q5JRC6	PHD finger protein 6 OS=Homo sapiens GN=PHF6 PE=1 SV=1 - [Q5JRC6_HUMAN]	3.8177	4.94	5	1	1	1	1.57647e+07	1.19473	1		0.787412	1		0.794442	1		324	36.4067	9.02686
P25445-6	Isoform 6 of Tumor necrosis factor receptor superfamily member 6 OS=Homo sapiens GN=FAS - [TNR6_HUMAN]	3.23001	2.87	2	1	1	1	9.37627e+06	1.19455	1		1.05358	1		0.794456	1		314	35.3637	7.86963
H0YL91	Activating signal cointegrator 1 OS=Homo sapiens GN=TRIP4 PE=1 SV=1 - [H0YL91_HUMAN]	3.31018	2.45	2	1	1	1	1.4049e+07	1.19444	1		1.18006	1		0.896718	1		368	42.0267	7.21045
G3V435	Tetratricopeptide repeat protein 6 OS=Homo sapiens GN=TTC6 PE=4 SV=1 - [G3V435_HUMAN]	3.23813	8.18	2	1	1	1	4.52313e+07	1.19375	1		4.54255	1		0.604797	1		440	48.7803	9.43701
E5RHG8	Transcription elongation factor B polypeptide 1 (Fragment) OS=Homo sapiens GN=TCEB1 PE=1 SV=1 - [E5RHG8_HUMAN]	26.0172	58.43	4	5	5	6	1.0052e+08	1.19329	6	7.78218	0.693472	6	36.0323	1.07861	6	6.62561	89	9.95372	5.38916
Q9BRR8	G patch domain-containing protein 1 OS=Homo sapiens GN=GPATCH1 PE=1 SV=1 - [GPTC1_HUMAN]	18.4595	5.8	1	3	3	4	1.6983e+07	1.19321	4	31.0341	1.15418	4	22.6041	0.711812	4	24.1327	931	103.282	7.04932
E9PRX4	Medium-chain-specific acyl-CoA dehydrogenase, mitochondrial OS=Homo sapiens GN=ACADM PE=1 SV=1 - [E9PRX4_HUMAN]	3.80027	19.74	6	1	1	1	6614720	1.19281	1		1.13282	1		1.10706	1		76	8.97846	9.49561
Q96I25	Splicing factor 45 OS=Homo sapiens GN=RBM17 PE=1 SV=1 - [SPF45_HUMAN]	17.5305	14.21	3	4	4	5	2.12518e+07	1.19278	5	7.13175	1.25677	5	4.67557	0.894913	5	10.0449	401	44.9339	5.97314
Q99436	Proteasome subunit beta type-7 OS=Homo sapiens GN=PSMB7 PE=1 SV=1 - [PSB7_HUMAN]	12.7956	13.36	1	2	2	3	5.17268e+07	1.19191	3	23.1248	0.703713	3	44.3321	0.975971	3	15.0745	277	29.9462	7.6792
Q9Y314	Nitric oxide synthase-interacting protein OS=Homo sapiens GN=NOSIP PE=1 SV=1 - [NOSIP_HUMAN]	21.3116	17.28	7	4	4	6	2.14834e+07	1.19171	6	6.13402	1.20428	6	22.0676	0.679755	6	10.0114	301	33.151	8.82178
J3KS15	Peptidyl-tRNA hydrolase ICT1, mitochondrial (Fragment) OS=Homo sapiens GN=ICT1 PE=1 SV=1 - [J3KS15_HUMAN]	22.5912	27.08	2	4	4	5	7.34692e+07	1.19123	5	5.81407	1.31712	5	6.05579	0.745089	5	32.0122	192	21.8914	9.71533
Q5SRE5-2	Isoform 2 of Nucleoporin NUP188 homolog OS=Homo sapiens GN=NUP188 - [NU188_HUMAN]	16.1746	2.93	2	3	3	4	1.25339e+07	1.1911	4	5.33762	0.656237	4	21.7929	1.31248	4	28.0572	1638	182.176	6.82959
Q92598-2	Isoform Beta of Heat shock protein 105 kDa OS=Homo sapiens GN=HSPH1 - [HS105_HUMAN]	143.158	35.01	8	19	22	34	1.96779e+08	1.19091	29	15.4919	1.31379	29	23.7192	1.04515	29	21.9341	814	92.0574	5.5542
O96011-2	Isoform 2 of Peroxisomal membrane protein 11B OS=Homo sapiens GN=PEX11B - [PX11B_HUMAN]	3.15286	4.08	2	1	1	1	1.02754e+07	1.19086	1		1.41229	1		0.954287	1		245	26.7075	9.90576
Q9H9C1-2	Isoform 2 of Spermatogenesis-defective protein 39 homolog OS=Homo sapiens GN=VIPAS39 - [SPE39_HUMAN]	6.93338	2.48	3	1	1	2	1.45258e+07	1.19036	2	1.27491	1.25887	2	12.258	1.01235	2	14.6516	444	51.5496	6.85889
P31942-2	Isoform 2 of Heterogeneous nuclear ribonucleoprotein H3 OS=Homo sapiens GN=HNRNPH3 - [HNRH3_HUMAN]	41.8877	16.92	6	5	6	10	6.67151e+08	1.18964	9	7.96947	0.943225	9	4.23084	0.709426	9	22.1814	331	35.2164	6.87354
Q8TEW0-8	Isoform 8 of Partitioning defective 3 homolog OS=Homo sapiens GN=PARD3 - [PARD3_HUMAN]	23.3606	6.69	15	5	5	5	3.72193e+07	1.18964	5	8.74844	0.845604	5	56.5712	0.730658	5	15.8911	1031	113.349	6.78564
Q5JRG1	Nucleoporin p58/p45 (Fragment) OS=Homo sapiens GN=NUPL1 PE=1 SV=1 - [Q5JRG1_HUMAN]	13.3037	6.26	5	4	4	4	6.52808e+07	1.18961	4	10.0842	1.00195	4	5.36014	0.695434	4	9.18915	463	49.065	7.78174
E7ERY8	Zinc finger protein 609 OS=Homo sapiens GN=ZNF609 PE=1 SV=1 - [E7ERY8_HUMAN]	15.7952	15.11	2	3	3	4	1.75632e+07	1.18956	4	2.70584	0.943307	4	3.29532	0.785652	4	21.6443	331	34.4225	8.104
F5GXC5	T-cell immunomodulatory protein OS=Homo sapiens GN=ITFG1 PE=1 SV=1 - [F5GXC5_HUMAN]	15.2861	9.7	3	3	3	4	1.77656e+07	1.18925	4	17.3515	0.887761	4	11.0457	1.08152	4	21.8037	464	52.0729	5.36377
Q9NV31	U3 small nucleolar ribonucleoprotein protein IMP3 OS=Homo sapiens GN=IMP3 PE=1 SV=1 - [IMP3_HUMAN]	12.1049	15.22	1	2	2	3	1.33534e+07	1.18924	3	1.7139	0.986221	3	43.6298	0.732604	3	9.26803	184	21.8366	9.49561
O75521-2	Isoform 2 of Enoyl-CoA delta isomerase 2, mitochondrial OS=Homo sapiens GN=ECI2 - [ECI2_HUMAN]	10.0528	8.91	6	2	2	2	1.71599e+07	1.18911	2	8.80798	1.45765	2	44.6319	0.955414	2	5.90994	359	39.5844	8.646
Q6NZY4	Zinc finger CCHC domain-containing protein 8 OS=Homo sapiens GN=ZCCHC8 PE=1 SV=2 - [ZCHC8_HUMAN]	44.3214	16.41	6	7	7	10	4.88009e+07	1.18878	10	17.0313	1.03643	10	12.317	0.675213	10	16.9928	707	78.5285	4.86865
Q16719	Kynureninase OS=Homo sapiens GN=KYNU PE=1 SV=1 - [KYNU_HUMAN]	23.1399	16.56	4	5	5	5	6.20983e+07	1.18878	5	17.316	0.935255	5	29.2158	1.23412	5	4.21013	465	52.3182	7.03467
Q99836-4	Isoform 4 of Myeloid differentiation primary response protein MyD88 OS=Homo sapiens GN=MYD88 - [MYD88_HUMAN]	3.21767	4.79	10	1	1	1	7.71844e+06	1.18845	1		1.16025	1		1.44301	1		146	15.8133	8.23584
Q9UL40-3	Isoform 3 of Zinc finger protein 346 OS=Homo sapiens GN=ZNF346 - [ZN346_HUMAN]	8.02692	10.69	8	2	2	2	1.87602e+07	1.18822	2	21.6866	0.826838	2	23.9246	0.715572	2	2.25836	262	29.2485	8.70459
Q8IZW8	Tensin-4 OS=Homo sapiens GN=TNS4 PE=1 SV=3 - [TENS4_HUMAN]	3.44946	1.26	1	1	1	1	8.63225e+06	1.18808	1		1.08779	1		1.09977	1		715	76.715	7.34229
E9PKZ0	60S ribosomal protein L8 (Fragment) OS=Homo sapiens GN=RPL8 PE=1 SV=1 - [E9PKZ0_HUMAN]	232.839	53.17	5	12	12	43	2.1298e+09	1.1879	42	17.9673	0.713858	42	36.5596	0.68516	42	30.8871	205	22.3752	10.7554
O95395	Beta-1,3-galactosyl-O-glycosyl-glycoprotein beta-1,6-N-acetylglucosaminyltransferase 3 OS=Homo sapiens GN=GCNT3 PE=2 SV=1 - [GCNT3_HUMAN]	11.0215	7.99	1	3	3	3	1.29463e+07	1.18788	3	5.87087	0.769049	3	10.2181	1.21859	3	22.0996	438	50.8307	8.25049
H0Y3K4	RNA-binding protein 33 (Fragment) OS=Homo sapiens GN=RBM33 PE=1 SV=1 - [H0Y3K4_HUMAN]	11.5322	4.62	2	3	3	3	1.15638e+07	1.18772	3	11.5757	0.700539	3	0.603507	0.731795	3	10.1884	909	100.293	10.8286
E7EPN6	Homeobox protein PKNOX1 OS=Homo sapiens GN=PKNOX1 PE=1 SV=2 - [E7EPN6_HUMAN]	3.22493	2.51	5	1	1	1	1.02058e+07	1.18663	1		1.41719	1		0.814893	1		319	34.4976	6.29053
H0YHL7	Coronin-1C (Fragment) OS=Homo sapiens GN=CORO1C PE=1 SV=1 - [H0YHL7_HUMAN]	13.4426	18.18	5	3	3	4	4.76796e+07	1.18557	4	8.42568	1.21284	4	10.081	1.00516	4	3.17483	165	18.6868	8.38232
Q9H2G2-2	Isoform 2 of STE20-like serine/threonine-protein kinase OS=Homo sapiens GN=SLK - [SLK_HUMAN]	72.5658	16.28	3	14	16	20	6.86015e+07	1.18545	18	10.9978	1.33139	18	17.79	0.750302	18	28.3572	1204	138.91	5.09717
C9J8D4	Mannosyl-oligosaccharide glucosidase (Fragment) OS=Homo sapiens GN=MOGS PE=1 SV=5 - [C9J8D4_HUMAN]	19.063	16.67	4	4	4	4	1.68445e+07	1.18534	4	16.3966	0.675162	4	36.7922	1.45192	4	46.4128	492	54.129	7.26904
Q5TAQ0	Ubiquinol-cytochrome-c reductase complex assembly factor 2 OS=Homo sapiens GN=UQCC2 PE=1 SV=1 - [Q5TAQ0_HUMAN]	12.2348	24.75	3	2	2	3	2.54972e+07	1.18513	3	0.199034	1.23598	3	5.35112	0.624476	3	1.80385	101	11.9021	8.104
Q00059-2	Isoform 2 of Transcription factor A, mitochondrial OS=Homo sapiens GN=TFAM - [TFAM_HUMAN]	3.16379	3.74	2	1	1	1	2.60574e+07	1.18499	1		0.992218	1		0.791699	1		214	25.4493	9.70068
Q8NFF5-3	Isoform 3 of FAD synthase OS=Homo sapiens GN=FLAD1 - [FAD1_HUMAN]	3.24971	3.36	4	1	1	1	3.19333e+06	1.18487	1		1.71446	1		0.876832	1		446	49.1671	5.96045
O75886	Signal transducing adapter molecule 2 OS=Homo sapiens GN=STAM2 PE=1 SV=1 - [STAM2_HUMAN]	24.292	11.05	2	4	5	6	4.49137e+07	1.18483	5	14.3191	1.01286	5	10.0023	0.727768	5	8.29008	525	58.1277	5.07178
M0QYM8	SUMO-activating enzyme subunit 1 (Fragment) OS=Homo sapiens GN=SAE1 PE=1 SV=1 - [M0QYM8_HUMAN]	5.46281	19.55	7	1	1	1	7.97011e+06	1.18456	1		1.42564	1		1.07186	1		133	14.8893	5.19873
A0A087X1F9	Heat shock factor protein 1 (Fragment) OS=Homo sapiens GN=HSF1 PE=1 SV=1 - [A0A087X1F9_HUMAN]	3.03014	8.79	5	1	1	1	2.33902e+07	1.18426	1		1.38176	1		0.614978	1		91	10.4914	8.86572
C9JKV5	Melanophilin (Fragment) OS=Homo sapiens GN=MLPH PE=1 SV=1 - [C9JKV5_HUMAN]	7.11352	18.32	6	2	2	2	4.95813e+07	1.18414	2	12.3452	0.65066	2	9.26927	0.710766	2	34.5997	131	15.3579	8.29443
Q04837	Single-stranded DNA-binding protein, mitochondrial OS=Homo sapiens GN=SSBP1 PE=1 SV=1 - [SSBP_HUMAN]	39.5806	37.16	3	5	5	9	1.43102e+08	1.18413	9	11.2034	0.751587	9	10.3026	0.747476	9	6.91851	148	17.249	9.59814
P49790	Nuclear pore complex protein Nup153 OS=Homo sapiens GN=NUP153 PE=1 SV=2 - [NU153_HUMAN]	49.1585	14.98	3	13	13	13	6.69774e+07	1.18402	13	12.5413	0.706912	13	19.9518	0.658769	13	15.2557	1475	153.843	8.73389
Q8NBI6	Xyloside xylosyltransferase 1 OS=Homo sapiens GN=XXYLT1 PE=1 SV=1 - [XXLT1_HUMAN]	3.21194	3.31	1	1	1	1	2.12701e+06	1.18398	1		0.774768	1		1.36974	1		393	43.7784	8.1333
A0A087WW00	Ubiquitin-conjugating enzyme E2 D1 OS=Homo sapiens GN=UBE2D1 PE=1 SV=1 - [A0A087WW00_HUMAN]	26.6735	51.38	5	2	3	8	3.25718e+07	1.18386	3	2.02366	1.05017	3	36.5502	1.03345	3	1.87295	109	12.4133	7.88428
Q9UK45	U6 snRNA-associated Sm-like protein LSm7 OS=Homo sapiens GN=LSM7 PE=1 SV=1 - [LSM7_HUMAN]	6.40888	21.36	4	2	2	2	4.15913e+07	1.18378	2	12.6016	1.05387	2	5.25248	0.706705	2	13.358	103	11.595	5.2749
Q5T3I0	G patch domain-containing protein 4 OS=Homo sapiens GN=GPATCH4 PE=1 SV=2 - [GPTC4_HUMAN]	13.9934	8.3	8	4	4	4	3.51933e+07	1.18328	4	20.5051	1.00667	4	13.6808	0.670894	4	23.3372	446	50.3508	9.62744
Q9H0B6	Kinesin light chain 2 OS=Homo sapiens GN=KLC2 PE=1 SV=1 - [KLC2_HUMAN]	62.0604	23.79	13	5	8	14	7.24033e+07	1.18302	6	21.7789	0.990699	6	11.3221	0.710437	6	42.9469	622	68.8923	7.15186
O75934	Pre-mRNA-splicing factor SPF27 OS=Homo sapiens GN=BCAS2 PE=1 SV=1 - [SPF27_HUMAN]	26.0252	35.56	1	6	6	6	5.51931e+07	1.18265	6	21.5607	0.847987	6	34.223	0.677454	6	33.0062	225	26.115	5.65576
C9JYQ9	60S ribosomal protein L22-like 1 OS=Homo sapiens GN=RPL22L1 PE=1 SV=1 - [C9JYQ9_HUMAN]	30.788	31.4	3	3	3	6	4.3519e+07	1.1824	6	18.7123	1.31615	6	21.2045	0.769443	6	13.6768	121	14.4695	9.37842
Q8N490-2	Isoform 2 of Probable hydrolase PNKD OS=Homo sapiens GN=PNKD - [PNKD_HUMAN]	3.59757	9.15	1	1	1	1	3.07609e+07	1.18211	1		0.863995	1		0.833916	1		142	15.3871	10.5796
Q5T4F4-6	Isoform 6 of Protrudin OS=Homo sapiens GN=ZFYVE27 - [ZFY27_HUMAN]	3.59574	3.5	6	1	1	1	1.72985e+07	1.18203	1		1.16672	1		1.14988	1		286	31.5914	4.85596
P05091	Aldehyde dehydrogenase, mitochondrial OS=Homo sapiens GN=ALDH2 PE=1 SV=2 - [ALDH2_HUMAN]	50.8018	24.56	6	7	10	13	1.29755e+08	1.18197	9	17.746	1.0377	9	16.5753	1.17517	9	9.96962	517	56.3456	7.04932
H0YAR2	Polyadenylate-binding protein 1 (Fragment) OS=Homo sapiens GN=PABPC1 PE=1 SV=1 - [H0YAR2_HUMAN]	97.1011	31.34	2	1	8	24	8.83771e+08	1.18195	1		0.899827	1		0.957624	1		284	32.2292	9.0415
I3L3T4	TOM1-like protein 1 OS=Homo sapiens GN=TOM1L1 PE=1 SV=1 - [I3L3T4_HUMAN]	3.61201	5.78	9	1	1	1	2.25116e+07	1.18132	1		1.31014	1		0.956327	1		225	25.2372	7.35693
P36578	60S ribosomal protein L4 OS=Homo sapiens GN=RPL4 PE=1 SV=5 - [RL4_HUMAN]	224.676	27.87	4	12	12	55	3.81656e+09	1.1809	52	15.4375	0.844924	52	34.091	0.64769	52	12.6238	427	47.6674	11.063
D6RJD1	Clathrin light chain B (Fragment) OS=Homo sapiens GN=CLTB PE=1 SV=1 - [D6RJD1_HUMAN]	3.16984	8	3	1	1	1	6.40702e+07	1.18083	1		1.45163	1		0.846909	1		125	13.07	4.29736
E7EU96	Casein kinase II subunit alpha OS=Homo sapiens GN=CSNK2A1 PE=1 SV=1 - [E7EU96_HUMAN]	30.3886	20.78	8	6	6	7	3.25554e+07	1.18077	7	8.60621	0.854151	7	33.2305	1.0304	7	34.2187	385	45.2819	7.94287
F8W9S7	GTPase-activating protein and VPS9 domain-containing protein 1 OS=Homo sapiens GN=GAPVD1 PE=1 SV=1 - [F8W9S7_HUMAN]	24.0105	5.17	14	6	6	7	2.44531e+07	1.18062	7	21.6624	0.859317	7	17.0512	1.43584	7	8.77987	1412	157.365	5.18604
Q9Y3U8	60S ribosomal protein L36 OS=Homo sapiens GN=RPL36 PE=1 SV=3 - [RL36_HUMAN]	28.7955	25.71	2	5	5	7	3.1824e+08	1.18044	7	23.3846	0.781955	7	8.19482	0.745715	7	17.2742	105	12.2459	11.5903
Q9Y2Z0	Suppressor of G2 allele of SKP1 homolog OS=Homo sapiens GN=SUGT1 PE=1 SV=3 - [SUGT1_HUMAN]	62.7527	43.29	2	11	11	14	1.02522e+08	1.18025	14	11.0364	0.961972	14	30.1816	0.753032	14	18.5888	365	40.9985	5.16064
P24752	Acetyl-CoA acetyltransferase, mitochondrial OS=Homo sapiens GN=ACAT1 PE=1 SV=1 - [THIL_HUMAN]	16.2217	10.3	5	3	3	4	2.73275e+07	1.18012	4	3.92833	1.08201	4	13.8231	1.044	4	9.28018	427	45.1706	8.85107
A0A0A0MSW4	Phosphatidylinositol transfer protein beta isoform OS=Homo sapiens GN=PITPNB PE=1 SV=1 - [A0A0A0MSW4_HUMAN]	6.8018	7.75	8	2	2	2	1.16638e+07	1.17989	2	12.8728	0.707358	2	12.8266	0.896461	2	8.33544	271	31.5609	6.87354
Q14244-5	Isoform 5 of Ensconsin OS=Homo sapiens GN=MAP7 - [MAP7_HUMAN]	37.6962	12.77	8	7	7	10	1.09512e+08	1.17986	10	27.0653	0.7924	10	32.5772	0.59017	10	24.2306	603	66.8977	9.51025
P62318-2	Isoform 2 of Small nuclear ribonucleoprotein Sm D3 OS=Homo sapiens GN=SNRPD3 - [SMD3_HUMAN]	27.4607	18.33	2	3	3	7	2.52607e+08	1.17949	7	4.68451	0.788789	7	4.47136	0.730954	7	17.2632	120	13.2829	8.90967
Q15046	Lysine--tRNA ligase OS=Homo sapiens GN=KARS PE=1 SV=3 - [SYK_HUMAN]	94.9372	29.82	5	14	14	23	2.20586e+08	1.17941	22	18.6724	0.777617	22	43.4381	1.04965	22	9.22145	597	68.0046	6.354
Q96HW7-2	Isoform 2 of Integrator complex subunit 4 OS=Homo sapiens GN=INTS4 - [INT4_HUMAN]	3.33772	2.18	3	1	1	1	5.03295e+06	1.17935	1		0.50632	1		1.4538	1		505	56.5142	6.11279
Q13596	Sorting nexin-1 OS=Homo sapiens GN=SNX1 PE=1 SV=3 - [SNX1_HUMAN]	58.5621	20.31	4	7	8	14	1.28638e+08	1.17918	10	10.2945	1.08565	10	15.6364	0.712765	10	8.16799	522	59.0331	5.14795
P85037	Forkhead box protein K1 OS=Homo sapiens GN=FOXK1 PE=1 SV=1 - [FOXK1_HUMAN]	13.6512	4.37	3	2	2	3	3.06219e+07	1.1789	3	7.06629	1.27444	3	7.42988	0.977804	3	8.8276	733	75.4106	9.31982
O75420	PERQ amino acid-rich with GYF domain-containing protein 1 OS=Homo sapiens GN=GIGYF1 PE=1 SV=2 - [PERQ1_HUMAN]	3.18415	1.45	1	1	1	1	9.77999e+06	1.17864	1		1.27864	1		0.686217	1		1035	114.531	5.38916
Q5T8D3-4	Isoform 4 of Acyl-CoA-binding domain-containing protein 5 OS=Homo sapiens GN=ACBD5 - [ACBD5_HUMAN]	24.8648	13.7	7	6	6	6	5.97886e+07	1.17837	6	14.395	0.888795	6	44.8751	0.72072	6	14.6538	416	46.2394	5.05908
Q96CS3	FAS-associated factor 2 OS=Homo sapiens GN=FAF2 PE=1 SV=2 - [FAF2_HUMAN]	30.4287	19.78	1	6	6	7	1.03628e+08	1.17826	7	33.402	1.05065	7	43.5803	1.25017	7	33.2437	445	52.5905	5.61768
A0A0C4DGE4	Syntaxin-3 (Fragment) OS=Homo sapiens GN=STX3 PE=1 SV=1 - [A0A0C4DGE4_HUMAN]	3.48726	6.86	5	1	1	1	1.01529e+07	1.17674	1		1.1086	1		0.742183	1		204	23.2285	6.43018
Q13505-3	Isoform 3 of Metaxin-1 OS=Homo sapiens GN=MTX1 - [MTX1_HUMAN]	4.17636	3.79	5	1	1	1	99094571	1.17601	1		1.00243	1		0.986477	1		317	35.7543	6.29053
P07954-2	Isoform Cytoplasmic of Fumarate hydratase, mitochondrial OS=Homo sapiens GN=FH - [FUMH_HUMAN]	28.0099	26.77	2	6	6	6	4.23917e+07	1.17593	6	25.8502	1.27336	6	26.113	0.84009	6	20.2143	467	50.1807	7.40088
P32970	CD70 antigen OS=Homo sapiens GN=CD70 PE=1 SV=2 - [CD70_HUMAN]	3.73078	5.18	2	1	1	1	1.2788e+07	1.17588	1		1.14764	1		0.914165	1		193	21.1049	8.52881
A0A087WYR0	Signal recognition particle 19 kDa protein OS=Homo sapiens GN=SRP19 PE=1 SV=1 - [A0A087WYR0_HUMAN]	11.0911	26.67	5	3	3	3	3.05007e+07	1.1753	3	8.7281	0.658372	3	30.1859	0.940711	3	4.22823	120	13.6452	10.228
Q14CX7-2	Isoform 2 of N-alpha-acetyltransferase 25, NatB auxiliary subunit OS=Homo sapiens GN=NAA25 - [NAA25_HUMAN]	12.5035	4.42	2	3	3	3	2.16584e+07	1.17503	3	3.20394	1.07283	3	12.708	1.33419	3	8.41629	859	99.2056	6.26514
P25685	DnaJ homolog subfamily B member 1 OS=Homo sapiens GN=DNAJB1 PE=1 SV=4 - [DNJB1_HUMAN]	36.3739	21.76	8	6	7	10	1.42506e+08	1.17488	9	10.9915	1.1154	9	26.3538	0.675402	9	25.4755	340	38.0204	8.63135
O95817	BAG family molecular chaperone regulator 3 OS=Homo sapiens GN=BAG3 PE=1 SV=3 - [BAG3_HUMAN]	19.2559	13.22	2	5	5	5	1.86578e+08	1.17485	5	29.0535	0.804608	5	21.9662	0.591798	5	52.1121	575	61.5569	6.94678
H0YLY7	Calcineurin B homologous protein 1 (Fragment) OS=Homo sapiens GN=CHP1 PE=1 SV=1 - [H0YLY7_HUMAN]	4.15244	14.29	5	1	1	1	1.54058e+08	1.17473	1		1.02517	1		0.680374	1		91	10.7354	5.2749
F5H459	AP-3 complex subunit sigma-1 OS=Homo sapiens GN=AP3S1 PE=1 SV=1 - [F5H459_HUMAN]	4.22462	14.2	2	1	1	1	2.82423e+07	1.17436	1		1.33995	1		0.902188	1		162	18.7594	5.08447
C9JRS7	CCA tRNA nucleotidyltransferase 1, mitochondrial (Fragment) OS=Homo sapiens GN=TRNT1 PE=1 SV=1 - [C9JRS7_HUMAN]	8.68929	37.1	5	2	2	2	5.65466e+07	1.17422	2	8.76502	1.52465	2	4.84182	0.853573	2	9.05762	62	7.62902	9.72998
Q9Y2J4-3	Isoform 3 of Angiomotin-like protein 2 OS=Homo sapiens GN=AMOTL2 - [AMOL2_HUMAN]	3.48369	1.16	4	1	1	1	6.2099e+06	1.17392	1		0.95065	1		0.778877	1		777	85.4284	7.18115
C9J5H8	Neurochondrin (Fragment) OS=Homo sapiens GN=NCDN PE=1 SV=1 - [C9J5H8_HUMAN]	4.36889	5.74	4	1	1	1	2.26764e+06	1.17385	1		0.73304	1		1.33946	1		244	26.3504	5.22412
Q5T0N5-3	Isoform 3 of Formin-binding protein 1-like OS=Homo sapiens GN=FNBP1L - [FBP1L_HUMAN]	7.47553	4.57	7	2	2	2	1.47137e+07	1.17368	2	13.7363	1.23075	2	33.1655	0.688753	2	18.6808	547	63.5322	6.18896
Q7KZI7-10	Isoform 10 of Serine/threonine-protein kinase MARK2 OS=Homo sapiens GN=MARK2 - [MARK2_HUMAN]	13.5975	5.1	41	3	3	4	1.21421e+07	1.17361	4	8.8685	0.696921	4	20.0079	0.948117	4	7.77419	686	77.0206	9.70068
E5RFJ9	Store-operated calcium entry-associated regulatory factor (Fragment) OS=Homo sapiens GN=SARAF PE=1 SV=1 - [E5RFJ9_HUMAN]	3.43727	6.12	4	1	1	1	2.8528e+07	1.17361	1		0.999136	1		1.08353	1		147	16.0748	5.49072
Q9Y2H6-2	Isoform 2 of Fibronectin type-III domain-containing protein 3A OS=Homo sapiens GN=FNDC3A - [FND3A_HUMAN]	17.0603	5.6	4	5	5	5	8.32795e+06	1.17345	5	3.42426	1.10979	5	30.1856	1.08952	5	23.5935	1142	125.741	7.07861
Q86Y82	Syntaxin-12 OS=Homo sapiens GN=STX12 PE=1 SV=1 - [STX12_HUMAN]	29.0263	24.28	2	6	6	7	4.31883e+07	1.17325	7	12.4842	0.904923	7	22.1955	0.809352	7	5.18907	276	31.6223	5.59229
Q9BXY0	Protein MAK16 homolog OS=Homo sapiens GN=MAK16 PE=1 SV=2 - [MAK16_HUMAN]	23.5291	20.33	2	4	4	5	1.76307e+07	1.17258	5	6.93334	0.991633	5	6.20592	0.777325	5	3.24815	300	35.3467	5.37646
Q7L0Y3	Mitochondrial ribonuclease P protein 1 OS=Homo sapiens GN=TRMT10C PE=1 SV=2 - [MRRP1_HUMAN]	53.0616	32.75	2	11	11	15	1.28204e+08	1.17236	14	26.0113	1.61037	14	14.373	0.948332	13	10.718	403	47.3166	9.36377
Q92917	G patch domain and KOW motifs-containing protein OS=Homo sapiens GN=GPKOW PE=1 SV=2 - [GPKOW_HUMAN]	3.61691	4.2	1	1	1	1	4.665e+06	1.17195	1		0.792708	1		1.21745	1		476	52.1966	6.15088
B8ZZI9	Aftiphilin OS=Homo sapiens GN=AFTPH PE=1 SV=1 - [B8ZZI9_HUMAN]	13.5761	6.16	7	3	3	4	2.00806e+07	1.17167	4	0.386061	1.13309	4	2.47096	0.694515	4	21.7418	568	61.4512	4.53857
O00170	AH receptor-interacting protein OS=Homo sapiens GN=AIP PE=1 SV=2 - [AIP_HUMAN]	25.135	18.79	3	5	5	6	5.66602e+07	1.1716	5	14.0647	1.1336	5	22.758	0.803197	5	10.9297	330	37.6121	6.29053
Q07065	Cytoskeleton-associated protein 4 OS=Homo sapiens GN=CKAP4 PE=1 SV=2 - [CKAP4_HUMAN]	217.17	49.34	1	23	23	53	6.32098e+08	1.17158	48	19.7063	1.0527	48	24.8467	0.82895	48	16.3695	602	65.9827	5.92236
A0A087WV25	FGFR1 oncogene partner OS=Homo sapiens GN=FGFR1OP PE=1 SV=1 - [A0A087WV25_HUMAN]	13.3432	12.82	4	3	3	3	1.57229e+07	1.17142	3	26.6375	1.00529	3	16.4408	0.725353	3	1.79525	351	38.0764	4.71631
C9J8U1	Cytospin-A (Fragment) OS=Homo sapiens GN=SPECC1L PE=4 SV=5 - [C9J8U1_HUMAN]	6.53334	2.66	5	2	2	2	2.13453e+07	1.17138	2	6.68599	0.828278	2	33.1493	0.498162	2	10.0498	789	88.229	5.19873
Q96BS2-3	Isoform 3 of Calcineurin B homologous protein 3 OS=Homo sapiens GN=TESC - [CHP3_HUMAN]	11.895	13.37	2	2	2	3	2.00238e+07	1.17128	3	4.22747	1.45721	3	16.1688	0.758423	3	10.4302	187	21.5074	4.81787
Q7Z5J4-2	Isoform 2 of Retinoic acid-induced protein 1 OS=Homo sapiens GN=RAI1 - [RAI1_HUMAN]	10.3943	2.47	6	3	3	3	5.40445e+06	1.17126	3	0.526106	0.639349	3	15.2919	0.844953	3	15.667	1862	198.268	8.89502
P04083	Annexin A1 OS=Homo sapiens GN=ANXA1 PE=1 SV=2 - [ANXA1_HUMAN]	432.669	70.52	3	22	22	99	3.42913e+09	1.17099	99	14.1427	1.52998	98	36.2183	0.804314	97	25.5453	346	38.69	7.02002
Q8WWH5	Probable tRNA pseudouridine synthase 1 OS=Homo sapiens GN=TRUB1 PE=1 SV=1 - [TRUB1_HUMAN]	7.25121	6.3	1	2	2	2	2.40291e+07	1.17098	2	8.67664	0.947897	2	10.4898	0.75124	2	10.7249	349	37.2295	8.25049
Q8N3X1	Formin-binding protein 4 OS=Homo sapiens GN=FNBP4 PE=1 SV=3 - [FNBP4_HUMAN]	3.3958	0.79	2	1	1	1	1.93732e+07	1.17088	1		0.806923	1		0.650366	1		1017	110.198	4.7417
Q9NXW2	DnaJ homolog subfamily B member 12 OS=Homo sapiens GN=DNAJB12 PE=1 SV=4 - [DJB12_HUMAN]	23.3576	8.53	4	4	4	6	6.9796e+07	1.17046	6	6.56562	1.04467	6	15.9104	0.814063	6	8.25943	375	41.7928	8.52881
A0A087WTV6	Pyrroline-5-carboxylate reductase 2 OS=Homo sapiens GN=PYCR2 PE=1 SV=1 - [A0A087WTV6_HUMAN]	13.1383	23.98	4	2	3	4	1.58774e+07	1.17018	2	5.94761	1.03137	2	32.5388	0.896349	2	1.19448	246	25.8519	9.26123
Q8WUY1	Protein THEM6 OS=Homo sapiens GN=THEM6 PE=1 SV=2 - [THEM6_HUMAN]	3.30351	7.69	1	1	1	1	1.33901e+07	1.17016	1		1.10001	1		1.22592	1		208	23.8499	9.5542
P41229-4	Isoform 4 of Lysine-specific demethylase 5C OS=Homo sapiens GN=KDM5C - [KDM5C_HUMAN]	4.04226	0.8	5	1	1	1	4.19061e+06	1.16988	1		0.779868	1		1.2308	1		1379	155.02	5.5542
M0R2E9	Urokinase plasminogen activator surface receptor (Fragment) OS=Homo sapiens GN=PLAUR PE=1 SV=1 - [M0R2E9_HUMAN]	6.32582	13.82	7	1	1	1	6.26937e+07	1.16965	1		0.93123	1		0.819512	1		152	17.184	5.08447
Q86UE4	Protein LYRIC OS=Homo sapiens GN=MTDH PE=1 SV=2 - [LYRIC_HUMAN]	61.6518	22.16	5	9	9	15	2.45691e+08	1.16956	14	19.3009	1.31689	14	23.3762	0.789417	14	20.1989	582	63.7988	9.31982
F5GWN1	Protein SSXT OS=Homo sapiens GN=SS18 PE=1 SV=2 - [F5GWN1_HUMAN]	4.78445	29.27	9	1	1	1	1.59116e+07	1.16891	1		0.92242	1		0.579406	1		41	4.38431	10.0083
Q5H928	3-hydroxyacyl-CoA dehydrogenase type-2 OS=Homo sapiens GN=HSD17B10 PE=1 SV=1 - [Q5H928_HUMAN]	8.4994	5.92	3	1	1	2	36251601	1.16888	2	2.14133	1.07249	2	0.890642	1.44858	2	0.712772	169	17.2129	7.72314
Q13162	Peroxiredoxin-4 OS=Homo sapiens GN=PRDX4 PE=1 SV=1 - [PRDX4_HUMAN]	33.3778	35.42	4	6	7	8	1.18342e+08	1.16823	7	6.49609	1.04809	7	17.6978	0.931631	7	26.2477	271	30.5208	6.29053
Q9Y5T5-4	Isoform 4 of Ubiquitin carboxyl-terminal hydrolase 16 OS=Homo sapiens GN=USP16 - [UBP16_HUMAN]	3.7115	2.73	4	1	1	1	9.79626e+06	1.16816	1		0.804922	1		0.986481	1		513	58.3602	6.82959
Q9H444	Charged multivesicular body protein 4b OS=Homo sapiens GN=CHMP4B PE=1 SV=1 - [CHM4B_HUMAN]	27.3303	23.66	1	3	3	6	6.3927e+07	1.1677	5	7.88446	0.609613	5	11.3954	0.468678	5	29.9186	224	24.9346	4.81787
Q8IUX1-3	Isoform 3 of Complex I assembly factor TMEM126B, mitochondrial OS=Homo sapiens GN=TMEM126B - [T126B_HUMAN]	3.57335	16.36	5	1	1	1	4.11719e+06	1.16749	1		1.76039	1		1.85345	1		110	12.5084	9.08545
Q96PD2	Discoidin, CUB and LCCL domain-containing protein 2 OS=Homo sapiens GN=DCBLD2 PE=1 SV=1 - [DCBD2_HUMAN]	21.7433	6.06	2	2	2	4	4.76716e+07	1.16648	4	10.1156	1.19602	4	14.5111	0.861043	4	9.97349	775	84.9808	7.1665
H0YA83	Beta-hexosaminidase subunit beta (Fragment) OS=Homo sapiens GN=HEXB PE=1 SV=1 - [H0YA83_HUMAN]	10.6444	11.18	3	2	2	3	2.67707e+07	1.16631	3	13.6149	1.10953	3	7.81985	0.993358	3	0.999301	170	19.5099	5.70654
F5H3C5	Superoxide dismutase [Mn], mitochondrial (Fragment) OS=Homo sapiens GN=SOD2 PE=1 SV=1 - [F5H3C5_HUMAN]	12.838	26.13	13	2	2	3	8.54603e+07	1.16612	3	19.7764	0.686277	3	0.977636	0.70414	3	2.18146	111	12.1231	8.45557
O75376-2	Isoform 2 of Nuclear receptor corepressor 1 OS=Homo sapiens GN=NCOR1 - [NCOR1_HUMAN]	7.83669	1.45	8	2	2	3	4.15428e+06	1.16577	2	3.30515	1.16369	2	14.0344	0.93279	2	18.4709	2337	258.443	6.91748
Q9H7M9	Platelet receptor Gi24 OS=Homo sapiens GN=C10orf54 PE=1 SV=3 - [GI24_HUMAN]	3.49552	2.57	1	1	1	1	2.49417e+07	1.1656	1		1.10835	1		0.799959	1		311	33.887	6.94678
Q12846	Syntaxin-4 OS=Homo sapiens GN=STX4 PE=1 SV=2 - [STX4_HUMAN]	18.7922	18.18	4	3	3	4	82591966	1.16538	4	2.56275	0.875445	4	35.9265	0.896133	4	8.4058	297	34.1589	6.27783
P28072	Proteasome subunit beta type-6 OS=Homo sapiens GN=PSMB6 PE=1 SV=4 - [PSB6_HUMAN]	20.9502	20.92	3	4	4	6	6.76017e+07	1.16512	6	4.30111	0.869656	6	26.2002	1.03288	6	6.943	239	25.3414	4.91943
C9JN98	Glia-derived nexin (Fragment) OS=Homo sapiens GN=SERPINE2 PE=1 SV=5 - [C9JN98_HUMAN]	3.8635	4.35	4	1	1	1	4860655	1.16508	1		0.989829	1		0.862193	1		276	30.521	8.98291
A0A0A0MRV0	Ribosome-binding protein 1 OS=Homo sapiens GN=RRBP1 PE=1 SV=1 - [A0A0A0MRV0_HUMAN]	363.782	46.45	9	42	42	96	4.15837e+09	1.16505	90	18.8978	0.843626	90	25.6201	0.82186	90	20.8165	1410	152.365	8.60205
O95182	NADH dehydrogenase [ubiquinone] 1 alpha subcomplex subunit 7 OS=Homo sapiens GN=NDUFA7 PE=1 SV=3 - [NDUA7_HUMAN]	49.4943	45.13	2	7	7	12	1.05325e+08	1.16484	12	12.6704	0.930588	12	32.2416	0.665123	12	17.5371	113	12.5436	10.1841
Q8TCS8	Polyribonucleotide nucleotidyltransferase 1, mitochondrial OS=Homo sapiens GN=PNPT1 PE=1 SV=2 - [PNPT1_HUMAN]	34.6749	13.03	2	7	7	9	4.53205e+07	1.16474	9	13.6543	1.04172	9	17.0091	1.09753	9	11.7801	783	85.8966	7.76709
P10253	Lysosomal alpha-glucosidase OS=Homo sapiens GN=GAA PE=1 SV=4 - [LYAG_HUMAN]	4.51464	1.89	1	1	1	1	1.47157e+07	1.16452	1		1.09971	1		1.1633	1		952	105.257	5.99854
Q8NG11-3	Isoform 3 of Tetraspanin-14 OS=Homo sapiens GN=TSPAN14 - [TSN14_HUMAN]	6.86332	14.29	5	2	2	2	2.06218e+07	1.16452	2	45.6034	1.23185	2	27.7834	1.72673	2	0.26457	147	16.8903	7.84033
Q15717	ELAV-like protein 1 OS=Homo sapiens GN=ELAVL1 PE=1 SV=2 - [ELAV1_HUMAN]	87.3293	38.34	15	9	10	23	2.70414e+08	1.16423	20	12.9013	0.848648	20	49.2567	0.852319	20	13.1538	326	36.0692	9.17334
Q9Y676	28S ribosomal protein S18b, mitochondrial OS=Homo sapiens GN=MRPS18B PE=1 SV=1 - [RT18B_HUMAN]	20.6643	14.34	1	4	4	5	7.79214e+07	1.16422	5	29.7633	0.972516	5	28.2347	0.849291	5	41.7401	258	29.377	9.37842
Q8NCF5	NFATC2-interacting protein OS=Homo sapiens GN=NFATC2IP PE=1 SV=1 - [NF2IP_HUMAN]	8.03521	8.11	4	2	2	2	4.62977e+06	1.16413	2	20.7272	1.33827	2	38.541	0.832641	2	13.5634	419	45.7888	6.59521
K7ERJ9	Galactokinase OS=Homo sapiens GN=GALK1 PE=1 SV=1 - [K7ERJ9_HUMAN]	5.8455	23.33	3	1	1	1	7513766	1.16367	1		1.14837	1		1	1		120	13.1908	5.0083
A1X283	SH3 and PX domain-containing protein 2B OS=Homo sapiens GN=SH3PXD2B PE=1 SV=3 - [SPD2B_HUMAN]	3.35911	1.1	1	1	1	1	6.76902e+06	1.16366	1		0.917449	1		0.759982	1		911	101.516	8.68994
P17568	NADH dehydrogenase [ubiquinone] 1 beta subcomplex subunit 7 OS=Homo sapiens GN=NDUFB7 PE=1 SV=4 - [NDUB7_HUMAN]	8.02726	7.3	1	1	1	2	7.72773e+07	1.16352	2	4.5639	0.93048	2	4.50885	0.587931	2	9.03309	137	16.3913	8.92432
A6NKB8	Aminopeptidase B OS=Homo sapiens GN=RNPEP PE=1 SV=1 - [A6NKB8_HUMAN]	27.743	11.29	6	5	5	7	3.49311e+07	1.16341	7	4.51992	1.31693	7	31.7425	1.14905	7	11.9668	611	68.1253	6.01123
P55072	Transitional endoplasmic reticulum ATPase OS=Homo sapiens GN=VCP PE=1 SV=4 - [TERA_HUMAN]	138.406	30.27	7	17	17	32	2.37152e+08	1.16328	31	21.1112	0.814238	31	41.1293	0.982012	31	15.3499	806	89.2657	5.26221
J3QRP6	Na(+)/H(+) exchange regulatory cofactor NHE-RF1 (Fragment) OS=Homo sapiens GN=SLC9A3R1 PE=1 SV=1 - [J3QRP6_HUMAN]	3.09488	4.65	2	1	1	1	1.01494e+07	1.16318	1		1.20032	1		0.674909	1		215	22.8575	4.81787
P11279	Lysosome-associated membrane glycoprotein 1 OS=Homo sapiens GN=LAMP1 PE=1 SV=3 - [LAMP1_HUMAN]	31.562	8.87	2	4	4	8	2.10989e+08	1.16304	8	8.7145	0.95844	8	9.62105	0.932809	8	11.6304	417	44.8538	8.74854
P34897-3	Isoform 3 of Serine hydroxymethyltransferase, mitochondrial OS=Homo sapiens GN=SHMT2 - [GLYM_HUMAN]	52.5347	22.57	14	8	8	13	9.9177e+07	1.16259	13	20.9092	0.946299	13	14.7095	0.990505	13	14.675	483	53.4214	8.14795
Q9BSH4	Translational activator of cytochrome c oxidase 1 OS=Homo sapiens GN=TACO1 PE=1 SV=1 - [TACO1_HUMAN]	19.6832	14.14	1	4	4	5	2.47575e+07	1.16238	5	8.66245	1.11545	5	39.5104	0.909928	5	16.2901	297	32.4567	8.1333
O15231-9	Isoform 9 of Zinc finger protein 185 OS=Homo sapiens GN=ZNF185 - [ZN185_HUMAN]	4.66658	4.89	10	1	1	1	2.7215e+07	1.16204	1		0.725007	1		0.735021	1		327	34.9318	5.35107
B4DLR8	NAD(P)H dehydrogenase [quinone] 1 OS=Homo sapiens GN=NQO1 PE=1 SV=1 - [B4DLR8_HUMAN]	70.6504	41.58	6	11	11	17	3.17272e+08	1.16178	17	19.1203	0.989184	17	59.355	1.2745	17	16.3379	202	22.7789	8.49951
A0A0D9SG07	Band 4.1-like protein 1 OS=Homo sapiens GN=EPB41L1 PE=4 SV=1 - [A0A0D9SG07_HUMAN]	24.189	10.75	13	6	6	7	1.28076e+08	1.16125	7	5.25936	0.987511	6	28.8694	0.909292	6	11.1581	670	75.4444	7.2251
Q8TAT6	Nuclear protein localization protein 4 homolog OS=Homo sapiens GN=NPLOC4 PE=1 SV=3 - [NPL4_HUMAN]	35.0175	10.36	4	5	5	9	5.75781e+07	1.16101	9	10.9217	1.34626	9	16.2005	0.838059	9	8.60782	608	68.0769	6.37939
Q8IUE6	Histone H2A type 2-B OS=Homo sapiens GN=HIST2H2AB PE=1 SV=3 - [H2A2B_HUMAN]	7.2461	10.77	1	1	1	2	1.25597e+08	1.16057	2	19.458	1.15392	2	20.3867	0.722984	2	24.038	130	13.9868	10.8872
O15355	Protein phosphatase 1G OS=Homo sapiens GN=PPM1G PE=1 SV=1 - [PPM1G_HUMAN]	19.179	8.61	1	4	4	5	3.84359e+07	1.16012	5	13.954	0.972405	5	34.0632	0.732752	5	29.5313	546	59.2347	4.36084
P25786	Proteasome subunit alpha type-1 OS=Homo sapiens GN=PSMA1 PE=1 SV=1 - [PSA1_HUMAN]	56.7298	35.36	5	8	8	13	1.83098e+08	1.15993	13	15.0307	0.693716	13	16.883	0.95433	13	8.07322	263	29.5369	6.60986
Q8TDN6	Ribosome biogenesis protein BRX1 homolog OS=Homo sapiens GN=BRIX1 PE=1 SV=2 - [BRX1_HUMAN]	19.2228	17.28	1	5	5	5	7.59178e+07	1.15936	5	7.29303	1.17998	5	20.1412	1.17954	5	3.87	353	41.3749	9.92041
P68104	Elongation factor 1-alpha 1 OS=Homo sapiens GN=EEF1A1 PE=1 SV=1 - [EF1A1_HUMAN]	495.778	67.75	7	11	20	134	3.18201e+09	1.15891	42	29.8573	0.715011	41	86.4485	1.06915	40	29.5345	462	50.1091	9.01221
H0Y6I0	Golgin subfamily A member 4 (Fragment) OS=Homo sapiens GN=GOLGA4 PE=1 SV=1 - [H0Y6I0_HUMAN]	62.4063	7.72	7	15	16	17	3.82002e+07	1.15874	16	8.69842	1.21118	16	22.7654	0.651273	16	17.8946	2099	246.456	5.38916
Q15637-5	Isoform 5 of Splicing factor 1 OS=Homo sapiens GN=SF1 - [SF01_HUMAN]	59.7684	11.29	9	7	7	15	1.19917e+08	1.15871	15	30.5129	0.762381	15	53.3675	0.701525	15	36.8471	673	71.7063	9.5835
Q9H7Z7	Prostaglandin E synthase 2 OS=Homo sapiens GN=PTGES2 PE=1 SV=1 - [PGES2_HUMAN]	20.1874	14.85	3	4	4	5	4.88101e+07	1.15826	5	9.26855	0.724521	5	68.7082	0.846846	5	22.8024	377	41.9167	9.15869
Q9Y617-2	Isoform 2 of Phosphoserine aminotransferase OS=Homo sapiens GN=PSAT1 - [SERC_HUMAN]	7.78398	7.72	2	2	2	2	6.33925e+06	1.15822	2	9.88079	1.06405	2	7.95384	1.22897	2	10.1226	324	35.1661	6.68311
O75695	Protein XRP2 OS=Homo sapiens GN=RP2 PE=1 SV=4 - [XRP2_HUMAN]	14.981	8.86	1	2	2	4	1.9259e+07	1.15814	4	7.90734	0.913054	4	10.7528	1.13465	4	6.32987	350	39.6155	5.12256
P09525	Annexin A4 OS=Homo sapiens GN=ANXA4 PE=1 SV=4 - [ANXA4_HUMAN]	179.791	69.91	3	20	20	44	1.04331e+09	1.15805	41	24.3786	1.88412	41	64.7734	1.11993	35	30.1696	319	35.8601	6.12549
Q8IWT6	Volume-regulated anion channel subunit LRRC8A OS=Homo sapiens GN=LRRC8A PE=1 SV=1 - [LRC8A_HUMAN]	3.25468	1.73	1	1	1	1	7.7057e+06	1.15783	1		0.673766	1		1.35869	1		810	94.1387	7.94287
E7ET39	Deleted in autism protein 1 OS=Homo sapiens GN=C3orf58 PE=1 SV=1 - [E7ET39_HUMAN]	3.61025	7.29	4	1	1	1	5.48194e+06	1.15778	1		1.37978	1		1.04462	1		192	22.143	5.10986
A6QRJ1	V-type proton ATPase subunit S1 (Fragment) OS=Homo sapiens GN=ATP6AP1 PE=1 SV=1 - [A6QRJ1_HUMAN]	15.6448	18.26	6	3	3	4	1.92247e+07	1.15757	4	6.0923	1.23219	4	19.0806	1.32711	4	13.5832	230	24.856	5.08447
P00403	Cytochrome c oxidase subunit 2 OS=Homo sapiens GN=MT-CO2 PE=1 SV=1 - [COX2_HUMAN]	3.27315	4.41	1	1	1	1	8.72935e+07	1.15735	1		0.488987	1		2.67746	1		227	25.5482	4.81787
Q14195	Dihydropyrimidinase-related protein 3 OS=Homo sapiens GN=DPYSL3 PE=1 SV=1 - [DPYL3_HUMAN]	10.5977	4.21	3	2	2	3	1.96634e+07	1.15733	3	6.54927	0.985135	3	9.88521	0.895453	3	1.45031	570	61.9241	6.49365
B4DJV2	Citrate synthase OS=Homo sapiens GN=CS PE=1 SV=1 - [B4DJV2_HUMAN]	60.8008	27.81	21	9	10	17	1.69119e+08	1.15718	14	14.1452	1.40788	14	51.5877	1.33383	14	19.5699	453	50.3997	7.89893
E9PGF6	Pleckstrin homology-like domain family B member 2 OS=Homo sapiens GN=PHLDB2 PE=1 SV=1 - [E9PGF6_HUMAN]	17.36	6.05	6	4	4	5	1.18138e+07	1.15708	5	4.99114	0.995485	5	7.92636	0.972922	5	10.2221	744	86.5935	6.17627
Q5M775-4	Isoform 4 of Cytospin-B OS=Homo sapiens GN=SPECC1 - [CYTSB_HUMAN]	20.4123	7.8	8	4	5	5	38870168	1.15703	4	11.6935	0.943611	4	2.95519	0.576674	4	11.5431	987	110.175	5.92236
O00204-2	Isoform 2 of Sulfotransferase family cytosolic 2B member 1 OS=Homo sapiens GN=SULT2B1 - [ST2B1_HUMAN]	5.46385	4.57	2	1	1	1	1.23425e+07	1.15696	1		0.472063	1		2.11678	1		350	39.5738	6.55127
Q15437	Protein transport protein Sec23B OS=Homo sapiens GN=SEC23B PE=1 SV=2 - [SC23B_HUMAN]	30.2242	13.04	7	5	7	8	4.06966e+07	1.1569	5	44.1649	1.27253	5	9.15018	1.44057	5	39.9581	767	86.4235	6.88818
P62253	Ubiquitin-conjugating enzyme E2 G1 OS=Homo sapiens GN=UBE2G1 PE=1 SV=3 - [UB2G1_HUMAN]	6.39481	11.18	5	2	2	2	1.57087e+07	1.15689	2	4.6097	1.30759	2	42.2494	0.877814	2	2.93051	170	19.4969	5.30029
Q7L804	Rab11 family-interacting protein 2 OS=Homo sapiens GN=RAB11FIP2 PE=1 SV=1 - [RFIP2_HUMAN]	13.4217	8.01	2	2	3	4	4.68265e+06	1.1567	2	4.85402	1.04011	2	50.4447	0.886854	2	9.62618	512	58.2426	9.31982
Q02878	60S ribosomal protein L6 OS=Homo sapiens GN=RPL6 PE=1 SV=3 - [RL6_HUMAN]	157.622	24.31	6	10	10	43	2.83683e+09	1.15655	43	13.5246	0.879633	43	31.3662	0.80982	43	16.7331	288	32.7076	10.5796
P31689	DnaJ homolog subfamily A member 1 OS=Homo sapiens GN=DNAJA1 PE=1 SV=2 - [DNJA1_HUMAN]	168.487	37.28	2	12	12	42	1.18446e+09	1.15655	35	21.3897	0.706181	35	64.5481	0.66182	34	28.3018	397	44.8395	7.07861
Q969G6	Riboflavin kinase OS=Homo sapiens GN=RFK PE=1 SV=2 - [RIFK_HUMAN]	8.29018	20.65	1	2	2	2	1.13221e+07	1.15651	2	5.46329	1.10883	2	6.82232	0.978302	2	26.5322	155	17.6119	8.1333
F8WBV5	Thioredoxin domain-containing protein 9 OS=Homo sapiens GN=TXNDC9 PE=1 SV=1 - [F8WBV5_HUMAN]	3.99641	17.19	6	1	1	1	47952511	1.15645	1		1.14742	1		0.816009	1		64	7.5889	4.99561
J3QR01	Centromere protein X (Fragment) OS=Homo sapiens GN=STRA13 PE=1 SV=1 - [J3QR01_HUMAN]	6.76142	18.67	3	1	1	2	1.7846e+06	1.15644	2	13.4347	0.632515	2	15.3975	0.81479	2	30.196	75	8.27246	5.89697
Q9H8Y8	Golgi reassembly-stacking protein 2 OS=Homo sapiens GN=GORASP2 PE=1 SV=3 - [GORS2_HUMAN]	25.0514	12.61	3	4	4	6	1.51356e+07	1.15643	6	23.9783	0.66298	6	78.2119	0.93482	6	20.6825	452	47.116	4.81787
Q92979	Ribosomal RNA small subunit methyltransferase NEP1 OS=Homo sapiens GN=EMG1 PE=1 SV=4 - [NEP1_HUMAN]	32.3559	22.95	4	4	4	7	2.99376e+07	1.15631	7	6.34647	0.803035	7	10.8357	1.04658	7	11.4605	244	26.7032	9.17334
H7C306	Remodeling and spacing factor 1 (Fragment) OS=Homo sapiens GN=RSF1 PE=1 SV=1 - [H7C306_HUMAN]	7.94094	10.4	4	2	2	2	2.93667e+07	1.15616	2	10.8594	1.21353	2	7.30478	0.906123	2	4.83269	202	22.9073	4.70361
E7EMM4	Acid ceramidase OS=Homo sapiens GN=ASAH1 PE=1 SV=1 - [E7EMM4_HUMAN]	9.09598	3.24	4	1	1	2	5.83401e+07	1.15506	2	0.106491	1.13892	2	1.80339	0.625492	2	8.88137	370	41.7694	8.11865
O14957	Cytochrome b-c1 complex subunit 10 OS=Homo sapiens GN=UQCR11 PE=3 SV=1 - [QCR10_HUMAN]	3.36272	21.43	1	1	1	1	3.73119e+06	1.15471	1		0.538477	1		1.27738	1		56	6.56548	9.87646
P56182	Ribosomal RNA processing protein 1 homolog A OS=Homo sapiens GN=RRP1 PE=1 SV=1 - [RRP1_HUMAN]	26.1186	9.54	2	4	4	7	9.11558e+07	1.15367	7	9.83029	1.12235	7	28.8254	0.864091	7	17.1853	461	52.8066	9.33447
P31946-2	Isoform Short of 14-3-3 protein beta/alpha OS=Homo sapiens GN=YWHAB - [1433B_HUMAN]	35.2229	28.28	5	3	6	9	2.96592e+08	1.15338	4	19.4138	1.16459	4	6.20074	0.935146	4	4.05753	244	27.8327	4.83057
E7EMB1	Switch-associated protein 70 OS=Homo sapiens GN=SWAP70 PE=1 SV=1 - [E7EMB1_HUMAN]	6.97453	4.74	4	2	2	2	3.20482e+07	1.15335	2	0.155963	0.963909	2	24.8555	0.701087	2	4.48926	527	61.9939	6.1001
H9KVC7	Interferon-induced GTP-binding protein Mx1 (Fragment) OS=Homo sapiens GN=MX1 PE=1 SV=1 - [H9KVC7_HUMAN]	3.20982	7.61	5	1	1	1	1.52596e+06	1.15308	1		0.827648	1		0.593222	1		197	20.8849	4.81787
J9JIE0	G-protein-coupled receptor family C group 5 member C OS=Homo sapiens GN=GPRC5C PE=1 SV=1 - [J9JIE0_HUMAN]	3.76873	10.32	5	1	1	1	1.8291e+07	1.1524	1		1.42494	1		0.863199	1		126	13.9458	7.40088
A0A087WXS2	Hepatocyte nuclear factor 1-beta OS=Homo sapiens GN=HNF1B PE=1 SV=1 - [A0A087WXS2_HUMAN]	6.99947	6.48	8	1	1	2	1.36211e+06	1.15212	2	11.6722	0.8731	2	20.467	0.586811	2	4.08852	293	32.7026	8.83643
G5EA42	Tropomodulin 2 (Neuronal), isoform CRA_a OS=Homo sapiens GN=TMOD2 PE=1 SV=1 - [G5EA42_HUMAN]	9.87628	5.21	4	1	2	3	3.49193e+08	1.15194	2	4.94435	1.48617	2	4.72251	0.774336	2	2.16047	307	34.4711	6.85889
P55795	Heterogeneous nuclear ribonucleoprotein H2 OS=Homo sapiens GN=HNRNPH2 PE=1 SV=1 - [HNRH2_HUMAN]	66.9768	23.16	1	3	8	16	8.73071e+08	1.15153	4	4.37021	0.42313	4	46.2034	0.798003	4	9.00306	449	49.2323	6.30322
O94763-2	Isoform 2 of Unconventional prefoldin RPB5 interactor 1 OS=Homo sapiens GN=URI1 - [RMP_HUMAN]	28.5009	16.34	8	4	4	6	2.64953e+07	1.15134	6	25.993	0.937618	6	10.9258	0.619227	6	20.5705	459	51.2152	5.0083
Q86XP3	ATP-dependent RNA helicase DDX42 OS=Homo sapiens GN=DDX42 PE=1 SV=1 - [DDX42_HUMAN]	74.3659	21.11	5	14	14	19	5.78589e+07	1.15133	18	19.4697	1.01861	18	17.2636	0.903329	18	14.307	938	102.912	7.02002
P62081	40S ribosomal protein S7 OS=Homo sapiens GN=RPS7 PE=1 SV=1 - [RS7_HUMAN]	228.107	50	2	12	12	56	1.23061e+09	1.15109	46	20.7719	0.962505	46	40.0741	0.892271	46	25.1131	194	22.1133	10.0962
F8W8R3	DNA polymerase delta subunit 2 OS=Homo sapiens GN=POLD2 PE=1 SV=1 - [F8W8R3_HUMAN]	3.74541	6.59	3	1	1	1	3.16431e+06	1.15046	1		1.50265	1		0.836033	1		455	49.5812	5.56689
Q86UP2	Kinectin OS=Homo sapiens GN=KTN1 PE=1 SV=1 - [KTN1_HUMAN]	294.355	38.84	11	45	45	71	3.38903e+08	1.15017	69	15.709	0.804225	69	22.6827	0.685144	69	13.6049	1357	156.179	5.64307
P50443	Sulfate transporter OS=Homo sapiens GN=SLC26A2 PE=1 SV=2 - [S26A2_HUMAN]	7.06809	3.92	1	2	2	2	4.12497e+06	1.15004	2	1.03762	1.51398	2	38.3974	1.43715	2	0.0131963	739	81.6089	8.38232
Q99470	Stromal cell-derived factor 2 OS=Homo sapiens GN=SDF2 PE=1 SV=2 - [SDF2_HUMAN]	6.34402	10.9	1	1	1	1	54974642	1.15003	1		1.01565	1		0.715364	1		211	23.0114	7.32764
P56385	ATP synthase subunit e, mitochondrial OS=Homo sapiens GN=ATP5I PE=1 SV=2 - [ATP5I_HUMAN]	6.45911	17.39	1	1	1	2	30751027	1.14985	2	6.93868	0.45382	2	5.7591	0.87521	2	19.5471	69	7.92833	9.34912
Q9BU61-2	Isoform b of NADH dehydrogenase [ubiquinone] 1 alpha subcomplex assembly factor 3 OS=Homo sapiens GN=NDUFAF3 - [NDUF3_HUMAN]	3.69426	11.02	2	1	1	1	2.88868e+07	1.14982	1		1.45654	1		0.849562	1		127	13.8329	5.75732
O15427	Monocarboxylate transporter 4 OS=Homo sapiens GN=SLC16A3 PE=1 SV=1 - [MOT4_HUMAN]	4.75519	2.8	1	1	1	1	7.41113e+07	1.14956	1		1.16065	1		1.46644	1		465	49.4369	7.95752
Q9BT25-3	Isoform 3 of HAUS augmin-like complex subunit 8 OS=Homo sapiens GN=HAUS8 - [HAUS8_HUMAN]	7.18021	9.78	5	2	2	2	7.62931e+06	1.14917	2	0.528957	0.847379	2	6.34921	0.998935	2	10.0222	409	44.7589	7.06396
R4GMU8	Ragulator complex protein LAMTOR5 OS=Homo sapiens GN=LAMTOR5 PE=1 SV=1 - [R4GMU8_HUMAN]	9.96738	50.63	4	2	2	2	1.99324e+07	1.14893	2	18.7724	1.04824	2	63.114	0.634374	2	3.43711	79	8.2101	5.68115
Q9NY12-2	Isoform 2 of H/ACA ribonucleoprotein complex subunit 1 OS=Homo sapiens GN=GAR1 - [GAR1_HUMAN]	19.7466	19.1	2	3	3	4	4.06084e+07	1.14859	4	23.0225	0.906257	4	9.19719	0.72949	4	10.8904	199	20.8214	10.4331
Q5TA01	Glutathione S-transferase omega-1 (Fragment) OS=Homo sapiens GN=GSTO1 PE=1 SV=1 - [Q5TA01_HUMAN]	4.17438	5.56	5	1	1	1	1.38322e+07	1.14819	1		1.31022	1		0.824024	1		180	20.9247	6.55127
P30838	Aldehyde dehydrogenase, dimeric NADP-preferring OS=Homo sapiens GN=ALDH3A1 PE=1 SV=3 - [AL3A1_HUMAN]	220.753	56.29	11	17	18	54	1.67965e+09	1.14786	48	28.1084	1.17681	47	40.0058	0.874521	46	35.9758	453	50.3628	6.53662
Q99643-5	Isoform 5 of Succinate dehydrogenase cytochrome b560 subunit, mitochondrial OS=Homo sapiens GN=SDHC - [C560_HUMAN]	4.11386	11.21	3	1	1	1	3.05234e+07	1.14737	1		0.640051	1		1.10112	1		116	12.4656	8.98291
Q86VS8	Protein Hook homolog 3 OS=Homo sapiens GN=HOOK3 PE=1 SV=2 - [HOOK3_HUMAN]	8.65442	3.34	4	2	2	2	2.77078e+07	1.14687	2	4.11453	1.29802	2	21.2009	0.801268	2	7.65319	718	83.0744	5.17334
P27695	DNA-(apurinic or apyrimidinic site) lyase OS=Homo sapiens GN=APEX1 PE=1 SV=2 - [APEX1_HUMAN]	60.8225	45.28	9	8	8	15	9.96202e+07	1.14665	15	15.0273	1.10488	15	20.0914	0.980839	15	29.3543	318	35.5322	8.11865
A0A0A0MSL3	Ubiquitin-conjugating enzyme E2 variant 1 OS=Homo sapiens GN=UBE2V1 PE=4 SV=1 - [A0A0A0MSL3_HUMAN]	6.86523	14.56	12	2	2	2	4.75115e+07	1.14631	2	3.55749	0.504943	2	128.477	0.979822	2	60.4341	103	11.821	9.29053
P06396-2	Isoform 2 of Gelsolin OS=Homo sapiens GN=GSN - [GELS_HUMAN]	26.1625	9.44	8	5	5	6	75124193	1.14626	6	9.71123	0.86701	6	12.661	0.707472	6	9.03388	731	80.5905	5.84619
C9J5G3	Limbic system-associated membrane protein (Fragment) OS=Homo sapiens GN=LSAMP PE=1 SV=1 - [C9J5G3_HUMAN]	3.67853	4.88	4	1	1	1	7.19665e+06	1.14592	1		1.16744	1		0.816252	1		205	22.9649	9.01221
P08047-3	Isoform 3 of Transcription factor Sp1 OS=Homo sapiens GN=SP1 - [SP1_HUMAN]	10.6082	2.71	3	3	3	3	3.2686e+07	1.1457	3	15.4984	0.992865	3	49.3757	0.601771	3	15.2277	737	75.7773	8.04541
P51571	Translocon-associated protein subunit delta OS=Homo sapiens GN=SSR4 PE=1 SV=1 - [SSRD_HUMAN]	33.9822	38.15	2	6	6	8	1.95273e+08	1.14562	8	25.6137	1.28036	8	15.8699	1.31354	8	8.70431	173	18.9866	6.15088
P04075	Fructose-bisphosphate aldolase A OS=Homo sapiens GN=ALDOA PE=1 SV=2 - [ALDOA_HUMAN]	80.4439	47.25	13	12	12	18	3.63375e+08	1.14549	18	15.1305	0.72508	18	32.3468	0.945125	18	24.682	364	39.3953	8.08936
P09211	Glutathione S-transferase P OS=Homo sapiens GN=GSTP1 PE=1 SV=2 - [GSTP1_HUMAN]	116.983	56.67	4	6	6	35	5.44584e+08	1.14515	25	14.4482	1.22574	22	19.3447	1.0669	25	17.9523	210	23.341	5.64307
M0QZD9	Bromodomain-containing protein 4 (Fragment) OS=Homo sapiens GN=BRD4 PE=1 SV=1 - [M0QZD9_HUMAN]	10.3335	4.72	4	1	2	3	3.57881e+08	1.14491	1		0.714344	1		1.16825	1		572	63.7306	8.86572
Q92541	RNA polymerase-associated protein RTF1 homolog OS=Homo sapiens GN=RTF1 PE=1 SV=4 - [RTF1_HUMAN]	17.9067	6.9	2	5	5	5	2.47026e+07	1.14467	5	13.1885	1.16567	5	13.1607	0.720085	5	16.8803	710	80.2646	8.14795
P46977-2	Isoform 2 of Dolichyl-diphosphooligosaccharide--protein glycosyltransferase subunit STT3A OS=Homo sapiens GN=STT3A - [STT3A_HUMAN]	7.21973	5.38	2	2	2	2	1.03259e+07	1.14445	2	20.8031	0.787065	2	9.76386	2.53616	2	28.0975	613	69.5432	7.81104
Q15907-2	Isoform 2 of Ras-related protein Rab-11B OS=Homo sapiens GN=RAB11B - [RB11B_HUMAN]	87.9779	64.8	8	11	11	22	1.0854e+09	1.14436	22	7.34228	1.03807	22	50.8616	0.882318	22	27.7744	179	19.9592	5.96045
Q8TCE1	Antithrombin-III OS=Homo sapiens GN=SERPINC1 PE=1 SV=1 - [Q8TCE1_HUMAN]	3.16218	4.25	2	1	1	1	1.56329e+07	1.1441	1		0.762565	1		0.927814	1		259	29.0738	8.80713
Q96SY0-4	Isoform 4 of von Willebrand factor A domain-containing protein 9 OS=Homo sapiens GN=VWA9 - [VWA9_HUMAN]	4.50277	3.19	6	1	1	1	1.71994e+07	1.14329	1		0.692913	1		1.16879	1		439	48.4035	5.10986
O43678	NADH dehydrogenase [ubiquinone] 1 alpha subcomplex subunit 2 OS=Homo sapiens GN=NDUFA2 PE=1 SV=3 - [NDUA2_HUMAN]	14.4968	42.42	2	3	3	3	1.11881e+08	1.14298	3	13.2291	0.998831	3	7.0922	0.830573	3	16.7499	99	10.9148	9.56885
J3QQN6	Cytosolic non-specific dipeptidase (Fragment) OS=Homo sapiens GN=CNDP2 PE=1 SV=1 - [J3QQN6_HUMAN]	10.7364	49.44	15	3	3	3	7.75721e+06	1.14265	3	1.10308	0.831402	3	40.5861	0.966568	3	0.21924	89	9.8563	8.44092
Q9H6Y2	WD repeat-containing protein 55 OS=Homo sapiens GN=WDR55 PE=1 SV=2 - [WDR55_HUMAN]	3.42361	2.61	1	1	1	1	1.35873e+07	1.14245	1		0.714581	1		0.740174	1		383	42.0436	4.91943
H3BPC4	SUMO-conjugating enzyme UBC9 (Fragment) OS=Homo sapiens GN=UBE2I PE=1 SV=2 - [H3BPC4_HUMAN]	4.80499	17.14	4	1	1	1	1.19394e+08	1.14234	1		1.03924	1		0.916051	1		70	7.99403	9.71533
P28331-4	Isoform 4 of NADH-ubiquinone oxidoreductase 75 kDa subunit, mitochondrial OS=Homo sapiens GN=NDUFS1 - [NDUS1_HUMAN]	93.249	25.82	7	11	11	20	1.16068e+08	1.14233	20	17.7267	1.32347	20	19.3264	1.20852	20	19.0104	670	73.4804	5.87158
K7EQ48	Glucose-6-phosphate isomerase OS=Homo sapiens GN=GPI PE=1 SV=2 - [K7EQ48_HUMAN]	51.5016	23.21	10	9	9	13	152293667	1.14225	13	9.95342	0.946615	13	35.0254	1.25363	13	12.2192	474	53.3682	8.67529
Q8IZP0-10	Isoform 10 of Abl interactor 1 OS=Homo sapiens GN=ABI1 - [ABI1_HUMAN]	28.8917	17.01	15	3	5	7	9.40322e+07	1.14164	5	24.7974	0.960539	5	18.6713	0.725899	5	19.4903	388	42.6413	6.03662
P62333	26S protease regulatory subunit 10B OS=Homo sapiens GN=PSMC6 PE=1 SV=1 - [PRS10_HUMAN]	77.7279	31.11	6	11	11	19	3.08551e+08	1.14141	19	5.58311	1.009	19	17.1891	0.867165	19	13.3103	389	44.1451	7.48877
A0A087X1B7	Chromatin target of PRMT1 protein OS=Homo sapiens GN=CHTOP PE=1 SV=1 - [A0A087X1B7_HUMAN]	10.1674	17.11	5	1	1	3	1.66578e+07	1.14114	3	78.6136	0.821855	3	68.1029	0.611113	3	47.4248	76	8.51457	12.0151
O43805	Sjoegren syndrome nuclear autoantigen 1 OS=Homo sapiens GN=SSNA1 PE=1 SV=2 - [SSNA1_HUMAN]	4.51474	10.92	1	1	1	1	2.04467e+07	1.14099	1		0.543462	1		0.404819	1		119	13.5879	5.37646
H0YN81	WD repeat-containing protein 61 (Fragment) OS=Homo sapiens GN=WDR61 PE=1 SV=1 - [H0YN81_HUMAN]	31.1673	36.73	6	6	6	7	7.80097e+07	1.14087	7	13.2731	0.934847	7	1.37458	0.783722	7	11.9939	294	32.2332	5.70654
P46783	40S ribosomal protein S10 OS=Homo sapiens GN=RPS10 PE=1 SV=1 - [RS10_HUMAN]	43.0954	26.06	4	5	5	11	7.29318e+08	1.14058	11	15.9433	1.08943	11	46.7252	0.951597	11	14.4355	165	18.8859	10.1548
P33764	Protein S100-A3 OS=Homo sapiens GN=S100A3 PE=1 SV=1 - [S10A3_HUMAN]	7.95219	30.69	1	2	2	2	1.46952e+07	1.14057	2	33.4543	1.24543	2	2.86379	0.719028	2	27.4223	101	11.7054	4.77979
H0Y2Y8	Zyxin (Fragment) OS=Homo sapiens GN=ZYX PE=1 SV=1 - [H0Y2Y8_HUMAN]	6.9109	6.48	5	2	2	2	2.26433e+07	1.1405	2	5.47033	0.763201	2	5.00467	0.756946	2	4.46111	540	57.6063	6.87354
O94913	Pre-mRNA cleavage complex 2 protein Pcf11 OS=Homo sapiens GN=PCF11 PE=1 SV=3 - [PCF11_HUMAN]	10.9551	2.51	6	3	3	3	8.38373e+06	1.14021	3	15.6682	1.03862	3	10.0097	0.719805	3	27.55	1555	172.944	8.48486
P18124	60S ribosomal protein L7 OS=Homo sapiens GN=RPL7 PE=1 SV=1 - [RL7_HUMAN]	303.666	51.61	4	17	17	77	2.98168e+09	1.13925	77	14.8698	0.548587	75	85.2631	0.615964	77	38.9401	248	29.2072	10.6528
E5RHT6	ADP-ribosylation factor GTPase-activating protein 1 (Fragment) OS=Homo sapiens GN=ARFGAP1 PE=1 SV=2 - [E5RHT6_HUMAN]	11.6672	11.07	10	2	2	3	2.06627e+07	1.1389	3	3.72128	0.876616	3	1.05082	0.664416	3	23.8238	244	26.539	6.59521
Q14684-2	Isoform 2 of Ribosomal RNA processing protein 1 homolog B OS=Homo sapiens GN=RRP1B - [RRP1B_HUMAN]	34.6217	10.14	2	7	7	8	8.74377e+07	1.13887	8	15.6674	1.16519	8	11.3501	0.648969	8	9.35798	740	82.125	9.80322
P53582	Methionine aminopeptidase 1 OS=Homo sapiens GN=METAP1 PE=1 SV=2 - [MAP11_HUMAN]	36.5722	25.13	6	8	8	10	6.02236e+07	1.13883	10	24.2305	0.850408	10	31.1758	0.868829	10	5.60479	386	43.1873	7.1665
O00469	Procollagen-lysine,2-oxoglutarate 5-dioxygenase 2 OS=Homo sapiens GN=PLOD2 PE=1 SV=2 - [PLOD2_HUMAN]	49.6109	15.74	6	10	10	13	6.43426e+07	1.13873	12	25.9865	1.50562	12	51.1163	1.07768	12	21.4501	737	84.6316	6.7124
P62306	Small nuclear ribonucleoprotein F OS=Homo sapiens GN=SNRPF PE=1 SV=1 - [RUXF_HUMAN]	3.31143	9.3	1	1	1	1	1.86922e+08	1.13866	1		0.697423	1		1.2548	1		86	9.71878	4.66553
Q8NFH5-2	Isoform 2 of Nucleoporin NUP53 OS=Homo sapiens GN=NUP35 - [NUP53_HUMAN]	27.7432	17.48	7	4	4	6	6.92573e+07	1.13862	5	18.9461	0.904187	5	29.3925	0.720801	5	9.56383	309	33.0987	9.36377
Q8NFW8	N-acylneuraminate cytidylyltransferase OS=Homo sapiens GN=CMAS PE=1 SV=2 - [NEUA_HUMAN]	15.1225	8.29	1	4	4	4	3.03851e+07	1.13857	4	3.64688	0.726902	4	39.1209	1.85107	4	10.1725	434	48.3487	7.92822
J3KT68	Transmembrane protein 97 OS=Homo sapiens GN=TMEM97 PE=1 SV=1 - [J3KT68_HUMAN]	18.8624	29.35	2	3	3	4	4.23865e+07	1.13857	4	7.95886	0.663987	4	28.5677	1.48654	4	9.26468	92	10.9688	7.97217
M0QZR8	DNA polymerase OS=Homo sapiens GN=POLD1 PE=1 SV=1 - [M0QZR8_HUMAN]	3.24393	1.98	3	1	1	1	2.37466e+06	1.138	1		0.873655	1		1.17389	1		1009	111.614	7.6792
K7ENZ6	Protein FAM134C OS=Homo sapiens GN=FAM134C PE=1 SV=1 - [K7ENZ6_HUMAN]	4.1613	18.75	6	1	1	1	2.25054e+07	1.13773	1		0.743623	1		1.3093	1		80	8.71942	5.31299
Q08257-3	Isoform 3 of Quinone oxidoreductase OS=Homo sapiens GN=CRYZ - [QOR_HUMAN]	26.0793	27.12	5	5	5	6	5.03502e+07	1.13767	6	17.5514	0.93972	6	27.8295	1.16953	6	25.6731	295	31.5085	8.47021
Q04760-2	Isoform 2 of Lactoylglutathione lyase OS=Homo sapiens GN=GLO1 - [LGUL_HUMAN]	6.67471	21.3	2	2	2	2	7.68018e+06	1.13765	2	4.50045	0.986713	2	14.7441	0.728551	2	14.8323	169	19.0306	6.04932
P29144	Tripeptidyl-peptidase 2 OS=Homo sapiens GN=TPP2 PE=1 SV=4 - [TPP2_HUMAN]	15.0288	4.4	2	4	4	4	2.26674e+07	1.13759	4	3.557	0.840153	4	8.70812	1.34287	4	14.8091	1249	138.263	6.31592
K7EIV0	Calpain small subunit 1 (Fragment) OS=Homo sapiens GN=CAPNS1 PE=1 SV=2 - [K7EIV0_HUMAN]	28.9043	44.9	10	4	4	11	3.72796e+07	1.13751	8	20.6207	0.435059	8	72.8116	0.848975	6	24.6136	196	22.0807	4.81787
C9JNT3	Glutathione S-transferase kappa 1 (Fragment) OS=Homo sapiens GN=GSTK1 PE=1 SV=1 - [C9JNT3_HUMAN]	18.2172	27.97	6	3	3	4	4.14512e+07	1.13723	4	20.8973	0.369101	4	4.42835	0.62759	4	7.06984	118	13.6743	9.92041
K7EN24	E3 ubiquitin-protein ligase RNF167 (Fragment) OS=Homo sapiens GN=RNF167 PE=1 SV=1 - [K7EN24_HUMAN]	3.36384	9.46	5	1	1	1	2.9541e+07	1.13716	1		1.22051	1		0.846716	1		74	8.28921	9.71533
Q9H061-2	Isoform 2 of Transmembrane protein 126A OS=Homo sapiens GN=TMEM126A - [T126A_HUMAN]	7.68079	24	2	2	2	2	1.47419e+07	1.13716	2	32.4203	0.826899	2	18.8476	1.11432	2	11.0221	125	13.8353	8.92432
Q96AJ9-1	Isoform 1 of Vesicle transport through interaction with t-SNAREs homolog 1A OS=Homo sapiens GN=VTI1A - [VTI1A_HUMAN]	6.80515	9.85	2	2	2	2	1.66935e+07	1.13701	2	11.1728	0.721802	2	67.3725	0.808493	2	16.88	203	23.4208	6.15088
Q07157-2	Isoform Short of Tight junction protein ZO-1 OS=Homo sapiens GN=TJP1 - [ZO1_HUMAN]	66.3862	11.15	6	12	12	15	1.70681e+08	1.13654	15	12.4878	1.01261	15	44.3849	0.661785	15	9.30652	1668	186.852	6.78564
Q70CQ2-3	Isoform 3 of Ubiquitin carboxyl-terminal hydrolase 34 OS=Homo sapiens GN=USP34 - [UBP34_HUMAN]	3.12056	0.51	3	1	1	1	6.70251e+06	1.13653	1		1.11485	1		1.08968	1		3312	377.356	5.93506
Q03188	Centromere protein C OS=Homo sapiens GN=CENPC PE=1 SV=2 - [CENPC_HUMAN]	7.28359	2.01	3	2	2	2	5.6847e+06	1.13653	2	21.9452	1.23578	2	7.49405	0.630922	2	48.4192	943	106.769	9.39307
Q9NRR8	CDC42 small effector protein 1 OS=Homo sapiens GN=CDC42SE1 PE=1 SV=1 - [C42S1_HUMAN]	7.4239	15.19	1	1	1	2	3.45388e+07	1.13635	2	29.6406	1.02385	2	12.1918	0.564177	2	38.7459	79	8.91942	9.99365
C9JNW5	60S ribosomal protein L24 OS=Homo sapiens GN=RPL24 PE=1 SV=1 - [C9JNW5_HUMAN]	122.126	38.67	3	8	8	32	1.41027e+09	1.13613	32	15.1135	0.481503	32	47.2958	0.692399	32	12.1796	150	17.5315	10.7847
Q96LB3	Intraflagellar transport protein 74 homolog OS=Homo sapiens GN=IFT74 PE=1 SV=1 - [IFT74_HUMAN]	8.13813	4.33	4	2	2	2	1.01714e+07	1.13578	2	1.10766	1.62465	2	22.779	1.10985	2	7.41868	600	69.1961	5.99854
O75150	E3 ubiquitin-protein ligase BRE1B OS=Homo sapiens GN=RNF40 PE=1 SV=4 - [BRE1B_HUMAN]	30.2029	8.59	6	7	8	8	5.57608e+07	1.13561	7	16.9602	1.17837	7	12.2366	0.734236	7	12.0187	1001	113.581	6.22705
P49748-2	Isoform 2 of Very long-chain specific acyl-CoA dehydrogenase, mitochondrial OS=Homo sapiens GN=ACADVL - [ACADV_HUMAN]	51.6581	21.01	10	8	8	12	1.05562e+08	1.13545	12	4.17376	0.883984	12	17.2814	1.02488	12	10.0222	633	68.0152	8.55811
P20645	Cation-dependent mannose-6-phosphate receptor OS=Homo sapiens GN=M6PR PE=1 SV=1 - [MPRD_HUMAN]	23.6597	15.52	3	2	2	5	4.82654e+07	1.13542	5	7.58474	0.55461	5	81.7074	0.806993	5	66.0193	277	30.9734	5.8335
P49915	GMP synthase [glutamine-hydrolyzing] OS=Homo sapiens GN=GMPS PE=1 SV=1 - [GUAA_HUMAN]	27.8396	10.39	2	5	5	7	2.16557e+07	1.13522	7	14.5326	1.43464	7	13.3701	1.2718	7	7.37405	693	76.667	6.87354
P21127-12	Isoform 7 of Cyclin-dependent kinase 11B OS=Homo sapiens GN=CDK11B - [CD11B_HUMAN]	19.6197	14.81	27	5	5	5	3.10907e+07	1.13497	5	3.81241	0.974189	5	15.6785	0.828361	5	6.70502	439	49.5233	5.78271
P14618	Pyruvate kinase PKM OS=Homo sapiens GN=PKM PE=1 SV=4 - [KPYM_HUMAN]	228.542	45.01	13	22	22	51	3.42222e+08	1.13467	51	15.1175	0.725278	51	42.4167	1.15706	51	18.9188	531	57.9	7.84033
Q13535-2	Isoform 2 of Serine/threonine-protein kinase ATR OS=Homo sapiens GN=ATR - [ATR_HUMAN]	3.09832	0.47	3	1	1	1	1.58359e+06	1.13372	1		0.552607	1		1.46689	1		2580	294.029	7.43018
Q5T0S4	Palmitoyl-protein thioesterase 1 (Fragment) OS=Homo sapiens GN=PPT1 PE=1 SV=1 - [Q5T0S4_HUMAN]	11.257	12.99	5	2	2	3	2.38825e+07	1.13341	3	10.4162	1.14374	3	0.369781	0.988258	3	8.10946	177	19.975	6.27783
P68036	Ubiquitin-conjugating enzyme E2 L3 OS=Homo sapiens GN=UBE2L3 PE=1 SV=1 - [UB2L3_HUMAN]	23.9269	48.05	4	3	3	5	1.08185e+07	1.13293	5	20.9355	1.09097	5	9.8817	0.616403	5	7.15015	154	17.8502	8.51416
Q02952-3	Isoform 3 of A-kinase anchor protein 12 OS=Homo sapiens GN=AKAP12 - [AKA12_HUMAN]	8.56065	1.79	3	2	2	2	3.13511e+07	1.13259	2	17.8162	1.17778	2	28.497	0.750961	2	44.3015	1677	180.881	4.43701
C9JEM7	Negative elongation factor A (Fragment) OS=Homo sapiens GN=NELFA PE=1 SV=1 - [C9JEM7_HUMAN]	17.9492	19.71	7	3	3	5	1.29371e+07	1.13224	5	27.574	1.14014	5	10.3758	0.809312	5	14.1983	208	22.9274	9.86182
P56181-2	Isoform 2 of NADH dehydrogenase [ubiquinone] flavoprotein 3, mitochondrial OS=Homo sapiens GN=NDUFV3 - [NDUV3_HUMAN]	7.63285	4.23	1	2	2	2	2.28793e+07	1.13217	2	8.94706	0.768952	2	13.6862	0.609392	2	22.7771	473	50.9532	9.17334
P10909-4	Isoform 4 of Clusterin OS=Homo sapiens GN=CLU - [CLUS_HUMAN]	22.3752	6.73	13	3	3	5	2.04888e+07	1.13188	5	12.8337	1.17591	5	12.1535	0.805902	5	6.92959	416	48.7721	6.7124
P07947	Tyrosine-protein kinase Yes OS=Homo sapiens GN=YES1 PE=1 SV=3 - [YES_HUMAN]	14.843	6.81	5	1	3	4	7.52311e+07	1.13171	1		1.41605	1		1.50888	1		543	60.7625	6.7417
Q9NWB7	Intraflagellar transport protein 57 homolog OS=Homo sapiens GN=IFT57 PE=1 SV=1 - [IFT57_HUMAN]	3.33405	2.8	1	1	1	1	7.25471e+06	1.13151	1		0.867794	1		0.94851	1		429	49.0776	4.98291
I3L1P4	Proline-, glutamic acid- and leucine-rich protein 1 (Fragment) OS=Homo sapiens GN=PELP1 PE=1 SV=1 - [I3L1P4_HUMAN]	3.69789	8.78	5	1	1	1	3.85286e+07	1.13122	1		0.854521	1		0.896165	1		148	15.0561	10.6821
P62877	E3 ubiquitin-protein ligase RBX1 OS=Homo sapiens GN=RBX1 PE=1 SV=1 - [RBX1_HUMAN]	7.97601	14.81	1	2	2	2	7.71563e+07	1.13092	2	5.09323	1.06086	2	7.85874	0.683473	2	2.807	108	12.2657	6.96143
Q9GZT6-2	Isoform 2 of Coiled-coil domain-containing protein 90B, mitochondrial OS=Homo sapiens GN=CCDC90B - [CC90B_HUMAN]	23.6193	24.49	7	3	3	5	1.09826e+07	1.13069	5	19.9706	1.10016	5	23.0663	0.51082	5	37.8412	245	27.9612	5.30029
Q13200	26S proteasome non-ATPase regulatory subunit 2 OS=Homo sapiens GN=PSMD2 PE=1 SV=3 - [PSMD2_HUMAN]	121.766	30.95	6	19	19	30	2.0493e+08	1.12993	29	22.5598	0.958239	29	36.2397	1.15594	29	25.542	908	100.136	5.19873
M0QZH1	Protein SMG9 (Fragment) OS=Homo sapiens GN=SMG9 PE=1 SV=1 - [M0QZH1_HUMAN]	3.8493	10.43	7	1	1	1	3.0847e+07	1.12984	1		1.10958	1		0.857067	1		115	12.4324	9.68604
P21283	V-type proton ATPase subunit C 1 OS=Homo sapiens GN=ATP6V1C1 PE=1 SV=4 - [VATC1_HUMAN]	32.3932	23.82	2	8	8	8	4.40017e+07	1.12974	8	16.4363	1.03068	8	29.8077	0.790107	8	24.6198	382	43.914	7.45947
H0YBY3	Ganglioside GM2 activator (Fragment) OS=Homo sapiens GN=GM2A PE=1 SV=1 - [H0YBY3_HUMAN]	6.91978	14.42	3	2	2	2	1.31976e+07	1.12964	2	9.08991	1.4543	2	0.642052	0.950214	2	3.71879	104	11.2857	4.75439
Q96HD1	Cysteine-rich with EGF-like domain protein 1 OS=Homo sapiens GN=CRELD1 PE=1 SV=3 - [CREL1_HUMAN]	3.51348	3.81	2	1	1	1	2.8676e+06	1.12944	1		0.649366	1		1.34104	1		420	45.4088	4.86865
Q96EC8	Protein YIPF6 OS=Homo sapiens GN=YIPF6 PE=1 SV=2 - [YIPF6_HUMAN]	4.10507	5.93	1	1	1	1	2.43307e+07	1.12944	1		0.941108	1		1.60596	1		236	26.2387	5.64307
O00401	Neural Wiskott-Aldrich syndrome protein OS=Homo sapiens GN=WASL PE=1 SV=2 - [WASL_HUMAN]	9.94424	6.14	1	3	3	3	1.21913e+07	1.12891	3	6.18177	1.08339	3	18.1883	0.952303	3	3.51958	505	54.7927	7.92822
F6PQP6	Epsin-2 (Fragment) OS=Homo sapiens GN=EPN2 PE=1 SV=5 - [F6PQP6_HUMAN]	6.27786	5.61	6	2	2	2	1.14346e+07	1.12856	2	1.59775	1.03307	2	14.238	0.653283	2	5.42742	410	44.9485	7.06396
H0YCR2	RalBP1-associated Eps domain-containing protein 1 (Fragment) OS=Homo sapiens GN=REPS1 PE=1 SV=1 - [H0YCR2_HUMAN]	3.41865	7.24	6	1	1	1	5603943	1.12842	1		1.10921	1		0.647343	1		152	17.0194	5.59229
H0YF68	Serine/threonine-protein kinase TAO3 (Fragment) OS=Homo sapiens GN=TAOK3 PE=1 SV=1 - [H0YF68_HUMAN]	3.80661	7.03	4	1	1	1	18883964	1.12809	1		1.23403	1		0.891481	1		185	20.9238	7.00537
Q7L576	Cytoplasmic FMR1-interacting protein 1 OS=Homo sapiens GN=CYFIP1 PE=1 SV=1 - [CYFP1_HUMAN]	35.6748	7.42	12	7	7	9	5.03976e+07	1.12782	7	10.7919	0.91407	7	19.8578	1.38513	7	17.9564	1253	145.089	6.90283
A0A087WXF7	Inhibitor of growth protein 1 (Fragment) OS=Homo sapiens GN=ING1 PE=1 SV=1 - [A0A087WXF7_HUMAN]	4.01041	12.61	7	1	1	1	4.87704e+06	1.12772	1		0.711874	1		0.868805	1		111	12.5581	4.83057
P30044-2	Isoform Cytoplasmic+peroxisomal of Peroxiredoxin-5, mitochondrial OS=Homo sapiens GN=PRDX5 - [PRDX5_HUMAN]	19.2379	31.48	4	4	4	5	3.78404e+07	1.12765	5	5.27655	1.07031	5	7.15632	0.793856	5	19.2493	162	17.02	7.23975
P35221	Catenin alpha-1 OS=Homo sapiens GN=CTNNA1 PE=1 SV=1 - [CTNA1_HUMAN]	198.512	36.09	30	27	27	45	1.98279e+08	1.12735	45	14.4345	1.05239	45	35.4637	0.714521	45	20.3973	906	100.009	6.29053
Q9NPD8	Ubiquitin-conjugating enzyme E2 T OS=Homo sapiens GN=UBE2T PE=1 SV=1 - [UBE2T_HUMAN]	3.67889	4.57	1	1	1	1	1.93566e+07	1.12725	1		1.24134	1		0.718097	1		197	22.5066	7.98682
P25490	Transcriptional repressor protein YY1 OS=Homo sapiens GN=YY1 PE=1 SV=2 - [TYY1_HUMAN]	35.3566	18.84	5	6	6	9	4.29034e+07	1.1271	8	11.6072	0.93236	8	25.1364	0.70189	8	6.69099	414	44.6847	6.25244
Q96MG7	Melanoma-associated antigen G1 OS=Homo sapiens GN=NDNL2 PE=1 SV=1 - [MAGG1_HUMAN]	12.7962	12.83	1	4	4	4	2.70694e+07	1.1269	4	5.48928	1.25119	4	10.7471	0.693871	4	38.1808	304	34.2868	9.27588
M0QXN9	KxDL motif-containing protein 1 (Fragment) OS=Homo sapiens GN=KXD1 PE=1 SV=1 - [M0QXN9_HUMAN]	4.6605	24.32	8	1	1	1	6.00553e+06	1.12623	1		0.570038	1		0.995468	1		74	8.5953	7.35693
C9JNC3	Butyrophilin subfamily 2 member A1 (Fragment) OS=Homo sapiens GN=BTN2A1 PE=1 SV=5 - [C9JNC3_HUMAN]	3.23729	12.79	12	1	1	1	5.85269e+06	1.12534	1		1.10692	1		1.41519	1		86	9.90691	7.34229
Q9Y4K0	Lysyl oxidase homolog 2 OS=Homo sapiens GN=LOXL2 PE=1 SV=1 - [LOXL2_HUMAN]	3.96831	2.58	1	1	1	1	6.63984e+06	1.12453	1		1.28301	1		1.06583	1		774	86.6683	6.37939
Q8WXI9	Transcriptional repressor p66-beta OS=Homo sapiens GN=GATAD2B PE=1 SV=1 - [P66B_HUMAN]	7.19396	1.69	1	1	1	2	1.57375e+07	1.1245	2	1.23833	0.919899	2	3.87558	0.644349	2	24.3639	593	65.22	9.70068
P42830	C-X-C motif chemokine 5 OS=Homo sapiens GN=CXCL5 PE=1 SV=1 - [CXCL5_HUMAN]	36.8567	32.46	3	4	4	10	1.84223e+08	1.12448	10	4.87535	1.41784	10	32.9251	0.736833	10	13.7262	114	11.9645	8.88037
Q07666-2	Isoform 2 of KH domain-containing, RNA-binding, signal transduction-associated protein 1 OS=Homo sapiens GN=KHDRBS1 - [KHDR1_HUMAN]	67.1659	13.4	6	5	5	18	8.39548e+08	1.12417	18	15.9971	0.9296	18	32.3232	0.681567	18	6.84046	418	45.832	7.57666
P52209-2	Isoform 2 of 6-phosphogluconate dehydrogenase, decarboxylating OS=Homo sapiens GN=PGD - [6PGD_HUMAN]	56.078	34.26	6	10	10	12	1.93592e+08	1.12362	12	4.64454	0.678356	12	59.2458	1.12693	11	19.2495	470	51.8393	7.44482
Q9Y371	Endophilin-B1 OS=Homo sapiens GN=SH3GLB1 PE=1 SV=1 - [SHLB1_HUMAN]	18.5224	10.14	4	3	4	5	9.35246e+07	1.12329	3	6.34541	0.938632	3	1.57346	0.675459	3	9.04607	365	40.7708	6.03662
P78406	mRNA export factor OS=Homo sapiens GN=RAE1 PE=1 SV=1 - [RAE1L_HUMAN]	22.4653	17.12	4	4	4	5	8.37754e+07	1.12313	5	7.1928	0.803367	5	43.6555	0.943486	5	16.0178	368	40.9419	7.82568
F8VRY0	Zinc finger protein 385A (Fragment) OS=Homo sapiens GN=ZNF385A PE=1 SV=5 - [F8VRY0_HUMAN]	10.4996	11.21	9	2	2	2	28074685	1.12281	2	31.5389	0.790371	2	13.9788	0.818863	2	18.9415	232	24.3446	9.42236
P15260	Interferon gamma receptor 1 OS=Homo sapiens GN=IFNGR1 PE=1 SV=1 - [INGR1_HUMAN]	3.35109	2.66	1	1	1	1	1.84907e+07	1.1224	1		1.36885	1		1.03646	1		489	54.3701	4.90674
Q8NFH3	Nucleoporin Nup43 OS=Homo sapiens GN=NUP43 PE=1 SV=1 - [NUP43_HUMAN]	9.12384	11.32	2	2	2	2	1.97768e+07	1.1217	2	6.63574	1.15065	2	52.6821	0.74313	2	10.7362	380	42.1245	5.63037
P82673	28S ribosomal protein S35, mitochondrial OS=Homo sapiens GN=MRPS35 PE=1 SV=1 - [RT35_HUMAN]	13.3635	12.69	3	3	3	3	6.64858e+07	1.12157	3	12.6943	1.11314	3	5.53319	0.863147	3	11.1919	323	36.8211	8.23584
H0Y7C8	Torsin-1B (Fragment) OS=Homo sapiens GN=TOR1B PE=1 SV=1 - [H0Y7C8_HUMAN]	12.4625	19.15	2	2	2	3	4.06643e+07	1.12135	3	16.998	1.0768	3	2.92646	1.17001	3	4.98254	141	15.6572	9.1001
H0YG54	Oligoribonuclease, mitochondrial OS=Homo sapiens GN=REXO2 PE=1 SV=2 - [H0YG54_HUMAN]	4.39507	9.57	5	1	1	1	7.39152e+06	1.12129	1		1.08782	1		0.546315	1		188	21.8341	6.30322
O43242-2	Isoform 2 of 26S proteasome non-ATPase regulatory subunit 3 OS=Homo sapiens GN=PSMD3 - [PSMD3_HUMAN]	24.8438	13.76	2	4	4	6	4.40743e+07	1.12095	6	5.32342	0.984493	6	22.4992	1.25192	6	19.6404	356	41.1577	9.40771
Q9NPA0	ER membrane protein complex subunit 7 OS=Homo sapiens GN=EMC7 PE=1 SV=1 - [EMC7_HUMAN]	12.4203	24.38	3	3	3	3	3.64372e+07	1.12084	3	27.9441	0.930874	3	20.233	1.09879	3	21.7745	242	26.4535	9.24658
O95248	Myotubularin-related protein 5 OS=Homo sapiens GN=SBF1 PE=1 SV=3 - [MTMR5_HUMAN]	3.21169	1.07	3	1	1	1	3.90154e+06	1.12083	1		1.59978	1		0.982082	1		1867	208.184	6.90283
H0YC04	V-type proton ATPase subunit B, brain isoform (Fragment) OS=Homo sapiens GN=ATP6V1B2 PE=1 SV=1 - [H0YC04_HUMAN]	12.0959	26.13	3	3	3	3	1.22571e+07	1.12062	3	37.4432	1.07659	3	9.79973	1.1553	3	15.0091	199	21.1	6.78564
Q8WZ82	Ovarian cancer-associated gene 2 protein OS=Homo sapiens GN=OVCA2 PE=1 SV=1 - [OVCA2_HUMAN]	7.57494	19.82	1	2	2	2	2.03111e+07	1.12057	2	14.8738	0.994302	2	37.5993	1.07349	2	9.38034	227	24.4025	6.88818
E5RI99	60S ribosomal protein L30 (Fragment) OS=Homo sapiens GN=RPL30 PE=1 SV=1 - [E5RI99_HUMAN]	61.3242	54.39	5	5	5	15	3.87295e+08	1.12022	13	11.3976	0.630328	13	59.5697	1.13359	13	13.794	114	12.6476	9.5542
Q96BP2	Coiled-coil-helix-coiled-coil-helix domain-containing protein 1 OS=Homo sapiens GN=CHCHD1 PE=1 SV=1 - [CHCH1_HUMAN]	12.676	22.88	2	2	2	3	4.72165e+07	1.12019	3	12.695	0.937918	3	7.84564	0.637953	3	12.6131	118	13.4661	10.2134
Q13330-3	Isoform 3 of Metastasis-associated protein MTA1 OS=Homo sapiens GN=MTA1 - [MTA1_HUMAN]	9.93621	4.3	16	2	3	3	2.4293e+07	1.11981	2	12.2567	1.21881	2	0.987384	0.791446	2	22.0112	698	79.1426	9.40771
P12931	Proto-oncogene tyrosine-protein kinase Src OS=Homo sapiens GN=SRC PE=1 SV=3 - [SRC_HUMAN]	26.5798	12.13	5	3	5	7	9.23199e+07	1.11949	4	3.85816	1.12899	4	49.9917	1.3336	4	18.0401	536	59.797	7.41553
Q6MZZ4	ETS-related transcription factor Elf-1 OS=Homo sapiens GN=DKFZp686H0575 PE=1 SV=1 - [Q6MZZ4_HUMAN]	6.34581	9.14	3	2	2	2	8.71623e+06	1.11922	2	0.533201	1.27927	2	125.635	0.947877	2	22.1875	361	38.9719	8.49951
P0DMN0	Sulfotransferase 1A4 OS=Homo sapiens GN=SULT1A4 PE=1 SV=1 - [ST1A4_HUMAN]	33.5538	41.36	12	6	6	8	4.22664e+07	1.11888	8	10.3122	0.719753	8	24.1333	0.805725	8	15.7056	295	34.1741	6.01123
Q9Y4B5-2	Isoform 2 of Microtubule cross-linking factor 1 OS=Homo sapiens GN=MTCL1 - [MTCL1_HUMAN]	10.9497	2.2	5	3	3	3	2.08132e+07	1.11882	3	34.6699	1.07574	3	3.03806	0.944399	3	6.00843	1545	173.204	5.94775
Q96RN5-3	Isoform 3 of Mediator of RNA polymerase II transcription subunit 15 OS=Homo sapiens GN=MED15 - [MED15_HUMAN]	3.48161	1.62	4	1	1	1	9.42878e+06	1.11795	1								677	75.8797	9.29053
Q9HBH1	Peptide deformylase, mitochondrial OS=Homo sapiens GN=PDF PE=1 SV=1 - [DEFM_HUMAN]	4.77495	8.23	1	1	1	1	6.18466e+06	1.11777	1		0.984304	1		1.11358	1		243	26.996	9.15869
Q5HYY5	Selenocysteine insertion sequence-binding protein 2 (Fragment) OS=Homo sapiens GN=SECISBP2 PE=1 SV=1 - [Q5HYY5_HUMAN]	3.47444	6.55	4	1	1	1	1.53518e+06	1.11748	1		0.570511	1		0.708862	1		275	30.4737	9.39307
P40222	Alpha-taxilin OS=Homo sapiens GN=TXLNA PE=1 SV=3 - [TXLNA_HUMAN]	3.07287	1.65	1	1	1	1	1.43876e+07	1.11735	1		1.47296	1		0.633541	1		546	61.8532	6.52197
O15258	Protein RER1 OS=Homo sapiens GN=RER1 PE=1 SV=1 - [RER1_HUMAN]	6.8503	9.18	5	2	2	2	5.17645e+07	1.11631	2	27.4292	0.803593	2	13.6239	1.35803	2	7.26046	196	22.9429	9.53955
H0YAM9	Plexin-D1 (Fragment) OS=Homo sapiens GN=PLXND1 PE=1 SV=1 - [H0YAM9_HUMAN]	3.04704	5.19	4	1	1	1	2.10758e+06	1.11606	1		1.0574	1		1.08849	1		231	27.0721	7.95752
H3BSM5	Gamma-aminobutyric acid receptor-associated protein-like 2 OS=Homo sapiens GN=GABARAPL2 PE=1 SV=1 - [H3BSM5_HUMAN]	7.33532	21.59	3	1	2	2	2.9448e+07	1.11603	1		1.0217	1		0.971105	1		88	10.3946	9.70068
X6RCK5	Dynactin subunit 3 (Fragment) OS=Homo sapiens GN=DCTN3 PE=1 SV=1 - [X6RCK5_HUMAN]	19.7357	38.41	7	4	4	5	3.77105e+07	1.11603	5	17.9491	0.693463	5	9.18442	0.668705	5	3.35721	151	17.2882	6.58057
Q9BV20-2	Isoform 2 of Methylthioribose-1-phosphate isomerase OS=Homo sapiens GN=MRI1 - [MTNA_HUMAN]	7.4026	3.42	2	1	1	2	9.58747e+06	1.11581	2	12.4847	1.00414	2	11.4884	1.40419	2	0.20319	322	34.508	5.69385
P12004	Proliferating cell nuclear antigen OS=Homo sapiens GN=PCNA PE=1 SV=1 - [PCNA_HUMAN]	24.7688	26.82	1	5	5	6	5.4808e+07	1.11575	6	12.929	0.872556	6	36.1878	0.912818	6	5.9646	261	28.7503	4.69092
Q9BSD7	Cancer-related nucleoside-triphosphatase OS=Homo sapiens GN=NTPCR PE=1 SV=1 - [NTPCR_HUMAN]	27.4239	22.63	2	3	3	7	3.29113e+07	1.11574	7	9.38419	1.28896	7	17.2608	1.1252	5	23.8559	190	20.7001	9.53955
E9PKV4	Transcription factor p65 OS=Homo sapiens GN=RELA PE=1 SV=1 - [E9PKV4_HUMAN]	3.49935	7.17	9	1	1	1	7.94815e+06	1.11572	1		1.44329	1		0.860403	1		237	26.6355	8.39697
Q9UKX7-2	Isoform 2 of Nuclear pore complex protein Nup50 OS=Homo sapiens GN=NUP50 - [NUP50_HUMAN]	20.2917	13.41	2	4	4	5	3.68746e+07	1.11569	5	21.4003	1.0267	5	8.82038	0.725687	5	28.8506	440	46.8337	8.26514
D6RC71	Syntaxin-18 (Fragment) OS=Homo sapiens GN=STX18 PE=1 SV=1 - [D6RC71_HUMAN]	3.27026	7.1	3	1	1	1	4.98291e+06	1.11551	1		1.18856	1		1.40921	1		169	19.6787	5.0083
Q9Y5J1	U3 small nucleolar RNA-associated protein 18 homolog OS=Homo sapiens GN=UTP18 PE=1 SV=3 - [UTP18_HUMAN]	26.3293	14.21	5	5	5	7	3.69614e+07	1.115	7	8.64926	0.605874	7	71.2898	1.02884	7	12.107	556	61.9644	8.76318
Q99459	Cell division cycle 5-like protein OS=Homo sapiens GN=CDC5L PE=1 SV=2 - [CDC5L_HUMAN]	71.708	25.19	1	13	13	15	8.30119e+07	1.11477	15	12.9404	0.9824	15	22.5175	0.647391	15	18.8488	802	92.1937	8.17725
P33176	Kinesin-1 heavy chain OS=Homo sapiens GN=KIF5B PE=1 SV=1 - [KINH_HUMAN]	90.4267	19.42	6	16	16	23	1.42475e+08	1.11456	23	11.8714	1.54473	23	23.8453	0.88802	23	19.9723	963	109.617	6.50732
P55957-4	Isoform 4 of BH3-interacting domain death agonist OS=Homo sapiens GN=BID - [BID_HUMAN]	18.5669	30.3	3	2	2	7	3.40313e+07	1.11418	5	19.0696	1.26106	5	5.93667	0.793457	4	9.55436	99	11.256	9.68604
Q96M27	Protein PRRC1 OS=Homo sapiens GN=PRRC1 PE=1 SV=1 - [PRRC1_HUMAN]	59.0344	28.09	5	8	8	14	1.33216e+08	1.11416	14	10.5922	0.838734	14	34.5099	0.828387	14	24.5937	445	46.6718	5.8335
Q9NUI1-3	Isoform 3 of Peroxisomal 2,4-dienoyl-CoA reductase OS=Homo sapiens GN=DECR2 - [DECR2_HUMAN]	6.59263	9.43	3	2	2	2	8.01261e+06	1.11388	2	3.38658	1.20815	2	11.8417	1.49099	2	3.23085	244	25.5725	9.99365
P28907	ADP-ribosyl cyclase/cyclic ADP-ribose hydrolase 1 OS=Homo sapiens GN=CD38 PE=1 SV=2 - [CD38_HUMAN]	18.878	23.67	3	5	5	5	5.72632e+07	1.11374	5	22.9237	1.00968	5	6.28128	0.73421	5	4.86912	300	34.3061	7.66455
Q96H20-2	Isoform 2 of Vacuolar-sorting protein SNF8 OS=Homo sapiens GN=SNF8 - [SNF8_HUMAN]	6.63954	6.61	8	2	2	2	1.38801e+07	1.11347	2	13.8345	1.38481	2	7.56757	0.759347	2	11.9547	257	28.718	6.44287
C9IYS5	Phytanoyl-CoA dioxygenase, peroxisomal (Fragment) OS=Homo sapiens GN=PHYH PE=1 SV=1 - [C9IYS5_HUMAN]	3.80968	10.23	4	1	1	1	9.6303e+06	1.11345	1		0.793303	1		0.910326	1		176	20.3001	8.42627
Q13043	Serine/threonine-protein kinase 4 OS=Homo sapiens GN=STK4 PE=1 SV=2 - [STK4_HUMAN]	9.05836	4.93	4	1	2	2	4.40662e+07	1.11311	1		1.10295	1		0.868409	1		487	55.5949	5.07178
P48047	ATP synthase subunit O, mitochondrial OS=Homo sapiens GN=ATP5O PE=1 SV=1 - [ATPO_HUMAN]	91.3815	35.68	4	9	9	24	4.87993e+08	1.11307	24	10.0292	1.01895	24	16.8939	0.90883	24	10.1357	213	23.2627	9.96436
H0YC17	TNFAIP3-interacting protein 1 (Fragment) OS=Homo sapiens GN=TNIP1 PE=1 SV=1 - [H0YC17_HUMAN]	3.72848	8.9	11	1	1	1	1.48403e+07	1.113	1		1.13606	1		0.895	1		146	16.8078	6.88818
Q8TD16	Protein bicaudal D homolog 2 OS=Homo sapiens GN=BICD2 PE=1 SV=1 - [BICD2_HUMAN]	3.55989	1.33	6	1	1	1	1.54176e+07	1.11296	1		0.897605	1		0.644727	1		824	93.476	5.43994
Q9NQ88	Fructose-2,6-bisphosphatase TIGAR OS=Homo sapiens GN=TIGAR PE=1 SV=1 - [TIGAR_HUMAN]	8.92591	11.11	1	2	2	2	1.64165e+07	1.11257	2	8.79344	1.15402	2	13.5313	1.41665	2	2.10644	270	30.0431	7.69385
Q9UET6-2	Isoform 2 of Putative tRNA (cytidine(32)/guanosine(34)-2'-O)-methyltransferase OS=Homo sapiens GN=FTSJ1 - [TRM7_HUMAN]	3.22869	3.06	2	1	1	1	30143061	1.11253	1		1.21725	1		0.929834	1		327	35.844	5.88428
Q13813	Spectrin alpha chain, non-erythrocytic 1 OS=Homo sapiens GN=SPTAN1 PE=1 SV=3 - [SPTN1_HUMAN]	421.015	32.73	7	67	67	101	3.41833e+08	1.11252	101	14.7022	0.876302	101	22.8938	0.751436	101	13.8301	2472	284.364	5.35107
Q3B726	DNA-directed RNA polymerase I subunit RPA43 OS=Homo sapiens GN=TWISTNB PE=1 SV=1 - [RPA43_HUMAN]	3.04297	4.73	1	1	1	1	6.98744e+06	1.11251	1		1.34111	1		0.757983	1		338	37.4088	6.97607
P38919	Eukaryotic initiation factor 4A-III OS=Homo sapiens GN=EIF4A3 PE=1 SV=4 - [IF4A3_HUMAN]	59.5615	32.85	6	8	10	14	1.97573e+08	1.11249	9	8.46595	1.16824	9	29.4322	1.34176	9	13.5583	411	46.8412	6.72705
Q9NZZ3-2	Isoform 2 of Charged multivesicular body protein 5 OS=Homo sapiens GN=CHMP5 - [CHMP5_HUMAN]	7.29218	6.43	2	2	2	2	5.06725e+07	1.11199	2	20.3486	0.744331	2	22.4408	0.513981	2	18.7303	171	19.5079	6.84424
B9EGQ5	Protein Wiz OS=Homo sapiens GN=WIZ PE=1 SV=1 - [B9EGQ5_HUMAN]	7.15533	5.53	6	2	2	2	7.76664e+06	1.11198	2	27.1113	0.69057	2	13.9689	0.659511	2	6.48723	832	88.9994	9.48096
Q15019	Septin-2 OS=Homo sapiens GN=SEPT2 PE=1 SV=1 - [SEPT2_HUMAN]	51.4218	27.15	18	7	7	11	6.30726e+07	1.11121	11	22.4881	1.29686	11	16.3312	0.890318	11	10.8742	361	41.4613	6.59521
P40261	Nicotinamide N-methyltransferase OS=Homo sapiens GN=NNMT PE=1 SV=1 - [NNMT_HUMAN]	34.0159	27.65	2	5	5	8	101028745	1.11094	8	8.23547	1.22246	8	33.5957	0.707323	8	24.8123	264	29.5551	5.74463
Q92542-2	Isoform 2 of Nicastrin OS=Homo sapiens GN=NCSTN - [NICA_HUMAN]	15.7042	8.85	6	4	4	4	3.58571e+07	1.1109	4	15.9119	1.11519	4	12.9781	1.03986	4	8.76044	689	76.6956	5.68115
Q14789-4	Isoform 4 of Golgin subfamily B member 1 OS=Homo sapiens GN=GOLGB1 - [GOGB1_HUMAN]	50.6082	6.12	7	14	14	14	2.83913e+07	1.11081	14	14.92	0.979426	14	14.2328	0.880074	14	18.6532	3184	367.198	5.021
Q9BWF3-3	Isoform 3 of RNA-binding protein 4 OS=Homo sapiens GN=RBM4 - [RBM4_HUMAN]	40.1522	52.45	7	1	8	11	3.42552e+08	1.11074	1		0.591375	1		0.761967	1		143	16.1631	6.02393
P61247	40S ribosomal protein S3a OS=Homo sapiens GN=RPS3A PE=1 SV=2 - [RS3A_HUMAN]	294.028	44.7	12	17	17	70	2.63001e+09	1.1106	66	17.0751	0.712507	67	53.9848	0.864087	67	16.7801	264	29.9257	9.72998
B3KRF7	Zinc finger protein with KRAB and SCAN domains 1 OS=Homo sapiens GN=ZKSCAN1 PE=1 SV=1 - [B3KRF7_HUMAN]	3.37554	4.86	3	1	1	1	4.03264e+06	1.11035	1		0.917632	1		0.832164	1		350	39.2992	8.646
P19784	Casein kinase II subunit alpha' OS=Homo sapiens GN=CSNK2A2 PE=1 SV=1 - [CSK22_HUMAN]	19.8163	17.43	4	4	4	5	1.49014e+07	1.1103	5	3.17896	0.990069	5	15.812	0.873417	5	25.9651	350	41.1871	8.55811
K7ERD7	Ribonuclease P protein subunit p29 (Fragment) OS=Homo sapiens GN=POP4 PE=1 SV=1 - [K7ERD7_HUMAN]	7.73633	11.6	4	2	2	2	2.73591e+07	1.11029	2	17.2528	1.04313	2	1.2931	1.24032	2	4.01475	181	20.8905	10.0962
Q9H0U9	Testis-specific Y-encoded-like protein 1 OS=Homo sapiens GN=TSPYL1 PE=1 SV=3 - [TSYL1_HUMAN]	3.77953	1.83	1	1	1	1	3.45792e+07	1.11024	1		1.21792	1		0.821836	1		437	49.1618	5.45264
F8VV56	CD63 antigen OS=Homo sapiens GN=CD63 PE=1 SV=1 - [F8VV56_HUMAN]	15.1929	27.59	7	3	3	4	3.98134e+07	1.10974	4	48.3385	0.644481	4	49.1936	0.746779	4	15.7779	145	16.0099	7.88428
P36957	Dihydrolipoyllysine-residue succinyltransferase component of 2-oxoglutarate dehydrogenase complex, mitochondrial OS=Homo sapiens GN=DLST PE=1 SV=4 - [ODO2_HUMAN]	27.6741	13.02	6	5	5	7	7.3207e+07	1.10965	7	4.34122	0.891258	7	14.6522	0.967086	7	9.47958	453	48.7245	8.95361
P19022-2	Isoform 2 of Cadherin-2 OS=Homo sapiens GN=CDH2 - [CADH2_HUMAN]	23.6848	4.46	2	2	2	5	6.13217e+07	1.10947	5	8.51815	1.11107	5	12.1654	0.674347	5	14.0387	875	96.9799	4.84326
B4DT96	Nucleoporin-like protein 2 OS=Homo sapiens GN=NUPL2 PE=1 SV=1 - [B4DT96_HUMAN]	7.09106	12.9	4	2	2	2	2.52645e+07	1.10906	2	7.85463	0.923469	2	18.9066	0.804014	2	0.324976	155	17.3774	9.31982
E9PIZ0	Protein YIF1A (Fragment) OS=Homo sapiens GN=YIF1A PE=1 SV=1 - [E9PIZ0_HUMAN]	3.31764	7.5	4	1	1	1	4.17234e+06	1.10895	1		0.543405	1		1.82931	1		160	17.6156	8.5874
Q7Z2K6	Endoplasmic reticulum metallopeptidase 1 OS=Homo sapiens GN=ERMP1 PE=1 SV=2 - [ERMP1_HUMAN]	32.7634	10.73	4	7	7	8	4.55422e+07	1.10888	8	9.44354	1.13666	8	9.52272	1.46491	8	28.291	904	100.167	7.51807
P00390-5	Isoform 4 of Glutathione reductase, mitochondrial OS=Homo sapiens GN=GSR - [GSHR_HUMAN]	8.02558	6.59	5	2	2	2	1.32717e+07	1.10885	2	5.10867	0.68666	2	66.5194	0.97538	2	4.53482	440	47.2372	8.74854
F8W7U8	Double-strand break repair protein MRE11A OS=Homo sapiens GN=MRE11A PE=1 SV=1 - [F8W7U8_HUMAN]	22.1155	7.21	5	4	4	6	3.50747e+07	1.10767	6	23.3732	0.926845	6	22.1497	0.923093	6	5.01094	707	80.4723	5.89697
Q9H6F5	Coiled-coil domain-containing protein 86 OS=Homo sapiens GN=CCDC86 PE=1 SV=1 - [CCD86_HUMAN]	18.0983	14.72	2	5	5	5	1.02699e+08	1.10764	5	35.7705	0.75132	5	6.92444	0.764286	4	57.1947	360	40.2113	10.3306
G3V1P3	Loss of heterozygosity 12 chromosomal region 1 protein OS=Homo sapiens GN=LOH12CR1 PE=1 SV=1 - [G3V1P3_HUMAN]	11.6796	20.9	3	3	3	3	2.49783e+07	1.10714	3	5.3953	0.899886	3	4.57706	0.773867	3	42.5019	177	20.2345	7.98682
P25788-2	Isoform 2 of Proteasome subunit alpha type-3 OS=Homo sapiens GN=PSMA3 - [PSA3_HUMAN]	48.3647	35.48	6	8	8	13	1.02839e+08	1.10702	13	16.7172	0.650723	12	68.4611	1.04084	13	17.7561	248	27.6297	5.32568
Q9BVG9	Phosphatidylserine synthase 2 OS=Homo sapiens GN=PTDSS2 PE=1 SV=1 - [PTSS2_HUMAN]	3.39477	1.64	1	1	1	1	5.57294e+06	1.10654	1		0.970192	1		1.44973	1		487	56.2165	6.25244
Q9UQN3-2	Isoform 2 of Charged multivesicular body protein 2b OS=Homo sapiens GN=CHMP2B - [CHM2B_HUMAN]	9.33854	15.12	4	3	3	3	1.4449e+07	1.10635	3	4.78197	0.925082	3	10.8791	0.671389	3	34.7029	172	19.0875	6.23975
Q92887	Canalicular multispecific organic anion transporter 1 OS=Homo sapiens GN=ABCC2 PE=1 SV=3 - [MRP2_HUMAN]	17.6264	3.37	3	5	5	5	3.56099e+07	1.10603	5	37.4136	1.20548	5	39.03	1.81072	5	40.239	1545	174.096	8.32373
Q9UKA9-5	Isoform 5 of Polypyrimidine tract-binding protein 2 OS=Homo sapiens GN=PTBP2 - [PTBP2_HUMAN]	3.41629	5.62	6	1	1	1	1.94471e+07	1.10598	1		0.762913	1		0.900329	1		356	37.8745	6.56592
Q8IWJ2	GRIP and coiled-coil domain-containing protein 2 OS=Homo sapiens GN=GCC2 PE=1 SV=4 - [GCC2_HUMAN]	20.5842	3.98	4	5	5	5	1.39984e+07	1.10597	5	7.55176	1.07934	5	11.7598	0.626777	5	5.362	1684	195.789	5.13525
Q15785	Mitochondrial import receptor subunit TOM34 OS=Homo sapiens GN=TOMM34 PE=1 SV=2 - [TOM34_HUMAN]	42.5487	30.42	1	8	8	10	5.08192e+07	1.10567	9	13.8588	1.20862	9	33.904	0.68164	9	16.8956	309	34.5378	8.98291
P61011	Signal recognition particle 54 kDa protein OS=Homo sapiens GN=SRP54 PE=1 SV=1 - [SRP54_HUMAN]	110.051	39.68	7	17	17	27	1.39625e+08	1.10559	27	16.1456	0.905758	27	58.5886	0.742775	27	19.2286	504	55.6683	8.74854
Q9H582-2	Isoform 2 of Zinc finger protein 644 OS=Homo sapiens GN=ZNF644 - [ZN644_HUMAN]	3.52558	0.89	2	1	1	1	6.86542e+06	1.10547	1		1.28965	1		0.642394	1		1232	138.925	7.81104
P50552	Vasodilator-stimulated phosphoprotein OS=Homo sapiens GN=VASP PE=1 SV=3 - [VASP_HUMAN]	41.5269	12.63	3	6	6	11	1.55101e+08	1.10539	11	16.0391	1.11032	11	12.8049	0.556119	10	17.0061	380	39.8051	8.93896
Q9BZL6-2	Isoform 2 of Serine/threonine-protein kinase D2 OS=Homo sapiens GN=PRKD2 - [KPCD2_HUMAN]	4.35663	2.91	3	1	1	1	2.28159e+06	1.10497	1		1.28741	1		1.40887	1		721	80.0923	7.29834
P00387-2	Isoform 2 of NADH-cytochrome b5 reductase 3 OS=Homo sapiens GN=CYB5R3 - [NB5R3_HUMAN]	33.9268	32.37	4	7	7	9	1.01487e+08	1.10479	9	10.9176	0.656424	9	34.5549	1.33272	9	9.86663	278	31.6084	7.57666
Q07817-2	Isoform Bcl-X(S) of Bcl-2-like protein 1 OS=Homo sapiens GN=BCL2L1 - [B2CL1_HUMAN]	11.3133	11.18	7	2	2	3	3.86306e+07	1.10473	3	7.34749	1.01997	3	6.65274	0.998471	3	4.11082	170	18.8822	5.07178
Q5SSJ5	Heterochromatin protein 1-binding protein 3 OS=Homo sapiens GN=HP1BP3 PE=1 SV=1 - [HP1B3_HUMAN]	79.3036	20.25	9	12	13	21	1.50309e+08	1.10438	20	14.4539	1.15306	20	34.4718	0.689133	20	17.2	553	61.1693	9.67139
Q9BQ67	Glutamate-rich WD repeat-containing protein 1 OS=Homo sapiens GN=GRWD1 PE=1 SV=1 - [GRWD1_HUMAN]	35.0342	20.4	2	5	5	8	1.99418e+08	1.10406	8	3.0432	1.14154	8	6.76844	0.849293	8	4.73037	446	49.3882	4.91943
P58557	Putative ribonuclease OS=Homo sapiens GN=YBEY PE=1 SV=2 - [YBEY_HUMAN]	11.3426	32.93	4	3	3	3	4.56963e+07	1.10393	3	17.9003	1.10011	3	44.309	0.96605	3	22.608	167	19.286	7.54736
A0A087WTV2	Proteasome activator complex subunit 3 OS=Homo sapiens GN=PSME3 PE=1 SV=1 - [A0A087WTV2_HUMAN]	79.9555	34.71	9	7	7	19	2.11114e+08	1.10369	19	15.683	1.19855	19	10.7907	0.792752	19	8.92423	170	19.8636	5.69385
P31937	3-hydroxyisobutyrate dehydrogenase, mitochondrial OS=Homo sapiens GN=HIBADH PE=1 SV=2 - [3HIDH_HUMAN]	3.70409	4.46	1	1	1	1	5.04819e+06	1.10345	1		0.967659	1		0.782439	1		336	35.3058	8.1333
Q8IV08	Phospholipase D3 OS=Homo sapiens GN=PLD3 PE=1 SV=1 - [PLD3_HUMAN]	10.0865	5.1	5	2	2	3	1.68314e+07	1.10334	3	4.77933	1.07794	3	8.33457	1.51941	3	2.93121	490	54.6705	6.46826
Q9UN37	Vacuolar protein sorting-associated protein 4A OS=Homo sapiens GN=VPS4A PE=1 SV=1 - [VPS4A_HUMAN]	14.2828	10.76	2	3	4	4	6.12536e+07	1.10333	3	2.78113	1.29893	3	25.1384	0.781644	3	25.2283	437	48.867	7.79639
A0A0C4DGS0	NADH dehydrogenase [ubiquinone] 1 alpha subcomplex subunit 6 OS=Homo sapiens GN=NDUFA6 PE=1 SV=1 - [A0A0C4DGS0_HUMAN]	20.0733	41.41	3	5	5	5	1.37262e+08	1.10299	5	14.2285	1.05529	5	17.2271	1.22779	5	20.8823	128	15.1269	9.979
Q9NPE3	H/ACA ribonucleoprotein complex subunit 3 OS=Homo sapiens GN=NOP10 PE=1 SV=1 - [NOP10_HUMAN]	12.238	53.13	2	2	2	3	1.56606e+07	1.10288	3	7.01332	0.363021	3	30.4696	0.880876	3	2.37152	64	7.70097	9.99365
Q02809	Procollagen-lysine,2-oxoglutarate 5-dioxygenase 1 OS=Homo sapiens GN=PLOD1 PE=1 SV=2 - [PLOD1_HUMAN]	14.0399	4.81	4	3	3	4	1.36399e+07	1.10263	4	0.0700003	0.724852	4	49.7344	1.3303	4	22.7952	727	83.4974	6.94678
O95297-4	Isoform 4 of Myelin protein zero-like protein 1 OS=Homo sapiens GN=MPZL1 - [MPZL1_HUMAN]	8.4107	16.55	5	2	2	2	7.91532e+07	1.10244	2	9.23912	1.27189	2	54.6333	0.889806	2	6.72368	145	15.9374	9.02686
Q13895	Bystin OS=Homo sapiens GN=BYSL PE=1 SV=3 - [BYST_HUMAN]	26.2487	16.48	3	6	6	7	8.16888e+07	1.10229	7	3.6059	1.00144	7	15.6536	1.02753	7	10.8891	437	49.57	8.11865
Q5T6K7	Nuclear transcription factor Y subunit gamma (Fragment) OS=Homo sapiens GN=NFYC PE=1 SV=1 - [Q5T6K7_HUMAN]	11.0048	17.83	13	2	2	3	14397219	1.10209	3	5.635	0.49349	3	15.2873	0.838039	3	17.0958	129	14.8998	8.44092
Q71F23-2	Isoform 2 of Centromere protein U OS=Homo sapiens GN=CENPU - [CENPU_HUMAN]	3.19962	7.95	2	1	1	1	3.49524e+06	1.10162	1		1.37711	1		0.553012	1		176	20.697	9.12939
Q9BZZ5-2	Isoform 2 of Apoptosis inhibitor 5 OS=Homo sapiens GN=API5 - [API5_HUMAN]	104.306	28.57	9	12	12	28	1.18759e+08	1.10113	28	17.1501	1.20683	28	32.8099	0.865927	28	13.2297	504	56.7348	5.92236
Q8TCC3	39S ribosomal protein L30, mitochondrial OS=Homo sapiens GN=MRPL30 PE=1 SV=1 - [RM30_HUMAN]	16.2821	21.74	4	3	3	4	1.42042e+08	1.10107	4	6.04717	0.869505	4	6.27698	0.60187	4	6.29825	161	18.5341	9.99365
P26373-2	Isoform 2 of 60S ribosomal protein L13 OS=Homo sapiens GN=RPL13 - [RL13_HUMAN]	58.2748	21.34	4	4	4	14	5.83908e+08	1.1007	14	11.9198	0.618953	14	33.0056	0.645982	14	9.31868	164	18.8334	11.5757
P08574	Cytochrome c1, heme protein, mitochondrial OS=Homo sapiens GN=CYC1 PE=1 SV=3 - [CY1_HUMAN]	42.6269	21.54	1	5	5	11	1.17874e+08	1.10022	10	18.0118	0.969865	10	39.8186	1.03885	10	18.0025	325	35.399	8.99756
O14818	Proteasome subunit alpha type-7 OS=Homo sapiens GN=PSMA7 PE=1 SV=1 - [PSA7_HUMAN]	49.3214	35.48	9	8	8	12	1.21637e+08	1.10022	12	14.8465	0.667139	12	16.6698	1.06868	12	15.9897	248	27.8696	8.45557
Q9BZQ6-2	Isoform 2 of ER degradation-enhancing alpha-mannosidase-like protein 3 OS=Homo sapiens GN=EDEM3 - [EDEM3_HUMAN]	3.47999	0.88	2	1	1	1	8.74314e+06	1.1001	1		1.33259	1		1.27232	1		905	101.941	4.94482
C9J236	NADH dehydrogenase [ubiquinone] complex I, assembly factor 7 (Fragment) OS=Homo sapiens GN=NDUFAF7 PE=1 SV=1 - [C9J236_HUMAN]	4.12402	8.26	4	1	1	1	4531282	1.09992	1		1.24328	1		0.889522	1		230	25.3981	5.31299
P31939-2	Isoform 2 of Bifunctional purine biosynthesis protein PURH OS=Homo sapiens GN=ATIC - [PUR9_HUMAN]	31.9893	21.66	4	7	7	8	2.54939e+07	1.09984	8	14.9871	1.13005	8	5.79218	1.03484	8	17.7296	591	64.4833	6.7124
Q5VTR2	E3 ubiquitin-protein ligase BRE1A OS=Homo sapiens GN=RNF20 PE=1 SV=2 - [BRE1A_HUMAN]	21.9254	8.21	1	5	6	6	3.077e+07	1.09956	5	12.5028	1.08161	5	32.078	0.863231	5	11.9867	975	113.592	5.93506
Q32P28-4	Isoform 4 of Prolyl 3-hydroxylase 1 OS=Homo sapiens GN=LEPRE1 - [P3H1_HUMAN]	4.61806	2.15	3	1	1	1	2.52136e+07	1.09929	1		1.26705	1		0.951708	1		697	78.8721	5.57959
E5RFF9	DNA replication complex GINS protein SLD5 OS=Homo sapiens GN=GINS4 PE=1 SV=1 - [E5RFF9_HUMAN]	3.48586	7.29	2	1	1	1	1.61318e+07	1.09927	1		1.16599	1		0.806777	1		192	22.6384	4.89404
H0YIK4	Two pore calcium channel protein 1 (Fragment) OS=Homo sapiens GN=TPCN1 PE=1 SV=1 - [H0YIK4_HUMAN]	3.25458	5.88	5	1	1	1	2.71097e+06	1.09915	1		1.12141	1		1.75364	1		204	23.9419	9.83252
H3BRV9	Nuclear transport factor 2 (Fragment) OS=Homo sapiens GN=NUTF2 PE=1 SV=1 - [H3BRV9_HUMAN]	5.05472	25.23	2	1	1	1	2.11852e+07	1.09911	1		0.332773	1		0.569121	1		107	12.151	5.33838
Q9NSI2-2	Isoform B of Protein FAM207A OS=Homo sapiens GN=FAM207A - [F207A_HUMAN]	25.6734	24.65	3	5	5	7	2.86914e+07	1.09906	7	19.0713	1.1289	7	9.26743	0.625508	7	59.6561	215	23.93	10.8579
P33991	DNA replication licensing factor MCM4 OS=Homo sapiens GN=MCM4 PE=1 SV=5 - [MCM4_HUMAN]	44.9046	16.8	4	10	10	11	4.53378e+07	1.09883	10	11.7328	0.979907	10	44.9045	0.882398	10	20.3344	863	96.4976	6.7417
Q96GS4	Uncharacterized protein C17orf59 OS=Homo sapiens GN=C17orf59 PE=1 SV=2 - [CQ059_HUMAN]	3.79786	4.48	1	1	1	1	1.67261e+07	1.09882	1		1.19602	1		0.820064	1		357	37.2036	5.75732
Q5QPL9	RNA-binding protein Raly (Fragment) OS=Homo sapiens GN=RALY PE=1 SV=1 - [Q5QPL9_HUMAN]	89.009	46.84	7	10	10	22	5.61939e+08	1.09857	21	10.6161	0.927957	21	18.1451	0.763403	21	14.3251	237	24.6503	10.4917
Q8WX93-8	Isoform 8 of Palladin OS=Homo sapiens GN=PALLD - [PALLD_HUMAN]	27.9366	14.03	9	7	7	7	7.55012e+07	1.09856	7	11.7528	1.31166	7	16.2749	0.82479	7	16.5949	777	85.8402	6.88818
Q92820	Gamma-glutamyl hydrolase OS=Homo sapiens GN=GGH PE=1 SV=2 - [GGH_HUMAN]	6.62186	7.86	1	2	2	2	1.8073e+07	1.09852	2	4.43353	0.992471	2	15.3515	0.938656	2	18.4045	318	35.9412	7.10791
Q9UDY4	DnaJ homolog subfamily B member 4 OS=Homo sapiens GN=DNAJB4 PE=1 SV=1 - [DNJB4_HUMAN]	21.6002	21.66	2	3	5	6	3.61518e+07	1.09826	4	12.6105	1.09447	4	23.1597	0.837607	4	13.142	337	37.7831	8.49951
P56559	ADP-ribosylation factor-like protein 4C OS=Homo sapiens GN=ARL4C PE=1 SV=1 - [ARL4C_HUMAN]	4.21302	8.85	2	1	1	1	4.74094e+06	1.09797	1		0.843631	1		1.02332	1		192	21.4734	9.08545
M0R0F0	40S ribosomal protein S5 (Fragment) OS=Homo sapiens GN=RPS5 PE=1 SV=1 - [M0R0F0_HUMAN]	113.006	33	4	6	6	29	2.22783e+09	1.09791	27	16.3367	0.901515	27	14.6672	0.688468	27	15.1318	200	22.3768	9.5542
Q5JSB5	Transcription factor Dp-1 (Fragment) OS=Homo sapiens GN=TFDP1 PE=1 SV=5 - [Q5JSB5_HUMAN]	5.11315	6.36	3	1	1	1	1.9993e+07	1.09784	1		0.942869	1		0.717633	1		236	26.1587	9.65674
E9PE09	Zinc finger MYND domain-containing protein 11 (Fragment) OS=Homo sapiens GN=ZMYND11 PE=1 SV=1 - [E9PE09_HUMAN]	3.68001	9.29	13	1	1	1	6.85558e+06	1.09778	1		1.12918	1		0.803486	1		140	16.1887	10.1987
E9PE17	28S ribosomal protein S17, mitochondrial (Fragment) OS=Homo sapiens GN=MRPS17 PE=1 SV=1 - [E9PE17_HUMAN]	6.65929	13.95	3	2	2	2	6.0784e+07	1.09775	2	4.03325	1.00935	2	19.6762	0.854461	2	17.4884	129	14.3649	9.84717
P62277	40S ribosomal protein S13 OS=Homo sapiens GN=RPS13 PE=1 SV=2 - [RS13_HUMAN]	81.467	51.66	3	7	7	20	1.8252e+09	1.09769	20	13.5462	0.645138	20	33.4011	0.762331	20	26.2649	151	17.2117	10.5356
Q14568	Heat shock protein HSP 90-alpha A2 OS=Homo sapiens GN=HSP90AA2P PE=1 SV=2 - [HS902_HUMAN]	125.037	18.37	1	1	5	37	2.80145e+09	1.09682	1		1.57191	1		1.06085	1		343	39.3404	4.65283
H7C0D7	NADH dehydrogenase [ubiquinone] 1 alpha subcomplex subunit 3 (Fragment) OS=Homo sapiens GN=NDUFA3 PE=1 SV=1 - [H7C0D7_HUMAN]	3.15414	20.59	6	1	1	1	3.35184e+07	1.09681	1		0.410856	1		1.19978	1		34	3.8949	7.1665
Q6P2C8-2	Isoform 2 of Mediator of RNA polymerase II transcription subunit 27 OS=Homo sapiens GN=MED27 - [MED27_HUMAN]	10.551	11.27	3	3	3	3	1.49853e+07	1.09674	3	3.132	1.17922	3	45.8647	0.92658	3	3.11682	275	31.3311	9.17334
Q04828	Aldo-keto reductase family 1 member C1 OS=Homo sapiens GN=AKR1C1 PE=1 SV=1 - [AK1C1_HUMAN]	632.627	78.64	5	1	23	138	5.47457e+09	1.09621	7	7.75044	1.66063	7	30.2722	0.857396	7	17.6874	323	36.765	7.88428
H0Y9Q9	ADP-ribosyl cyclase/cyclic ADP-ribose hydrolase 2 (Fragment) OS=Homo sapiens GN=BST1 PE=1 SV=1 - [H0Y9Q9_HUMAN]	7.29081	29.9	6	2	2	2	1.29365e+07	1.09614	2	1.41913	1.08803	2	3.40614	0.872582	2	5.81896	97	11.0894	6.29053
Q9UBP9-2	Isoform 2 of PTB domain-containing engulfment adapter protein 1 OS=Homo sapiens GN=GULP1 - [GULP1_HUMAN]	10.6247	19.16	5	3	3	3	3.64771e+07	1.09591	3	12.3823	1.33133	3	44.0836	0.843571	3	15.5274	167	19.4103	9.48096
Q99543	DnaJ homolog subfamily C member 2 OS=Homo sapiens GN=DNAJC2 PE=1 SV=4 - [DNJC2_HUMAN]	37.6238	12.72	6	6	6	9	1.19955e+08	1.09561	9	15.5074	1.34997	9	12.758	0.558205	9	25.2964	621	71.9516	8.70459
Q9UNX3	60S ribosomal protein L26-like 1 OS=Homo sapiens GN=RPL26L1 PE=1 SV=1 - [RL26L_HUMAN]	81.6173	40	10	1	6	21	1.28542e+09	1.09545	1		1.09322	1		0.799723	1		145	17.2456	10.5503
H3BUX2	Cytochrome b5 type B OS=Homo sapiens GN=CYB5B PE=1 SV=1 - [H3BUX2_HUMAN]	24.6359	40	5	4	4	6	2.19025e+08	1.0954	6	8.70351	0.620917	6	77.3938	1.06453	6	2.66184	140	15.7069	6.1001
Q9UN81	LINE-1 retrotransposable element ORF1 protein OS=Homo sapiens GN=L1RE1 PE=1 SV=1 - [LORF1_HUMAN]	10.6255	8.28	1	2	2	3	6.68851e+06	1.09513	3	12.8466	0.959272	3	12.4497	0.649354	3	8.60439	338	40.0307	9.51025
P23246	Splicing factor, proline- and glutamine-rich OS=Homo sapiens GN=SFPQ PE=1 SV=2 - [SFPQ_HUMAN]	101.798	19.94	4	14	14	24	1.1131e+09	1.095	23	16.3175	0.766941	23	20.1654	0.718618	23	38.906	707	76.1016	9.43701
Q6P4R8-3	Isoform 3 of Nuclear factor related to kappa-B-binding protein OS=Homo sapiens GN=NFRKB - [NFRKB_HUMAN]	13.9054	3.62	4	4	4	4	9.24132e+06	1.09497	4	8.14796	0.934513	4	16.1926	0.840392	4	0.674518	1298	138.787	9.21729
Q8NHG7	Small VCP/p97-interacting protein OS=Homo sapiens GN=SVIP PE=1 SV=1 - [SVIP_HUMAN]	3.10379	14.29	1	1	1	1	1.95857e+07	1.09489	1		1.26334	1		0.720905	1		77	8.43742	8.90967
P25787	Proteasome subunit alpha type-2 OS=Homo sapiens GN=PSMA2 PE=1 SV=2 - [PSA2_HUMAN]	66.8018	41.88	3	9	9	16	8.27861e+07	1.09479	16	15.3479	0.726578	16	21.2667	1.20586	16	29.2905	234	25.8823	7.43018
P00492	Hypoxanthine-guanine phosphoribosyltransferase OS=Homo sapiens GN=HPRT1 PE=1 SV=2 - [HPRT_HUMAN]	10.4617	13.3	1	2	2	3	1.48246e+07	1.09479	3	3.54509	1.00402	3	6.48986	0.848439	3	3.67992	218	24.5636	6.68311
P27144	Adenylate kinase 4, mitochondrial OS=Homo sapiens GN=AK4 PE=1 SV=1 - [KAD4_HUMAN]	10.7685	14.35	2	3	3	3	4.95235e+07	1.09461	3	12.7417	1.27758	3	0.0963049	0.817564	3	29.152	223	25.2522	8.39697
O75330-4	Isoform 4 of Hyaluronan mediated motility receptor OS=Homo sapiens GN=HMMR - [HMMR_HUMAN]	6.22334	5.02	4	2	2	2	4.73983e+06	1.0946	2	11.0035	1.33946	2	16.0261	0.696723	2	10.8946	638	74.4487	5.42725
O76031	ATP-dependent Clp protease ATP-binding subunit clpX-like, mitochondrial OS=Homo sapiens GN=CLPX PE=1 SV=2 - [CLPX_HUMAN]	54.7195	22.43	2	11	11	14	4.83724e+07	1.09458	14	10.2133	1.23074	14	35.4181	0.979177	14	9.70035	633	69.1807	7.57666
O95197-3	Isoform 3 of Reticulon-3 OS=Homo sapiens GN=RTN3 - [RTN3_HUMAN]	22.2645	17.37	14	4	4	6	1.25677e+08	1.09455	5	23.9466	0.40813	5	4.28942	0.882617	5	8.78132	236	25.5926	8.51416
F8VWL0	Alpha-globin transcription factor CP2 (Fragment) OS=Homo sapiens GN=TFCP2 PE=1 SV=1 - [F8VWL0_HUMAN]	6.66254	3.15	5	1	1	2	1.19681e+07	1.09446	2	6.43287	0.90706	2	4.0002	1.09427	2	0.0964816	381	43.9061	6.99072
Q2TB10	Zinc finger protein 800 OS=Homo sapiens GN=ZNF800 PE=1 SV=1 - [ZN800_HUMAN]	25.8054	7.38	5	4	4	6	2.37444e+07	1.09425	6	15.9463	1.05741	6	12.5594	0.738048	6	13.2949	664	75.1888	9.46631
O95155-3	Isoform 3 of Ubiquitin conjugation factor E4 B OS=Homo sapiens GN=UBE4B - [UBE4B_HUMAN]	4.57539	1.51	4	1	1	1	9.14373e+06	1.09416	1		1.3949	1		1.33656	1		1061	121.742	6.20166
A0A0C4DGZ0	DNA-directed RNA polymerase OS=Homo sapiens GN=POLR2A PE=1 SV=1 - [A0A0C4DGZ0_HUMAN]	21.3978	2.69	4	4	4	5	3.41011e+07	1.09406	5	11.2126	0.977802	5	19.6994	1.38336	5	5.90548	1970	217.069	7.37158
P08582	Melanotransferrin OS=Homo sapiens GN=MFI2 PE=1 SV=2 - [TRFM_HUMAN]	10.5036	4.61	3	3	3	3	1.36046e+07	1.09399	3	10.0111	1.07427	3	0.455864	0.915401	3	10.4493	738	80.1633	5.93506
Q16718	NADH dehydrogenase [ubiquinone] 1 alpha subcomplex subunit 5 OS=Homo sapiens GN=NDUFA5 PE=1 SV=3 - [NDUA5_HUMAN]	53.3756	70.69	7	8	8	11	1.47195e+08	1.09343	10	15.0407	1.00033	10	26.0645	0.663294	10	22.5599	116	13.4502	5.98584
B9A035	Cytosolic 5'-nucleotidase 3A OS=Homo sapiens GN=NT5C3A PE=1 SV=1 - [B9A035_HUMAN]	11.5906	12.68	7	2	2	3	4.0755e+07	1.09314	1		1.23224	1		0.872922	1		205	23.5131	7.75244
Q8N5N7	39S ribosomal protein L50, mitochondrial OS=Homo sapiens GN=MRPL50 PE=1 SV=2 - [RM50_HUMAN]	41.974	53.16	2	5	5	9	1.55708e+08	1.09263	9	13.6995	0.996056	9	19.3066	0.80955	9	13.744	158	18.3134	7.88428
O15320-9	Isoform 10 of cTAGE family member 5 OS=Homo sapiens GN=CTAGE5 - [CTGE5_HUMAN]	24.2668	9.82	18	6	6	6	4.5617e+07	1.09262	6	8.74408	1.28212	6	18.0725	0.836159	6	6.14126	672	76.8318	5.49072
P61353	60S ribosomal protein L27 OS=Homo sapiens GN=RPL27 PE=1 SV=2 - [RL27_HUMAN]	116.327	50	5	8	9	28	2.06349e+09	1.09256	26	15.3732	0.62672	26	58.4683	0.804936	26	19.8749	136	15.7877	10.5649
Q96I24	Far upstream element-binding protein 3 OS=Homo sapiens GN=FUBP3 PE=1 SV=2 - [FUBP3_HUMAN]	56.8428	19.06	2	7	8	14	3.87849e+08	1.0925	11	4.99964	0.973954	11	14.5257	0.747885	11	23.9204	572	61.6022	8.38232
Q92990-2	Isoform 2 of Glomulin OS=Homo sapiens GN=GLMN - [GLMN_HUMAN]	4.61005	3.84	2	1	1	1	2.32026e+06	1.09231	1		0.555038	1		1.36395	1		417	48.1351	5.45264
F5H324	Arylsulfatase E OS=Homo sapiens GN=ARSE PE=1 SV=1 - [F5H324_HUMAN]	9.53655	6.62	3	2	2	2	1.52143e+07	1.09226	2	2.06687	0.732109	2	11.1985	1.17067	2	32.8402	544	61.0377	7.03467
F6WFU6	Mitochondrial carrier homolog 1 OS=Homo sapiens GN=MTCH1 PE=1 SV=1 - [F6WFU6_HUMAN]	3.6098	2.2	4	1	1	1	2.72352e+07	1.0922	1		0.798604	1		1.47539	1		363	39.9443	8.85107
H7C540	Ribose-phosphate pyrophosphokinase 2 (Fragment) OS=Homo sapiens GN=PRPS2 PE=1 SV=1 - [H7C540_HUMAN]	5.7165	11.56	3	1	1	1	4.53398e+06	1.09191	1		0.994676	1		1.28923	1		173	18.9158	7.50342
Q92692-2	Isoform Alpha of Nectin-2 OS=Homo sapiens GN=PVRL2 - [PVRL2_HUMAN]	15.3277	7.31	3	3	3	4	3.78219e+07	1.09152	4	4.92861	0.952817	4	0.131491	0.771865	4	13.7647	479	51.3272	5.10986
E7EQ29	Beta-galactosidase OS=Homo sapiens GN=GLB1 PE=1 SV=1 - [E7EQ29_HUMAN]	3.10816	2.01	4	1	1	1	2.42315e+06	1.09063	1		1.41098	1		0.885304	1		546	60.4445	6.84424
Q9NR12	PDZ and LIM domain protein 7 OS=Homo sapiens GN=PDLIM7 PE=1 SV=1 - [PDLI7_HUMAN]	40.426	22.98	11	8	8	12	7.55654e+07	1.09032	10	18.3513	0.939517	10	41.8822	0.58787	10	13.7104	457	49.8126	8.41162
Q9Y3D7	Mitochondrial import inner membrane translocase subunit TIM16 OS=Homo sapiens GN=PAM16 PE=1 SV=2 - [TIM16_HUMAN]	14.3668	27.2	5	2	2	3	7.69815e+07	1.09028	3	0.469847	1.09365	3	9.30671	1.04445	3	5.43803	125	13.8162	9.70068
J3KTG5	Nuclear prelamin A recognition factor (Fragment) OS=Homo sapiens GN=NARF PE=1 SV=1 - [J3KTG5_HUMAN]	3.56416	10.18	10	1	1	1	8.76455e+06	1.08993	1		0.980783	1		1.13664	1		167	18.4483	6.1001
Q9NW13	RNA-binding protein 28 OS=Homo sapiens GN=RBM28 PE=1 SV=3 - [RBM28_HUMAN]	81.5573	24.51	5	17	17	21	1.14026e+08	1.08991	21	21.4836	0.993411	21	10.795	0.815566	21	6.61904	759	85.6847	9.21729
B1AKC9	Receptor protein-tyrosine kinase OS=Homo sapiens GN=EPHB2 PE=1 SV=1 - [B1AKC9_HUMAN]	22.5672	6.24	20	4	5	6	3.74266e+07	1.08985	4	4.75615	1.2704	4	9.97611	0.99709	4	7.91476	946	105.492	5.42725
O43674-2	Isoform 2 of NADH dehydrogenase [ubiquinone] 1 beta subcomplex subunit 5, mitochondrial OS=Homo sapiens GN=NDUFB5 - [NDUB5_HUMAN]	6.2438	5.84	4	1	1	2	39409456	1.08925	2	1.59074	0.671775	2	9.68778	1.09789	2	3.26558	137	15.6571	7.56201
P49356-2	Isoform 2 of Protein farnesyltransferase subunit beta OS=Homo sapiens GN=FNTB - [FNTB_HUMAN]	3.63456	2.3	3	1	1	1	4.92157e+06	1.08917	1		0.853831	1		1.37355	1		391	43.5457	6.15088
P20340-2	Isoform 2 of Ras-related protein Rab-6A OS=Homo sapiens GN=RAB6A - [RAB6A_HUMAN]	55.3052	44.23	40	1	7	15	1.78602e+08	1.08883	2	16.3761	1.1552	2	12.301	1.27638	2	1.30068	208	23.5339	5.5415
H0Y630	Serine/threonine-protein kinase 24 (Fragment) OS=Homo sapiens GN=STK24 PE=1 SV=1 - [H0Y630_HUMAN]	22.1965	14.36	15	3	5	5	3.89205e+07	1.08872	3	5.07738	1.54525	3	4.74587	0.959939	3	16.8156	369	40.8659	6.31592
Q08752	Peptidyl-prolyl cis-trans isomerase D OS=Homo sapiens GN=PPID PE=1 SV=3 - [PPID_HUMAN]	36.734	26.49	2	9	9	11	7.97231e+07	1.0886	10	9.92657	1.31575	10	9.97454	0.90588	10	18.5339	370	40.7379	7.21045
B7ZC39	Endophilin-B2 OS=Homo sapiens GN=SH3GLB2 PE=1 SV=1 - [B7ZC39_HUMAN]	16.8244	13.64	6	3	4	5	6.50046e+07	1.08835	3	5.12921	1.00891	3	2.98876	0.733489	3	23.2667	374	41.6425	5.97314
O14907	Tax1-binding protein 3 OS=Homo sapiens GN=TAX1BP3 PE=1 SV=2 - [TX1B3_HUMAN]	5.78503	13.71	1	1	1	1	141208676	1.08811	1		1.1132	1		0.437565	1		124	13.7261	8.48486
Q8TCE6-2	Isoform 2 of Protein FAM45A OS=Homo sapiens GN=FAM45A - [FA45A_HUMAN]	4.99135	5.73	3	1	1	1	13672346	1.08805	1		1.15061	1		1.45579	1		349	39.7735	6.80029
Q8WXX5	DnaJ homolog subfamily C member 9 OS=Homo sapiens GN=DNAJC9 PE=1 SV=1 - [DNJC9_HUMAN]	11.8301	16.15	1	3	3	3	4.05975e+07	1.08801	3	13.4164	0.873469	3	11.0134	0.658599	3	2.9963	260	29.8911	5.73193
M0R2T8	Homer protein homolog 3 (Fragment) OS=Homo sapiens GN=HOMER3 PE=1 SV=1 - [M0R2T8_HUMAN]	3.88618	12.94	8	1	1	1	1.57933e+07	1.08764	1		1.05954	1		0.850268	1		85	9.53091	10.4331
D6RE10	Elongation of very long chain fatty acids protein 7 OS=Homo sapiens GN=ELOVL7 PE=1 SV=1 - [D6RE10_HUMAN]	3.69005	14.08	4	1	1	1	3.77925e+07	1.08748	1		1.0458	1		1.60538	1		71	8.28831	7.23975
B4DJV5	Periodic tryptophan protein 1 homolog OS=Homo sapiens GN=PWP1 PE=1 SV=1 - [B4DJV5_HUMAN]	19.4437	7.06	2	2	2	4	3.55586e+07	1.08742	4	3.57571	0.932731	4	18.3882	0.975964	4	12.6561	439	49.0078	4.77979
Q16851	UTP--glucose-1-phosphate uridylyltransferase OS=Homo sapiens GN=UGP2 PE=1 SV=5 - [UGPA_HUMAN]	38.5645	17.72	11	7	7	10	8.12364e+07	1.08693	9	15.7988	1.10558	9	21.2059	0.998575	9	5.93136	508	56.9047	8.14795
O43752	Syntaxin-6 OS=Homo sapiens GN=STX6 PE=1 SV=1 - [STX6_HUMAN]	3.81074	4.71	1	1	1	1	6.01648e+07	1.08689	1		1.06928	1		0.884796	1		255	29.1578	4.93213
Q5JRA6-2	Isoform 2 of Melanoma inhibitory activity protein 3 OS=Homo sapiens GN=MIA3 - [MIA3_HUMAN]	25.463	3.52	4	7	7	7	1.97236e+08	1.08687	7	4.05682	1.04339	7	18.0835	0.803305	7	15.7287	1848	206.762	4.81787
Q5VWN6-2	Isoform 2 of Protein FAM208B OS=Homo sapiens GN=FAM208B - [F208B_HUMAN]	3.15671	0.74	2	1	1	1	5395993	1.08657	1		0.850219	1		0.856407	1		1625	180.267	5.33838
P27824	Calnexin OS=Homo sapiens GN=CANX PE=1 SV=2 - [CALX_HUMAN]	184.443	26.69	10	10	12	52	1.87704e+09	1.08605	37	11.576	0.979654	37	35.459	1.03691	37	16.8366	592	67.5259	4.60205
H0YJM8	Proteasome subunit beta type-5 (Fragment) OS=Homo sapiens GN=PSMB5 PE=1 SV=1 - [H0YJM8_HUMAN]	14.7353	19.49	4	3	3	4	4.78748e+07	1.08601	4	7.84015	0.52818	4	48.5023	1.17339	4	17.0665	118	12.8485	9.56885
Q68D10-3	Isoform 3 of Protein SPT2 homolog OS=Homo sapiens GN=SPTY2D1 - [SPT2_HUMAN]	10.3385	7.41	3	2	2	3	15063258	1.08598	3	12.3501	0.750729	3	8.79644	0.760781	3	4.43648	351	40.4171	9.65674
Q08J23-2	Isoform 2 of tRNA (cytosine(34)-C(5))-methyltransferase OS=Homo sapiens GN=NSUN2 - [NSUN2_HUMAN]	11.7099	6.83	3	3	3	3	1.95594e+07	1.08572	3	16.6924	1.09937	3	26.1755	1.1291	3	7.10735	732	82.3407	7.00537
P19404	NADH dehydrogenase [ubiquinone] flavoprotein 2, mitochondrial OS=Homo sapiens GN=NDUFV2 PE=1 SV=2 - [NDUV2_HUMAN]	20.9221	24.5	2	4	4	5	1.0566e+08	1.08545	5	14.8829	1.08179	5	31.6672	0.593702	5	23.2119	249	27.374	8.06006
G3V2F3	Mitochondrial import inner membrane translocase subunit Tim9 (Fragment) OS=Homo sapiens GN=TIMM9 PE=1 SV=1 - [G3V2F3_HUMAN]	11.6674	43.18	3	2	2	3	9.51505e+07	1.08544	3	7.89496	1.18736	3	4.23727	0.641515	3	1.57221	44	5.14052	4.89404
F8W1T6	RNA-binding motif, single-stranded-interacting protein 2 OS=Homo sapiens GN=RBMS2 PE=1 SV=1 - [F8W1T6_HUMAN]	27.231	27.62	4	4	6	7	7.45003e+07	1.08504	4	44.6322	0.840816	4	29.0816	0.900937	3	8.7922	344	37.1634	9.0708
E9PQR7	Vacuolar protein sorting-associated protein 28 homolog (Fragment) OS=Homo sapiens GN=VPS28 PE=1 SV=1 - [E9PQR7_HUMAN]	5.25475	9.94	3	1	1	1	33779104	1.08484	1		0.903561	1		1.03306	1		161	18.4574	6.21436
A0A0A0MRP0	MAP7 domain-containing protein 3 (Fragment) OS=Homo sapiens GN=MAP7D3 PE=1 SV=1 - [A0A0A0MRP0_HUMAN]	3.41218	2	5	1	1	1	1.88159e+07	1.08452	1		0.603527	1		0.682425	1		802	90.0761	9.29053
Q9P0J1	[Pyruvate dehydrogenase [acetyl-transferring]]-phosphatase 1, mitochondrial OS=Homo sapiens GN=PDP1 PE=1 SV=3 - [PDP1_HUMAN]	3.20506	1.49	2	1	1	1	9.37983e+06	1.08406	1		1.22853	1		1.07429	1		537	61.0156	6.66846
Q8IUD2-5	Isoform 5 of ELKS/Rab6-interacting/CAST family member 1 OS=Homo sapiens GN=ERC1 - [RB6I2_HUMAN]	10.9642	3.33	11	2	2	3	5.74805e+06	1.08364	3	4.80243	1.08438	3	1.49918	0.781885	3	2.14625	720	81.9171	6.63916
P61254	60S ribosomal protein L26 OS=Homo sapiens GN=RPL26 PE=1 SV=1 - [RL26_HUMAN]	84.4648	40	10	1	6	22	1.93219e+09	1.08352	2	14.5631	0.986863	2	5.3752	0.846376	2	3.90396	145	17.2475	10.5503
Q8N0V3	Putative ribosome-binding factor A, mitochondrial OS=Homo sapiens GN=RBFA PE=1 SV=3 - [RBFA_HUMAN]	6.90569	6.41	2	2	2	2	2.95048e+07	1.08308	2	4.37016	1.40203	2	1.77434	0.739335	2	4.74548	343	38.3352	7.85498
H3BRG4	Cytochrome b-c1 complex subunit 2, mitochondrial OS=Homo sapiens GN=UQCRC2 PE=1 SV=1 - [H3BRG4_HUMAN]	132.921	55.1	7	17	17	35	4.38676e+08	1.08288	27	14.4275	0.977891	27	40.9041	1.33937	27	27.3913	412	44.607	8.99756
O75306	NADH dehydrogenase [ubiquinone] iron-sulfur protein 2, mitochondrial OS=Homo sapiens GN=NDUFS2 PE=1 SV=2 - [NDUS2_HUMAN]	46.4637	23.97	2	7	7	12	1.26302e+08	1.08282	12	9.1627	1.16166	12	12.7323	1.06218	12	15.1627	463	52.5117	7.54736
P04792	Heat shock protein beta-1 OS=Homo sapiens GN=HSPB1 PE=1 SV=2 - [HSPB1_HUMAN]	224.99	53.17	3	10	10	54	3.60427e+09	1.08266	50	13.5999	0.955579	50	31.5058	0.570813	50	34.3673	205	22.7685	6.40479
Q16352	Alpha-internexin OS=Homo sapiens GN=INA PE=1 SV=2 - [AINX_HUMAN]	47.8333	17.23	10	7	9	13	3.29481e+09	1.08258	7	12.7235	0.973408	7	16.7519	0.799399	7	13.73	499	55.3574	5.40186
Q9Y450-4	Isoform 3 of HBS1-like protein OS=Homo sapiens GN=HBS1L - [HBS1L_HUMAN]	11.5909	6.85	12	2	3	3	1.79983e+07	1.08254	2	26.318	0.929827	2	19.606	1.1972	2	17.8159	642	70.5804	7.1665
O43414-3	Isoform 3 of ERI1 exoribonuclease 3 OS=Homo sapiens GN=ERI3 - [ERI3_HUMAN]	3.01116	14.84	5	1	1	1	2.94e+06	1.08244	1		0.571756	1		0.863286	1		128	14.5323	8.44092
Q9BXB4	Oxysterol-binding protein-related protein 11 OS=Homo sapiens GN=OSBPL11 PE=1 SV=2 - [OSB11_HUMAN]	14.3619	7.76	4	4	4	4	4.94284e+06	1.08224	4	40.5115	1.10812	4	52.9606	1.30513	4	12.1025	747	83.5906	7.06396
P11047	Laminin subunit gamma-1 OS=Homo sapiens GN=LAMC1 PE=1 SV=3 - [LAMC1_HUMAN]	34.4571	6.84	1	7	7	9	1.66215e+07	1.08223	9	11.9968	1.02862	9	22.6502	0.842906	9	36.2133	1609	177.489	5.12256
Q08AF3	Schlafen family member 5 OS=Homo sapiens GN=SLFN5 PE=1 SV=1 - [SLFN5_HUMAN]	19.6194	5.95	4	5	5	5	4.24663e+07	1.08219	4	7.46997	0.772142	4	21.5656	1.20349	4	8.5312	891	100.99	8.22119
A0A087X1N8	Serpin B6 OS=Homo sapiens GN=SERPINB6 PE=1 SV=1 - [A0A087X1N8_HUMAN]	18.0799	14.68	3	4	4	5	5.28303e+07	1.08174	5	34.7018	1.18188	5	23.1302	0.71323	5	5.87613	395	44.7932	5.68115
Q9UL26	Ras-related protein Rab-22A OS=Homo sapiens GN=RAB22A PE=1 SV=2 - [RB22A_HUMAN]	15.5585	20.1	2	2	3	4	1.42692e+07	1.0817	2	10.6026	0.909371	2	12.9894	0.995765	2	21.036	194	21.8412	8.14795
P36776-3	Isoform 3 of Lon protease homolog, mitochondrial OS=Homo sapiens GN=LONP1 - [LONM_HUMAN]	19.0813	6.55	8	5	5	5	3.75872e+07	1.08118	5	14.2761	1.29786	5	5.22812	1.17048	5	9.24372	763	85.5877	6.03662
P40925	Malate dehydrogenase, cytoplasmic OS=Homo sapiens GN=MDH1 PE=1 SV=4 - [MDHC_HUMAN]	23.0055	23.05	8	6	6	6	2.88416e+07	1.08114	6	12.2526	0.991186	6	20.3816	0.893617	6	2.20691	334	36.403	7.35693
P06756-3	Isoform 3 of Integrin alpha-V OS=Homo sapiens GN=ITGAV - [ITAV_HUMAN]	127.704	22.65	4	18	18	34	1.86548e+08	1.0811	34	15.0955	1.24915	34	21.6023	0.824055	34	14.5482	1002	111.061	5.61768
G3V2H3	Purine nucleoside phosphorylase (Fragment) OS=Homo sapiens GN=PNP PE=1 SV=1 - [G3V2H3_HUMAN]	6.99277	30.11	3	2	2	2	8.92707e+06	1.0807	2	5.5571	1.22593	2	28.1111	1.04469	2	11.9825	93	10.4651	7.44482
Q15836	Vesicle-associated membrane protein 3 OS=Homo sapiens GN=VAMP3 PE=1 SV=3 - [VAMP3_HUMAN]	4.40703	21	1	1	1	3	384905	1.0807	1		0.355965	1		0.780973	1		100	11.302	8.79248
D6R8Y0	LIM and calponin homology domains-containing protein 1 (Fragment) OS=Homo sapiens GN=LIMCH1 PE=1 SV=1 - [D6R8Y0_HUMAN]	3.24605	9.52	18	1	1	1	1.31579e+07	1.0805	1		0.731003	1		0.655923	1		126	14.0988	6.80029
Q96JM3	Chromosome alignment-maintaining phosphoprotein 1 OS=Homo sapiens GN=CHAMP1 PE=1 SV=2 - [CHAP1_HUMAN]	6.48089	2.09	1	2	2	2	8.53827e+06	1.08037	2	23.1988	1.05667	2	19.1051	0.708621	2	2.71653	812	89.0429	8.44092
Q14651	Plastin-1 OS=Homo sapiens GN=PLS1 PE=1 SV=2 - [PLSI_HUMAN]	61.0583	19.71	9	8	11	17	1.80173e+08	1.08033	13	12.0068	1.12392	13	52.5561	1.04558	13	13.2342	629	70.2093	5.41455
Q9BXS6-4	Isoform 4 of Nucleolar and spindle-associated protein 1 OS=Homo sapiens GN=NUSAP1 - [NUSAP_HUMAN]	3.50797	3.29	6	1	1	1	5.41352e+06	1.08021	1		0.875061	1		0.935478	1		425	47.541	9.94971
Q96A33-2	Isoform 2 of Coiled-coil domain-containing protein 47 OS=Homo sapiens GN=CCDC47 - [CCD47_HUMAN]	45.8113	20.63	4	6	6	11	1.51998e+08	1.08012	10	16.7695	0.732544	10	36.6269	0.894113	9	12.7689	480	55.2827	4.7417
O95168-2	Isoform 2 of NADH dehydrogenase [ubiquinone] 1 beta subcomplex subunit 4 OS=Homo sapiens GN=NDUFB4 - [NDUB4_HUMAN]	10.937	18.33	4	2	2	3	5.97916e+07	1.07988	3	0.470131	1.16363	3	38.278	1.21675	3	5.09981	120	14.0174	9.80322
D6REK3	Peptidyl-prolyl cis-trans isomerase CWC27 homolog OS=Homo sapiens GN=CWC27 PE=1 SV=1 - [D6REK3_HUMAN]	3.80569	3.94	3	1	1	1	5.59025e+06	1.07979	1		1.06283	1		0.824761	1		381	42.9693	5.64307
F8VZG5	Adenylate kinase 2, mitochondrial OS=Homo sapiens GN=AK2 PE=1 SV=1 - [F8VZG5_HUMAN]	73.1187	48.15	11	9	9	18	6.37505e+07	1.0793	18	12.5575	1.23234	18	33.8096	1.0056	18	16.9397	162	17.488	6.771
Q16822	Phosphoenolpyruvate carboxykinase [GTP], mitochondrial OS=Homo sapiens GN=PCK2 PE=1 SV=3 - [PCKGM_HUMAN]	7.13425	5.31	6	2	2	2	1.01864e+07	1.07882	2	24.6753	1.0273	2	31.3241	0.824156	2	21.6756	640	70.6846	7.62061
Q9NZN4	EH domain-containing protein 2 OS=Homo sapiens GN=EHD2 PE=1 SV=2 - [EHD2_HUMAN]	37.8907	15.1	5	5	6	9	7.94509e+07	1.07875	8	30.3813	1.05018	8	78.7582	0.920156	8	4.63535	543	61.1227	6.45557
J3QSV6	Ribosomal L1 domain-containing protein 1 (Fragment) OS=Homo sapiens GN=RSL1D1 PE=1 SV=1 - [J3QSV6_HUMAN]	90.4531	37.67	7	15	15	21	3.30516e+08	1.07864	21	16.3353	1.1733	21	24.284	0.919104	21	14.7476	430	48.1791	10.0229
Q9Y3D6	Mitochondrial fission 1 protein OS=Homo sapiens GN=FIS1 PE=1 SV=2 - [FIS1_HUMAN]	22.6194	25.66	1	3	3	6	5.64442e+07	1.07857	6	30.2165	0.711723	6	10.7959	0.721855	6	4.5849	152	16.927	8.79248
H0YJ10	Uncharacterized protein (Fragment) OS=Homo sapiens PE=4 SV=1 - [H0YJ10_HUMAN]	7.91767	21.98	3	1	2	2	5.9946e+07	1.07852	1		1.18577	1		0.63363	1		91	10.7295	8.19189
Q9H9Y2	Ribosome production factor 1 OS=Homo sapiens GN=RPF1 PE=1 SV=2 - [RPF1_HUMAN]	9.70157	14.9	2	3	3	3	1.18905e+07	1.07804	3	19.7526	1.05819	3	11.1464	0.887529	3	27.6295	349	40.0861	10.0083
Q09028-4	Isoform 4 of Histone-binding protein RBBP4 OS=Homo sapiens GN=RBBP4 - [RBBP4_HUMAN]	21.8622	13.33	9	1	3	6	1.25173e+08	1.07767	1		0.971108	1		0.890457	1		390	43.455	4.95752
Q14677	Clathrin interactor 1 OS=Homo sapiens GN=CLINT1 PE=1 SV=1 - [EPN4_HUMAN]	24.4321	9.76	3	4	4	6	5.82321e+07	1.07762	6	17.9793	0.968549	6	28.1827	0.800147	6	15.148	625	68.2158	6.41748
A0A0A0MS42	Galactocerebrosidase OS=Homo sapiens GN=GALC PE=1 SV=1 - [A0A0A0MS42_HUMAN]	3.08347	1.82	6	1	1	1	6.07896e+06	1.07751	1		1.29858	1		0.971888	1		659	74.7167	6.96143
P45974-2	Isoform Short of Ubiquitin carboxyl-terminal hydrolase 5 OS=Homo sapiens GN=USP5 - [UBP5_HUMAN]	14.9923	5.03	2	3	3	4	3.50106e+07	1.077	4	3.05453	1.2747	4	15.697	1.07383	4	11.3573	835	93.2484	5.08447
Q7LGA3	Heparan sulfate 2-O-sulfotransferase 1 OS=Homo sapiens GN=HS2ST1 PE=1 SV=1 - [HS2ST_HUMAN]	9.87927	8.71	4	2	2	2	2.91265e+07	1.07698	2	7.03533	1.24218	2	11.3916	1.08258	2	0.323067	356	41.8544	8.68994
P04062-4	Isoform 4 of Glucosylceramidase OS=Homo sapiens GN=GBA - [GLCM_HUMAN]	14.6615	16.26	5	4	4	4	3.59075e+07	1.07694	4	6.02652	1.01686	4	32.4228	0.935926	4	16.5909	449	50.2847	7.15186
Q96RP9	Elongation factor G, mitochondrial OS=Homo sapiens GN=GFM1 PE=1 SV=2 - [EFGM_HUMAN]	6.83235	3.6	3	2	2	2	1.27865e+07	1.07692	2	38.6053	1.31428	2	41.2491	1.06479	2	21.6868	751	83.4184	7.00537
Q14764	Major vault protein OS=Homo sapiens GN=MVP PE=1 SV=4 - [MVP_HUMAN]	267.15	46.02	10	29	29	56	4.11951e+08	1.07692	56	22.1284	0.928765	56	27.7481	1.24573	56	22.5642	893	99.2659	5.47803
Q01085	Nucleolysin TIAR OS=Homo sapiens GN=TIAL1 PE=1 SV=1 - [TIAR_HUMAN]	25.7715	13.6	13	4	4	6	1.12364e+08	1.07683	6	18.7879	1.12096	6	10.2551	0.828119	6	9.86015	375	41.5641	7.73779
Q9BVK6	Transmembrane emp24 domain-containing protein 9 OS=Homo sapiens GN=TMED9 PE=1 SV=2 - [TMED9_HUMAN]	26.5576	5.53	1	1	2	6	1.75072e+08	1.0768	4	1.61694	0.87012	4	8.12459	1.22551	4	13.624	235	27.2602	8.01611
O43837	Isocitrate dehydrogenase [NAD] subunit beta, mitochondrial OS=Homo sapiens GN=IDH3B PE=1 SV=2 - [IDH3B_HUMAN]	17.8555	7.53	6	3	3	5	4.69369e+07	1.0767	5	14.0661	0.605724	5	22.838	1.09503	5	26.8612	385	42.1566	8.45557
Q9BYX2-4	Isoform 4 of TBC1 domain family member 2A OS=Homo sapiens GN=TBC1D2 - [TBD2A_HUMAN]	3.13014	1.83	4	1	1	1	1.39955e+06	1.07667	1		1.17402	1		0.958666	1		710	81.6383	7.21045
A6NJ78	Probable methyltransferase-like protein 15 OS=Homo sapiens GN=METTL15 PE=1 SV=1 - [MET15_HUMAN]	4.44905	3.69	1	1	1	1	1.6847e+07	1.07637	1		0.664125	1		0.555662	1		407	46.0916	8.6167
A0A0C4DGF8	Histone-lysine N-methyltransferase EHMT1 (Fragment) OS=Homo sapiens GN=EHMT1 PE=1 SV=1 - [A0A0C4DGF8_HUMAN]	3.05913	1.37	4	1	1	1	1.01228e+07	1.07636	1		1.72336	1		0.876523	1		803	88.1836	5.52881
F8W7C6	60S ribosomal protein L10 OS=Homo sapiens GN=RPL10 PE=1 SV=2 - [F8W7C6_HUMAN]	14.2487	17.79	6	3	3	4	1.27032e+09	1.07553	4	15.9183	0.985735	4	14.1681	0.797697	4	25.1242	163	18.5527	9.94971
B1AK87	Capping protein (Actin filament) muscle Z-line, beta, isoform CRA_a OS=Homo sapiens GN=CAPZB PE=1 SV=1 - [B1AK87_HUMAN]	36.5414	25	5	5	5	9	6.75343e+07	1.07526	9	15.0542	0.965615	9	13.3891	1.10895	9	16.3032	260	29.2768	6.91748
C9J7B4	E3 ubiquitin-protein ligase RNF13 (Fragment) OS=Homo sapiens GN=RNF13 PE=1 SV=1 - [C9J7B4_HUMAN]	5.57766	16.67	5	1	1	1	1.75226e+07	1.07523	1		1.15772	1		0.933485	1		150	17.2881	7.35693
H3BRB6	E3 ubiquitin-protein ligase ZNRF1 OS=Homo sapiens GN=ZNRF1 PE=1 SV=1 - [H3BRB6_HUMAN]	3.80979	6.7	3	1	1	1	1.00301e+07	1.07497	1		1.22894	1		0.903861	1		209	21.7503	7.47412
C9J5W5	Ubiquitin-like modifier-activating enzyme 5 (Fragment) OS=Homo sapiens GN=UBA5 PE=1 SV=1 - [C9J5W5_HUMAN]	4.26882	8.33	6	1	1	1	3.27875e+07	1.07487	1		1.19785	1		0.834369	1		108	12.1783	7.51807
H3BLZ3	Protein KIBRA (Fragment) OS=Homo sapiens GN=WWC1 PE=1 SV=1 - [H3BLZ3_HUMAN]	4.30211	1.3	3	1	1	1	4.98302e+06	1.07457	1		1.18753	1		0.925769	1		1080	121.126	6.02393
E9PDE8	Heat shock 70 kDa protein 4L OS=Homo sapiens GN=HSPA4L PE=1 SV=1 - [E9PDE8_HUMAN]	24.3949	6.64	3	2	4	6	3.29352e+07	1.07425	3	6.01947	1.44423	3	12.0698	0.755562	3	14.3357	813	91.8954	6.0874
P62854	40S ribosomal protein S26 OS=Homo sapiens GN=RPS26 PE=1 SV=3 - [RS26_HUMAN]	97.4564	31.3	2	4	4	21	2.17575e+09	1.07415	21	13.1036	0.811797	21	61.4469	0.969592	21	12.336	115	13.0071	11.0044
A0A0A0MTP7	Protein SCAF11 OS=Homo sapiens GN=SCAF11 PE=1 SV=1 - [A0A0A0MTP7_HUMAN]	7.61503	2.25	4	2	2	2	3.18231e+07	1.074	2	33.1372	0.939539	2	33.1266	0.782131	2	1.51182	935	105.949	8.26514
B0QY91	MICAL-like protein 1 (Fragment) OS=Homo sapiens GN=MICALL1 PE=1 SV=1 - [B0QY91_HUMAN]	3.26991	6.99	2	1	1	1	1.89379e+06	1.07371	1		1.01574	1		0.732285	1		186	22.0964	5.50342
D6RIH7	Mammalian ependymin-related protein 1 OS=Homo sapiens GN=EPDR1 PE=1 SV=1 - [D6RIH7_HUMAN]	3.88665	9.84	3	1	1	1	2.29582e+07	1.07353	1		1.41248	1		0.641879	1		122	14.1307	4.52588
Q8N392-2	Isoform 2 of Rho GTPase-activating protein 18 OS=Homo sapiens GN=ARHGAP18 - [RHG18_HUMAN]	10.8499	5.99	6	3	3	3	1.11556e+07	1.07334	3	18.1123	0.979545	3	18.7732	1.24818	3	3.73078	618	70.1196	6.11279
P10301	Ras-related protein R-Ras OS=Homo sapiens GN=RRAS PE=1 SV=1 - [RRAS_HUMAN]	25.2681	29.36	6	4	4	6	1.19e+08	1.07312	6	8.78539	1.12649	6	26.3452	1.2378	6	9.15234	218	23.4659	6.93213
Q15417	Calponin-3 OS=Homo sapiens GN=CNN3 PE=1 SV=1 - [CNN3_HUMAN]	48.6177	26.14	4	6	7	12	1.03773e+08	1.07301	10	9.59753	1.15731	10	12.525	0.783494	10	11.6264	329	36.3908	6.04932
C9JEL3	Eukaryotic translation initiation factor 4E type 2 (Fragment) OS=Homo sapiens GN=EIF4E2 PE=1 SV=1 - [C9JEL3_HUMAN]	8.19024	15.02	8	2	2	2	3.2718e+07	1.07285	2	15.6963	0.776566	2	2.51344	0.768617	2	37.9289	213	24.5871	7.53271
Q16543	Hsp90 co-chaperone Cdc37 OS=Homo sapiens GN=CDC37 PE=1 SV=1 - [CDC37_HUMAN]	27.9274	17.46	5	5	5	7	4.21586e+07	1.07283	7	16.0652	1.23585	7	28.492	0.805732	7	9.45212	378	44.44	5.24951
G3V295	Proteasome subunit alpha type OS=Homo sapiens GN=PSMA6 PE=1 SV=1 - [G3V295_HUMAN]	47.1594	42.36	9	8	8	12	1.49158e+08	1.07281	12	21.4491	0.699241	12	10.2195	1.25165	12	13.2512	203	22.8273	8.32373
Q13887-4	Isoform 4 of Krueppel-like factor 5 OS=Homo sapiens GN=KLF5 - [KLF5_HUMAN]	3.73704	4.64	2	1	1	1	5.73745e+06	1.07253	1		0.8664	1		0.808604	1		366	41.1534	8.68994
Q9Y3I0	tRNA-splicing ligase RtcB homolog OS=Homo sapiens GN=RTCB PE=1 SV=1 - [RTCB_HUMAN]	46.9084	19.41	1	6	6	10	1.15701e+08	1.07252	9	9.58273	0.721328	9	23.8689	0.985209	9	7.08355	505	55.1749	7.2251
Q7Z7H5-3	Isoform 3 of Transmembrane emp24 domain-containing protein 4 OS=Homo sapiens GN=TMED4 - [TMED4_HUMAN]	11.5066	20.43	4	3	3	3	1.00942e+08	1.07244	3	1.11877	1.1373	3	15.9142	0.975266	3	14.7093	186	20.7676	6.87354
Q9ULX3	RNA-binding protein NOB1 OS=Homo sapiens GN=NOB1 PE=1 SV=1 - [NOB1_HUMAN]	15.3388	19.66	2	4	4	4	3.22001e+07	1.07239	4	11.9353	0.89062	4	9.06117	0.989451	4	15.9945	412	46.6458	7.18115
B5MC59	Replication protein A 14 kDa subunit OS=Homo sapiens GN=RPA3 PE=1 SV=1 - [B5MC59_HUMAN]	19.808	54.88	2	3	3	4	5.94949e+07	1.07236	4	10.0235	0.889562	4	12.5716	0.858472	4	4.63529	82	9.16459	4.53857
O94762-2	Isoform Alpha of ATP-dependent DNA helicase Q5 OS=Homo sapiens GN=RECQL5 - [RECQ5_HUMAN]	3.35815	2.93	4	1	1	1	4.32812e+06	1.07223	1		0.947581	1		1.39447	1		410	45.6496	8.77783
F5H4Q5	Vacuolar protein sorting-associated protein 37C (Fragment) OS=Homo sapiens GN=VPS37C PE=1 SV=1 - [F5H4Q5_HUMAN]	3.42931	12.84	2	1	1	1	2.79654e+06	1.07173	1		0.535296	1					148	17.1327	4.56396
Q5JR08	Rho-related GTP-binding protein RhoC (Fragment) OS=Homo sapiens GN=RHOC PE=1 SV=5 - [Q5JR08_HUMAN]	47.3091	39.68	13	3	5	11	1.82346e+08	1.07134	4	15.5236	1.00193	4	16.6759	1.11566	4	17.2481	189	21.566	6.58057
B9A018	U4/U6.U5 tri-snRNP-associated protein 2 OS=Homo sapiens GN=USP39 PE=1 SV=1 - [B9A018_HUMAN]	38.1147	22.57	9	8	8	9	2.1425e+07	1.07106	9	11.598	1.06345	9	11.0279	1.18574	9	10.2656	536	62.005	9.11475
Q12860-2	Isoform 2 of Contactin-1 OS=Homo sapiens GN=CNTN1 - [CNTN1_HUMAN]	17.3073	3.97	6	4	4	5	8.59675e+07	1.07099	5	0.993351	1.10455	5	8.07989	1.0509	5	16.167	1007	111.796	5.77002
Q13347	Eukaryotic translation initiation factor 3 subunit I OS=Homo sapiens GN=EIF3I PE=1 SV=1 - [EIF3I_HUMAN]	99.5553	49.54	2	12	12	23	3.5602e+08	1.0708	22	7.67472	1.05899	22	26.5638	0.911865	22	9.07277	325	36.4786	5.64307
A0A087WYY3	Probable cation-transporting ATPase 13A3 OS=Homo sapiens GN=ATP13A3 PE=1 SV=1 - [A0A087WYY3_HUMAN]	6.47624	2.14	3	1	1	2	7.23957e+06	1.0707	2	2.95387	1.02611	2	2.03722	1.48123	2	0.0127909	701	77.3288	5.65576
Q8IUF8-3	Isoform 3 of Bifunctional lysine-specific demethylase and histidyl-hydroxylase MINA OS=Homo sapiens GN=MINA - [MINA_HUMAN]	3.52734	5.21	3	1	1	1	9.90099e+06	1.07031	1		0.827839	1		1.10424	1		211	23.8943	5.22412
Q9NVT9	Armadillo repeat-containing protein 1 OS=Homo sapiens GN=ARMC1 PE=1 SV=1 - [ARMC1_HUMAN]	13.1189	9.57	3	2	2	3	2.93713e+07	1.07017	3	51.7451	0.826211	3	4.14408	1.10342	3	2.59566	282	31.2608	5.74463
Q96BH1	E3 ubiquitin-protein ligase RNF25 OS=Homo sapiens GN=RNF25 PE=1 SV=1 - [RNF25_HUMAN]	8.10549	7.19	1	2	2	2	1.19705e+07	1.07014	2	0.339998	0.861964	2	3.20482	0.834327	2	36.4585	459	51.1867	6.53662
E9PQT7	Ubiquitin/ISG15-conjugating enzyme E2 L6 (Fragment) OS=Homo sapiens GN=UBE2L6 PE=1 SV=1 - [E9PQT7_HUMAN]	10.5923	20.47	2	1	1	2	1.02116e+07	1.07014	2	13.4392	0.733804	2	0.449111	0.869375	2	36.8273	127	14.9998	8.90967
P35998	26S protease regulatory subunit 7 OS=Homo sapiens GN=PSMC2 PE=1 SV=3 - [PRS7_HUMAN]	96.958	37.88	3	16	16	24	1.6742e+08	1.0701	24	10.2899	1.16523	24	15.161	1.0608	24	15.448	433	48.6031	5.94775
P48730-2	Isoform 2 of Casein kinase I isoform delta OS=Homo sapiens GN=CSNK1D - [KC1D_HUMAN]	7.24662	6.6	10	2	2	2	9.74462e+06	1.07002	2	12.6558	0.956552	2	6.76618	1.17558	2	12.2714	409	46.8029	9.64209
Q16594	Transcription initiation factor TFIID subunit 9 OS=Homo sapiens GN=TAF9 PE=1 SV=1 - [TAF9_HUMAN]	3.25061	8.33	1	1	1	1	3.86631e+06	1.06991	1		1.05067	1		1.10861	1		264	28.9556	8.66064
Q8TDB8-3	Isoform 3 of Solute carrier family 2, facilitated glucose transporter member 14 OS=Homo sapiens GN=SLC2A14 - [GTR14_HUMAN]	4.57537	8.7	6	1	1	1	2.12117e+07	1.06976	1		1.56874	1		1.09575	1		161	17.3667	6.50732
Q5VWG9	Transcription initiation factor TFIID subunit 3 OS=Homo sapiens GN=TAF3 PE=1 SV=1 - [TAF3_HUMAN]	4.14549	1.72	1	1	1	1	5.3608e+06	1.06942	1		0.701962	1		0.444415	1		929	103.517	9.05615
Q96QD8-2	Isoform 2 of Sodium-coupled neutral amino acid transporter 2 OS=Homo sapiens GN=SLC38A2 - [S38A2_HUMAN]	4.76843	3.94	2	1	1	1	1.55161e+07	1.06939	1		0.978687	1		1.34906	1		406	45.1494	8.68994
X6RIW1	39S ribosomal protein L55, mitochondrial (Fragment) OS=Homo sapiens GN=MRPL55 PE=1 SV=1 - [X6RIW1_HUMAN]	3.12393	10.53	3	1	1	1	6.70124e+06	1.06923	1		1.37426	1		0.877015	1		76	8.60774	11.9419
H3BPU7	Mannose-6-phosphate isomerase (Fragment) OS=Homo sapiens GN=MPI PE=1 SV=1 - [H3BPU7_HUMAN]	3.09707	13.45	15	1	1	1	7.14491e+06	1.06916	1		1.04803	1		0.963275	1		119	13.2197	6.3667
Q14980	Nuclear mitotic apparatus protein 1 OS=Homo sapiens GN=NUMA1 PE=1 SV=2 - [NUMA1_HUMAN]	186.905	23.97	23	33	33	42	1.07406e+08	1.06878	41	19.8905	0.970245	41	23.4382	0.813522	41	28.74	2115	238.115	5.78271
O43707	Alpha-actinin-4 OS=Homo sapiens GN=ACTN4 PE=1 SV=2 - [ACTN4_HUMAN]	497.836	48.96	9	29	40	125	2895777684	1.06849	88	17.582	0.98787	88	50.4871	0.845768	88	20.0724	911	104.788	5.43994
G3V1B3	60S ribosomal protein L21 OS=Homo sapiens GN=RPL21 PE=1 SV=1 - [G3V1B3_HUMAN]	35.8842	29.89	3	2	2	8	5.70475e+08	1.06837	8	10.6371	0.481561	8	16.9932	0.914592	8	9.50642	87	9.88007	10.2866
Q3KQU3-4	Isoform 4 of MAP7 domain-containing protein 1 OS=Homo sapiens GN=MAP7D1 - [MA7D1_HUMAN]	19.91	6.44	5	4	4	5	3.02091e+07	1.06836	5	23.2277	0.675335	5	4.53117	0.618026	5	6.84532	808	89.4135	10.0669
Q96QD9	UAP56-interacting factor OS=Homo sapiens GN=FYTTD1 PE=1 SV=3 - [UIF_HUMAN]	14.315	14.15	5	3	4	4	3.54745e+07	1.06822	3	5.95803	0.887495	3	5.45374	0.655781	3	4.67226	318	35.7964	11.7808
Q9BYD2	39S ribosomal protein L9, mitochondrial OS=Homo sapiens GN=MRPL9 PE=1 SV=2 - [RM09_HUMAN]	47.065	28.09	2	7	7	11	1.22843e+08	1.06818	10	12.1064	1.02183	10	10.3414	0.87342	10	15.3867	267	30.2244	10.0815
Q5T5P0	Sickle tail protein homolog (Fragment) OS=Homo sapiens GN=KIAA1217 PE=1 SV=1 - [Q5T5P0_HUMAN]	6.9069	3.7	11	2	2	2	1.07737e+07	1.06794	2	3.14068	0.825945	2	51.4899	0.831071	2	9.6403	783	86.6761	9.18799
Q9NU22	Midasin OS=Homo sapiens GN=MDN1 PE=1 SV=2 - [MDN1_HUMAN]	10.3727	0.48	1	3	3	3	7.31437e+06	1.0679	3	13.6852	0.961858	3	1.34373	1.28976	3	6.67103	5596	632.42	5.68115
B4DWA1	Brain-specific angiogenesis inhibitor 1-associated protein 2 OS=Homo sapiens GN=BAIAP2 PE=1 SV=1 - [B4DWA1_HUMAN]	24.4151	21.6	12	5	5	6	1.60439e+07	1.06778	6	19.4854	1.07012	6	36.3942	0.810927	6	22.2964	375	40.6334	9.05615
Q86YP4-2	Isoform 2 of Transcriptional repressor p66-alpha OS=Homo sapiens GN=GATAD2A - [P66A_HUMAN]	8.85678	3.95	3	2	2	2	4.18076e+07	1.06743	2	9.15097	1.10611	2	3.73879	0.703463	2	8.43778	608	65.185	9.80322
Q9NX70	Mediator of RNA polymerase II transcription subunit 29 OS=Homo sapiens GN=MED29 PE=1 SV=1 - [MED29_HUMAN]	4.36917	6	2	1	1	1	4.27306e+07	1.06711	1		1.05886	1		0.860881	1		200	21.0595	6.29053
G3V4G1	Neuroguidin (Fragment) OS=Homo sapiens GN=NGDN PE=1 SV=5 - [G3V4G1_HUMAN]	3.07621	5.63	4	1	1	1	5.30069e+07	1.06705	1		0.515827	1		0.577297	1		142	15.7172	5.60498
P16144-4	Isoform Beta-4D of Integrin beta-4 OS=Homo sapiens GN=ITGB4 - [ITB4_HUMAN]	31.8631	4.93	7	8	8	9	3.57795e+07	1.06699	9	28.6349	1.16641	9	13.8733	1.00639	9	9.99755	1745	194.342	6.12549
F5H8F7	Set1/Ash2 histone methyltransferase complex subunit ASH2 OS=Homo sapiens GN=ASH2L PE=1 SV=1 - [F5H8F7_HUMAN]	14.5172	10.43	6	4	4	4	2.15652e+07	1.06636	4	18.9499	1.28317	4	10.964	0.790816	4	13.1171	489	55.2894	8.06006
O43293	Death-associated protein kinase 3 OS=Homo sapiens GN=DAPK3 PE=1 SV=1 - [DAPK3_HUMAN]	11.2126	6.83	5	2	3	3	2.95421e+07	1.06631	2	10.4182	1.02678	2	4.29021	0.794334	2	1.07236	454	52.5034	6.88818
A2AB27	Guanine nucleotide-binding protein-like 1 (Fragment) OS=Homo sapiens GN=GNL1 PE=1 SV=1 - [A2AB27_HUMAN]	3.20862	3.03	2	1	1	1	8.44854e+06	1.06598	1		1.12598	1		1.56032	1		264	30.9889	7.44482
C9J931	GTP-binding protein Rheb OS=Homo sapiens GN=RHEB PE=1 SV=1 - [C9J931_HUMAN]	20.3433	53.16	2	5	5	5	4.43235e+07	1.06595	5	27.0621	1.32557	5	19.9332	1.13012	5	4.68859	79	8.66837	6.02393
Q14344	Guanine nucleotide-binding protein subunit alpha-13 OS=Homo sapiens GN=GNA13 PE=1 SV=2 - [GNA13_HUMAN]	42.9323	18.04	14	4	5	11	1.18785e+08	1.06576	4	14.0438	1.22184	4	15.3286	1.2223	4	20.4199	377	44.0217	8.00146
Q9Y6G9	Cytoplasmic dynein 1 light intermediate chain 1 OS=Homo sapiens GN=DYNC1LI1 PE=1 SV=3 - [DC1L1_HUMAN]	73.0174	39.58	4	13	13	19	1.49934e+08	1.06546	18	18.39	1.00134	18	34.0376	1.04817	18	9.55808	523	56.544	6.41748
P51580	Thiopurine S-methyltransferase OS=Homo sapiens GN=TPMT PE=1 SV=1 - [TPMT_HUMAN]	3.87965	5.31	1	1	1	1	6.70943e+06	1.06469	1		1.06399	1		0.85287	1		245	28.1621	6.22705
Q9Y3C4-2	Isoform 2 of EKC/KEOPS complex subunit TPRKB OS=Homo sapiens GN=TPRKB - [TPRKB_HUMAN]	5.90155	12.68	3	1	1	1	1.20797e+07	1.06463	1		1.42987	1		0.743327	1		142	16.0825	6.30322
Q9NYU2-2	Isoform 2 of UDP-glucose:glycoprotein glucosyltransferase 1 OS=Homo sapiens GN=UGGT1 - [UGGG1_HUMAN]	31.2544	6.34	4	7	7	9	1.79888e+07	1.06453	9	37.018	1.15775	9	19.312	1.4082	9	14.6926	1531	174.867	5.60498
F8VRE8	Transmembrane protein 19 (Fragment) OS=Homo sapiens GN=TMEM19 PE=1 SV=1 - [F8VRE8_HUMAN]	3.09277	4.9	5	1	1	1	21334794	1.06407	1		1.30088	1		1.6451	1		143	15.466	7.82568
P49327	Fatty acid synthase OS=Homo sapiens GN=FASN PE=1 SV=3 - [FAS_HUMAN]	386.014	28.32	1	47	47	89	3.95228e+08	1.06347	88	29.8129	0.944458	88	39.6489	1.48117	87	27.8884	2511	273.254	6.44287
Q16698-2	Isoform 2 of 2,4-dienoyl-CoA reductase, mitochondrial OS=Homo sapiens GN=DECR1 - [DECR_HUMAN]	17.1379	17.48	6	4	4	4	4.32425e+07	1.06305	4	21.5702	0.847366	4	18.9704	1.31568	4	2.04947	326	34.9722	8.89502
Q9HB71	Calcyclin-binding protein OS=Homo sapiens GN=CACYBP PE=1 SV=2 - [CYBP_HUMAN]	90.356	57.89	4	11	11	20	4.03676e+08	1.06294	20	12.3567	0.895624	20	25	0.70913	20	13.3545	228	26.1936	8.25049
H0YNH6	ER membrane protein complex subunit 9 OS=Homo sapiens GN=EMC9 PE=1 SV=1 - [H0YNH6_HUMAN]	3.98295	9.7	2	1	1	1	8.37874e+06	1.0629	1		0.854098	1		1.27686	1		134	15.3669	6.3667
Q14517	Protocadherin Fat 1 OS=Homo sapiens GN=FAT1 PE=1 SV=2 - [FAT1_HUMAN]	6.1619	0.48	4	2	2	2	9.33362e+06	1.06283	2	31.7661	1.0429	2	4.04969	0.966648	2	12.4082	4588	505.958	4.99561
Q5SRN7	HLA class I histocompatibility antigen, A-3 alpha chain OS=Homo sapiens GN=HLA-A PE=1 SV=2 - [Q5SRN7_HUMAN]	10.4563	12.04	62	1	2	3	1.6018e+07	1.06276	2	0.425198	1.09627	2	14.4775	0.918808	2	1.60421	299	34.1897	5.66846
Q8TBM8-2	Isoform 2 of DnaJ homolog subfamily B member 14 OS=Homo sapiens GN=DNAJB14 - [DJB14_HUMAN]	3.0335	3.4	2	1	1	1	1.24979e+07	1.06253	1		0.957813	1		0.819354	1		294	33.4496	8.26514
A0A024R341	Ngg1 interacting factor 3 like 1 binding protein 1, isoform CRA_b OS=Homo sapiens GN=NIF3L1BP1 PE=1 SV=1 - [A0A024R341_HUMAN]	7.75626	20.39	2	2	2	2	3.15723e+07	1.06237	2	31.045	1.09082	2	4.07152	0.72125	2	5.88096	152	17.8451	5.77002
B0QXZ6	Chromobox protein homolog 6 OS=Homo sapiens GN=CBX6 PE=1 SV=1 - [B0QXZ6_HUMAN]	3.66771	2.03	2	1	1	1	1.23509e+07	1.06218	1		0.985701	1		0.733518	1		394	41.8922	9.99365
Q9P0K7-4	Isoform 4 of Ankycorbin OS=Homo sapiens GN=RAI14 - [RAI14_HUMAN]	67.4045	15.77	5	12	12	16	7.56149e+07	1.06214	16	16.0837	1.07542	16	11.7413	0.931857	16	7.78965	951	106.839	5.97314
Q15388	Mitochondrial import receptor subunit TOM20 homolog OS=Homo sapiens GN=TOMM20 PE=1 SV=1 - [TOM20_HUMAN]	14.2619	13.79	1	1	1	3	1.95326e+07	1.06207	3	3.75403	1.02347	3	4.76821	0.938883	3	3.0866	145	16.2877	8.60205
H0YBT6	Glutamate-rich protein 1 (Fragment) OS=Homo sapiens GN=ERICH1 PE=1 SV=1 - [H0YBT6_HUMAN]	3.32225	9.68	4	1	1	1	8.72584e+06	1.062	1		1.08525	1		0.876963	1		124	13.6147	5.63037
Q5TEE2	Histone deacetylase 1 (Fragment) OS=Homo sapiens GN=HDAC1 PE=1 SV=1 - [Q5TEE2_HUMAN]	3.83946	5.69	4	1	1	1	1.73631e+07	1.06189	1		0.970006	1		1.38078	1		211	24.529	8.30908
H3BQC4	Transforming growth factor beta-1-induced transcript 1 protein (Fragment) OS=Homo sapiens GN=TGFB1I1 PE=1 SV=5 - [H3BQC4_HUMAN]	4.37801	7.37	3	1	1	1	6.42946e+06	1.06184	1		1.12076	1		0.799974	1		217	22.6734	8.48486
D6RHY7	E3 ubiquitin-protein ligase MARCH6 OS=Homo sapiens GN=MARCH6 PE=1 SV=1 - [D6RHY7_HUMAN]	3.13517	15.58	3	1	1	1	4.33778e+06	1.06153	1		1.19603	1		1.10685	1		77	9.20751	8.07471
P05412	Transcription factor AP-1 OS=Homo sapiens GN=JUN PE=1 SV=2 - [JUN_HUMAN]	3.49456	4.23	1	1	1	1	7.29189e+06	1.0615	1		0.883722	1		0.784947	1		331	35.6532	8.76318
Q9Y230	RuvB-like 2 OS=Homo sapiens GN=RUVBL2 PE=1 SV=3 - [RUVB2_HUMAN]	43.4688	22.89	7	7	7	11	1.13798e+08	1.06119	11	20.4612	1.30786	11	20.5124	1.11939	11	12.9185	463	51.1246	5.64307
Q5VW36	Focadhesin OS=Homo sapiens GN=FOCAD PE=1 SV=1 - [FOCAD_HUMAN]	17.7027	3.16	1	4	4	5	3.55388e+07	1.06107	5	11.6056	0.696994	5	42.9743	1.29353	5	37.9657	1801	199.944	6.62451
P00167-2	Isoform 2 of Cytochrome b5 OS=Homo sapiens GN=CYB5A - [CYB5_HUMAN]	23.6994	23.47	4	2	2	5	3.65939e+08	1.06092	5	11.6299	1.29194	5	5.932	0.777514	5	11.9041	98	11.2615	5.13525
Q9Y5V3	Melanoma-associated antigen D1 OS=Homo sapiens GN=MAGED1 PE=1 SV=3 - [MAGD1_HUMAN]	9.47133	4.11	2	2	2	2	1.49651e+07	1.0609	2	9.93123	0.488667	2	61.088	1.13752	2	6.40662	778	86.1073	5.8335
Q6PIK3	HCG1995540, isoform CRA_b OS=Homo sapiens GN=RAB4B PE=1 SV=1 - [Q6PIK3_HUMAN]	20.3589	18.18	34	1	2	6	9.15615e+07	1.0607	1		1.01174	1		1.50917	1		121	13.5279	9.17334
Q16401-2	Isoform 2 of 26S proteasome non-ATPase regulatory subunit 5 OS=Homo sapiens GN=PSMD5 - [PSMD5_HUMAN]	37.1144	22.99	3	7	7	9	5.85041e+07	1.06059	9	40.029	1.05472	9	15.1143	1.23466	9	12.2391	461	51.2798	5.43994
P01130-2	Isoform 2 of Low-density lipoprotein receptor OS=Homo sapiens GN=LDLR - [LDLR_HUMAN]	3.42248	2.05	7	1	1	1	7.82033e+07	1.06041	1		0.636511	1		0.964453	1		682	75.8054	5.21143
Q13501-2	Isoform 2 of Sequestosome-1 OS=Homo sapiens GN=SQSTM1 - [SQSTM_HUMAN]	31.6263	10.39	6	3	3	8	1.24137e+08	1.06011	7	8.16467	0.681858	7	54.9866	0.744834	6	30.5528	356	38.6045	5.46533
A0A075B7B1	Desmuslin, isoform CRA_a OS=Homo sapiens GN=SYNM PE=1 SV=1 - [A0A075B7B1_HUMAN]	6.81383	1.92	6	2	2	2	6.79159e+06	1.06001	2	9.2727	0.620653	2	53.4275	0.5608	2	40.7103	1253	140.078	5.07178
P05067-10	Isoform APP639 of Amyloid beta A4 protein OS=Homo sapiens GN=APP - [A4_HUMAN]	19.5758	8.61	15	4	4	5	3.44029e+07	1.05985	5	3.03397	0.947709	5	57.1924	0.903389	5	27.3459	639	72.5075	4.81787
P53992	Protein transport protein Sec24C OS=Homo sapiens GN=SEC24C PE=1 SV=3 - [SC24C_HUMAN]	19.4882	5.67	3	5	5	5	6.52162e+07	1.05938	5	9.09865	0.716868	5	36.9531	1.5037	5	22.6919	1094	118.249	7.06396
O15031	Plexin-B2 OS=Homo sapiens GN=PLXNB2 PE=1 SV=3 - [PLXB2_HUMAN]	16.0925	3.7	2	4	4	4	1.65244e+07	1.0593	4	19.6282	1.10332	4	67.8258	1.12285	4	9.42995	1838	204.997	6.23975
P61088	Ubiquitin-conjugating enzyme E2 N OS=Homo sapiens GN=UBE2N PE=1 SV=1 - [UBE2N_HUMAN]	48.7813	65.79	6	7	7	13	4.11369e+08	1.05925	13	13.8055	0.931267	13	11.9994	0.733782	13	8.95393	152	17.127	6.56592
P02751-12	Isoform 12 of Fibronectin OS=Homo sapiens GN=FN1 - [FINC_HUMAN]	15.1648	2.99	17	4	4	4	1.03868e+07	1.05912	4	4.86102	0.939543	4	10.1911	0.851258	4	8.55202	2008	221.152	6.17627
P48723	Heat shock 70 kDa protein 13 OS=Homo sapiens GN=HSPA13 PE=1 SV=1 - [HSP13_HUMAN]	15.6288	5.73	1	2	2	4	9.27381e+06	1.05879	4	5.19262	1.28888	4	7.443	1.00232	4	9.51682	471	51.8951	5.75732
P07099	Epoxide hydrolase 1 OS=Homo sapiens GN=EPHX1 PE=1 SV=1 - [HYEP_HUMAN]	82.2995	34.29	3	11	11	19	2.06275e+08	1.05863	18	11.8825	0.725796	18	47.5106	1.70121	18	22.1426	455	52.915	7.25439
P30519-2	Isoform 2 of Heme oxygenase 2 OS=Homo sapiens GN=HMOX2 - [HMOX2_HUMAN]	63.4127	41.46	9	9	9	13	7.91784e+07	1.05853	13	17.2122	0.550633	13	73.5868	0.876882	13	16.7893	287	32.8164	5.90967
G3V1D1	Ferritin OS=Homo sapiens GN=FTH1 PE=1 SV=1 - [G3V1D1_HUMAN]	19.0275	48.67	4	3	3	5	2.42235e+08	1.05849	4	15.0568	0.341579	4	43.2685	0.763154	4	17.1858	113	12.8683	5.30029
Q69YU5	Uncharacterized protein C12orf73 OS=Homo sapiens GN=C12orf73 PE=3 SV=2 - [CL073_HUMAN]	3.07132	9.86	1	1	1	1	4.75748e+07	1.05835	1		1.24332	1		0.833432	1		71	8.01724	9.15869
A0A087WTA5	Translation initiation factor eIF-2B subunit delta OS=Homo sapiens GN=EIF2B4 PE=1 SV=1 - [A0A087WTA5_HUMAN]	24.6942	10.58	7	4	4	6	2.44785e+07	1.05817	6	19.3758	0.855178	6	47.0365	0.987411	6	20.0718	520	57.4602	9.37842
O14925	Mitochondrial import inner membrane translocase subunit Tim23 OS=Homo sapiens GN=TIMM23 PE=1 SV=1 - [TIM23_HUMAN]	15.4527	27.75	3	2	2	4	2.16272e+07	1.05807	3	7.71831	0.801881	4	22.9718	1.14056	3	7.81156	209	21.929	8.60205
P63173	60S ribosomal protein L38 OS=Homo sapiens GN=RPL38 PE=1 SV=2 - [RL38_HUMAN]	54.5992	28.57	3	2	2	14	9.70902e+08	1.05798	14	23.9217	0.990306	14	9.09489	0.824793	14	27.6565	70	8.21273	10.0962
Q9ULV3-5	Isoform 5 of Cip1-interacting zinc finger protein OS=Homo sapiens GN=CIZ1 - [CIZ1_HUMAN]	3.16619	2.01	7	1	1	1	3.02908e+06	1.05778	1		0.552887	1		0.750911	1		797	88.4648	6.03662
O14763-2	Isoform Short of Tumor necrosis factor receptor superfamily member 10B OS=Homo sapiens GN=TNFRSF10B - [TR10B_HUMAN]	3.6264	2.92	2	1	1	1	6.15398e+07	1.05776	1		1.00786	1		0.939722	1		411	45.0544	5.65576
H0YLB7	Ubiquitin carboxyl-terminal hydrolase OS=Homo sapiens GN=USP3 PE=1 SV=1 - [H0YLB7_HUMAN]	3.52542	3.94	6	1	1	1	8.48738e+06	1.05747	1		0.947975	1		1.25317	1		431	49.0275	8.04541
Q8N1G4	Leucine-rich repeat-containing protein 47 OS=Homo sapiens GN=LRRC47 PE=1 SV=1 - [LRC47_HUMAN]	30.0731	13.55	1	6	6	7	6.85423e+07	1.05723	7	31.7265	1.0971	7	22.77	1.05366	7	8.41477	583	63.4337	8.27979
E9PFG7	2-oxoglutarate dehydrogenase, mitochondrial OS=Homo sapiens GN=OGDH PE=1 SV=1 - [E9PFG7_HUMAN]	17.8169	4.7	7	3	3	5	2.84277e+07	1.05668	5	16.9565	0.82168	5	16.4637	1.52391	5	9.15416	873	98.9525	7.45947
Q8IU81	Interferon regulatory factor 2-binding protein 1 OS=Homo sapiens GN=IRF2BP1 PE=1 SV=1 - [I2BP1_HUMAN]	35.8508	18.66	1	7	7	9	4.03028e+07	1.0562	9	18.4114	1.02094	9	7.23682	0.842984	9	20.3758	584	61.649	8.17725
P04040	Catalase OS=Homo sapiens GN=CAT PE=1 SV=3 - [CATA_HUMAN]	7.10463	5.31	1	2	2	2	1.68229e+07	1.05611	2	2.24583	0.990626	2	3.72123	0.802675	2	12.2987	527	59.7188	7.38623
D3YTB1	60S ribosomal protein L32 (Fragment) OS=Homo sapiens GN=RPL32 PE=1 SV=1 - [D3YTB1_HUMAN]	86.7127	34.59	4	5	5	23	1.27119e+09	1.05587	23	10.0574	0.452296	23	50.7049	0.798337	23	10.3329	133	15.6067	11.4438
O14672	Disintegrin and metalloproteinase domain-containing protein 10 OS=Homo sapiens GN=ADAM10 PE=1 SV=1 - [ADA10_HUMAN]	32.5075	15.37	3	8	8	8	9.80968e+07	1.05541	8	12.0317	1.12314	8	25.827	1.08352	8	14.2366	748	84.0877	7.76709
Q96HN2-3	Isoform 3 of Putative adenosylhomocysteinase 3 OS=Homo sapiens GN=AHCYL2 - [SAHH3_HUMAN]	14.5943	11.81	5	1	4	4	3.11468e+07	1.0553	1		0.831411	1		1.52036	1		508	56.6605	8.08936
Q9NUM4	Transmembrane protein 106B OS=Homo sapiens GN=TMEM106B PE=1 SV=2 - [T106B_HUMAN]	3.98634	3.65	1	1	1	1	9.21324e+06	1.05527	1		1.57683	1		0.89472	1		274	31.1076	6.99072
D6REQ0	DNA-directed RNA polymerase III subunit RPC7 (Fragment) OS=Homo sapiens GN=POLR3G PE=1 SV=1 - [D6REQ0_HUMAN]	3.17428	35.9	7	1	1	1	7.80812e+06	1.05499	1		1.03987	1		0.595899	1		39	4.17124	9.81787
Q14137	Ribosome biogenesis protein BOP1 OS=Homo sapiens GN=BOP1 PE=1 SV=2 - [BOP1_HUMAN]	31.0287	13.27	3	6	6	7	8.4274e+07	1.05492	7	17.4253	1.0334	7	17.4463	1.33298	7	37.4622	746	83.5772	6.18896
P26006	Integrin alpha-3 OS=Homo sapiens GN=ITGA3 PE=1 SV=5 - [ITA3_HUMAN]	40.1573	11.32	6	8	8	10	1.75231e+08	1.05492	10	16.1848	1.06204	10	23.3156	0.935631	10	16.4924	1051	116.538	6.771
P54886-2	Isoform Short of Delta-1-pyrroline-5-carboxylate synthase OS=Homo sapiens GN=ALDH18A1 - [P5CS_HUMAN]	46.1089	15.01	2	9	9	12	4.79542e+07	1.05475	11	12.3728	1.19985	11	25.3971	1.3307	11	11.2813	793	87.0344	7.12256
E9PFZ2	Ceruloplasmin OS=Homo sapiens GN=CP PE=1 SV=1 - [E9PFZ2_HUMAN]	8.17321	2.96	4	2	2	2	9.68054e+06	1.05456	2	46.5195	1.26919	2	8.16948	0.9873	2	24.8696	946	108.751	5.77002
G3V1A0	HCG38438, isoform CRA_b OS=Homo sapiens GN=TRAPPC4 PE=1 SV=1 - [G3V1A0_HUMAN]	3.29216	9.4	8	1	1	1	2.72078e+06	1.05443	1		1.22937	1		0.843994	1		117	13.0127	8.42627
Q9NYL2-2	Isoform 2 of Mitogen-activated protein kinase kinase kinase MLT OS=Homo sapiens GN=ZAK - [MLTK_HUMAN]	19.48	12.97	4	4	4	5	1.94326e+07	1.05409	5	28.2757	1.02328	5	8.19415	1.22675	5	22.6816	455	51.5491	5.21143
Q9BQ75-2	Isoform 2 of Protein CMSS1 OS=Homo sapiens GN=CMSS1 - [CMS1_HUMAN]	21.5687	24.52	4	6	6	6	2.62403e+07	1.0539	6	5.92088	0.89597	6	46.1845	0.981891	6	4.88036	261	29.9452	9.53955
O14686	Histone-lysine N-methyltransferase 2D OS=Homo sapiens GN=KMT2D PE=1 SV=2 - [KMT2D_HUMAN]	7.02333	0.18	2	1	1	2	5.73486e+06	1.05385	2	6.02743	1.2997	2	19.3547	1.23825	2	2.9315	5537	593.017	5.57959
P62847-2	Isoform 2 of 40S ribosomal protein S24 OS=Homo sapiens GN=RPS24 - [RS24_HUMAN]	124.106	30.77	6	5	5	33	5.2824e+08	1.05333	33	17.7316	0.506432	33	35.8485	0.812967	33	11.2151	130	15.0592	10.8872
J3KPI1	Selenocysteine insertion sequence-binding protein 2-like (Fragment) OS=Homo sapiens GN=SECISBP2L PE=1 SV=5 - [J3KPI1_HUMAN]	3.39406	2.54	3	1	1	1	2.73133e+06	1.05327	1		0.441099	1		0.762825	1		631	69.8774	9.05615
H0Y8Z9	Acyl-CoA dehydrogenase family member 9, mitochondrial (Fragment) OS=Homo sapiens GN=ACAD9 PE=1 SV=1 - [H0Y8Z9_HUMAN]	3.39244	3.91	2	1	1	1	4.24926e+06	1.05324	1		1.21568	1		1.34273	1		384	43.0473	8.08936
P50151	Guanine nucleotide-binding protein G(I)/G(S)/G(O) subunit gamma-10 OS=Homo sapiens GN=GNG10 PE=1 SV=1 - [GBG10_HUMAN]	4.18742	26.47	2	1	1	1	35888285	1.05308	1		1.11046	1		1.34265	1		68	7.20068	7.85498
Q27J81-2	Isoform 2 of Inverted formin-2 OS=Homo sapiens GN=INF2 - [INF2_HUMAN]	21.3215	7.26	4	6	6	6	3.12168e+07	1.05302	6	32.5129	1.00044	6	17.9727	1.04324	6	21.1919	1240	134.533	5.52881
O75832-2	Isoform 2 of 26S proteasome non-ATPase regulatory subunit 10 OS=Homo sapiens GN=PSMD10 - [PSD10_HUMAN]	15.015	13.91	3	1	1	5	2.59672e+07	1.053	3	5.76106	1.29479	3	26.7924	0.873355	3	31.1936	151	16.127	5.94775
A0A087WX59	Proteasomal ubiquitin receptor ADRM1 OS=Homo sapiens GN=ADRM1 PE=1 SV=1 - [A0A087WX59_HUMAN]	20.4119	12.23	3	3	3	5	2.57885e+07	1.0529	5	11.0336	0.967348	5	30.7437	1.08242	5	5.32876	368	37.4814	4.83057
O43402	ER membrane protein complex subunit 8 OS=Homo sapiens GN=EMC8 PE=1 SV=1 - [EMC8_HUMAN]	12.0254	11.9	3	2	2	3	4.31676e+07	1.0528	3	0.577854	1.08251	3	15.3102	1.11404	3	8.31731	210	23.7577	6.40479
B1ANR0	Polyadenylate-binding protein OS=Homo sapiens GN=PABPC4 PE=1 SV=1 - [B1ANR0_HUMAN]	126.964	25.04	13	7	14	30	4.25629e+08	1.05277	12	5.57045	0.854856	12	7.08604	0.941897	12	7.59279	615	67.9279	9.45166
B2WTI3	Bifunctional arginine demethylase and lysyl-hydroxylase JMJD6 OS=Homo sapiens GN=JMJD6 PE=1 SV=1 - [B2WTI3_HUMAN]	3.39244	3.88	6	1	1	1	1.59059e+07	1.05262	1		1.03069	1		0.774559	1		335	39.217	9.53955
C9J4M6	DNA-directed RNA polymerase OS=Homo sapiens GN=POLR2B PE=1 SV=2 - [C9J4M6_HUMAN]	9.74054	1.73	3	2	2	3	9.25018e+06	1.05243	3	1.61003	1.14311	3	2.25685	1.21236	3	8.18607	1099	125.109	8.29443
Q9NZ09-2	Isoform 2 of Ubiquitin-associated protein 1 OS=Homo sapiens GN=UBAP1 - [UBAP1_HUMAN]	8.52389	6.8	5	2	2	2	5.95259e+06	1.0523	2	2.42384	0.913541	2	0.724595	0.592372	2	7.24059	441	48.2161	5.10986
H3BQI7	Inactive hydroxysteroid dehydrogenase-like protein 1 (Fragment) OS=Homo sapiens GN=HSDL1 PE=1 SV=1 - [H3BQI7_HUMAN]	3.29166	12.04	4	1	1	1	8.84755e+06	1.05221	1		0.705589	1		1.28243	1		108	12.1023	8.63135
P84022	Mothers against decapentaplegic homolog 3 OS=Homo sapiens GN=SMAD3 PE=1 SV=1 - [SMAD3_HUMAN]	12.9013	5.41	13	2	2	3	1.31104e+07	1.052	3	27.265	1.20295	3	11.2714	1.13678	3	2.22885	425	48.0498	7.15186
P49721	Proteasome subunit beta type-2 OS=Homo sapiens GN=PSMB2 PE=1 SV=1 - [PSB2_HUMAN]	21.6055	16.92	2	2	2	5	22281909	1.05192	5	11.9349	0.871401	5	26.6843	0.987224	4	1.58536	201	22.8217	7.02002
Q96AY3	Peptidyl-prolyl cis-trans isomerase FKBP10 OS=Homo sapiens GN=FKBP10 PE=1 SV=1 - [FKB10_HUMAN]	21.4603	10.48	4	4	4	5	8.43578e+07	1.05074	5	2.87793	0.858924	5	23.598	0.820148	5	9.61741	582	64.2042	5.61768
H0YJW7	SRA stem-loop-interacting RNA-binding protein, mitochondrial (Fragment) OS=Homo sapiens GN=SLIRP PE=1 SV=1 - [H0YJW7_HUMAN]	21.519	50	9	4	4	5	9.90651e+07	1.05061	5	10.5642	1.21079	5	39.5327	0.693392	5	8.50515	76	8.68643	9.05615
Q9Y3A4	Ribosomal RNA-processing protein 7 homolog A OS=Homo sapiens GN=RRP7A PE=1 SV=2 - [RRP7A_HUMAN]	21.661	29.64	1	5	5	5	5.93149e+07	1.05057	5	11.9312	0.722741	5	13.8887	0.938354	5	1.10157	280	32.314	9.5835
Q96L92-3	Isoform 2 of Sorting nexin-27 OS=Homo sapiens GN=SNX27 - [SNX27_HUMAN]	8.15863	4.55	4	2	2	2	2.36507e+07	1.05046	2	0.521645	1.19246	2	19.1552	1.29612	2	1.6566	528	59.7727	6.31592
Q71UI9-3	Isoform 3 of Histone H2A.V OS=Homo sapiens GN=H2AFV - [H2AV_HUMAN]	68.6464	34.44	7	2	2	18	2.28225e+09	1.05038	18	7.79881	0.93148	18	29.9132	0.718478	18	20.1261	90	9.3693	10.4917
Q7Z2W9-2	Isoform 2 of 39S ribosomal protein L21, mitochondrial OS=Homo sapiens GN=MRPL21 - [RM21_HUMAN]	4.45146	10	3	1	1	1	6.4771e+07	1.05026	1		1.14257	1		1.04511	1		120	13.7377	10.0669
O14656	Torsin-1A OS=Homo sapiens GN=TOR1A PE=1 SV=1 - [TOR1A_HUMAN]	10.8401	10.84	2	3	3	3	2.87471e+07	1.05015	3	22.0945	1.0753	3	0.759284	1.12504	3	1.76179	332	37.7845	6.99072
A6PVH9	Copine-1 OS=Homo sapiens GN=CPNE1 PE=1 SV=1 - [A6PVH9_HUMAN]	4.82723	4.16	4	1	1	1	1.73644e+07	1.05013	1		5.93333	1		0.951882	1		481	53.0135	5.8208
P62993-2	Isoform 2 of Growth factor receptor-bound protein 2 OS=Homo sapiens GN=GRB2 - [GRB2_HUMAN]	5.02941	6.82	2	1	1	1	5.99291e+07	1.04942	1		1.12138	1		0.818178	1		176	20.544	5.84619
Q9Y2L1	Exosome complex exonuclease RRP44 OS=Homo sapiens GN=DIS3 PE=1 SV=2 - [RRP44_HUMAN]	17.5649	5.32	4	5	5	5	2.69177e+07	1.04911	5	8.07894	1.01259	5	9.41817	1.08898	5	12.9724	958	108.934	7.13721
F8W914	Reticulon OS=Homo sapiens GN=RTN4 PE=1 SV=1 - [F8W914_HUMAN]	41.7772	20.29	8	4	4	10	1.34294e+08	1.04902	10	16.7045	0.784983	10	36.194	1.27512	10	26.0583	345	37.1214	4.76709
P52594-2	Isoform 2 of Arf-GAP domain and FG repeat-containing protein 1 OS=Homo sapiens GN=AGFG1 - [AGFG1_HUMAN]	10.5785	8.05	6	2	2	2	2.20269e+07	1.0488	2	12.3144	0.987789	2	9.26866	0.87696	2	15.1857	522	54.1484	8.92432
Q9Y496	Kinesin-like protein KIF3A OS=Homo sapiens GN=KIF3A PE=1 SV=4 - [KIF3A_HUMAN]	7.19389	3.15	9	1	2	2	1.8707e+07	1.04871	1		1.28256	1		0.999258	1		699	79.991	6.53662
Q96D42	Hepatitis A virus cellular receptor 1 OS=Homo sapiens GN=HAVCR1 PE=1 SV=2 - [HAVR1_HUMAN]	7.3783	6.41	1	2	2	2	3.16666e+07	1.04871	2	17.1535	1.04535	2	1.56851	1.02115	2	12.8241	359	38.6957	6.91748
Q8WUX9	Charged multivesicular body protein 7 OS=Homo sapiens GN=CHMP7 PE=1 SV=1 - [CHMP7_HUMAN]	10.0398	7.95	1	2	2	2	1.55537e+07	1.04865	2	15.6133	1.13846	2	41.9138	0.967872	2	0.260369	453	50.8793	5.35107
P14854	Cytochrome c oxidase subunit 6B1 OS=Homo sapiens GN=COX6B1 PE=1 SV=2 - [CX6B1_HUMAN]	18.6015	61.63	2	3	3	5	1.40472e+08	1.04863	4	33.4164	1.19802	4	27.0626	0.683075	4	63.5006	86	10.1857	7.04932
Q5TB53	Transmembrane 9 superfamily member 3 (Fragment) OS=Homo sapiens GN=TM9SF3 PE=1 SV=5 - [Q5TB53_HUMAN]	28.9569	24.41	2	6	6	7	7.10715e+07	1.04827	7	24.1999	0.987491	7	22.5803	1.89918	7	19.0286	254	29.9187	5.8208
P09601	Heme oxygenase 1 OS=Homo sapiens GN=HMOX1 PE=1 SV=1 - [HMOX1_HUMAN]	114.443	48.96	2	10	10	25	2.13804e+08	1.04814	25	13.0512	0.79405	25	39.4221	1.09498	25	13.1566	288	32.798	8.25049
P49756	RNA-binding protein 25 OS=Homo sapiens GN=RBM25 PE=1 SV=3 - [RBM25_HUMAN]	28.9199	9.85	4	7	7	7	5.24245e+07	1.04774	7	35.4861	0.99133	7	19.2982	0.893893	7	17.3825	843	100.124	6.31592
P61019	Ras-related protein Rab-2A OS=Homo sapiens GN=RAB2A PE=1 SV=1 - [RAB2A_HUMAN]	40.1115	34.91	10	6	6	10	1.59035e+08	1.04772	10	18.7727	1.2488	10	22.5871	1.32256	10	10.1727	212	23.5308	6.53662
A0A096LNJ4	Putative bifunctional UDP-N-acetylglucosamine transferase and deubiquitinase ALG13 OS=Homo sapiens GN=ALG13 PE=1 SV=1 - [A0A096LNJ4_HUMAN]	4.39635	8.33	8	1	1	1	7.7187e+07	1.0477	1		0.861794	1		0.872075	1		132	14.7575	6.52197
E7EQV9	Ribosomal protein L15 (Fragment) OS=Homo sapiens GN=RPL15 PE=1 SV=1 - [E7EQV9_HUMAN]	132.717	39.66	6	6	6	37	1.60316e+09	1.04764	35	21.7716	0.879732	35	46.8077	1.07668	35	23.597	174	20.4971	11.2827
O95433	Activator of 90 kDa heat shock protein ATPase homolog 1 OS=Homo sapiens GN=AHSA1 PE=1 SV=1 - [AHSA1_HUMAN]	60.9019	32.25	7	8	8	12	3.03774e+08	1.04747	12	14.1633	0.898585	12	16.7669	1.14917	12	13.5626	338	38.2503	5.52881
Q96ME7-3	Isoform 3 of Zinc finger protein 512 OS=Homo sapiens GN=ZNF512 - [ZN512_HUMAN]	33.0377	15.43	4	6	6	8	5.88202e+07	1.04741	8	8.02753	1.18699	8	14.6649	0.621567	8	12.036	538	61.3152	9.61279
B1AKM8	Phosphatidylserine decarboxylase proenzyme (Fragment) OS=Homo sapiens GN=PISD PE=1 SV=1 - [B1AKM8_HUMAN]	3.87259	5.7	5	1	1	1	4.91263e+06	1.04737	1		1.14763	1		1.42279	1		228	26.2657	9.81787
P50542-2	Isoform 2 of Peroxisomal targeting signal 1 receptor OS=Homo sapiens GN=PEX5 - [PEX5_HUMAN]	3.07218	3.49	5	1	1	1	6.43994e+06	1.04731	1		0.845388	1		1.00913	1		602	66.7886	4.52588
O60427	Fatty acid desaturase 1 OS=Homo sapiens GN=FADS1 PE=1 SV=3 - [FADS1_HUMAN]	23.9883	13.96	8	5	5	6	6.24032e+07	1.04634	6	24.0837	1.08509	6	24.2697	1.49064	6	22.4508	444	51.9306	8.86572
Q15643	Thyroid receptor-interacting protein 11 OS=Homo sapiens GN=TRIP11 PE=1 SV=3 - [TRIPB_HUMAN]	20.8498	3.28	3	6	6	6	1.44946e+07	1.0462	6	19.6031	1.0704	6	7.37064	0.73337	6	7.25198	1979	227.447	5.26221
Q6P4E1-3	Isoform 3 of Protein CASC4 OS=Homo sapiens GN=CASC4 - [CASC4_HUMAN]	4.19043	7.91	5	1	1	1	2.13435e+07	1.04619	1		0.943638	1		0.762615	1		177	20.9211	9.5835
P50416	Carnitine O-palmitoyltransferase 1, liver isoform OS=Homo sapiens GN=CPT1A PE=1 SV=2 - [CPT1A_HUMAN]	3.50451	2.33	1	1	1	1	8.25176e+06	1.04586	1		0.408635	1		1.46272	1		773	88.3107	8.646
P35241	Radixin OS=Homo sapiens GN=RDX PE=1 SV=1 - [RADI_HUMAN]	61.5241	24.87	8	8	12	16	3.68288e+08	1.04575	9	18.9676	1.02682	9	32.0205	0.820769	9	19.3976	583	68.5214	6.3667
Q8WVY7	Ubiquitin-like domain-containing CTD phosphatase 1 OS=Homo sapiens GN=UBLCP1 PE=1 SV=2 - [UBCP1_HUMAN]	7.04208	6.6	1	2	2	2	2.98574e+07	1.04554	2	8.60263	1.17388	2	16.5362	0.82999	2	3.77014	318	36.7812	6.45557
Q15691	Microtubule-associated protein RP/EB family member 1 OS=Homo sapiens GN=MAPRE1 PE=1 SV=3 - [MARE1_HUMAN]	62.8922	27.24	1	10	10	15	3.82427e+08	1.04542	14	5.05	1.12521	14	36.0402	0.578038	14	19.012	268	29.9802	5.13525
K7EIV2	Deoxyhypusine hydroxylase (Fragment) OS=Homo sapiens GN=DOHH PE=1 SV=1 - [K7EIV2_HUMAN]	3.58834	10.31	2	1	1	1	5.24773e+06	1.04513	1		1.13935	1		0.736507	1		223	24.3704	4.79248
Q8N4A0-2	Isoform 2 of Polypeptide N-acetylgalactosaminyltransferase 4 OS=Homo sapiens GN=GALNT4 - [GALT4_HUMAN]	10.4862	7.14	3	3	3	3	2.73341e+07	1.04504	3	5.05577	0.998774	3	5.91673	1.72687	3	21.2374	406	45.6728	9.18799
Q96DX4	RING finger and SPRY domain-containing protein 1 OS=Homo sapiens GN=RSPRY1 PE=1 SV=1 - [RSPRY_HUMAN]	7.60141	6.94	5	2	2	2	2.66582e+06	1.04467	2	5.40232	0.866313	2	30.523	0.949149	2	11.3493	576	64.1389	5.56689
Q8IVD9	NudC domain-containing protein 3 OS=Homo sapiens GN=NUDCD3 PE=1 SV=3 - [NUDC3_HUMAN]	10.2733	9.7	1	3	3	3	1.96995e+07	1.04452	3	0.936012	0.99443	3	5.50094	0.713857	3	1.79934	361	40.7967	5.24951
A0A087WWT3	Serum albumin OS=Homo sapiens GN=ALB PE=1 SV=1 - [A0A087WWT3_HUMAN]	13.4795	3.79	9	2	2	3	2.39658e+08	1.04427	3	19.5384	1.3628	3	8.14243	0.620075	3	2.77497	396	45.1184	6.1001
A0A087WYF6	WASH complex subunit FAM21A OS=Homo sapiens GN=FAM21A PE=1 SV=1 - [A0A087WYF6_HUMAN]	8.24014	2.25	16	2	2	2	1.81551e+07	1.04421	2	54.4847	0.788413	2	13.4416	0.686849	2	9.00393	1245	136.488	4.75439
A0A087WVI0	Conserved oligomeric Golgi complex subunit 1 OS=Homo sapiens GN=COG1 PE=1 SV=1 - [A0A087WVI0_HUMAN]	7.95621	3.72	3	2	2	2	1.00195e+07	1.04417	2	9.30153	1.31589	2	15.0147	1.36481	2	31.7396	940	104.721	7.21045
A0A0A0MRE9	A-kinase anchor protein 9 OS=Homo sapiens GN=AKAP9 PE=1 SV=1 - [A0A0A0MRE9_HUMAN]	3.11351	0.22	7	1	1	1	1.19792e+07	1.04404	1		1.23124	1		0.952086	1		3126	362.354	4.89404
Q08722-2	Isoform OA3-293 of Leukocyte surface antigen CD47 OS=Homo sapiens GN=CD47 - [CD47_HUMAN]	18.1663	6.51	4	2	2	5	8.73767e+07	1.04383	5	1.6622	1.28117	5	5.73955	1.40115	5	6.00842	292	31.722	7.21045
Q9NPQ8-2	Isoform 2 of Synembryn-A OS=Homo sapiens GN=RIC8A - [RIC8A_HUMAN]	11.6057	5.52	11	2	2	3	1.7808e+07	1.04366	3	10.8786	0.734999	3	61.9968	1.14056	3	64.5635	525	58.9054	6.60986
Q9NZW5	MAGUK p55 subfamily member 6 OS=Homo sapiens GN=MPP6 PE=1 SV=2 - [MPP6_HUMAN]	26.9526	12.59	4	6	6	7	2.46845e+07	1.04359	7	10.056	1.1323	7	6.68858	0.880783	7	1.6329	540	61.0788	6.17627
Q8TB22-3	Isoform 3 of Spermatogenesis-associated protein 20 OS=Homo sapiens GN=SPATA20 - [SPT20_HUMAN]	3.25078	2.02	3	1	1	1	5.21212e+06	1.04311	1		1.0755	1		0.779326	1		742	83.3257	6.82959
H0Y7U8	Girdin (Fragment) OS=Homo sapiens GN=CCDC88A PE=1 SV=5 - [H0Y7U8_HUMAN]	9.27143	6.24	9	3	3	3	1.34849e+07	1.04309	3	13.3067	0.946234	3	18.2801	0.88598	3	0.391588	737	83.5406	7.7085
Q5JWB9	Transmembrane protein 230 (Fragment) OS=Homo sapiens GN=TMEM230 PE=1 SV=1 - [Q5JWB9_HUMAN]	10.6992	33.78	4	2	2	3	3.44462e+07	1.04297	3	5.69997	0.971788	3	27.6826	1.41668	3	22.9281	74	7.98744	9.92041
M0R2C2	Neuropathy target esterase (Fragment) OS=Homo sapiens GN=PNPLA6 PE=1 SV=1 - [M0R2C2_HUMAN]	10.6104	9.74	6	1	1	2	2.8765e+07	1.04277	2	5.62415	0.690687	2	28.2852	1.60245	2	30.517	267	29.1461	6.88818
K7ES61	39S ribosomal protein L4, mitochondrial (Fragment) OS=Homo sapiens GN=MRPL4 PE=1 SV=1 - [K7ES61_HUMAN]	9.90586	5.67	2	1	1	2	4.81652e+07	1.04266	2	9.40756	1.05874	2	12.614	1.21344	2	1.80086	300	33.7709	9.83252
E9PS62	FERM domain-containing protein 8 (Fragment) OS=Homo sapiens GN=FRMD8 PE=1 SV=1 - [E9PS62_HUMAN]	3.76684	5.98	5	1	1	1	1.19003e+07	1.04238	1		0.749535	1		1.10695	1		184	20.5265	7.76709
Q9BTY7	Protein HGH1 homolog OS=Homo sapiens GN=HGH1 PE=1 SV=1 - [HGH1_HUMAN]	19.8519	9.74	1	2	2	4	2.28996e+07	1.04163	4	8.08852	1.08601	4	7.40813	0.894698	4	24.1725	390	42.1027	4.80518
A0A024RAC6	Transcription elongation factor B (SIII), polypeptide 3 (110kDa, elongin A), isoform CRA_a OS=Homo sapiens GN=TCEB3 PE=1 SV=1 - [A0A024RAC6_HUMAN]	21.2784	8.03	2	5	5	5	2.31603e+07	1.04143	5	9.9176	0.934304	5	15.3852	0.550583	5	5.09506	772	87.176	9.56885
A0A0D9SG77	Ubiquitin-protein ligase E3A OS=Homo sapiens GN=UBE3A PE=4 SV=1 - [A0A0D9SG77_HUMAN]	10.2673	5.36	8	3	3	3	1.22438e+07	1.0407	3	14.5961	0.942446	3	9.18767	1.16364	3	22.6626	765	88.0269	5.07178
Q9HC52	Chromobox protein homolog 8 OS=Homo sapiens GN=CBX8 PE=1 SV=3 - [CBX8_HUMAN]	6.75607	5.91	1	2	2	2	2.06393e+07	1.04061	2	7.75197	1.06892	2	21.7626	0.649309	2	18.992	389	43.3694	9.90576
P31327	Carbamoyl-phosphate synthase [ammonia], mitochondrial OS=Homo sapiens GN=CPS1 PE=1 SV=2 - [CPSM_HUMAN]	21.0162	5.27	5	6	6	6	1.09208e+07	1.0404	6	11.6194	1.27951	6	12.9661	1.39512	6	7.32814	1500	164.835	6.7417
P30419-2	Isoform Short of Glycylpeptide N-tetradecanoyltransferase 1 OS=Homo sapiens GN=NMT1 - [NMT1_HUMAN]	32.2792	28.13	6	7	7	8	6.79925e+07	1.04014	8	16.1284	0.830347	8	29.2907	1.34152	8	6.34279	416	48.1098	8.11865
O43809	Cleavage and polyadenylation specificity factor subunit 5 OS=Homo sapiens GN=NUDT21 PE=1 SV=1 - [CPSF5_HUMAN]	10.8152	7.49	2	2	2	3	1.74096e+07	1.04006	3	6.2715	1.05804	3	5.26543	1.20666	3	4.5912	227	26.2107	8.82178
O75340-2	Isoform 2 of Programmed cell death protein 6 OS=Homo sapiens GN=PDCD6 - [PDCD6_HUMAN]	29.5699	33.86	7	5	5	7	7.70208e+07	1.03983	7	15.9956	0.590194	7	29.527	0.727499	7	23.5804	189	21.6507	5.40186
B3KVN2	Farnesyltransferase, CAAX box, alpha, isoform CRA_c OS=Homo sapiens GN=FNTA PE=1 SV=1 - [B3KVN2_HUMAN]	4.47228	5.7	4	1	1	1	1.25651e+07	1.03969	1		0.621411	1		1.00236	1		228	27.4258	5.36377
Q969S3	Zinc finger protein 622 OS=Homo sapiens GN=ZNF622 PE=1 SV=1 - [ZN622_HUMAN]	32.7443	16.77	1	7	7	8	6.37646e+07	1.03913	8	22.1661	0.902569	8	17.0114	0.716883	8	5.62552	477	54.2374	6.15088
P06746	DNA polymerase beta OS=Homo sapiens GN=POLB PE=1 SV=3 - [DPOLB_HUMAN]	11.2992	14.63	6	3	3	3	1.96615e+07	1.03867	3	1.59737	0.911621	3	28.885	0.836126	3	37.7608	335	38.1538	8.95361
B4E0K5	Mitogen-activated protein kinase 14 OS=Homo sapiens GN=MAPK14 PE=1 SV=1 - [B4E0K5_HUMAN]	9.27238	12.37	9	2	2	2	6.32141e+06	1.03861	2	14.5493	0.791072	2	14.135	0.803332	2	0.460833	283	32.3363	4.91943
Q9BYG3	MKI67 FHA domain-interacting nucleolar phosphoprotein OS=Homo sapiens GN=NIFK PE=1 SV=1 - [MK67I_HUMAN]	62.35	30.72	4	9	9	15	1.10305e+08	1.03844	15	19.2353	1.07092	15	28.206	0.952932	15	19.1799	293	34.201	9.87646
I3L1Q8	Zinc finger ZZ-type and EF-hand domain-containing protein 1 (Fragment) OS=Homo sapiens GN=ZZEF1 PE=1 SV=1 - [I3L1Q8_HUMAN]	3.63805	5.02	2	1	1	1	5.85648e+06	1.03829	1		1.08588	1		1.26753	1		219	24.8359	7.92822
H3BMT0	Hematological and neurological-expressed 1-like protein (Fragment) OS=Homo sapiens GN=HN1L PE=1 SV=1 - [H3BMT0_HUMAN]	6.26218	20	8	2	2	2	2.40211e+07	1.03826	2	19.0325	1.14832	2	6.94623	0.748247	2	1.64401	115	12.2231	8.19189
Q14160	Protein scribble homolog OS=Homo sapiens GN=SCRIB PE=1 SV=4 - [SCRIB_HUMAN]	49.9477	10.37	8	8	8	12	4.07614e+07	1.0382	10	15.7769	1.16042	10	14.8366	1.04803	10	21.107	1630	174.778	5.07178
D6RFL4	Monocyte differentiation antigen CD14 (Fragment) OS=Homo sapiens GN=CD14 PE=1 SV=1 - [D6RFL4_HUMAN]	8.39984	17.37	2	2	2	2	4.48396e+06	1.03818	2	2.02668	1.04387	2	16.0969	1.23203	2	27.8276	213	23.2981	5.26221
Q6PKG0	La-related protein 1 OS=Homo sapiens GN=LARP1 PE=1 SV=2 - [LARP1_HUMAN]	61.7094	15.33	18	13	13	16	1.69768e+08	1.03816	15	9.9507	1.01838	15	18.8448	0.782429	15	12.4438	1096	123.434	8.82178
R4GMT0	Alpha-centractin OS=Homo sapiens GN=ACTR1A PE=1 SV=1 - [R4GMT0_HUMAN]	7.29585	3.01	3	1	1	2	6.75514e+07	1.03805	2	1.0361	1.05319	2	2.78323	1.40093	2	2.7456	332	37.4099	5.65576
Q13049	E3 ubiquitin-protein ligase TRIM32 OS=Homo sapiens GN=TRIM32 PE=1 SV=2 - [TRI32_HUMAN]	13.2957	7.04	2	3	3	3	1.64695e+07	1.0378	3	9.56098	0.81779	3	11.5913	1.1006	3	17.5523	653	71.9424	6.97607
B5MC98	Prolactin regulatory element-binding protein OS=Homo sapiens GN=PREB PE=1 SV=1 - [B5MC98_HUMAN]	18.3082	18.66	3	3	3	4	1.59116e+07	1.03777	4	15.2934	0.791006	4	28.4397	2.28388	4	17.6007	359	38.9153	7.31299
P30050	60S ribosomal protein L12 OS=Homo sapiens GN=RPL12 PE=1 SV=1 - [RL12_HUMAN]	78.4835	41.21	2	5	5	19	1.60832e+09	1.0377	19	23.5369	0.918359	19	23.8067	1.05477	19	11.6152	165	17.8075	9.42236
Q96GA3	Protein LTV1 homolog OS=Homo sapiens GN=LTV1 PE=1 SV=1 - [LTV1_HUMAN]	23.9975	12.21	2	4	4	6	3.54159e+07	1.03739	6	8.56343	1.06845	6	3.9934	0.669223	6	13.3582	475	54.8212	4.90674
Q7Z7K6-3	Isoform 3 of Centromere protein V OS=Homo sapiens GN=CENPV - [CENPV_HUMAN]	23.1227	29.41	3	5	5	5	1.03694e+08	1.03733	4	18.6587	1.02292	4	6.87954	0.926612	5	7.84098	272	29.712	9.72998
P50402	Emerin OS=Homo sapiens GN=EMD PE=1 SV=1 - [EMD_HUMAN]	20.7722	19.69	2	5	5	5	9.80911e+07	1.03711	5	18.9205	1.12737	5	7.21191	0.799809	5	15.8181	254	28.9759	5.50342
Q13177	Serine/threonine-protein kinase PAK 2 OS=Homo sapiens GN=PAK2 PE=1 SV=3 - [PAK2_HUMAN]	58.9182	22.33	13	9	9	15	7.61717e+07	1.037	15	13.889	1.32061	15	28.1261	0.919399	15	13.2155	524	58.0059	5.96045
Q96SB4-4	Isoform 3 of SRSF protein kinase 1 OS=Homo sapiens GN=SRPK1 - [SRPK1_HUMAN]	19.9643	10.33	15	3	5	5	6.72972e+07	1.03689	3	8.68797	0.979618	3	14.7468	1.10702	3	18.1476	639	72.3381	5.57959
P13861-2	Isoform 2 of cAMP-dependent protein kinase type II-alpha regulatory subunit OS=Homo sapiens GN=PRKAR2A - [KAP2_HUMAN]	23.6107	12.57	7	4	4	6	4.52063e+07	1.03658	6	19.2707	0.756162	6	42.0871	0.985647	6	10.3218	382	43.0397	5.08447
P62826	GTP-binding nuclear protein Ran OS=Homo sapiens GN=RAN PE=1 SV=3 - [RAN_HUMAN]	65.6265	28.7	6	7	7	16	3.26718e+08	1.03656	16	8.63597	0.972706	16	12.7764	1.20079	16	8.65378	216	24.4076	7.48877
H3BQQ2	Zinc finger protein 598 OS=Homo sapiens GN=ZNF598 PE=1 SV=1 - [H3BQQ2_HUMAN]	4.48021	1.65	4	1	1	1	2.79812e+07	1.0365	1		1.02735	1		0.843016	1		849	93.2297	8.52881
Q9Y5A7-2	Isoform 2 of NEDD8 ultimate buster 1 OS=Homo sapiens GN=NUB1 - [NUB1_HUMAN]	12.5879	6.16	6	3	3	3	8.02247e+06	1.0363	3	7.60125	0.96426	3	1.63695	0.924189	3	7.2342	601	69.0754	5.97314
F2Z2T4	COBW domain-containing protein 1 OS=Homo sapiens GN=CBWD1 PE=1 SV=1 - [F2Z2T4_HUMAN]	7.88421	10.4	30	2	2	2	1.40306e+07	1.03599	2	0.702203	1.42655	2	15.8563	0.953235	2	28.9003	250	27.4648	4.48779
E7EV09	Cytoplasmic dynein 1 intermediate chain 2 (Fragment) OS=Homo sapiens GN=DYNC1I2 PE=1 SV=5 - [E7EV09_HUMAN]	10.0101	13.55	13	2	2	2	3.57989e+07	1.03578	2	16.5173	1.15582	2	9.76286	1.18974	2	1.41294	251	28.4442	4.86865
J3KNG9	Anion exchange protein OS=Homo sapiens GN=SLC4A2 PE=1 SV=1 - [J3KNG9_HUMAN]	3.7925	0.95	4	1	1	1	1.84815e+07	1.03574	1		1.0827	1		2.25977	1		1159	127.568	6.52197
J3QLW7	60S ribosome subunit biogenesis protein NIP7 homolog OS=Homo sapiens GN=NIP7 PE=1 SV=1 - [J3QLW7_HUMAN]	7.97741	20.91	5	2	2	2	2.86729e+07	1.03557	2	7.22562	0.492783	2	72.3611	0.963921	2	9.91021	110	12.4454	8.26514
P50570-2	Isoform 2 of Dynamin-2 OS=Homo sapiens GN=DNM2 - [DYN2_HUMAN]	60.4817	13.97	3	2	8	14	5.6531e+07	1.03548	3	7.61358	0.927186	3	16.0466	1.31069	3	6.3353	866	97.5909	7.63525
E9PL01	Signal peptidase complex subunit 2 OS=Homo sapiens GN=SPCS2 PE=1 SV=1 - [E9PL01_HUMAN]	10.2798	24.2	5	3	3	3	1.09627e+07	1.03534	3	29.0795	0.952976	3	36.1684	0.95907	3	41.9527	157	17.0166	8.95361
F8VY01	FYVE, RhoGEF and PH domain-containing protein 6 OS=Homo sapiens GN=FGD6 PE=1 SV=1 - [F8VY01_HUMAN]	6.59015	1.33	3	2	2	2	1.19348e+07	1.03527	2	26.9468	0.756177	2	20.0271	0.832592	2	24.5689	1206	135.417	6.48096
P61923	Coatomer subunit zeta-1 OS=Homo sapiens GN=COPZ1 PE=1 SV=1 - [COPZ1_HUMAN]	36.5813	37.85	14	4	4	8	1.37264e+08	1.03485	8	14.1354	1.02468	8	13.5267	0.88939	8	10.1116	177	20.1855	4.80518
E5RFY9	Uncharacterized protein C1orf198 OS=Homo sapiens GN=C1orf198 PE=1 SV=1 - [E5RFY9_HUMAN]	3.04553	10.91	4	1	1	1	6.37957e+06	1.03484	1		0.712246	1		0.832882	1		110	12.4112	5.12256
Q9NZ08	Endoplasmic reticulum aminopeptidase 1 OS=Homo sapiens GN=ERAP1 PE=1 SV=3 - [ERAP1_HUMAN]	6.73419	0.96	2	1	1	2	7.81874e+06	1.03476	2	1.60025	1.01576	2	17.1317	1.40839	2	0.263752	941	107.166	6.45557
P45985	Dual specificity mitogen-activated protein kinase kinase 4 OS=Homo sapiens GN=MAP2K4 PE=1 SV=1 - [MP2K4_HUMAN]	31.0145	22.06	3	7	7	8	3.20271e+07	1.03472	8	13.6045	1.1343	8	46.5462	0.778777	8	21.9887	399	44.2594	8.07471
Q6ICB0	Desumoylating isopeptidase 1 OS=Homo sapiens GN=DESI1 PE=1 SV=1 - [DESI1_HUMAN]	3.29894	4.76	1	1	1	1	4.11345e+07	1.03449	1		1.18334	1		0.859589	1		168	18.2512	4.94482
A0A0B4J1W3	N-alpha-acetyltransferase 15, NatA auxiliary subunit OS=Homo sapiens GN=NAA15 PE=1 SV=1 - [A0A0B4J1W3_HUMAN]	23.5963	6.94	4	3	5	6	3.09009e+07	1.03441	4	5.46701	1.11299	4	52.6308	1.47991	4	24.3656	865	101.137	7.41553
Q9GZR2	RNA exonuclease 4 OS=Homo sapiens GN=REXO4 PE=1 SV=2 - [REXO4_HUMAN]	24.2195	16.59	4	6	6	7	3.71566e+07	1.03404	6	15.9448	0.954816	6	8.08862	0.7799	6	7.976	422	46.6428	9.77393
E7ETU5	RNA-binding motif, single-stranded-interacting protein 1 OS=Homo sapiens GN=RBMS1 PE=1 SV=1 - [E7ETU5_HUMAN]	19.4598	12.7	12	2	4	5	6.96634e+07	1.03373	2	13.006	1.17971	2	6.14978	0.74387	2	8.64891	370	40.1216	8.11865
Q13601-2	Isoform 2 of KRR1 small subunit processome component homolog OS=Homo sapiens GN=KRR1 - [KRR1_HUMAN]	20.668	14.2	3	5	5	5	4.92031e+07	1.03358	5	27.314	1.14738	5	11.1689	0.878835	5	5.33723	324	36.7649	9.64209
Q13057	Bifunctional coenzyme A synthase OS=Homo sapiens GN=COASY PE=1 SV=4 - [COASY_HUMAN]	13.4287	10.11	3	3	3	3	1.74785e+07	1.03352	3	10.2283	1.5205	3	23.8184	1.06293	3	2.03905	564	62.29	6.99072
H0YGW7	ATP-binding cassette sub-family F member 1 (Fragment) OS=Homo sapiens GN=ABCF1 PE=1 SV=1 - [H0YGW7_HUMAN]	21.4941	9.4	3	4	4	6	5.51234e+07	1.03349	6	14.1689	1.03229	6	41.7384	1.02184	6	6.78321	596	67.6181	8.19189
O75348	V-type proton ATPase subunit G 1 OS=Homo sapiens GN=ATP6V1G1 PE=1 SV=3 - [VATG1_HUMAN]	8.01811	24.58	1	1	1	3	1.31936e+07	1.03325	2	15.1018	1.00773	2	5.01557	0.716059	2	53.697	118	13.7491	8.79248
Q14166	Tubulin--tyrosine ligase-like protein 12 OS=Homo sapiens GN=TTLL12 PE=1 SV=2 - [TTL12_HUMAN]	12.3059	6.52	1	2	2	3	1.0526e+07	1.03298	3	19.2196	1.2857	3	23.2354	1.14025	3	23.3335	644	74.356	5.52881
Q9BQB6-3	Isoform 3 of Vitamin K epoxide reductase complex subunit 1 OS=Homo sapiens GN=VKORC1 - [VKOR1_HUMAN]	7.28435	14.13	6	1	1	2	3.33469e+07	1.03292	1		1.07018	1		1.75547	1		92	9.86812	8.39697
Q9BUP3	Oxidoreductase HTATIP2 OS=Homo sapiens GN=HTATIP2 PE=1 SV=2 - [HTAI2_HUMAN]	44.7717	33.06	4	6	6	11	1.18259e+08	1.0329	11	14.2384	1.2669	11	55.7025	0.974957	11	2.86723	242	27.032	8.38232
Q9NQ55-2	Isoform 2 of Suppressor of SWI4 1 homolog OS=Homo sapiens GN=PPAN - [SSF1_HUMAN]	18.1819	9.13	7	3	3	4	4.04494e+07	1.03282	4	19.7118	0.89221	4	6.82599	1.07373	4	8.83873	460	51.8681	10.0083
A6NM32	Peptidyl-prolyl cis-trans isomerase H OS=Homo sapiens GN=PPIH PE=1 SV=1 - [A6NM32_HUMAN]	3.60876	17.54	3	1	1	1	2.14312e+07	1.03275	1		0.956945	1		1.16643	1		57	6.32197	4.52588
P62829	60S ribosomal protein L23 OS=Homo sapiens GN=RPL23 PE=1 SV=1 - [RL23_HUMAN]	104.937	42.86	5	5	5	25	1.66501e+09	1.03266	25	12.8425	0.821809	25	26.4448	0.885989	25	16.9905	140	14.8561	10.5063
P50914	60S ribosomal protein L14 OS=Homo sapiens GN=RPL14 PE=1 SV=4 - [RL14_HUMAN]	148.346	27.91	2	7	7	36	1.8178e+09	1.03227	36	27.724	0.806582	36	57.0055	0.991676	36	18.9492	215	23.417	10.9312
Q9BXP5-5	Isoform 5 of Serrate RNA effector molecule homolog OS=Homo sapiens GN=SRRT - [SRRT_HUMAN]	80.1241	17.64	8	10	10	20	1.32809e+08	1.03222	19	7.79062	1.116	19	27.4029	0.815585	19	22.137	839	96.163	5.75732
Q5HYI8	Rab-like protein 3 OS=Homo sapiens GN=RABL3 PE=1 SV=1 - [RABL3_HUMAN]	29.0702	9.32	6	2	2	8	4.08753e+08	1.03171	3	4.14424	0.957718	3	36.3375	1.17445	3	0.144905	236	26.4065	7.10791
Q9UJW0-2	Isoform 2 of Dynactin subunit 4 OS=Homo sapiens GN=DCTN4 - [DCTN4_HUMAN]	8.85442	7.44	3	2	2	2	1.41497e+07	1.0317	2	4.85131	0.850409	2	27.2148	1.13993	2	9.68449	403	45.7274	7.59131
P45983-2	Isoform 1 of Mitogen-activated protein kinase 8 OS=Homo sapiens GN=MAPK8 - [MK08_HUMAN]	3.93792	3.91	4	1	1	1	6.86954e+06	1.03126	1		1.40891	1		1.18331	1		384	44.2006	7.69385
Q13438-4	Isoform 4 of Protein OS-9 OS=Homo sapiens GN=OS9 - [OS9_HUMAN]	20.0542	9.66	2	1	4	5	3.30869e+07	1.0312	1		1.33802	1		0.798233	1		652	73.775	4.88135
P51812	Ribosomal protein S6 kinase alpha-3 OS=Homo sapiens GN=RPS6KA3 PE=1 SV=1 - [KS6A3_HUMAN]	45.3512	13.51	42	5	9	12	8.09624e+07	1.03113	6	10.1453	1.013	6	7.78853	1.13388	6	15.6545	740	83.6829	6.88818
Q96T58	Msx2-interacting protein OS=Homo sapiens GN=SPEN PE=1 SV=1 - [MINT_HUMAN]	7.36115	0.68	1	2	2	2	9.76114e+06	1.03093	2	20.7152	0.89619	2	6.23868	1.03546	2	9.21062	3664	402.004	7.63525
Q96JB5	CDK5 regulatory subunit-associated protein 3 OS=Homo sapiens GN=CDK5RAP3 PE=1 SV=2 - [CK5P3_HUMAN]	42.4962	13.64	11	6	6	11	4.61919e+07	1.03066	11	5.35025	1.04025	11	13.2255	0.845317	11	20.3516	506	56.885	4.75439
P13804	Electron transfer flavoprotein subunit alpha, mitochondrial OS=Homo sapiens GN=ETFA PE=1 SV=1 - [ETFA_HUMAN]	88.3175	45.05	9	11	11	20	1.07006e+08	1.0306	20	22.0811	2.39874	20	31.0658	1.13585	20	19.0757	333	35.0576	8.38232
Q9Y295	Developmentally-regulated GTP-binding protein 1 OS=Homo sapiens GN=DRG1 PE=1 SV=1 - [DRG1_HUMAN]	18.1813	13.35	2	4	4	5	4.16297e+07	1.03046	5	8.57903	1.0737	5	23.3274	1.24307	5	6.52415	367	40.5168	8.89502
O95478	Ribosome biogenesis protein NSA2 homolog OS=Homo sapiens GN=NSA2 PE=1 SV=1 - [NSA2_HUMAN]	32.214	31.54	3	6	6	8	1.20705e+08	1.03032	8	15.5886	0.989226	8	22.2882	0.94512	8	6.70536	260	30.0465	10.272
O14617-3	Isoform 3 of AP-3 complex subunit delta-1 OS=Homo sapiens GN=AP3D1 - [AP3D1_HUMAN]	26.7669	6.5	7	5	5	7	4.1391e+07	1.03014	7	37.2045	0.842381	7	30.7273	1.36306	7	30.5224	984	111.168	8.104
Q9UHN6-2	Isoform 2 of Transmembrane protein 2 OS=Homo sapiens GN=TMEM2 - [TMEM2_HUMAN]	29.6872	8.18	6	7	7	8	4.39017e+07	1.02993	7	15.4859	1.19145	7	25.1139	1.33284	7	23.5241	1320	147.346	8.38232
Q9Y450-2	Isoform 2 of HBS1-like protein OS=Homo sapiens GN=HBS1L - [HBS1L_HUMAN]	7.35885	4.59	6	1	2	2	2.11855e+07	1.02992	1		0.81493	1		0.881281	1		632	70.0851	5.92236
P42226-2	Isoform 2 of Signal transducer and activator of transcription 6 OS=Homo sapiens GN=STAT6 - [STAT6_HUMAN]	3.28233	1.63	3	1	1	1	5.48909e+06	1.02947	1		1.13615	1		1.22963	1		673	74.4089	5.69385
E7EVQ6	Squalene monooxygenase OS=Homo sapiens GN=SQLE PE=1 SV=1 - [E7EVQ6_HUMAN]	9.98955	8.14	3	2	2	2	32507184	1.02885	2	4.32418	0.941873	2	7.47599	1.15892	2	18.5267	479	53.0337	8.23584
Q9H9T3-4	Isoform 3 of Elongator complex protein 3 OS=Homo sapiens GN=ELP3 - [ELP3_HUMAN]	3.92807	3.97	5	1	1	1	1.15459e+07	1.02843	1		1.3937	1		0.855617	1		428	49.3732	8.68994
Q9NPD3	Exosome complex component RRP41 OS=Homo sapiens GN=EXOSC4 PE=1 SV=3 - [EXOS4_HUMAN]	9.98244	10.61	3	2	2	2	44623977	1.02818	2	2.55498	0.917244	2	20.138	1.32815	2	13.8021	245	26.3665	6.52197
F8WEJ5	Asparagine synthetase [glutamine-hydrolyzing] OS=Homo sapiens GN=ASNS PE=1 SV=1 - [F8WEJ5_HUMAN]	7.30509	7.48	5	2	2	2	1.48319e+07	1.02816	2	13.9174	0.845918	2	64.5132	1.21135	2	11.8736	401	45.597	7.09326
Q9NXV6	CDKN2A-interacting protein OS=Homo sapiens GN=CDKN2AIP PE=1 SV=3 - [CARF_HUMAN]	12.8932	8.79	1	3	3	3	1.51372e+07	1.02806	3	21.5509	0.834325	3	4.44783	1.12485	3	9.01705	580	61.0879	9.01221
Q7L2Z9	Centromere protein Q OS=Homo sapiens GN=CENPQ PE=1 SV=1 - [CENPQ_HUMAN]	3.1901	5.22	1	1	1	1	6.59267e+06	1.02805	1		0.950146	1		0.809086	1		268	30.5761	9.42236
Q9BUB7-2	Isoform 2 of Transmembrane protein 70, mitochondrial OS=Homo sapiens GN=TMEM70 - [TMM70_HUMAN]	3.12717	5.59	2	1	1	1	2.18758e+07	1.02803	1		1.32316	1		1.37791	1		161	18.5585	6.80029
F5H4B6	Aldehyde dehydrogenase family 16 member A1 OS=Homo sapiens GN=ALDH16A1 PE=1 SV=1 - [F5H4B6_HUMAN]	3.4173	1.72	2	1	1	1	1.14151e+07	1.02802	1		0.890907	1		1.28245	1		639	67.1106	7.06396
P46736-4	Isoform 4 of Lys-63-specific deubiquitinase BRCC36 OS=Homo sapiens GN=BRCC3 - [BRCC3_HUMAN]	9.77651	17.33	9	3	3	3	1.25101e+07	1.02789	3	0.646085	0.966503	3	13.0746	0.85166	3	12.3594	202	23.4426	6.11279
P01111	GTPase NRas OS=Homo sapiens GN=NRAS PE=1 SV=1 - [RASN_HUMAN]	41.4515	48.15	3	3	6	9	1.00769e+08	1.02787	3	11.5367	1.38547	3	16.6061	0.856112	3	8.97779	189	21.2155	5.17334
Q9H410-3	Isoform 3 of Kinetochore-associated protein DSN1 homolog OS=Homo sapiens GN=DSN1 - [DSN1_HUMAN]	3.0355	7.23	5	1	1	1	1.31182e+07	1.02779	1		0.950321	1		1.00927	1		249	27.9801	5.40186
Q9UNE7-2	Isoform 2 of E3 ubiquitin-protein ligase CHIP OS=Homo sapiens GN=STUB1 - [CHIP_HUMAN]	11.2296	21.65	5	3	3	3	1.28593e+07	1.02771	3	0.89717	1.43456	3	6.8899	0.728994	3	18.9368	231	27.0502	5.19873
I3L506	Retinoid-inducible serine carboxypeptidase (Fragment) OS=Homo sapiens GN=SCPEP1 PE=1 SV=1 - [I3L506_HUMAN]	4.54237	17.89	4	1	1	1	1.38952e+07	1.02748	1		0.98294	1		1.06214	1		95	10.4382	5.2876
O14684	Prostaglandin E synthase OS=Homo sapiens GN=PTGES PE=1 SV=2 - [PTGES_HUMAN]	7.91264	7.24	1	2	2	2	1.35021e+08	1.02736	2	12.5533	0.937985	2	9.45161	1.50275	2	12.082	152	17.091	9.49561
Q9P032	NADH dehydrogenase [ubiquinone] 1 alpha subcomplex assembly factor 4 OS=Homo sapiens GN=NDUFAF4 PE=1 SV=1 - [NDUF4_HUMAN]	12.6145	13.71	1	2	2	4	1.42302e+07	1.02723	3	2.53785	1.13316	3	14.5777	0.823907	3	3.68247	175	20.2538	8.82178
O60493	Sorting nexin-3 OS=Homo sapiens GN=SNX3 PE=1 SV=3 - [SNX3_HUMAN]	37.3827	56.79	4	6	7	9	1.94111e+08	1.02706	7	10.7258	0.935388	7	45.6312	0.641483	7	16.0281	162	18.7508	8.66064
P28482	Mitogen-activated protein kinase 1 OS=Homo sapiens GN=MAPK1 PE=1 SV=3 - [MK01_HUMAN]	6.78901	5.83	8	2	2	2	1.32297e+07	1.02687	2	24.9303	0.754509	2	35.3206	0.92892	2	0.451964	360	41.3632	6.97607
H7BXQ8	Armadillo repeat-containing protein 10 OS=Homo sapiens GN=ARMC10 PE=1 SV=1 - [H7BXQ8_HUMAN]	24.4482	27.46	9	4	4	6	2.39416e+07	1.02683	6	37.3746	1.07118	6	24.0219	1.13386	6	16.254	193	20.8577	7.84033
Q13885	Tubulin beta-2A chain OS=Homo sapiens GN=TUBB2A PE=1 SV=1 - [TBB2A_HUMAN]	209.329	27.64	12	1	9	54	2.34957e+09	1.02651	1		1.23457	1		0.999251	1		445	49.875	4.89404
Q8N2K0-3	Isoform 3 of Monoacylglycerol lipase ABHD12 OS=Homo sapiens GN=ABHD12 - [ABD12_HUMAN]	11.1984	10	4	2	2	2	2.29146e+07	1.0263	2	19.7566	0.860138	2	10.3882	1.11923	2	1.91805	360	41.3604	8.80713
Q2M2I8-2	Isoform 2 of AP2-associated protein kinase 1 OS=Homo sapiens GN=AAK1 - [AAK1_HUMAN]	17.3351	7.76	3	4	4	4	1.85239e+07	1.02626	4	9.55458	0.770382	4	17.2986	0.900848	4	6.91188	863	93.5194	8.52881
Q5VTL8	Pre-mRNA-splicing factor 38B OS=Homo sapiens GN=PRPF38B PE=1 SV=1 - [PR38B_HUMAN]	9.48641	3.48	3	2	2	3	2.28023e+07	1.02621	3	6.29178	1.18752	3	11.886	1.00479	3	4.07158	546	64.4292	10.5356
A0A087X283	Ubiquitin-conjugating enzyme E2 E2 OS=Homo sapiens GN=UBE2E2 PE=3 SV=1 - [A0A087X283_HUMAN]	8.73506	11.7	10	1	1	2	6.90536e+07	1.02616	2	8.69919	0.576677	2	2.36848	0.992985	2	3.69407	94	10.4173	7.03467
Q9BZH6	WD repeat-containing protein 11 OS=Homo sapiens GN=WDR11 PE=1 SV=1 - [WDR11_HUMAN]	20.7862	6.29	1	5	5	5	2.36457e+07	1.02613	5	11.8873	0.863587	5	18.5184	1.21358	5	20.5211	1224	136.598	6.91748
J3QSX4	Mitotic checkpoint protein BUB3 OS=Homo sapiens GN=BUB3 PE=1 SV=1 - [J3QSX4_HUMAN]	4.68034	8.97	4	1	1	1	4.76866e+07	1.0261	1		0.981403	1		0.992524	1		145	16.2698	5.42725
Q92575	UBX domain-containing protein 4 OS=Homo sapiens GN=UBXN4 PE=1 SV=2 - [UBXN4_HUMAN]	12.5396	9.06	1	3	3	3	3.74891e+08	1.02602	3	0.557069	1.09686	3	9.98324	0.907768	3	13.2042	508	56.7427	6.37939
B4DDF4	Calponin OS=Homo sapiens GN=CNN2 PE=1 SV=1 - [B4DDF4_HUMAN]	54.1259	31.54	11	6	7	14	1.18021e+08	1.02599	11	10.837	0.522874	11	72.8018	0.824965	11	14.02	298	32.5956	6.97607
Q96QK1	Vacuolar protein sorting-associated protein 35 OS=Homo sapiens GN=VPS35 PE=1 SV=2 - [VPS35_HUMAN]	40.4906	9.8	3	6	6	10	6.25714e+07	1.02594	10	22.34	0.750259	10	25.9236	1.31237	10	12.2401	796	91.6489	5.49072
P46777	60S ribosomal protein L5 OS=Homo sapiens GN=RPL5 PE=1 SV=3 - [RL5_HUMAN]	68.2088	26.6	2	7	7	18	1.73034e+09	1.02586	18	20.5413	0.996536	18	22.0422	1.38769	18	52.5204	297	34.3407	9.71533
G5E9C7	Dual-specificity mitogen-activated protein kinase kinase 2 OS=Homo sapiens GN=MAP2K2 PE=1 SV=1 - [G5E9C7_HUMAN]	17.9784	14.19	2	1	3	4	6.32183e+07	1.02563	1		1.32252	1		2.47638	1		303	33.8594	6.80029
A0A087X106	Keratin, type II cuticular Hb1 OS=Homo sapiens GN=KRT81 PE=1 SV=1 - [A0A087X106_HUMAN]	88.9457	22.11	14	11	14	22	7.29255e+08	1.02548	17	17.4152	1.10415	17	32.2011	0.709317	17	14.6718	484	53.082	5.46533
A0A0A0MTD1	Double-stranded RNA-binding protein Staufen homolog 2 OS=Homo sapiens GN=STAU2 PE=1 SV=1 - [A0A0A0MTD1_HUMAN]	40.5454	15.64	24	6	8	11	7.35517e+07	1.0253	9	24.1008	0.973448	9	22.8871	0.738253	9	9.73222	473	51.9769	9.65674
H7C4M9	Ubiquitin-conjugating enzyme E2 H (Fragment) OS=Homo sapiens GN=UBE2H PE=1 SV=1 - [H7C4M9_HUMAN]	14.0421	67.74	6	3	3	3	6.28485e+07	1.0252	3	0.807424	1.08077	3	31.0383	1.00027	3	7.24854	62	7.07573	7.23975
O60684	Importin subunit alpha-7 OS=Homo sapiens GN=KPNA6 PE=1 SV=1 - [IMA7_HUMAN]	25.9196	12.13	4	1	5	7	4.79379e+07	1.02519	1		0.981136	1		0.974501	1		536	59.9915	4.98291
H0Y9M9	C-terminal-binding protein 1 (Fragment) OS=Homo sapiens GN=CTBP1 PE=1 SV=1 - [H0Y9M9_HUMAN]	3.22049	4.83	8	1	1	1	3.90015e+07	1.02515	1		1.82704	1		1.00683	1		145	15.781	7.78174
Q96LL9	DnaJ homolog subfamily C member 30 OS=Homo sapiens GN=DNAJC30 PE=1 SV=3 - [DJC30_HUMAN]	7.88487	8.41	1	1	1	2	5.21461e+06	1.02504	2	7.11644	0.996153	2	40.5746	1.51323	2	9.34111	226	25.9453	10.4917
Q8N5G2-2	Isoform 2 of Macoilin OS=Homo sapiens GN=TMEM57 - [MACOI_HUMAN]	3.01437	4.25	3	1	1	1	2.94485e+06	1.02503	1		0.761719	1		0.957441	1		306	35.0045	9.46631
P18583-6	Isoform E of Protein SON OS=Homo sapiens GN=SON - [SON_HUMAN]	42.8545	4.36	13	6	6	10	4.42443e+07	1.02503	10	8.70178	1.13958	10	7.13496	0.689772	10	31.2096	2108	228.037	5.40186
Q9C0B1	Alpha-ketoglutarate-dependent dioxygenase FTO OS=Homo sapiens GN=FTO PE=1 SV=3 - [FTO_HUMAN]	9.088	5.94	1	2	2	2	7.86505e+06	1.02499	2	21.2177	1.75893	2	21.5267	0.896542	2	12.0522	505	58.2449	5.22412
Q9NSE4	Isoleucine--tRNA ligase, mitochondrial OS=Homo sapiens GN=IARS2 PE=1 SV=2 - [SYIM_HUMAN]	15.1079	6.03	1	4	4	4	1.58649e+07	1.02499	4	17.8885	1.70223	4	4.75671	1.11112	4	7.0014	1012	113.719	7.1958
B5MCF9	Pescadillo homolog OS=Homo sapiens GN=PES1 PE=1 SV=1 - [B5MCF9_HUMAN]	15.6929	4.9	4	3	3	4	6.81261e+07	1.02488	4	19.5459	0.28382	4	56.3515	1.27363	4	25.1379	571	66.036	7.50342
H3BNT7	26S proteasome non-ATPase regulatory subunit 7 OS=Homo sapiens GN=PSMD7 PE=1 SV=1 - [H3BNT7_HUMAN]	12.2765	14.12	3	2	2	3	3.22352e+07	1.0248	3	20.957	0.979277	3	7.58642	0.994567	3	25.3503	177	20.0513	5.56689
P00367-2	Isoform 2 of Glutamate dehydrogenase 1, mitochondrial OS=Homo sapiens GN=GLUD1 - [DHE3_HUMAN]	19.2478	20.72	4	5	5	5	2.34426e+07	1.02446	4	21.5311	0.790598	4	19.0659	1.00852	4	5.21631	391	42.9227	7.57666
O15084	Serine/threonine-protein phosphatase 6 regulatory ankyrin repeat subunit A OS=Homo sapiens GN=ANKRD28 PE=1 SV=5 - [ANR28_HUMAN]	15.3145	4.65	5	3	4	4	1.94921e+07	1.024	3	15.262	1.06009	3	2.19566	1.21279	3	27.4513	1053	112.894	6.25244
P41134-2	Isoform ID-B of DNA-binding protein inhibitor ID-1 OS=Homo sapiens GN=ID1 - [ID1_HUMAN]	4.94398	12.08	2	1	1	1	1.16417e+07	1.02374	1		0.936952	1		0.998544	1		149	15.5761	7.79639
Q8NBJ5	Procollagen galactosyltransferase 1 OS=Homo sapiens GN=COLGALT1 PE=1 SV=1 - [GT251_HUMAN]	3.72878	2.25	1	1	1	1	4.91055e+06	1.02356	1		0.598238	1		1.73763	1		622	71.5905	7.31299
P62316-2	Isoform 2 of Small nuclear ribonucleoprotein Sm D2 OS=Homo sapiens GN=SNRPD2 - [SMD2_HUMAN]	33.9905	39.81	3	5	5	9	1.17347e+08	1.02335	9	9.9572	0.738059	9	42.4284	0.873221	9	12.1771	108	12.3906	9.89111
Q9H2J4	Phosducin-like protein 3 OS=Homo sapiens GN=PDCL3 PE=1 SV=1 - [PDCL3_HUMAN]	11.6934	19.67	2	3	3	3	2.17352e+07	1.02323	3	1.24412	0.987191	3	13.8819	0.77272	3	26.9249	239	27.5971	4.84326
Q12931-2	Isoform 2 of Heat shock protein 75 kDa, mitochondrial OS=Homo sapiens GN=TRAP1 - [TRAP1_HUMAN]	74.6406	26.88	5	12	12	17	1.35574e+08	1.02283	17	19.974	1.17969	17	27.3342	1.17791	17	23.1061	651	74.2207	7.86963
F5H8D7	DNA repair protein XRCC1 OS=Homo sapiens GN=XRCC1 PE=1 SV=2 - [F5H8D7_HUMAN]	33.2527	14.29	6	7	7	9	5.83427e+07	1.02268	9	8.10857	0.970168	9	31.6475	0.633139	9	16.8788	602	65.9731	5.87158
P62875	DNA-directed RNA polymerases I, II, and III subunit RPABC5 OS=Homo sapiens GN=POLR2L PE=1 SV=1 - [RPAB5_HUMAN]	14.4263	29.85	1	2	2	4	4.34198e+07	1.02265	4	2.29894	1.21688	4	5.00489	1.11844	4	14.4456	67	7.63999	7.76709
Q9UDY8-2	Isoform 2 of Mucosa-associated lymphoid tissue lymphoma translocation protein 1 OS=Homo sapiens GN=MALT1 - [MALT1_HUMAN]	7.16868	4.06	2	2	2	2	7.21879e+06	1.02249	2	14.9681	1.86749	2	102.205	0.997298	2	5.37131	813	91.0226	5.90967
C9JE55	Ubiquitin-like modifier-activating enzyme ATG7 (Fragment) OS=Homo sapiens GN=ATG7 PE=1 SV=1 - [C9JE55_HUMAN]	3.82033	11.9	6	1	1	1	2.42911e+06	1.02223	1		1.36154	1		1.39107	1		126	13.7579	5.03369
Q15628	Tumor necrosis factor receptor type 1-associated DEATH domain protein OS=Homo sapiens GN=TRADD PE=1 SV=2 - [TRADD_HUMAN]	3.77548	4.17	1	1	1	1	2.10932e+07	1.02139	1		1.33589	1		0.921902	1		312	34.2258	6.26514
S4R3B5	Protein transport protein Sec61 subunit beta OS=Homo sapiens GN=SEC61B PE=1 SV=1 - [S4R3B5_HUMAN]	7.1353	23.81	2	1	1	2	1.28351e+08	1.02137	2	1.82361	0.976501	2	3.34819	1.72393	2	17.2008	42	4.87056	9.53955
P78346	Ribonuclease P protein subunit p30 OS=Homo sapiens GN=RPP30 PE=1 SV=1 - [RPP30_HUMAN]	10.5583	16.04	4	3	3	3	7.11133e+06	1.02132	3	24.6151	1.02016	3	14.8265	1.17435	3	5.61525	268	29.3027	8.90967
P12814	Alpha-actinin-1 OS=Homo sapiens GN=ACTN1 PE=1 SV=2 - [ACTN1_HUMAN]	255.921	38.23	18	17	28	61	2.36116e+09	1.02106	34	23.5257	0.992087	34	20.6819	0.958956	33	21.1981	892	102.993	5.41455
Q9NSD9	Phenylalanine--tRNA ligase beta subunit OS=Homo sapiens GN=FARSB PE=1 SV=3 - [SYFB_HUMAN]	62.5688	24.28	2	11	11	16	9.40275e+07	1.02091	16	13.1801	0.916242	16	8.36776	1.64799	16	17.3012	589	66.0735	6.84424
F5H1S8	Malectin (Fragment) OS=Homo sapiens GN=MLEC PE=1 SV=1 - [F5H1S8_HUMAN]	42.5146	80.14	4	8	8	11	2.18432e+08	1.02083	11	12.9918	1.01847	11	23.3632	1.70548	11	15.4305	146	16.7186	5.56689
C9J453	E3 ubiquitin-protein ligase Midline-1 (Fragment) OS=Homo sapiens GN=MID1 PE=1 SV=1 - [C9J453_HUMAN]	35.9471	22.98	6	8	8	9	6.14806e+07	1.02076	9	14.1973	1.14952	9	25.1514	0.946254	9	19.5454	483	54.4672	6.43018
P62873	Guanine nucleotide-binding protein G(I)/G(S)/G(T) subunit beta-1 OS=Homo sapiens GN=GNB1 PE=1 SV=3 - [GBB1_HUMAN]	60.1286	29.41	13	4	8	15	2.01539e+08	1.02072	7	10.6336	1.22174	7	16.0797	1.56605	7	14.0506	340	37.353	5.99854
Q13823	Nucleolar GTP-binding protein 2 OS=Homo sapiens GN=GNL2 PE=1 SV=1 - [NOG2_HUMAN]	14.8697	4.79	2	3	3	4	4.56476e+07	1.02059	4	5.53455	0.915703	4	25.8023	0.983811	4	15.4323	731	83.6034	9.24658
Q9UNP9	Peptidyl-prolyl cis-trans isomerase E OS=Homo sapiens GN=PPIE PE=1 SV=1 - [PPIE_HUMAN]	18.6936	15.95	6	3	3	4	1.11584e+07	1.02028	4	60.048	1.2946	4	17.4123	0.949802	4	16.0278	301	33.4096	5.60498
P08559	Pyruvate dehydrogenase E1 component subunit alpha, somatic form, mitochondrial OS=Homo sapiens GN=PDHA1 PE=1 SV=3 - [ODPA_HUMAN]	16.1636	14.36	6	4	4	5	2.68811e+07	1.02011	4	5.32345	1.18173	4	28.4779	1.03	4	18.2978	390	43.2676	8.06006
A0A075B784	Ubiquitin carboxyl-terminal hydrolase OS=Homo sapiens GN=USP36 PE=1 SV=1 - [A0A075B784_HUMAN]	5.07719	1.35	3	1	1	1	7.56558e+06	1.02009	1		0.999662	1		0.826126	1		961	104.326	9.75928
D6R992	Transcription factor RelB OS=Homo sapiens GN=RELB PE=1 SV=1 - [D6R992_HUMAN]	22.9596	12.33	2	4	4	5	3.15701e+07	1.01965	5	5.1981	1.11087	5	10.579	0.891819	5	20.2559	576	61.7382	6.43018
Q13503	Mediator of RNA polymerase II transcription subunit 21 OS=Homo sapiens GN=MED21 PE=1 SV=1 - [MED21_HUMAN]	7.65101	23.61	2	2	2	2	3.26835e+07	1.01948	2	24.3037	1.1153	2	56.7037	0.682243	2	7.82423	144	15.5547	4.44971
Q12986-3	Isoform 3 of Transcriptional repressor NF-X1 OS=Homo sapiens GN=NFX1 - [NFX1_HUMAN]	3.1199	2.28	3	1	1	1	6376758	1.01895	1		0.622123	1		0.722316	1		833	92.6178	8.42627
Q9BSC4-4	Isoform 4 of Nucleolar protein 10 OS=Homo sapiens GN=NOL10 - [NOL10_HUMAN]	10.0421	6.5	5	3	3	3	2.17627e+07	1.0188	3	25.4839	1.22604	3	50.0912	1.17328	3	5.24425	662	77.0999	8.47021
O95104-3	Isoform 3 of Splicing factor, arginine/serine-rich 15 OS=Homo sapiens GN=SCAF4 - [SFR15_HUMAN]	17.6607	4.51	4	2	4	4	1.97319e+07	1.01871	2	38.8801	1.03742	2	15.442	0.96894	2	4.82732	1132	123.937	9.51025
H7C2V1	Procollagen-lysine,2-oxoglutarate 5-dioxygenase 3 (Fragment) OS=Homo sapiens GN=PLOD3 PE=1 SV=1 - [H7C2V1_HUMAN]	11.2424	8.52	2	1	2	4	1.85726e+07	1.01805	2	8.75177	1.09209	2	22.3862	1.33593	2	18.8256	270	31.2197	6.03662
Q14566	DNA replication licensing factor MCM6 OS=Homo sapiens GN=MCM6 PE=1 SV=1 - [MCM6_HUMAN]	18.3666	8.65	1	4	4	4	3.90388e+07	1.01787	4	16.2327	1.18655	4	27.1946	1.22184	4	29.6946	821	92.8312	5.41455
P18084	Integrin beta-5 OS=Homo sapiens GN=ITGB5 PE=1 SV=1 - [ITB5_HUMAN]	75.8537	20.78	11	10	10	20	9.87289e+07	1.01764	17	14.5682	1.16599	17	29.4591	1.04993	17	18.2835	799	87.9962	6.06201
B4DK69	Aldo-keto reductase family 1 member C2 OS=Homo sapiens GN=AKR1C2 PE=1 SV=1 - [B4DK69_HUMAN]	486.21	74.75	2	1	20	109	5.47457e+09	1.01743	1		2.89696	1		1.09878	1		297	33.8126	8.52881
P82933	28S ribosomal protein S9, mitochondrial OS=Homo sapiens GN=MRPS9 PE=1 SV=2 - [RT09_HUMAN]	19.9059	23.74	1	6	6	6	3.16108e+07	1.0173	6	10.6675	0.928976	6	102.957	0.982863	6	22.7425	396	45.8058	9.51025
Q5JUV6	Cytosolic purine 5'-nucleotidase (Fragment) OS=Homo sapiens GN=NT5C2 PE=1 SV=5 - [Q5JUV6_HUMAN]	4.16467	10.2	3	1	1	1	9.77886e+06	1.01715	1		0.896309	1		1.14755	1		147	16.5646	6.41748
Q8IXI2-4	Isoform 4 of Mitochondrial Rho GTPase 1 OS=Homo sapiens GN=RHOT1 - [MIRO1_HUMAN]	14.8558	6.03	9	2	3	4	4.70198e+07	1.01704	2	11.4783	1.06285	2	38.3277	1.32492	2	29.3902	580	66.4986	5.84619
O75880	Protein SCO1 homolog, mitochondrial OS=Homo sapiens GN=SCO1 PE=1 SV=1 - [SCO1_HUMAN]	8.36494	15.61	2	2	2	2	1.25011e+08	1.01677	2	18.963	0.800364	2	64.1911	1.77186	2	15.6646	301	33.7925	8.88037
F5GX77	Multifunctional methyltransferase subunit TRM112-like protein OS=Homo sapiens GN=TRMT112 PE=1 SV=1 - [F5GX77_HUMAN]	21.1229	31.13	4	3	3	5	4.76639e+07	1.01649	5	0.865305	1.06696	5	8.1206	0.815147	5	22.2516	106	11.9643	8.07471
Q9UBB9	Tuftelin-interacting protein 11 OS=Homo sapiens GN=TFIP11 PE=1 SV=1 - [TFP11_HUMAN]	6.50896	2.99	5	2	2	2	1.43656e+07	1.01644	2	23.7157	1.1453	2	32.8497	0.823359	2	16.3986	837	96.7584	5.66846
O95758-1	Isoform 1 of Polypyrimidine tract-binding protein 3 OS=Homo sapiens GN=PTBP3 - [PTBP3_HUMAN]	77.0421	24.57	8	8	9	18	6.04554e+08	1.0163	15	10.2381	0.676116	15	41.0342	1.35174	15	10.3753	521	56.4664	9.21729
Q9Y6N1	Cytochrome c oxidase assembly protein COX11, mitochondrial OS=Homo sapiens GN=COX11 PE=1 SV=3 - [COX11_HUMAN]	3.46357	5.07	1	1	1	1	9.55034e+06	1.01601	1		1.20908	1		1.66579	1		276	31.4099	9.05615
P62266	40S ribosomal protein S23 OS=Homo sapiens GN=RPS23 PE=1 SV=3 - [RS23_HUMAN]	188.765	51.05	5	10	10	42	2.21531e+09	1.01584	42	21.8507	0.922616	42	21.0125	1.04433	41	23.7934	143	15.7977	10.4917
P48735-2	Isoform 2 of Isocitrate dehydrogenase [NADP], mitochondrial OS=Homo sapiens GN=IDH2 - [IDHP_HUMAN]	31.8068	11	3	4	4	8	4.34451e+07	1.01581	7	16.9074	1.30436	7	15.0173	0.950623	7	11.888	400	45.1508	7.75244
P56537-2	Isoform 2 of Eukaryotic translation initiation factor 6 OS=Homo sapiens GN=EIF6 - [IF6_HUMAN]	24.5791	30.09	6	4	4	6	2.8038e+07	1.0158	6	13.5628	0.949997	6	29.8643	1.0105	6	12.7111	226	23.7196	5.17334
H0YNP7	Dehydrogenase/reductase SDR family member 4 (Fragment) OS=Homo sapiens GN=DHRS4 PE=4 SV=1 - [H0YNP7_HUMAN]	3.07604	16.39	5	1	1	1	3.28031e+06	1.01547	1		1.20901	1		1.45662	1		61	7.25485	10.3452
Q9ULD2-2	Isoform 2 of Microtubule-associated tumor suppressor 1 OS=Homo sapiens GN=MTUS1 - [MTUS1_HUMAN]	57.4528	11.68	8	13	13	16	6.19062e+07	1.01545	16	16.7168	0.934366	16	19.9548	0.753828	16	25.046	1216	135.577	6.97607
Q8IWW6-3	Isoform 3 of Rho GTPase-activating protein 12 OS=Homo sapiens GN=ARHGAP12 - [RHG12_HUMAN]	17.1906	9.45	6	5	5	5	1.97384e+07	1.01544	5	8.94909	0.969343	5	33.3973	0.858469	5	12.2013	794	90.3479	8.41162
Q5T200-2	Isoform 2 of Zinc finger CCCH domain-containing protein 13 OS=Homo sapiens GN=ZC3H13 - [ZC3HD_HUMAN]	3.70156	0.58	2	1	1	1	9.80933e+06	1.01534	1		0.79217	1		0.818666	1		1564	184.76	9.46631
A6NML8	Diaphanous homolog 2 (Drosophila), isoform CRA_c OS=Homo sapiens GN=DIAPH2 PE=1 SV=3 - [A6NML8_HUMAN]	11.7379	3.56	6	3	3	3	8.60151e+06	1.01533	3	10.5111	1.307	3	22.1452	1.17428	3	2.93186	1096	124.775	6.43018
Q9NUJ1-2	Isoform 2 of Mycophenolic acid acyl-glucuronide esterase, mitochondrial OS=Homo sapiens GN=ABHD10 - [ABHDA_HUMAN]	3.71585	10.74	2	1	1	1	5.60306e+06	1.0153	1		1.13529	1		1.1904	1		149	16.8988	6.72705
P38117	Electron transfer flavoprotein subunit beta OS=Homo sapiens GN=ETFB PE=1 SV=3 - [ETFB_HUMAN]	20.8324	19.61	3	6	6	6	6.70184e+07	1.01521	6	9.67138	1.72771	6	21.3381	1.04122	6	12.2696	255	27.8262	8.104
F8WF48	Translocation protein SEC62 OS=Homo sapiens GN=SEC62 PE=1 SV=1 - [F8WF48_HUMAN]	3.15347	11.76	3	1	1	1	149086948	1.0152	1		1.37339	1		1.39656	1		85	9.86401	9.48096
P49406	39S ribosomal protein L19, mitochondrial OS=Homo sapiens GN=MRPL19 PE=1 SV=2 - [RM19_HUMAN]	17.2312	13.7	5	4	4	5	4.5972e+07	1.0152	5	12.1326	1.15862	5	13.0317	1.03433	5	23.4523	292	33.5136	9.49561
Q8NC54	Keratinocyte-associated transmembrane protein 2 OS=Homo sapiens GN=KCT2 PE=2 SV=2 - [KCT2_HUMAN]	4.65212	7.17	1	1	1	1	3.49119e+07	1.01504	1		0.960661	1		0.71559	1		265	29.2166	5.08447
Q08380	Galectin-3-binding protein OS=Homo sapiens GN=LGALS3BP PE=1 SV=1 - [LG3BP_HUMAN]	3.42384	2.22	1	1	1	1	5.33553e+06	1.01444	1		0.969447	1		1.02725	1		585	65.2893	5.2749
A6NLN1	Polypyrimidine tract binding protein 1, isoform CRA_b OS=Homo sapiens GN=PTBP1 PE=1 SV=4 - [A6NLN1_HUMAN]	286.802	46.11	11	14	15	63	1.20335e+09	1.0142	55	16.1117	0.896623	54	33.452	0.982952	54	10.3065	527	56.4753	9.37842
P26440	Isovaleryl-CoA dehydrogenase, mitochondrial OS=Homo sapiens GN=IVD PE=1 SV=1 - [IVD_HUMAN]	6.75564	4.96	7	2	2	2	1.25691e+07	1.01406	2	27.4408	1.2097	2	17.9539	1.09711	2	24.2266	423	46.2896	8.19189
Q9UJX2-3	Isoform 3 of Cell division cycle protein 23 homolog OS=Homo sapiens GN=CDC23 - [CDC23_HUMAN]	3.12417	2.3	2	1	1	1	5.61603e+06	1.01392	1		0.755237	1		1.18475	1		479	55.8463	7.41553
Q8NHH9-3	Isoform 3 of Atlastin-2 OS=Homo sapiens GN=ATL2 - [ATLA2_HUMAN]	14.5519	11.17	10	4	4	4	2.64468e+07	1.01356	4	25.0502	1.17839	4	9.74247	1.4654	4	22.4282	412	46.8876	5.94775
P16189	HLA class I histocompatibility antigen, A-31 alpha chain OS=Homo sapiens GN=HLA-A PE=1 SV=2 - [1A31_HUMAN]	17.0241	13.42	11	2	3	5	3.39218e+07	1.01355	4	9.26956	1.36234	4	6.32122	0.986153	4	22.3937	365	40.9782	6.46826
Q14814-6	Isoform MEF2D00 of Myocyte-specific enhancer factor 2D OS=Homo sapiens GN=MEF2D - [MEF2D_HUMAN]	3.47596	1.71	6	1	1	1	1.20524e+07	1.01349	1		0.893198	1		0.645436	1		468	49.8255	9.23193
Q9BZJ0-2	Isoform 2 of Crooked neck-like protein 1 OS=Homo sapiens GN=CRNKL1 - [CRNL1_HUMAN]	16.5756	7.28	4	4	4	4	2.98588e+07	1.01335	4	9.84651	1.24949	4	16.9131	1.06309	4	13.9292	687	83.0964	6.75635
Q9HC35	Echinoderm microtubule-associated protein-like 4 OS=Homo sapiens GN=EML4 PE=1 SV=3 - [EMAL4_HUMAN]	15.806	4.89	3	4	4	4	3.7802e+07	1.01324	3	20.7563	1.29787	3	27.9502	0.929916	3	20.822	981	108.848	6.40479
P49588	Alanine--tRNA ligase, cytoplasmic OS=Homo sapiens GN=AARS PE=1 SV=2 - [SYAC_HUMAN]	134.295	24.28	3	18	18	32	9.44622e+07	1.01316	32	17.4077	1.30912	32	36.2242	0.863002	32	19.0731	968	106.743	5.52881
Q6P1L8	39S ribosomal protein L14, mitochondrial OS=Homo sapiens GN=MRPL14 PE=1 SV=1 - [RM14_HUMAN]	3.65133	6.9	1	1	1	1	1.83903e+07	1.01303	1		0.969883	1		0.869314	1		145	15.9374	10.2427
Q9Y4E8-2	Isoform 2 of Ubiquitin carboxyl-terminal hydrolase 15 OS=Homo sapiens GN=USP15 - [UBP15_HUMAN]	9.94995	4.2	3	3	3	3	3.58044e+06	1.01298	3	8.29742	1.65045	3	23.9856	1.08457	3	3.42199	952	109.227	5.14795
Q99536	Synaptic vesicle membrane protein VAT-1 homolog OS=Homo sapiens GN=VAT1 PE=1 SV=2 - [VAT1_HUMAN]	53.3919	21.37	8	5	5	10	1.39446e+08	1.01277	10	9.44872	0.637655	10	36.304	0.915712	10	13.6249	393	41.8934	6.29053
C9JLK2	Acylamino-acid-releasing enzyme (Fragment) OS=Homo sapiens GN=APEH PE=1 SV=1 - [C9JLK2_HUMAN]	3.2577	3.45	5	1	1	1	7.14794e+06	1.01231	1		1.25385	1		1.26919	1		232	26.012	6.06201
I3L1K7	Golgi SNAP receptor complex member 2 OS=Homo sapiens GN=GOSR2 PE=1 SV=1 - [I3L1K7_HUMAN]	6.1248	23.78	8	2	2	2	1.23393e+07	1.01226	2	2.81274	1.24707	2	4.94961	0.952484	2	6.11329	143	16.7516	9.01221
C9JG87	39S ribosomal protein L39, mitochondrial (Fragment) OS=Homo sapiens GN=MRPL39 PE=1 SV=1 - [C9JG87_HUMAN]	11.8522	11.45	3	3	3	3	8.35065e+07	1.01217	3	25.2782	1.01369	3	9.58609	1.14508	3	23.3824	297	34.0104	8.14795
E7ER68	Protein FAM91A1 OS=Homo sapiens GN=FAM91A1 PE=1 SV=1 - [E7ER68_HUMAN]	7.50049	3.68	3	2	2	2	9.49042e+06	1.01181	2	39.0061	1.03822	2	23.9621	1.7005	2	40.4189	789	88.9313	6.75635
Q96HR9	Receptor expression-enhancing protein 6 OS=Homo sapiens GN=REEP6 PE=1 SV=1 - [REEP6_HUMAN]	4.50205	7.07	1	1	1	1	8.57743e+06	1.01173	1		0.843657	1		1.49869	1		184	20.7198	8.55811
Q7L2J0	7SK snRNA methylphosphate capping enzyme OS=Homo sapiens GN=MEPCE PE=1 SV=1 - [MEPCE_HUMAN]	7.1434	1.6	1	1	1	2	2.18631e+07	1.01164	2	6.78877	1.16737	2	27.3014	0.907212	2	8.22274	689	74.3096	9.56885
Q9NS69	Mitochondrial import receptor subunit TOM22 homolog OS=Homo sapiens GN=TOMM22 PE=1 SV=3 - [TOM22_HUMAN]	16.5529	19.72	1	2	2	4	7.13803e+07	1.01164	4	18.4288	0.690513	4	3.71589	0.973296	4	30.2776	142	15.5118	4.33545
O76094-2	Isoform 2 of Signal recognition particle subunit SRP72 OS=Homo sapiens GN=SRP72 - [SRP72_HUMAN]	87.3375	22.62	4	11	11	20	1.353e+08	1.0116	20	13.1282	1.04531	20	10.2208	0.960908	20	20.0143	610	67.8374	9.40771
E9PGW7	Mediator of RNA polymerase II transcription subunit 22 (Fragment) OS=Homo sapiens GN=MED22 PE=1 SV=1 - [E9PGW7_HUMAN]	3.54935	16.22	6	1	1	1	1.06233e+07	1.01147	1		0.974751	1		0.643159	1		111	12.8456	5.2876
Q9NZL4	Hsp70-binding protein 1 OS=Homo sapiens GN=HSPBP1 PE=1 SV=1 - [HPBP1_HUMAN]	8.92235	7.18	6	2	2	2	3.90854e+07	1.01067	2	10.004	0.583102	2	55.8142	0.809594	2	28.2379	362	39.4485	5.21143
K7EJR3	26S proteasome non-ATPase regulatory subunit 8 (Fragment) OS=Homo sapiens GN=PSMD8 PE=1 SV=5 - [K7EJR3_HUMAN]	17.5456	17.93	6	4	4	5	1.13063e+08	1.01053	5	5.63728	1.13928	5	15.5777	1.09144	5	18.9943	251	28.1447	8.17725
H0Y750	Renin receptor (Fragment) OS=Homo sapiens GN=ATP6AP2 PE=4 SV=1 - [H0Y750_HUMAN]	7.49913	7.82	4	2	2	2	3.38572e+07	1.01046	2	9.98644	0.913189	2	39.95	1.73224	2	47.3209	243	26.6149	7.89893
Q8TAA9-2	Isoform 2 of Vang-like protein 1 OS=Homo sapiens GN=VANGL1 - [VANG1_HUMAN]	3.0568	2.68	2	1	1	1	3.05235e+06	1.01027	1		1.51983	1		1.12009	1		522	59.7101	8.80713
P49591	Serine--tRNA ligase, cytoplasmic OS=Homo sapiens GN=SARS PE=1 SV=3 - [SYSC_HUMAN]	3.65731	2.53	2	1	1	1	1.12152e+07	1.00994	1		1.13642	1		0.928045	1		514	58.7401	6.43018
Q9BZ95-3	Isoform 3 of Histone-lysine N-methyltransferase NSD3 OS=Homo sapiens GN=WHSC1L1 - [NSD3_HUMAN]	6.63692	1.55	5	1	1	2	16437810	1.00954	2	8.47037	1.08978	2	10.7442	0.710751	2	0.812045	645	72.577	9.0708
Q9P2R7-2	Isoform 2 of Succinyl-CoA ligase [ADP-forming] subunit beta, mitochondrial OS=Homo sapiens GN=SUCLA2 - [SUCB1_HUMAN]	24.7859	12.7	4	6	6	7	4.89446e+07	1.00941	7	6.21277	1.533	7	15.1286	1.71054	7	12.1964	441	48.009	7.07861
Q9BTU6	Phosphatidylinositol 4-kinase type 2-alpha OS=Homo sapiens GN=PI4K2A PE=1 SV=1 - [P4K2A_HUMAN]	24.6503	17.33	2	6	6	6	2.61811e+07	1.00932	6	20.111	0.969997	6	18.4171	1.18572	6	3.86371	479	53.9886	8.29443
Q9NQE9	Histidine triad nucleotide-binding protein 3 OS=Homo sapiens GN=HINT3 PE=1 SV=1 - [HINT3_HUMAN]	3.98393	7.69	1	1	1	1	6.97921e+06	1.00918	1		0.93694	1		0.674847	1		182	20.3481	6.59521
Q8WYQ5-3	Isoform 3 of Microprocessor complex subunit DGCR8 OS=Homo sapiens GN=DGCR8 - [DGCR8_HUMAN]	3.766	1.62	2	1	1	1	1.95813e+07	1.00915	1		0.967389	1		0.721802	1		740	82.6985	5.87158
Q13901	Nuclear nucleic acid-binding protein C1D OS=Homo sapiens GN=C1D PE=1 SV=1 - [C1D_HUMAN]	3.15001	4.96	2	1	1	1	1.3356e+07	1.0091	1		0.925127	1		0.720728	1		141	16.0093	9.02686
Q15642	Cdc42-interacting protein 4 OS=Homo sapiens GN=TRIP10 PE=1 SV=3 - [CIP4_HUMAN]	32.8471	10.98	8	4	4	7	1.55233e+07	1.0091	7	17.6593	1.02974	7	12.8458	0.810212	7	9.36759	601	68.3102	5.73193
H0YMH5	ER membrane protein complex subunit 4 OS=Homo sapiens GN=EMC4 PE=1 SV=1 - [H0YMH5_HUMAN]	3.59203	18.06	8	1	1	1	2.12563e+07	1.00881	1		1.04417	1		1.23256	1		72	7.86097	11.7954
H0YJ92	CDK-activating kinase assembly factor MAT1 (Fragment) OS=Homo sapiens GN=MNAT1 PE=1 SV=1 - [H0YJ92_HUMAN]	4.81299	11.24	3	1	1	1	2.22542e+07	1.00851	1		1.43667	1		0.699053	1		169	19.419	5.57959
Q14676-4	Isoform 4 of Mediator of DNA damage checkpoint protein 1 OS=Homo sapiens GN=MDC1 - [MDC1_HUMAN]	3.05389	0.94	4	1	1	1	9302826	1.00849	1		0.832554	1		0.741901	1		1066	116.563	4.91943
Q9UHD1	Cysteine and histidine-rich domain-containing protein 1 OS=Homo sapiens GN=CHORDC1 PE=1 SV=2 - [CHRD1_HUMAN]	21.8638	16.27	6	4	4	5	1.29641e+08	1.00823	5	21.2769	1.5798	5	28.6328	0.774785	5	21.5508	332	37.4656	7.86963
Q9NSB2	Keratin, type II cuticular Hb4 OS=Homo sapiens GN=KRT84 PE=2 SV=2 - [KRT84_HUMAN]	21.4018	5.5	9	1	4	6	7.74375e+07	1.00823	2	23.624	1.36517	2	1.77448	0.842424	2	3.48706	600	64.8015	7.56201
H0Y928	Thioredoxin domain-containing protein 15 (Fragment) OS=Homo sapiens GN=TXNDC15 PE=1 SV=1 - [H0Y928_HUMAN]	4.53079	16.52	4	1	1	1	6.64651e+06	1.00821	1		1.11359	1		0.920638	1		115	13.0319	7.51807
Q9Y5P4-2	Isoform 2 of Collagen type IV alpha-3-binding protein OS=Homo sapiens GN=COL4A3BP - [C43BP_HUMAN]	6.61339	2.84	5	2	2	2	1.71683e+07	1.00751	2	24.669	0.885137	2	8.87286	0.915615	2	0.349894	598	67.9644	5.46533
H0YL69	Proteasome subunit alpha type (Fragment) OS=Homo sapiens GN=PSMA4 PE=1 SV=1 - [H0YL69_HUMAN]	58.0294	54.66	12	8	8	14	5.49992e+07	1.00739	14	19.9673	0.753411	14	39.6467	1.19542	13	18.1018	236	26.3595	7.7085
Q12768	WASH complex subunit strumpellin OS=Homo sapiens GN=KIAA0196 PE=1 SV=1 - [STRUM_HUMAN]	22.7827	6.47	3	6	6	6	2.93216e+07	1.00708	6	11.2292	1.08559	6	13.3084	1.31944	6	20.9036	1159	134.201	6.97607
P62314	Small nuclear ribonucleoprotein Sm D1 OS=Homo sapiens GN=SNRPD1 PE=1 SV=1 - [SMD1_HUMAN]	27.8901	43.7	3	3	3	7	1.4398e+08	1.00702	7	30.5005	1.07845	7	31.8512	1.09889	7	14.2599	119	13.2734	11.561
O43920	NADH dehydrogenase [ubiquinone] iron-sulfur protein 5 OS=Homo sapiens GN=NDUFS5 PE=1 SV=3 - [NDUS5_HUMAN]	30.3537	40.57	1	6	6	8	1.5525e+08	1.00698	8	9.98215	1.05334	8	20.5793	0.748508	8	27.3088	106	12.5094	9.14404
Q96GM8	Target of EGR1 protein 1 OS=Homo sapiens GN=TOE1 PE=1 SV=1 - [TOE1_HUMAN]	4.19764	3.53	1	1	1	1	1.25131e+07	1.00687	1		1.42142	1		0.887936	1		510	56.512	7.18115
Q9Y6N5	Sulfide:quinone oxidoreductase, mitochondrial OS=Homo sapiens GN=SQRDL PE=1 SV=1 - [SQRD_HUMAN]	126.882	42.22	5	18	18	30	3.24421e+08	1.0068	29	22.7059	1.05332	29	13.9061	1.45577	29	21.976	450	49.9289	9.11475
Q96KC8	DnaJ homolog subfamily C member 1 OS=Homo sapiens GN=DNAJC1 PE=1 SV=1 - [DNJC1_HUMAN]	46.2861	13.54	2	8	8	12	6.50026e+07	1.0068	12	8.43761	0.927141	12	9.26297	1.06714	12	10.8457	554	63.8433	8.63135
O00468-6	Isoform 6 of Agrin OS=Homo sapiens GN=AGRN - [AGRIN_HUMAN]	12.7156	2.89	9	3	3	3	1.8027e+07	1.00659	3	6.06191	2.14278	3	9.37241	0.937741	3	17.587	2045	214.706	6.40479
Q9H1B7	Interferon regulatory factor 2-binding protein-like OS=Homo sapiens GN=IRF2BPL PE=1 SV=1 - [I2BPL_HUMAN]	13.964	6.53	1	3	3	3	1.64638e+07	1.00632	3	38.7873	1.22872	3	4.99224	0.816077	3	18.995	796	82.607	8.23584
P62244	40S ribosomal protein S15a OS=Homo sapiens GN=RPS15A PE=1 SV=2 - [RS15A_HUMAN]	19.7897	22.31	6	1	2	5	5.89054e+07	1.0063	2	0.33659	0.765673	2	4.85167	0.881996	2	10.4471	130	14.83	10.1255
A2A376	Probable ATP-dependent RNA helicase DDX58 OS=Homo sapiens GN=DDX58 PE=1 SV=1 - [A2A376_HUMAN]	3.90915	2.08	3	1	1	1	1.12862e+07	1.00622	1		1.05781	1		1.13809	1		722	82.5601	7.40088
Q15386	Ubiquitin-protein ligase E3C OS=Homo sapiens GN=UBE3C PE=1 SV=3 - [UBE3C_HUMAN]	8.93454	1.75	1	1	1	2	7.90308e+06	1.00617	2	5.84284	0.785473	2	55.0936	1.2885	2	24.8164	1083	123.844	6.7124
Q9Y3T9	Nucleolar complex protein 2 homolog OS=Homo sapiens GN=NOC2L PE=1 SV=4 - [NOC2L_HUMAN]	15.5176	4.01	1	3	3	4	7.36521e+07	1.00582	4	13.9786	0.649889	4	73.7176	1.33685	4	10.4512	749	84.8662	5.61768
Q92521	GPI mannosyltransferase 3 OS=Homo sapiens GN=PIGB PE=2 SV=1 - [PIGB_HUMAN]	3.26294	1.99	2	1	1	1	5.9988e+06	1.00572	1		1.27719	1		1.50051	1		554	65.0137	9.29053
F5H5N1	NADH dehydrogenase [ubiquinone] iron-sulfur protein 7, mitochondrial OS=Homo sapiens GN=NDUFS7 PE=1 SV=1 - [F5H5N1_HUMAN]	12.2912	12.64	6	2	2	3	2.97367e+07	1.00555	3	1.67566	0.615275	3	9.9205	1.23458	3	35.6125	182	19.7569	9.49561
H7C4B7	Delta(24)-sterol reductase (Fragment) OS=Homo sapiens GN=DHCR24 PE=1 SV=1 - [H7C4B7_HUMAN]	3.10124	5.84	4	1	1	1	5.37312e+07	1.00553	1		0.987724	1		1.83439	1		154	18.157	7.2251
Q14203-3	Isoform 3 of Dynactin subunit 1 OS=Homo sapiens GN=DCTN1 - [DCTN1_HUMAN]	81.1246	14.08	14	13	13	17	1.21255e+08	1.00548	17	27.1118	1.06655	17	32.9273	1.10652	17	12.6403	1236	136.735	5.40186
P19838	Nuclear factor NF-kappa-B p105 subunit OS=Homo sapiens GN=NFKB1 PE=1 SV=2 - [NFKB1_HUMAN]	21.6411	4.65	6	4	4	6	2.69656e+07	1.00508	6	5.39774	1.31068	6	43.4188	0.943157	6	8.29633	968	105.29	5.40186
P53680-2	Isoform 2 of AP-2 complex subunit sigma OS=Homo sapiens GN=AP2S1 - [AP2S1_HUMAN]	7.755	25.96	7	2	2	2	1.10941e+07	1.00466	2	32.2622	1.11764	2	11.9152	0.918006	2	9.08253	104	12.4094	5.84619
F6R6G4	DNA-binding protein RFX5 (Fragment) OS=Homo sapiens GN=RFX5 PE=1 SV=1 - [F6R6G4_HUMAN]	3.15277	6.06	7	1	1	1	1.49067e+07	1.00453	1		0.795341	1		0.666692	1		165	18.4612	8.29443
P35232	Prohibitin OS=Homo sapiens GN=PHB PE=1 SV=1 - [PHB_HUMAN]	292.324	73.16	7	18	18	65	1.47346e+09	1.00416	63	14.2027	1.09111	63	32.6657	1.057	62	19.6214	272	29.7859	5.75732
Q6ZMI0	Protein phosphatase 1 regulatory subunit 21 OS=Homo sapiens GN=PPP1R21 PE=1 SV=1 - [PPR21_HUMAN]	20.8857	9.1	5	4	4	5	8.76173e+06	1.00377	5	13.1336	0.860923	5	37.5767	0.943244	5	26.934	780	88.2595	6.84424
Q9UL46	Proteasome activator complex subunit 2 OS=Homo sapiens GN=PSME2 PE=1 SV=4 - [PSME2_HUMAN]	66.9201	33.05	4	7	7	16	2.98991e+08	1.00364	16	27.109	1.43941	16	69.5941	0.803114	15	18.6301	239	27.3843	5.73193
E9PC44	Protein transport protein Sec24D OS=Homo sapiens GN=SEC24D PE=1 SV=2 - [E9PC44_HUMAN]	15.6085	11.45	4	3	3	4	1.93439e+07	1.00357	4	16.6808	0.846838	4	9.16655	1.25842	4	11.4196	393	43.9122	6.15088
H0YN29	CD276 antigen (Fragment) OS=Homo sapiens GN=CD276 PE=1 SV=1 - [H0YN29_HUMAN]	6.2525	4.12	6	1	1	2	7.25961e+07	1.00341	2	3.72017	1.08108	2	5.47504	0.804343	2	2.36851	170	18.2909	4.60205
P08651-4	Isoform 3 of Nuclear factor 1 C-type OS=Homo sapiens GN=NFIC - [NFIC_HUMAN]	4.09694	5.17	6	1	1	1	5.1059e+07	1.00333	1		2.02594	1		0.860453	1		406	45.3842	8.82178
Q9Y6D9	Mitotic spindle assembly checkpoint protein MAD1 OS=Homo sapiens GN=MAD1L1 PE=1 SV=2 - [MD1L1_HUMAN]	7.97455	4.32	4	2	2	2	1.96558e+07	1.00327	2	8.20506	1.06963	2	7.35813	1.00887	2	33.6144	718	83.0156	5.92236
Q8WXW3-3	Isoform 3 of Progesterone-induced-blocking factor 1 OS=Homo sapiens GN=PIBF1 - [PIBF1_HUMAN]	3.86101	9.71	3	1	1	1	1.16288e+07	1.00273	1		0.99549	1		0.736556	1		103	12.0083	5.59229
P28070	Proteasome subunit beta type-4 OS=Homo sapiens GN=PSMB4 PE=1 SV=4 - [PSB4_HUMAN]	18.4707	24.62	1	4	4	5	2.21523e+07	1.00265	5	46.6076	0.5234	5	86.8539	0.966027	5	9.52606	264	29.1855	5.97314
Q13445	Transmembrane emp24 domain-containing protein 1 OS=Homo sapiens GN=TMED1 PE=1 SV=1 - [TMED1_HUMAN]	8.79888	5.73	1	1	1	2	5.15918e+07	1.00265	2	8.4195	1.14755	2	21.6028	0.874327	2	8.39352	227	25.1897	4.4751
P04406-2	Isoform 2 of Glyceraldehyde-3-phosphate dehydrogenase OS=Homo sapiens GN=GAPDH - [G3P_HUMAN]	232.596	59.39	3	14	14	65	1.13127e+09	1.00246	55	14.1543	0.683164	55	41.0639	0.965402	55	15.8528	293	31.528	7.60596
Q9Y2Z4	Tyrosine--tRNA ligase, mitochondrial OS=Homo sapiens GN=YARS2 PE=1 SV=2 - [SYYM_HUMAN]	15.655	11.95	2	4	4	5	2.10858e+07	1.00237	4	43.8774	1.4709	4	19.4431	1.10779	4	30.0866	477	53.1657	8.98291
Q9Y5X3	Sorting nexin-5 OS=Homo sapiens GN=SNX5 PE=1 SV=1 - [SNX5_HUMAN]	25.7263	20.05	4	7	7	7	5.63771e+07	1.00221	7	6.00171	0.86239	7	49.159	0.865722	7	18.1393	404	46.7872	6.75635
E9PJ95	COMM domain-containing protein 9 OS=Homo sapiens GN=COMMD9 PE=1 SV=1 - [E9PJ95_HUMAN]	4.57542	8.65	2	1	1	1	7.98181e+06	1.00177	1		1.04362	1		0.698941	1		185	20.6748	9.12939
Q9H0S4-2	Isoform 2 of Probable ATP-dependent RNA helicase DDX47 OS=Homo sapiens GN=DDX47 - [DDX47_HUMAN]	39.9039	21.43	3	6	6	9	5.04215e+07	1.00162	9	10.1663	1.10633	9	21.9133	1.1449	9	11.1904	406	45.141	9.24658
Q14139	Ubiquitin conjugation factor E4 A OS=Homo sapiens GN=UBE4A PE=1 SV=2 - [UBE4A_HUMAN]	3.51241	0.94	2	1	1	1	3.19808e+06	1.00148	1		0.78976	1		2.01749	1		1066	122.482	5.23682
P78362	SRSF protein kinase 2 OS=Homo sapiens GN=SRPK2 PE=1 SV=3 - [SRPK2_HUMAN]	15.2127	7.7	12	2	4	4	5.04588e+07	1.00143	2	21.5886	0.660568	2	8.39588	1.42888	2	9.5421	688	77.4782	4.97021
A8MTT3	Protein CEBPZOS OS=Homo sapiens GN=CEBPZOS PE=1 SV=2 - [CEBOS_HUMAN]	3.30254	13.75	1	1	1	1	1.01352e+07	1.00109	1		0.940606	1		1.1307	1		80	9.32988	9.70068
K7EQ21	CXXC finger 1 (PHD domain), isoform CRA_c OS=Homo sapiens GN=CXXC1 PE=1 SV=1 - [K7EQ21_HUMAN]	3.57823	1.63	3	1	1	1	7.30365e+06	1.00079	1		1.00578	1		1.09495	1		613	69.2607	8.48486
H0YMB1	Regulator of microtubule dynamics protein 3 (Fragment) OS=Homo sapiens GN=RMDN3 PE=1 SV=1 - [H0YMB1_HUMAN]	17.8591	13.4	4	3	3	5	6.38401e+06	1.00044	4	14.4289	1.17058	5	5.02876	1.11478	5	39.2397	306	34.1269	4.88135
K7EM09	Transmembrane protein 205 (Fragment) OS=Homo sapiens GN=TMEM205 PE=1 SV=1 - [K7EM09_HUMAN]	3.16518	10.83	4	1	1	1	31053004	1.00042	1		0.662229	1		1.36796	1		120	13.3807	8.104
O43143	Pre-mRNA-splicing factor ATP-dependent RNA helicase DHX15 OS=Homo sapiens GN=DHX15 PE=1 SV=2 - [DHX15_HUMAN]	25.7781	11.95	1	6	6	6	4.32689e+07	1.0002	6	15.6434	1.06459	6	25.9876	1.13047	6	34.7971	795	90.8752	7.45947
P49736	DNA replication licensing factor MCM2 OS=Homo sapiens GN=MCM2 PE=1 SV=4 - [MCM2_HUMAN]	41.718	12.83	2	8	8	10	4.08324e+07	1.00014	10	18.8913	0.872361	10	32.6461	1.08548	10	14.3292	904	101.832	5.51611
J3KSI8	28S ribosomal protein S7, mitochondrial (Fragment) OS=Homo sapiens GN=MRPS7 PE=1 SV=1 - [J3KSI8_HUMAN]	29.7473	39.74	5	4	4	7	9.46818e+07	1.00001	7	5.51773	1.04607	7	43.744	0.82998	7	20.1307	156	18.3726	10.1255
P62263	40S ribosomal protein S14 OS=Homo sapiens GN=RPS14 PE=1 SV=3 - [RS14_HUMAN]	117.532	68.21	3	8	8	25	3.29311e+09	0.999987	25	13.2468	0.881622	25	41.2574	0.883278	25	26.6106	151	16.2625	10.0522
F5H1S9	tRNA pseudouridine synthase OS=Homo sapiens GN=PUS1 PE=1 SV=1 - [F5H1S9_HUMAN]	22.3329	13.1	9	4	4	6	1.53178e+07	0.999787	6	14.1507	1.31534	6	36.1889	0.856454	6	7.42786	374	41.7029	7.53271
O15143	Actin-related protein 2/3 complex subunit 1B OS=Homo sapiens GN=ARPC1B PE=1 SV=3 - [ARC1B_HUMAN]	12.7905	8.6	7	2	2	3	2.75911e+07	0.999214	3	18.0331	1.08216	3	1.12887	1.45807	3	2.31422	372	40.9234	8.35303
Q9BZK7	F-box-like/WD repeat-containing protein TBL1XR1 OS=Homo sapiens GN=TBL1XR1 PE=1 SV=1 - [TBL1R_HUMAN]	21.6532	9.73	6	5	5	5	5.32325e+07	0.999098	5	6.95457	1.03992	5	43.4944	0.840277	5	1.60597	514	55.5601	5.5542
A0A087X0I4	Coatomer subunit epsilon OS=Homo sapiens GN=COPE PE=1 SV=1 - [A0A087X0I4_HUMAN]	105.118	71.66	6	13	13	25	9.7898e+07	0.99893	22	14.9734	0.617434	22	56.0311	1.14242	21	16.2694	307	34.4884	5.19873
Q6PJW8	Consortin OS=Homo sapiens GN=CNST PE=1 SV=3 - [CNST_HUMAN]	3.74731	2.48	1	1	1	1	4.7819e+07	0.998922	1		1.08355	1		0.827796	1		725	79.5472	4.52588
Q9Y3B3-2	Isoform 2 of Transmembrane emp24 domain-containing protein 7 OS=Homo sapiens GN=TMED7 - [TMED7_HUMAN]	35.4497	28.72	3	5	5	8	2.43434e+08	0.998905	8	9.61847	0.840653	8	43.9409	1.42003	8	8.21164	188	21.2194	6.20166
[truncated: 1,981 more rows]
