# Supplementary material for: Proteomics-Based Characterization of miR-574-5p Decoy to CUGBP1 Suggests Specificity for mPGES-1 Regulation in Human Lung Cancer Cells
Source: Front Pharmacol. 2020 Mar 13;11:196. doi: 10.3389/fphar.2020.00196 (PMC7082395; doi:10.3389/fphar.2020.00196)
Supplement: Supplementary file 4 [file Table_3.XLSX]

## Sheet: CUGBP1 knockdown soluble
© 2000-2016 QIAGEN. All rights reserved.
Upstream Regulator	Exp Fold Change	Molecule Type	Predicted Activation State	Activation z-score	p-value of overlap	Target molecules in dataset	Mechanistic Network
Srebp		group		0.200	1.74E-02	ACLY,ACSS2,FASN,G6PD,PGD
SMTNL1		other		0.742	2.88E-02	AGL,GAPDH,HSP90AB1,PFKM,PPP1R12A,PTGS2
Sos		group			3.41E-05	ABCC1,ACOX1,AGPS,AKR1C3,ALDH1A3,CA2,CAST,CAT,CD44,CLIP1,CREBBP,CTNND1,DDX3X,EEA1,ENAH,FBLIM1,GBA,GSK3B,GSR,HBA1/HBA2,HMOX1,HSD17B10,ITGB1,KIF5B,KRAS,MGST1,MYH9,NPLOC4,NSDHL,PFN1,PRCC,PRPF4B,PTGS2,QKI,RBBP4,S100A3,SCD,STMN1,TAOK1,TPD52,TPP1,YWHAZ	885 (12)
Creb		group		0.884	3.59E-02	ADK,ARPC5,ATP2A2,CD14,CD59,COMT,CREM,CSRP1,CTSB,DDX39B,DDX42,DDX6,DYNC1LI2,FLNB,FSCN1,FXN,GNAS,GSTM3,GTF2F2,HPGD,JUN,KRT1,LASP1,MAP2K1,MAT2A,MCM3,MIF,PCNA,PGK1,PLIN3,PPP2CA,PRKCA,PTGS2,PYCR1,RNASEH2A,SMAD4,SOD1,SP1,SYNPO,TF,TFG,TIA1,UBC
Actin		group			1.23E-03	ABCC1,CD44,FLNA,IL18,LPP,PTRF
p70 S6k		group		-1.432	3.59E-02	EEF1A1,EEF2,FASN,PABPC4,SCD,VIM
RNA polymerase II		complex			1.56E-03	ACTB,ACTC1,ASNS,B2M,CA12,CAP2,CASP7,CBX5,CD14,DCTPP1,ENO1,EXOSC8,FOSL2,GAPDH,GOT1,HNRNPU,HPRT1,HSPA1A/HSPA1B,ICAM1,IGFBP1,JUN,KCNAB2,KPNA2,MAP2K1,MAP2K2,MAPK1,MCM3,NMD3,PCNA,POLR2A,PTGS2,PTK2,RAD50,RBBP4,RPL12,RPS21,RPS3,RPS6,SFN,SOD2,SPAG7,TIAL1,TLN1,TXN,UBC	680 (7)
CD3		complex		0.748	3.76E-26	AARS,ACTN4,ACTR3,AHCYL1,AIMP1,ANXA1,AP1B1,ATP5C1,BZW1,CASP3,CASP8,CD44,CDK1,CKS1B,CKS2,CLIP1,COPB2,COX5A,COX6C,CREM,CS,CSTF2,CYCS,DDT,DDX19A,DHRS4,EEF1A2,EIF1B,EIF4A3,EIF4E,EWSR1,EXOSC8,FBL,FDPS,FKBP1A,FKBP2,FKBP3,FTL,G6PD,GABARAPL2,GAPDH,GDI2,GLDC,GNAS,GOLGB1,GPRC5A,GYS1,H2AFY,HDAC2,HGS,HINT1,HMGN1,HMGN2,HNRNPA1,HNRNPA2B1,HNRNPF,HNRNPR,HSP90AA1,HSP90B1,HSPA1A/HSPA1B,HSPA5,HSPA8,HSPE1,HUWE1,ICAM1…	956 (9)
Ubiquitin		group		0.633	3.79E-02	HSP90AA1,HSP90B1,HSPA4,HSPA5,HSPA9,HSPD1,PAK2
Tropomyosin		group			1.58E-03	TPM1,TPM2,TPM3
Ikb		group			4.39E-02	HSPA5,ICAM1,MAT2A,PTGS2,TNFAIP3,UACA
Calcineurin protein(s)		complex		1.960	1.00E00	ATP2A2,ITCH,PTGS2,STAT3
Vegf		group		-1.822	2.31E-01	A2M,ADAM10,AGFG2,AKAP12,AKAP13,ANP32A,ASNS,BAG2,CA2,CASP3,CASP8,CD3EAP,CD44,CDC42,CDK1,CKS1B,CSE1L,CXCL1,DCBLD2,DDX3X,DHPS,DKC1,DTYMK,EIF2B2,FKBP5,FLNA,HMOX1,ICAM1,IGFBP4,IL18,ITGA2,ITGB1,LCN2,MAP2K3,MAPK14,MCM2,MCM5,MID1,MIF,MKI67,NAMPT,NOLC1,NRCAM,PABPN1,PC,PLAUR,PLOD2,PTGS2,PTK2,RAC1,RCC1,SFN,SLK,SMC2,STAT3,STK10,THBD,TJP1,TRIP13,UBE2C,VIM,YWHAZ
Erm		group			1.32E-02	CAV1,CD44,ICAM1
PDGF BB		complex		-0.256	1.31E-05	ACAT2,AKAP12,AKR7A2,ANXA11,ARF5,ATP2A2,ATP2B1,C3,CALD1,CD44,CDK1,CEBPB,CP,CSRP2,CYCS,DAB2,DCBLD2,EGFR,EIF4G1,ELAVL1,FASN,FHL1,FHL2,FLNA,GFPT2,GSS,HMGCS1,HMOX1,IGFBP4,ITGB1,JUN,KRAS,LGALS3,LMNA,MAT2A,MCFD2,MGST1,NAMPT,PAWR,PCNA,PDLIM1,PFN2,PSMB4,PTGS2,QARS,RACK1,RFC5,RPS14,RPS6,SCD,SNRPG,SOD2,SRSF7,STAT3,TAGLN,TGM2,THBD,TNFAIP3,TRA2B,TRIOBP,UGDH	1138 (19)
CYP		group			5.78E-03	GCLM,HMOX1,NQO1
NFkB (complex)		complex		1.975	3.03E-01	A2M,ALDH1A3,ALDH1B1,ALDH7A1,APP,ATP2A2,BID,C3,CAPNS1,CASP7,CASP8,CBR3,CD44,CEBPB,CLIP2,CREM,CSNK2A1,CXCL1,CXCL5,DFFA,EGFR,ERAP1,FABP5,FTH1,GCLC,GFPT2,GLA,GNAS,HDGF,HIP1,HMOX1,HSPA9,HSPB1,ICAM1,IL18,ISG15,ITCH,ITGAV,ITGB1,JUN,KRT19,KYNU,LAMP2,LCN2,NAMPT,NCOA7,NFKB2,NUP62,PEA15,PPIF,PRKACA,PTGS2,PXN,RRAS,SAR1A,SCFD1,SCLY,SH3RF1,SLC7A5,SMAD3,SOD2,STK10,TFRC,TGM2,TNFAIP3,TOLLIP,TPMT,VIM,XIAP,XRCC5,XR…
LDL		complex		-0.081	1.28E-02	AP1G1,ATP2A2,C3,CAPN1,CAPN2,CASP8,CDK1,CLIP2,CREM,DNMT1,FDPS,GCLC,GCLM,GNAI1,GPX1,HMOX1,HSP90B1,HSPA5,HYOU1,ICAM1,IGFBP4,ITGAV,JUN,LASP1,LIMS1,MKI67,NAMPT,NME1,NPC2,PSMC5,PTGS2,RABEP1,RANBP1,SHC1,SMAD3,SOD2,TNFAIP3,TRADD,UBE2K
RAB1B	-1.128	other		-0.664	1.27E-06	ARF4,ARL1,BET1,COPG1,GOLGA2,GOLGA3,GORASP2,JUN,NAPA,RAB32,RRAGC,SEC31A,SRP54,STXBP1,USO1
PLIN5		other		-0.632	5.86E-04	ACAA2,ACADM,ACADVL,ACOX1,ESD,GCLC,GSS,HMOX1,NQO1,TXNRD1
ALKBH5	-1.944	enzyme			1.11E-06	ABI1,AKAP13,ASAH1,BLVRB,CAV1,CREM,CTSD,CTTN,DDX3X,DNAJA1,DNM1L,DNMT1,EEF1D,EIF4G1,EIF4G2,HSPA8,HUWE1,MAPK14,NONO,PAFAH1B1,PRDX4,RPA1,RPLP0,SOD1,SPAG9,UBA1
HIST1H1T		other		-1.964	5.10E-04	ARPC5,B2M,CCDC58,CD81,CPOX,CSTF1,FDPS,FKBP4,GPHN,HSPA4,MAN2B1,MARS,MCM6,OGT,PCCB,PHB2,RNF113A,RRM1,SF3A1,SMARCE1,ZC3H4
DOT1L		phosphatase			5.67E-03	PABPC1,PPIA,RPL19,RPLP0,RPS2,RPS23,TUBA1C
IgG		complex		0.233	1.09E-04	APP,ARSB,ASAH1,ATP1B1,B2M,C3,CALR,CD9,CEBPB,CSNK2B,CTSC,DSP,EZR,FABP5,GNAS,GPRC5A,GPX1,HDGF,HSPA5,HSPB1,ISG15,JUND,KRT10,KRT18,LCN2,LGALS1,LGALS3,PEA15,PLAUR,PLS3,PPIF,PTGS2,STK24,TNFAIP3,TRIM16,TUBB2A	982 (17)
FSH		complex		0.816	2.16E-09	ACTB,ACTN1,ACTR2,AKAP12,ALDH3A2,ARHGAP1,ARPC4,ATP2A2,ATP2B1,BAG1,CAP2,CAPZA1,CD55,CDC42EP4,CLIP1,COPS5,CREM,CTNND1,DAB2,DHX15,DUSP3,EGFR,EPS15,EZR,FDX1,FDXR,FKBP5,FOSL2,GCLC,GNAS,GNB1,GOT1,GPRC5A,IGFBP4,ITGA3,ITGB5,JMJD6,JUN,KIF5B,KRT18,MAP2K1,MAP2K3,MAPK14,MT2A,NOL3,NPC2,P4HA2,PAWR,PCNA,PDXK,PGK1,PKM,PLIN3,PPIH,PPP1CB,PPP2R1A,PRKAR1A,PSIP1,PSMD1,PSMD3,PTGS2,PTPN1,RAB14,RAB1A,RAB2A,RAB5A,RAB5C,RA…	771 (7)
BDNF		growth factor		1.098	5.94E-07	ACOT7,ALDH7A1,ANXA2,ANXA5,APEX1,APP,ARIH1,BAG3,BID,CASP3,CP,CPLX2,DPYSL3,EEF1D,EPB41L2,FLNA,FLNB,FSCN1,FTL,GNAI1,GPS1,HADHA,HSD17B4,HSP90AA1,HSPA2,HSPA4L,HSPA5,JUN,KLC1,LAMC1,LCN2,LGALS1,MACROD1,MAP1B,MAPK1,MVD,P4HA1,PAFAH1B1,PCNA,PDLIM5,PFKFB3,PLXNB2,PREP,PTBP1,RAB14,REEP5,RHOA,RNH1,RPL37A,RPS23,S100A10,SERPINH1,SOD2,STRN4,STXBP1,TAGLN,TFRC,TP53BP1,TPP1,TUBB3,USO1,VIM,YWHAG	832 (13)
PNPLA2		enzyme		0.438	1.11E-02	ACAA2,ACADM,ACADVL,ACOT2,ACOX1,FASN,GSTK1,HSPA5,ICAM1
RHOJ		enzyme			7.76E-04	AKAP12,ANXA1,ATP2A2,CALU,CAV1,CNBP,MYH9,PPP2R1A
MGEA5	-1.129	enzyme		0.459	6.32E-08	ACADM,ACO2,ACSL4,ACSS2,ACTN4,ADRM1,AHNAK2,AIFM1,AIFM2,AKT1S1,ARPC4,ASS1,ATP5I,BCL2L13,CAPN1,CAV1,CD14,CD44,CD47,CD55,CDK5,CEBPB,CIAPIN1,CNOT3,COX6C,DAB2,DLST,EIF2A,ELF1,FDPS,FERMT2,FLNA,FLNB,FSCN1,G6PD,GAA,GALK2,GNE,GTF2F2,HMGCS1,HPGD,HSP90AB1,IDH3A,IGBP1,IGF2BP3,IGFBP4,IL18,ITGA2,ITGB5,JUN,KRT81,LAMB1,NDUFA2,NDUFA5,NDUFS1,NSDHL,OGDH,PDCD6IP,PDHA1,PFKM,PLCG1,PLIN3,PRDX4,PYGL,RAP2A,RPS6KA3,S100A3,…
LIN28A		other		-0.113	3.09E-04	CDK1,FUS,H2AFX,HNRNPF,IGF2BP1,KRAS,TARDBP,TIA1
ZNF652		other			3.86E-02	EGFR,SMAD2,VIM
ELOVL2		enzyme			3.76E-02	FASN,SCD
IPMK		kinase		0.149	7.78E-05	ACTB,CAPNS1,CSRP1,FLNA,HSP90AB1,JUN,MYL6,PDLIM5,PFN1,TAGLN2
CYB5R4		enzyme		0.256	7.96E-04	ACSL3,EIF2S1,FASN,GCLC,HMOX1,HSPA5,SCD
OMA1		peptidase		1.109	2.36E-02	ACADVL,COX4I1,DNM1L,FASN,SCD
VRK2		kinase			1.36E-02	PTGS2,TCP1
PFDN6	1.078	other		-0.600	2.14E-05	PFDN1,PFDN2,PFDN4,PFDN5,VBP1
PRKAG3		other			2.32E-05	ACTR1B,ANXA8/ANXA8L1,ASPH,ATP1B1,ATP6V1A,CD55,COMMD3-BMI1,CTNNA1,DLAT,EIF4B,FTL,GBE1,GLRX,GOT1,HN1,HSPA5,LMCD1,LUC7L2,MAP2K6,MAP4,MAT2A,NAMPT,NAP1L1,NR3C1,PLIN3,PPP1R14B,RPE,RPL12,RPL22,RPL5,SH3KBP1,SMS,SORD,TFRC,TPPP3,TRIM16,UGP2
PNPLA8		enzyme		0.000	4.82E-03	HMOX1,HSP90B1,HSPA5,NQO1	17 (2)
HSPBP1	-1.101	other			3.76E-02	HSPA1A/HSPA1B,HSPA2
AFF4		transcription regulator			8.75E-03	HNRNPH1,MAGOH,PTBP1,SRSF6
SIRT6		enzyme		1.387	1.08E-02	ACSL3,ACSL4,FASN,GSK3B,IGF2R,LYPLA1,PCBP2,PTGS2,RPL23,RPL6,SCD,SOD2
Collagen(s)		complex		0.000	2.36E-02	ACTB,C3,CD55,CD63,IARS,LAMP1,LAMP2,PSAT1,PXN,SERPINH1
MSRA	-1.986	enzyme			3.76E-02	HMOX1,MSRB2
ZNF746		transcription regulator			3.86E-02	COX4I1,PDHA1,SDHA
Histone h4		group			3.67E-02	ADA,AKAP12,CDK1,FASN,G6PD,GSTP1,ICAM1,IGFBP1,KIF13B,MCM3,MCM4,MSH2,PCNA,POLD2,PRMT3,PTGS2,RPL12,RPS6,RRM2,STAT3,SYNPO,TACC2,TAGLN
PRMT6		enzyme		-0.577	8.75E-03	BCCIP,CTNND1,THEM4,WDR5
RRP1B		other			4.56E-10	ALDH5A1,CDK1,CEBPB,CREBBP,EIF3H,EIF4B,FEN1,HSP90AA1,HSP90AB1,ITGB5,MCM2,MCM3,MCM4,MCM5,MCM6,PCNA,PRKCA,RABIF,RPA1,RPA2,RPL11,RPL14,RPL19,RPL22,RPL37A,RPL6,RPS10,RPS14,RPS19,RPS26,RPS3,RPS5,RPS8,RPS9,TUBG1
IGF1R		transmembrane receptor		1.669	4.89E-12	ACADM,ACP1,ACTN4,ALDOA,ANXA3,APP,ATP5A1,ATP5B,ATP5D,ATP5H,ATP5J,CALU,CAPG,CBFB,CDC42,CDK1,CEBPB,CETN2,CKS2,COL4A1,COX4I1,CTNND1,CTSD,CYCS,FASN,FTH1,HADHA,HSPA5,IGF2R,IGFBP4,KRT19,LASP1,MAPK14,NDUFV2,NME1,PRKAR1A,PSMC6,PTGS2,RAB18,RAB1A,RAC1,RBBP7,RBM3,RHOA,RPL24,RPL3,RPL37A,RPL7,RPS21,RPS24,RPS26,RRAGC,S100A4,SCP2,SF3B5,SMU1,STAT3,TGFBI,TJP1,TXN,UBE2V2,UQCRC1	1136 (19)
EPN3	1.174	other			1.36E-02	EHD1,EHD2
RICTOR		other		0.559	8.61E-41	ATP5A1,ATP5B,ATP5C1,ATP5D,ATP5H,ATP5J,ATP6V1A,ATP6V1B2,ATP6V1C1,ATP6V1E1,ATP6V1G1,ATP6V1H,BSG,COX17,COX4I1,COX5A,COX6B1,FABP5,IGFBP1,ISG15,LHPP,NDUFA2,NDUFA5,NDUFA8,NDUFAB1,NDUFS1,NDUFS2,NDUFS3,NDUFS6,NDUFV1,NDUFV2,NDUFV3,POMP,PPA1,PPA2,PRKCA,PSMA1,PSMA2,PSMA3,PSMA4,PSMA5,PSMA6,PSMA7,PSMB1,PSMB10,PSMB2,PSMB3,PSMB4,PSMB5,PSMB6,PSMB7,PSMB8,PSMC1,PSMC2,PSMC3,PSMC4,PSMC5,PSMC6,PSMD1,PSMD11,PSMD12,PSM…
ADRB		group		-0.322	8.18E-03	ACAT2,ANXA5,CASP3,CREM,FDPS,GCLM,HMGCS1,HMOX1,HSPD1,ICAM1,IDH1,IKBKG,JUN,MVD,NCL,NPM3,NQO1,NSDHL,PCNA,RAD9A,RAN,SLC9A3R2,SMC1A,SQSTM1,SRM,SRXN1	943 (10)
ABCB6	1.033	transporter		-0.508	3.34E-03	CAT,CPOX,FECH,GLRX5,HAGH,HK1,HMBS,NT5C3A,TXNRD2,UROS
SETX		enzyme			1.36E-02	ACTB,ENSA
EIF3M	-1.533	other		-1.342	1.16E-04	EIF3C,EIF3F,EIF3H,MIF,MT2A
SPDEF		transcription regulator		0.000	2.35E-02	COL4A1,CYFIP1,EGFR,ITGA3,LAMC1,LASP1,PLAUR,PRKCA,SMAD2,SMAD3,SMAD4,SQSTM1,VASP,VIM
EPM2A		phosphatase			3.76E-02	GSK3B,LAMP1
CLCN5		ion channel		-0.130	6.84E-04	B2M,CTSB,MKI67,PCNA,SOD1,TXN
CACNA1C		ion channel		0.000	1.16E-04	ANXA2,CAV1,ENO1,PTGS2,S100A10
FH	-1.173	enzyme			1.23E-03	AKR1C1/AKR1C2,BLVRB,HMOX1,LDHA,NQO1,TKT
DPH5	-1.004	enzyme			2.36E-02	CREBBP,SMAD3,SP1,STAT1,STAT3
ZDHHC7		enzyme			1.36E-02	APP,TF
C11orf31		other			1.36E-02	GLB1,H2AFX
MED28		other			3.86E-02	CNN2,CRIP1,TAGLN
PCGEM1		other		1.719	4.63E-19	ACLY,ACOX1,ALDOA,CS,ENO1,FASN,FH,G6PD,GAPDH,GGT1,GLS,GLUD1,GPI,GSR,IDH1,IDH2,LDHA,MLYCD,NUDT9,OGDH,PDHA1,PDHB,PGD,PGK1,PGLS,PKM,SDHA,SUCLG1,TALDO1	684 (7)
FAM3B		cytokine			2.88E-02	CAV1,IGFBP4,KRT19,LCN2,LDHA,LGALS1
STOX1		other			1.74E-02	AHCY,PSMF1,RAB10,RPL17,SRSF7
WHSC1		enzyme		0.000	8.16E-03	CA2,ITGB1,JUN,OAS1,PRKCA,ROCK2,RRAS,STAT1,STAT3,TUBB4A
26s Proteasome		complex		0.527	1.49E-03	ATP6V1H,CTSA,CTSB,CTSD,EGFR,H2AFX,ICAM1,IFI35,LAMP1,MYCBP,NFKB2,PPP2CA,PPP2R4,PRKCA,PRKDC,PSMB5,PTGS2,SMAD2,SQSTM1,SRC,STAT1,TK1,UBE2I,VIM	1055 (19)
ROR1		kinase			1.43E-02	KRT19,MAP1B,TJP1,VIM
Eif2		complex			1.58E-03	EIF2AK2,HSPA5,PTGS2
UBE2D3		enzyme			3.76E-02	SMAD2,SMAD4
estrogen receptor		group		1.406	1.79E-02	AGO2,AKT2,ANXA1,C3,CALD1,CAPG,CAV1,CD44,CD59,COL4A1,CXCL1,DNMT1,DSP,EGFR,HSP90AA1,HSPA1A/HSPA1B,HTRA2,ICAM1,IGF2BP3,ITGA3,ITGB1,JUN,JUP,KRT18,KRT19,KRT7,KRT8,LTF,MAP1B,MSN,PLAUR,PPP5C,SLC9A3R1,SMAD3,SMAD4,SYNPO,TRIP10,VIM
Lh		complex		-0.286	1.68E-12	ACTB,ACTN1,ACTR2,AKAP12,ARHGAP1,ARPC4,ATP2A2,ATP2B1,BAG1,CAP2,CAPZA1,CD55,CDC42EP4,CDK5,CTNND1,DAB2,DUSP3,EGFR,EZR,FDX1,FDXR,FKBP5,GNAS,GNB1,ITGA3,ITGB5,JMJD6,KRT18,MAP2K1,MAP2K3,MAPK14,NOL3,NPC2,P4HA2,PAWR,PDE4D,PDXK,PGK1,PHB,PLIN3,PPIH,PPP2R1A,PRKACA,PRKAR1A,PRKAR2A,PSIP1,PSMD1,PSMD3,PTGS2,PTPN1,RAB14,RAB1A,RAB2A,RAB5A,RAB5C,RANGAP1,SNAP23,SOD2,STAT1,STIP1,STK24,TK1,TLN1,TNFAIP3,TPM1,TPM2,UPP1,…
Collagen Alpha1		group		1.217	3.10E-02	EGFR,PCNA,PLAUR,PTGS2
HMGA1	1.378	transcription regulator		-0.152	4.25E-02	B2M,CAV1,CD44,COL4A1,CSK,CTSC,DAB2,FOSL2,FSTL1,IDI1,IGFBP1,IGFBP4,KRT10,LAMB1,MVD,PTGS2,RAN,RPL7A,SERPINH1,STAT3,TAGLN,TRIM28,ZYX
ZBED6		other		0.000	1.11E-02	ARHGEF1,FOSL2,NASP,PPAT,PRPF19,ROCK2,SPTBN1,TUBB3,UPP1
EIF2AK3		kinase		0.873	1.04E-09	AARS,ABCF2,ALDH18A1,ASNS,CARS,CEBPB,CEBPG,CPOX,CTSC,DNAJC3,EIF4EBP1,EPRS,ERO1A,HSPA5,HSPA9,IARS,JUN,LARS,LONP1,MECR,NARS,NDRG1,NFKB2,PCK2,PON2,SARS,SHMT2,SNW1,SQSTM1,TARS,TBCE,WARS,XIAP,YARS	368 (9)
ERVW-1		other		1.982	1.98E-01	CNP,CXCL1,HSPA5,MCM2
PCM1	1.040	other			3.86E-02	MCM3,MKI67,PCNA
POLG		enzyme			2.62E-07	EEF1B2,EIF3H,RACK1,RPL14,RPL23,RPL5,RPL7,RPS16,RPS19,RPS24,RPS25,RPS5,TPT1
LDL-cholesterol		complex			2.41E-02	ICAM1,SHC1,THBD
Gamma tubulin		group			3.76E-02	CASP3,TUBG1
Collagen type III		complex			3.86E-02	ITGA2,ITGAV,ITGB1
Gm-csf		group		1.824	4.04E-01	CASP3,CD14,ICAM1,JUN,PTGS2,SF1,XIAP
IGFBP7		transporter		1.671	4.90E-03	ASNS,CASP3,MAPK1,PCNA,PTGS2,SOD2	580 (9)
PSEN2		peptidase		0.292	2.79E-03	ACTB,APP,ATP2A2,CAP1,CASP3,CCS,CD9,CTSC,CTSS,CTSZ,EGFR,GAPDH,GNB1,KCNAB2,KIF5B,PTGS2,SLC38A2,UBC,XIAP	1034 (18)
ATP7B		transporter		0.302	1.22E-04	ACLY,APP,CKS1B,CP,FABP5,FASN,FDPS,HIST1H1C,HMGCS1,IDI1,SMC2,SMC4,TRIP13
RBM5		other		0.552	4.09E-04	ANXA1,FAF1,GBE1,HSP90AA1,ICAM1,ISG15,ITPA,MYO1B,NDUFV2,RAB1A,SERPINH1,STAT5B,UBA1,XIAP
GRP		growth factor		0.083	1.31E-02	ARF6,JUN,PRKCA,PTGS2,PTK2,RRM1,RRM2
HSF1		transcription regulator		-0.491	1.48E-15	AHSA1,B2M,BAG3,CBX3,CCT2,CCT3,CCT4,CCT5,CCT6A,CCT7,CCT8,CDK1,CKS1B,CKS2,CSRP2,CUL1,DNAJA1,DNAJB1,EIF4A2,FASN,FKBP4,FXR1,HERC4,HMGB1,HMOX1,HNRNPA3,HSBP1,HSP90AA1,HSP90AB1,HSPA1A/HSPA1B,HSPA4,HSPA4L,HSPA8,HSPB1,HSPD1,HSPE1,HSPH1,ICAM1,ITGB5,JMJD6,JUN,LSM2,MAT2A,NCOR2,PGAM5,PGK1,PPP3CA,RAB5C,RANGAP1,RPL22,SERPINH1,SHC1,SPR,SPTAN1,ST13,STIP1,TCP1,TRA2B,TUBB4A,UBC	556 (8)
CCND1		transcription regulator		-1.953	4.35E-01	ALDH1A3,CD44,CLPB,CPNE3,DNMT1,EGFR,ELAVL1,GPALPP1,GPRC5A,H2AFJ,HACL1,HSPA1A/HSPA1B,HSPA8,ITGAV,KIAA0101,MCM4,MCM7,MESDC2,PCNA,POLD3,PPCS,PRIM2,QKI,RAB3B,RFC5,RRM2,STOM,STXBP1,THNSL1,TRIP13,TYMP,UAP1
STAT3	-1.233	transcription regulator		1.915	1.00E00	A2M,AHSG,ALDH1A1,APEX1,CASP3,CASP7,CAT,CD9,CDK1,CEBPB,COPS5,CTSB,CTSL,CTTN,DNMT1,EIF2AK2,FASN,FERMT2,FSCN1,HMOX1,HNRNPD,ICAM1,IFI35,IFITM2,IGFBP1,ISG15,ITGAV,ITGB1,LDHB,LTF,MMP7,NAMPT,NDRG1,NRP2,OAS1,PDIA4,PFKL,PHB,PLA2G4A,PLAUR,PSIP1,PSMB5,PSMB8,PTGS2,PTK2,SERPINB1,SERPINB9,SLFN5,SOD2,STAT1,STAT3,SYNPO,TAGLN,THBD,USP7,VIM,WARS
SLC9A3R1	1.021	other		0.277	2.36E-02	EGFR,EZR,KRT19,MSN,S100A4
MAP2K4	-1.320	kinase		-0.479	1.08E-02	CD44,EGFR,FLNA,JUN,PAK2,PLA2G4A,PRDX1,PTGS2,ROCK1,ROCK2,STAT3,TUBB2A,XIAP
MAX		transcription regulator			5.10E-04	ACTC1,APEX1,CAD,CBX5,CSDE1,CYCS,DKC1,FTH1,HDAC2,HMGA1,LAMP2,MTHFD1,NCL,NPM1,PTMA,RBBP4,RBBP7,RCC1,UBE2C,YBX1,YY1	170 (3)
SRF		transcription regulator		-0.217	1.15E-02	A2M,ACTB,ACTC1,AKAP12,BRD3,CALD1,CAP1,CAPRIN1,CNN2,CSRP1,CSRP2,DSTN,E2F5,EIF6,FHL1,FHL2,FLNA,GLRX3,ITGB1,JUN,LCN2,LMCD1,LTF,MGST1,MYH9,MYO1B,MYO1E,NCOA7,NPM1,PAFAH1B1,PDLIM7,PGM1,PPIA,PTGR1,PTGS2,PTMS,RAB27B,RBBP6,RFC4,RNH1,SCYL1,SND1,SNX2,TAGLN,TLN1,TMOD3,TST,TUBB4B,VCL,ZYX
TFAP2A		transcription regulator		0.973	2.06E-03	ALCAM,ANXA1,CXCL1,DCBLD2,EGFR,G3BP2,GLO1,MCM5,MT2A,PLAUR,PPP2R2A,PRDX1,PSAP,RAB27B,RPL6,RPL7,RPLP0,RPS5,SOD2,TPM1,TPM3	707 (7)
SCAP		other		-1.077	2.68E-02	ACAA2,ACLY,ACSL4,ACSS2,FASN,FDPS,IDI1,MVD,NSDHL,PMVK,SCD
IGF1		growth factor		1.933	2.80E-02	A2M,ACSS2,ADA,AKR1C1/AKR1C2,APP,BSG,CASP3,CD44,CDK1,CEBPB,CNP,CTSD,DDX5,EIF1AX,EIF2AK2,EIF4E,FASN,GAPDH,H2AFX,HMGA1,HMOX1,HSPA5,ICAM1,IGFBP1,IGFBP4,IL18,ITGAV,ITGB5,JUN,LAMP1,LASP1,LCN2,MAPK1,MIF,MKI67,NR3C1,PARP1,PBK,PCNA,PLAUR,PPP3CA,PSMB8,PTGS2,SCD,SEC23A,SFN,SP1,SRSF3,TF,TGFBI,TJP1,TK1,TUBB3,UBE2D2,UBE2G1,VIM,XIAP,YBX3
HAND2		transcription regulator		1.992	3.44E-01	ACTC1,ADSS,ATP2A2,PHKA1,S100A4,TPM1,UFD1L
LARP1	1.306	translation regulator			5.78E-03	PABPC1,RPS20,RPS6
ALDH2	1.138	enzyme		-0.389	1.09E-05	GCLC,GCLM,GSS,MTHFD2,PHGDH,PSAT1,PSPH,SHMT1,SHMT2,SLC3A2,SLC7A5
PI3K (family)		group		1.016	1.11E-02	AKR1B10,AKR1C1/AKR1C2,CTSD,EGLN1,FASN,GCLC,GCLM,HK1,HMOX1,HSPA5,ITGB1,NQO1,PKM,PTGS2,PXN,TJP1,XIAP
CTSD	1.015	peptidase			3.76E-02	EEF2,TXN
PTEN		phosphatase		-0.270	4.49E-13	ACAA1,ACAA2,ACO2,ACOX1,AKR1C3,ANXA1,ARHGDIA,ASPH,ATP5I,C3,CA12,CA2,CA8,CASP7,CEBPB,CKS1B,CKS2,CNN3,COX5A,CS,CSRP1,CSTF3,CTSB,CTSZ,DLAT,DLD,DYNC1LI2,ECI2,EGFR,EIF4EBP1,FASN,G3BP1,GGT1,GMDS,GYS1,H2AFY,HADH,HADHA,HADHB,HEXB,HSPA1A/HSPA1B,IDH2,IDH3A,IDH3B,IDH3G,IDI1,ISG15,JUND,KIF3A,KRT19,LDHB,LGALS3,LIMS1,LRRFIP1,MAPK14,MAT2A,MDH1,MKI67,MRPL12,MT2A,MVD,NDRG1,NDUFS3,NUDT1,PA2G4,PABPC4,PARP1,PCBP2,PDH…	1091 (16)
VHL		transcription regulator		0.100	4.36E-06	AHCYL1,ALDH1A1,CA12,CAV1,CDCP1,CFL1,CLTC,COPS5,DAB2,DECR1,EGFR,EIF5,ENO2,FAF1,FTH1,FTL,GBE1,GLO1,GPX1,HMOX1,HNRNPA2B1,LMNA,MIF,NOSIP,PCNA,PFKFB3,PPIL1,RAP1B,RPS6,SOD2,TAGLN,TFRC,VIM	988 (16)
PFDN5	-1.073	transcription regulator		0.744	1.16E-04	PFDN1,PFDN2,PFDN4,PFDN6,VBP1
CSE1L	-5.993	transporter			2.41E-02	CASP3,RRM2B,TP53I3
SLC13A1		transporter		0.000	3.62E-05	ACLY,AKR1C3,ALDH1A1,CLPX,COPB2,EEF1G,EFTUD2,GALE,GFM1,GOLGB1,HSPA5,HSPA8,HSPB1,MVD,RPL8,RPN1,SCD,SDF2L1,ST13,TFG,TUBA1C,YARS
YWHAG	1.044	other			1.74E-02	CCT6A,GPI,HYOU1,NAPA,PRDX6
MKL1	-1.246	transcription regulator		-1.072	2.46E-02	ACTB,ACTC1,ARPC1B,ARPC4,CBFB,CNN2,COMT,CRK,CTTN,FLNA,ICAM1,ITGB1,LCN2,LTF,MYH9,PFN2,RAB27B,RAC1,TAGLN,TST,VCL,WASL
TREM1		transmembrane receptor		-2.000	1.00E00	ACSL3,ASNS,ASPH,ATP1B1,BRE,CD14,CDK1,CEBPB,CKS2,CXCL1,CXCL5,FERMT2,GCLM,GLA,GPRC5A,ISG15,NFKB2,PTGS2,PTTG1IP,THBD,TMPO
VAMP8		transporter			2.41E-02	EEA1,RAB11A,TPD52
EPAS1		transcription regulator		1.163	1.41E-03	ABCF2,ABI1,AKAP12,CA12,CAT,CAV1,CDCP1,CHMP2B,CKMT1A/CKMT1B,EGFR,EIF5A,ENO1,ENO2,FASN,FHL1,FXN,GBE1,GLS,GPX1,HIST1H1C,HMGCS1,HSPA4,HSPA5,ITGAV,LDHA,MANF,MIF,NDRG1,PFKFB3,PLOD2,PRKCA,SF3A3,SLC7A5,SOD1,SOD2,TNFAIP3,UGP2	546 (7)
CYP2E1		enzyme		0.014	1.34E-02	CAT,CD14,GCLC,HMOX1,MGST1,PTGS2
LAMTOR2		other			3.76E-02	LAMTOR1,LAMTOR3
REL		transcription regulator		1.447	8.44E-03	ACSL4,ACSS2,ADK,AGPS,APP,ARFGAP3,B2M,CD59,CMPK1,COPS4,COTL1,CREM,CRKL,CTU2,DUT,EPHB2,H2AFJ,ICAM1,IL18,JUN,JUP,KPNA3,MINPP1,NFKB2,PFKM,PHGDH,PPP1R14B,PPP6R3,PYCARD,RAP2A,SOD2,STAT3,STAT5B,TBCA,TNFAIP3,UBE2Z,UBXN2B,VIM
PRKAA1		kinase		0.000	2.44E-02	ACOT7,ALB,CA2,COX4I1,DDAH1,GALM,IGFBP4,LDHA,MGST1,MLYCD,NPEPL1,OAT,SMAD3,TFAM,TGM2,YAP1,ZYX
USF1		transcription regulator		-0.389	2.23E-02	AGTRAP,AKAP12,B2M,CAD,CAT,CTSS,FASN,IGF2R,IGFBP1,MYH9,P4HA1,PRKAR1A,PTGS2,SYNPO,TNFAIP3
PRL		cytokine		1.221	1.40E-07	A2M,ACTB,ACTR3,ADAR,AKR1C3,ANXA2,ANXA3,ANXA5,APP,ARF3,ATP2A2,ATP5H,B2M,BAG1,CAPN2,CAV1,CNN3,COX4I1,CPD,CTSA,CTSB,CTSD,CTSS,DDX39B,EGFR,EIF2AK2,ENO1,HSPD1,IDE,IFI35,ISG15,JUN,KRT19,LAMC1,MARS,MGST1,MLKL,MSN,OAS1,P4HB,PC,PCNA,PDIA4,PDIA5,PNPT1,PSME1,PSME2,RHOG,RPSA,SAMHD1,SCP2,SND1,SOD1,STAT1,TCEB1,TECR,TPM3,TRIM25,VIM,YWHAG	1017 (17)
ULK1		kinase			5.78E-03	CASP3,CASP7,TUBB4A
CDH11		other		0.707	1.23E-02	ADI1,CD9,JUP,LAMA5,MMP7,RAC1,SLC9A3R1,TJP1
NRF1		transcription regulator		0.643	3.28E-07	ATP1A1,ATP1B1,CD47,COX4I1,COX5A,COX5B,COX6B1,CYCS,FTH1,GCLC,GCLM,HMOX1,IDE,NQO1,SDHA,TFAM,TFB2M,VDAC1
FGR		kinase			3.86E-02	GCLC,HMOX1,NQO1
OXT		other		1.964	2.50E-01	ACTC1,CREBBP,NR3C1,PTGS2
CDK1	-1.446	kinase			3.99E-02	CDK1,H2AFX,HIST1H1B,JUN,XIAP
FAIM2		other			1.36E-02	CASP3,CASP8
JUNB		transcription regulator		0.341	1.57E-02	ACAT2,ACLY,C3,CAV1,COMT,DARS,EEF2,FASN,FTH1,HMOX1,HPGD,ITGAV,LCN2,MVD,MYL12A,PLAUR,PPP2R2A,ROCK1,SCD,SPTAN1,SWAP70,YWHAG
PPARG		ligand-dependent nuclear receptor		0.515	1.36E-06	ACAA1,ACAA2,ACADM,ACLY,ACOX1,ACSL4,ALDH1A2,ALDH9A1,APP,ATP2A2,BIN1,C3,CA2,CAT,CAV1,CEBPB,CPLX2,CRAT,CS,CTPS1,CTSL,CXCL1,CXCL5,CYCS,DLAT,DR1,EGFR,EGLN1,EIF4EBP1,ENO2,EPHX1,ERO1A,FABP5,FASN,FDPS,GABARAPL2,GAPDH,H6PD,HADHA,HADHB,HEBP1,HMOX1,HYOU1,ICAM1,IDH1,IGFBP1,IVD,JUN,KRT18,KRT19,LHPP,MBNL1,MCM7,MDH1,ME1,MGST1,MKI67,MLYCD,MYH14,NDRG1,NDUFA5,NPEPPS,NSF,PC,PCK2,PCNA,PDHB,PEA15,PEPD,PFKFB3,PPIC,PTG…	1010 (18)
PRKAA2		kinase		-0.772	8.16E-03	ACOT7,ALB,CA2,COX4I1,DDAH1,FASN,GALM,HSPA5,IGFBP4,LDHA,MGST1,NPEPL1,OAT,P4HB,SMAD3,TFAM,TGM2,VIM,YAP1,YBX1,ZYX	753 (11)
AGT		growth factor		-0.318	1.79E-03	ACAT2,ANXA3,ATP1A1,ATP1B1,ATP2B1,CALR,CASP3,CASP8,CAT,CAV1,CD44,CDK1,COL4A1,COX4I1,COX5A,CP,CREM,CTSS,DAB2,DDAH2,EGFR,FASN,FDX1,FDXR,GFPT1,GSK3B,GSS,GSTP1,HMGB2,HMGCS1,HMOX1,HSPA1A/HSPA1B,HSPB1,ICAM1,IDH1,IDI1,IGFBP4,IL18,ITGA2,ITGAV,ITGB1,ITGB5,JUN,LAMB1,LPP,MGST1,MIF,MYH10,NCL,NDRG1,NFKB2,PALLD,PARP1,PFN1,PIR,POLE3,PTGS2,RAC1,RHOA,RRAS,SHC1,SOD2,SP1,TFRC,THBD,TIMM9,TJP1,TUBB3,WASL	1023 (17)
STAT4		transcription regulator		-0.943	4.90E-03	ADSS,AHNAK,AP2A2,ARFGAP3,ASPH,BSG,C3,COPG1,DDAH2,DNAJB6,ENO2,ERO1A,FDX1,FSCN1,GBE1,GLG1,GTF2E2,HEXB,ISG15,KRT18,LAMTOR3,LRRFIP1,LUC7L,MTHFS,NDRG1,P4HA2,PFN2,PGP,PLOD2,PRDX6,PYGL,S100A4,SERPINB1,STAT1,TAF15,TPD52,VDAC1
SHC1	1.177	other		0.540	2.60E-03	FTH1,FTL,GSTP1,ICAM1,NQO1,PCNA,SOD2,SQSTM1,THBD,TXN	755 (10)
MKNK1		kinase		-1.308	4.81E-14	ACOT7,ANXA2,ANXA5,ARIH1,BAG3,CP,CPLX2,DPYSL3,EEF1D,EPB41L2,FLNA,FLNB,GNAI1,GPS1,HADHA,HSD17B4,HSPA2,HSPA4L,ISG15,KLC1,LAMC1,LCN2,MAP1B,MAPK1,PAFAH1B1,PDLIM5,PLXNB2,PREP,PTBP1,RAB14,RNH1,SERPINH1,SMAD2,STRN4,STXBP1,TAGLN,TP53BP1,TPP1,USO1,VIM,YWHAG
CBS/CBSL		enzyme		-1.342	2.36E-02	CASP3,EEF1A1,EEF1D,GOT1,GOT2
TOP1	-1.318	enzyme			5.40E-03	ASNS,CDK5,GLB1,MECP2,TOP1
YWHAQ	1.077	other			4.23E-02	CASP3,CASP7,CASP8,MMP7
POLR2A	-1.016	enzyme			1.47E-02	ACTB,CAD,CASP7,CAV1,GAPDH,HNRNPH1,MAGOH,PTBP1,SRSF6,TNFAIP3,VIM,YAP1
ZNF224		other			1.36E-02	ALDOA,TNFAIP3
IKBKE		kinase		1.992	1.00E00	ADAR,MAT2A,PTGS2,STAT1
MAP3K12		kinase		0.106	8.75E-03	CASP3,JUN,SH3RF1,STAT3
CNGA3		ion channel		0.000	2.17E-02	CAPN1,CAPN2,EIF2A,HSPA5
CNGB3		ion channel			2.41E-02	CAPN2,EIF2A,HSPA5
PTP4A3		phosphatase		-0.647	1.95E-03	CSK,HDAC2,HSP90AA1,JUP,PCBP1,PXN,STMN1
MED30		transcription regulator			9.87E-03	CS,NDUFS2,NDUFV1,SDHA,SDHB,SOD2
MAT1A		enzyme		-1.824	1.21E-04	ALB,ATP1B1,GAMT,KRT18,LTA4H,PCNA,PHB,PRDX6,SOD1
GCK		kinase		-1.000	3.41E-03	ACADM,ACLY,ATP5A1,ATP5C1,ECHS1,FASN,FH,HADH,SCD	335 (7)
CDK9		kinase			4.73E-02	CAD,G6PD,HNRNPH1,MAGOH,NCL,NMD3,PTBP1,SRSF6,TNFAIP3,VIM
HOXA10		transcription regulator		-0.365	1.33E-02	ACTB,AIMP2,ALDH1A1,ALDH1A2,CHERP,EGFR,EIF3A,FAF1,FKBP3,HDLBP,HMBS,HNRNPL,HSP90AA1,IDH2,KRT18,LCN2,LTF,MAP1B,ME1,MSN,NUP214,P4HB,PHGDH,RHOG,RP2,RPL37A,SCD,TCEB1,THBD,YWHAG
ETV4		transcription regulator		1.626	1.87E-02	CAV1,GGT1,HPGD,JUP,MMP7,PLEC,PTGS2,VIM
HMOX1	1.186	enzyme		-1.907	1.42E-01	CASP3,CD14,CS,CXCL1,CXCL5,G6PD,GCLC,H2AFX,HMOX1,ICAM1,MAPK14,NQO1,PTGS2,SLC25A5,THBD,TYMP
CRK	1.040	other			1.32E-02	CAV1,CTNND1,RAC1
IL24		cytokine		0.365	3.17E-03	CASP3,CASP8,EIF2A,EIF2AK2,FADD,FAF1,HSP90B1,HSPA5,PTGS2,XRCC4,XRCC6	623 (7)
PUF60	-1.205	other			1.32E-02	H2AFX,XRCC5,XRCC6
CEBPA		transcription regulator		0.272	5.84E-04	A2M,ACLY,AKAP12,AKR1B1,AKR1B10,AKR1C1/AKR1C2,AKR1C3,ALB,ANXA1,ASNS,ASS1,BIN1,C3,CA2,CD14,CDC37,CEBPB,CKAP4,COPS5,COX4I1,CPS1,CTNNA1,CYCS,DDX21,EDF1,EEF1A2,EIF4E,EPHX1,FASN,FHL1,GAPDH,GGH,GLRX,GSK3B,GSTP1,HMGA1,HMOX1,HPGD,HSPA5,ICAM1,IGFBP4,ISG15,ITGB5,JUN,KRT7,LCN2,LGALS1,LTF,MALT1,MT2A,PCNA,PFN2,PGD,PIN1,PLOD2,PPP1R14A,PTGS2,QKI,SCD,SERPINB1,SOD1,SOD2,SPINT2,SULT1A3/SULT1A4,THBD,TUBB2A,UBE2I,VCL	855 (13)
EHHADH		enzyme		-1.387	1.74E-02	ACAA1,ACOT2,ACOX1,FASN,SCP2
PDGF (family)		group		0.816	5.66E-05	CALR,EEF1B2,HSPD1,P4HB,PDIA3,VIM
COPS5	-1.033	transcription regulator		-1.671	9.87E-03	AIMP1,GPS1,H2AFX,MARS,RARS,STAT3
TCOF1	1.094	transporter			9.86E-08	AK4,AKR1B1,ANXA2,ARIH1,BCLAF1,CAPRIN1,CNBP,DDX42,EPB41L1,GALK1,GRHPR,GTF3C4,HNRNPDL,IQGAP1,MAPK14,NDRG1,PPIG,PPIL4,PRPF40A,PSMC6,QRICH1,S100A16,SAFB2,TXNRD1,UBA3
RASSF5		other		-1.772	3.08E-05	BZW1,CIRBP,DNAJA1,DTYMK,EEF2,LRRFIP1,LSM7,PCMT1,PSMD1,RAB32,RABIF,U2AF1/U2AF1L5
IFNAR1		transmembrane receptor		-1.964	1.00E00	B2M,EIF2AK2,HMGCS1,IDI1,IL18,ISG15,ITGAV,OAS1,PTGS2,SOD2,STAT1,TGM2,TNFAIP3
MCM2	-1.580	enzyme			1.36E-02	LMNB2,MCM4
ACOX1	1.323	enzyme		-0.430	7.18E-05	ACAA1,ACADM,ACADVL,ACOT2,ACOX1,ANXA2,CAT,CBR1,CD63,CPOX,CRAT,CSTB,EGFR,FAH,FASN,GOT1,GSTP1,HDAC1,HSPA5,IGFBP1,KRT8,LCN2,LGALS3,LHPP,LONP1,OAT,RBM3,RPL12,RPS24,SQSTM1,TAGLN2	340 (7)
IRF2		transcription regulator		-0.606	1.67E-02	B2M,CTSS,EIF2AK2,ERAP1,IFI35,ISG15,MYH9,OAS1,PSMB10,PSMB8,PSME1,PSME2,PTGS2
FN1		enzyme		0.698	3.04E-14	ACTN4,ACTR2,AHCY,APP,CACTIN,CANX,CAPN2,CASP7,CCT4,CEBPB,CLIC4,COPS5,CSNK2A1,CTBP1,CTSD,CXCL1,CXCL5,DDX3X,DLGAP4,EGFR,EIF2S3,EIF4B,EIF5A,EPB41L1,EWSR1,FERMT2,FLNA,G3BP1,G3BP2,GDI2,GPX1,GSK3A,HK1,IGF2BP3,ITGAV,ITGB1,JUND,KRT7,LAMP1,LIMS1,LIN7C,MARCKS,MAT2A,PCNA,PLAUR,PRKAR1A,PSMC1,PTBP1,PXN,RBBP4,RDX,SCRN1,SDCBP,SEC23B,SNAP23,SQSTM1,TAGLN,TGM2,U2AF2,UBE2H,VDAC1,XIAP,YWHAZ,ZYX	1080 (16)
PCK1		kinase		-0.447	8.38E-03	ACADM,ACADVL,ACOX1,CRAT,MLYCD
RAPGEF1		other			3.86E-02	PTGS2,PXN,RAP2A
TTN		kinase			2.41E-02	ATP2A2,FHL1,FHL2
IL3		cytokine		1.011	1.64E-20	ACOX1,ADA,AKR1A1,ALDH2,ARHGEF1,CALR,CAPZB,CASP3,CAT,CBFB,CCT5,CD14,CD63,CEBPG,CIAPIN1,COPS4,CRAT,CREM,CTTN,DHPS,ECH1,EEF1A1,EIF1AX,EIF2AK2,EIF3G,FASN,FKBP3,FOSL2,FUS,GART,GNAS,GPX1,HBA1/HBA2,HDGF,HK1,HNRNPA2B1,HSP90B1,HSPA2,HSPA5,HSPA9,ICAM1,IK,IMPDH2,ITGAV,JUN,KPNB1,LCN2,MAN2B1,MCM5,MID1,MYO1C,NACA,NARS,NCL,PFKL,PHGDH,PPM1G,PSMA5,PSMB3,PSMB7,PSMC4,PSME1,PTPN11,RALA,RAN,RANBP1,RARS,RBM3,RIDA,RPL1…	818 (9)
KRT19	1.705	other			2.41E-02	EIF2S1,ERP29,HSPA5
CD24		other		1.561	1.63E-02	BCLAF1,CAV1,CTTN,FXR1,ICAM1,JUN,LPP,LRPPRC,MBNL1,MTUS1,NAGK,RAD50,RANBP2,RBBP6,RNF25,SFPQ,SMC4,TPR,TRAFD1,USO1
TAOK2		kinase			3.76E-02	GSTP1,SOD2
MAPT		other		1.067	3.90E-42	ACO2,ALB,ALDOA,APP,ARF4,ARF5,ARF6,ATOX1,ATP1B1,ATP5A1,ATP5B,ATP5C1,ATP5D,ATP5H,ATP5J,ATP6V1A,ATP6V1E1,BASP1,BSG,C1QBP,C3,CANX,CAP1,CAPN1,CASP3,CAST,CCDC25,CFL1,CFL2,CKMT1A/CKMT1B,CLTA,CLTB,CLTC,CPLX2,CS,CYCS,DBI,DNM1L,DPYSL2,DPYSL3,DSTN,EEF1G,ENO1,ENO2,ENSA,FBL,FKBP1A,GAPDH,GDI2,GLO1,GOT2,GSTP1,H2AFJ,H2AFV,HBA1/HBA2,HINT1,HK1,HSP90AA1,HSPA1A/HSPA1B,HSPA5,HSPA8,HSPD1,HSPE1,JUN,MAP1B,MAPK1,MDH1,MTH…	722 (11)
RASSF1		other		-1.757	3.89E-01	ALDH1A1,CASP3,CAV1,COL4A1,CRIP2,DAB2,EGFR,MAP1B,MTUS1,PTGS2,TGM2
ELAVL1	1.108	other		1.371	5.12E-06	ANXA11,ARF5,EIF4G1,ELAVL1,FLNA,GSS,HMOX1,HNRNPD,HSPA2,KHSRP,NCL,PSMB4,PTGS2,PTMA,QARS,RACK1,RFC5,RPS14,RPS6,SNRPG,SRSF7,STAT3,TIA1,TRIOBP
VEGFA		growth factor		1.865	2.49E-06	ABCC1,ACADM,ADH5,AK4,ALDH2,ANP32A,BCAT2,CASP3,CAV1,CBFB,CD55,CLIC4,COX5B,COX6B1,CREBBP,CSTB,CTSB,CTSS,DECR1,DIABLO,ERAP1,ETFA,GART,HK1,HMOX1,HSPA5,ICAM1,IGFBP4,ITGA2,ITGB1,KARS,LMNA,MDH2,ME2,MVP,NME1,NME2,PARP1,PCNA,PPA1,PRKCA,PTGS2,PTK2,RAB5A,SDHB,SET,SHMT2,SLC25A5,SLC25A6,SOD2,SYNM,THBD,TIMM13,TMSB10/TMSB4X,TUFM,TXN2	980 (17)
IRF4		transcription regulator		-0.170	3.01E-05	ADA,B2M,CDK1,CLTA,CTSS,DBI,DNASE2,EZR,GRB2,HSPA8,ISG15,ITGB1,MANF,MAPRE1,OAS1,PCNA,PDCD6,PLAUR,PPIB,PRKCA,PSMA1,PSMA2,PTMA,RAB7A,RAC1,RHOA,RPL6,RPS3A,STAT1,SUB1,TK1,UBE2H,YBX1,YWHAH	631 (7)
MPZ		other			3.99E-02	DNAJC3,HMGCS1,HSPA5,MVD,SDF2L1
NFYB		transcription regulator			7.68E-05	ACLY,ACTB,ATP5B,BET1,CAV1,CBX5,CDK1,CKS2,CSDE1,DNAJB6,EIF3C,ELAVL1,FAM49B,FBXL18,FTH1,GAPDH,GART,GGPS1,GLA,H2AFJ,HMGB2,HNRNPA1,HSPA13,KIAA0101,MED21,MSRA,MTPN,NOSIP,NUDT2,OAT,PCNA,PDIA4,PGM3,PPP1R7,PSMB7,PSMC6,RNPS1,RRM2,S100A4,SEPT7,SERBP1,SH3GL1,SNX6,SON,SPECC1,SUPT6H,TAX1BP3,TJP1,TPM1,TSNAX,TXNDC12,VIM,YBX3
IL4		cytokine		1.830	1.36E-06	ACOT9,ACOX1,ADRM1,ALDH1A2,ALDH2,ANXA2,ANXA6,APRT,ARSB,ASS1,BCAT2,BIN1,C3,CA2,CAPG,CASP3,CAT,CBFB,CBX3,CCT3,CD14,CD3EAP,CD44,CD55,CDK1,CLIP1,CLNS1A,CLUH,CPOX,CRIP1,CTNNA1,CTSC,CXCL1,DARS2,DDAH1,DDX42,DDX46,DECR1,EEA1,EGLN1,EIF2S1,EIF3G,EIF4A1,EPHX1,FBL,FKBP5,GBE1,HDAC1,HPGD,HSPA1A/HSPA1B,HTRA2,ICAM1,IDE,IGFBP4,IL18,INPP1,ISG15,ITGA2,ITGAV,ITGB1,ITPA,JUN,JUND,KCNAB2,KIF3A,KRT1,KRT10,LAMP2,LGALS1,LG…	1099 (16)
SP1	-1.240	transcription regulator		-0.276	2.00E-04	ADA,ADH5,AKAP12,ALDH3A2,ASNS,ASS1,ATP2A2,ATP5B,C1QBP,CAD,CASP3,CAT,CAV1,CD55,CD59,CDK1,CEBPB,CIRBP,CREM,CSNK2A1,CTSD,CXCL5,DRG2,EGFR,EIF2AK2,EZR,FASN,FDX1,FLNA,GNAS,GSS,HADHA,HADHB,HDAC1,HDAC2,HINT1,HMGA1,HMOX1,HSPA5,ICAM1,IGFBP1,IGFBP4,ITGA2,ITGAV,ITGB5,JUN,KRT18,KRT19,KRT81,MAT2A,MAT2B,MECP2,MSH6,NDRG1,PARP1,PDHX,PGK1,PKM,PLA2G4A,PLAA,PLAUR,PRKCA,PSIP1,PTGS2,PTPN1,RANBP1,RRAS,SF1,SH3GL1,SLC25A5…	1032 (18)
MC4R		g-protein coupled receptor			3.99E-02	FASN,PSMA1,PSMA2,PSMA4,UBC
SPP1		cytokine		0.686	1.38E-03	CA2,CAPNS1,CASP8,CCS,CD44,CD9,CXCL1,CXCL5,DSP,EGFR,EPDR1,GSTZ1,HMOX1,HTATIP2,ICAM1,ITGA2,ITGA3,ITGAV,ITGB5,KRT18,MECR,MMP7,NDUFV1,NRCAM,PGD,PLOD1,PNN,PTGS2,S100A4,S100A6,SSB,TXNRD2,VAT1,VIM	1081 (17)
LEP		growth factor		0.321	3.45E-02	ACADM,ACADVL,ACAT1,ACLY,ACO1,ACOX1,AKR1C1/AKR1C2,APP,ASAH1,ASS1,ATP2A2,ATP5A1,BID,CASP3,CASP7,CAV1,CD14,CD63,CEBPB,COL4A1,CPS1,CTSL,DFFA,ECH1,EPHX2,FADD,FASN,FDX1,GAPDH,GCLC,GNAS,GOT2,GPX1,GSK3B,HGD,HSPA5,ICAM1,IDH1,JUN,JUND,KHDRBS1,KIF3A,MMP7,NAMPT,NR3C1,PCNA,PPP1CA,PRDX1,PSMB3,PTGS2,RAC1,SCD,SCP2,SLC25A5,SOD1,SOD2,SORD,STAT3,UGP2,VIM
AGRP		other			1.43E-02	PSMA1,PSMA2,PSMA4,UBC
CCL2		cytokine		1.910	1.00E00	ICAM1,IL18,LAMP1,LCN2,MKI67,PCNA,PTGS2
HOXD10		transcription regulator		1.886	1.09E-04	CD44,DIS3,ERP44,EZR,HEBP1,ICAM1,ITGA3,LSM6,MAGED2,NME1,NUDT5,RHOC,RPSA,TGFB1I1,TJP1,USP14,USP15,WDR5
ESR2		ligand-dependent nuclear receptor		0.620	2.05E-03	ACTC1,AKAP12,ANXA4,APEX1,ATP2B1,BAG1,BID,BIN1,C3,CA12,CA2,CAPN2,CAV1,CD3EAP,CRYZ,CTSD,DDAH1,EGFR,FADD,FASN,FHL1,GCLC,GCSH,GGCT,GLB1,GLRX,GSTP1,GYG1,HEBP1,HMGA2,HPGD,HSD17B4,HSPA2,IGFBP4,IMPDH2,ITGA2,ITGB1,KRT8,LIMCH1,LMNA,ME2,MKI67,NDRG1,NIPSNAP1,PCBD1,PGRMC2,PLAUR,PLEC,PPP1R12A,PSAT1,PTGS2,PYCR1,PYGL,RALA,ROCK1,RP2,SLC9A3R1,SMC2,SORD,SPTAN1,SRXN1,SUCLA2,SYNPO,TGM2,TNS3,TP53I3,TPM1,UCK2	1095 (17)
TERT		enzyme		0.555	4.73E-06	ALDH1A3,ASNS,B2M,CALD1,CALU,CAV1,CECR5,CTSC,EGFR,GLB1,HMGB1,ICAM1,IGFBP4,ISG15,ITGAV,JUP,KHDRBS1,KRT19,MTHFD1L,NOP58,NSFL1C,NUCKS1,PLOD2,PPP6R3,PTGS2,PXN,RAB9A,RBBP4,RRM2,SMAD3,SOD2,TK1,TOX2,VIM	738 (9)
PRKCA	-1.372	kinase		1.833	1.01E-01	APP,ARPC2,CAV1,CD55,CTSB,CYCS,DIAPH1,GBA,HSPA1A/HSPA1B,ICAM1,IGF2BP3,JUN,NQO1,PTGS2,SDCBP,SZRD1,UBAP2L
PRKCI	-1.577	kinase		-1.387	1.69E-03	COPB2,FASN,HK1,HMOX1,PLS1,PRKCI,PTGS2,RFC4	595 (7)
PNN	1.115	other		-0.816	7.96E-04	BSG,CDK5,DFFA,JUN,MMP7,RHOA,SRSF1
miR-155-5p (miRNAs w/seed UAAUGCU)		mature microrna		-0.886	5.87E-06	ANKFY1,ATG3,ATP6V1C1,BET1,CBFB,CD47,CEBPB,CUL4B,CXCL1,DCAF7,DNAJB1,DSG2,EGFR,FADD,KRAS,MATR3,MYO1E,NARS,PDLIM5,POLE3,PPP5C,PRKCI,PTPRJ,RAB27B,RAB34,RAB5C,RAB6A,RAI14,RCN2,RHEB,RHOA,SDCBP,SMAD2,TBCA,TRIP13,TWF1,TXNDC12,TXNRD1
mir-155		microrna		-1.016	2.20E-02	ADAM10,ANXA2,CD47,CEBPB,EGFR,FADD,HMOX1,MSH2,MSH6,PSIP1,PTGS2,RHEB,SDCBP,SMAD2,STAT3,TNPO3,YWHAZ
mir-15		microrna		-0.130	2.68E-02	APP,CAPRIN1,CDC42,EGFR,EIF2B2,EIF4G2,HMGA1,HSPA1A/HSPA1B,LAMP1,PCNA,PTGS2
mir-1		microrna		0.188	1.24E-06	ADAR,ADPGK,ANP32B,ANXA2,BET1,CAP1,CAPRIN1,CASP3,CEBPB,CNN3,CXCL1,DHX15,E2F5,EML4,HNRNPA3,HNRNPU,HSP90B1,HSPD1,KRAS,LASP1,MKL1,NUP50,PPIB,RHEB,RRBP1,SH3BGRL3,SNX6,TAGLN2,TNS3,TWF1,UNC119B
mir-210		microrna		-0.240	1.01E-02	ALDH5A1,CBX1,EHD2,EPB41L1,FKBP9,GPD1L,H2AFY,ISCU,LASP1,NDRG1,P4HB,PDXK,PSAP,PTPN1,SEH1L,SH3BGRL,TNPO1,TNPO3,UBQLN1
miR-124-3p (and other miRNAs w/seed AAGGCAC)		mature microrna		1.884	5.77E-07	ACAA2,AK2,ALDH9A1,ANXA8/ANXA8L1,AP1M2,ARHGEF1,ARPC1B,ATL3,CAV1,CD59,CPNE3,CTNND1,DCTD,E2F5,ECI2,ERH,FAM129B,G3BP1,GNAI3,HADH,HADHB,HEBP2,HTATIP2,IQGAP1,ITGB1,LAMC1,LIMCH1,LMNB1,MAPK14,MTPN,MYH9,NAA15,NEK9,NME4,PAPSS2,PDLIM7,PGM1,PGRMC2,PLOD3,PTBP1,PTTG1IP,RHOG,ROCK1,SERPINB6,SP1,SPDL1,STAT3,STOM,SUCLG2,SWAP70,TLN1,TMEM263,TUBB6
miR-16-5p (and other miRNAs w/seed AGCAGCA)		mature microrna		-1.290	3.89E-14	ABCF2,ABHD10,ACTR1A,ADSS,ARHGDIA,CA12,CAPRIN1,CFL2,CHORDC1,DTD1,ECHDC1,EGFR,EIF2B2,EIF4E,EIF4G2,GFM1,GFPT1,GRB2,GRN,HARS,HDHD2,HMGA1,HMOX1,HSDL2,HSP90B1,HSPA1A/HSPA1B,IGF2R,ITGA2,JUN,KIF23,KPNA3,LAMC1,LAMTOR3,LAMTOR5,LUZP1,LYPLA2,MAP2K1,MAP2K4,MSH2,NAA15,NAPG,NT5DC1,PAFAH1B2,PDCD6IP,PNN,PNP,PPIF,PSAT1,PTGS2,RAB21,RARS,RIDA,RTN4,SQSTM1,TIA1,TOMM34,TPI1,TPM3,TPPP3,TXN2,UGDH,UGP2,ZYX
miR-293-5p (and other miRNAs w/seed CUCAAAC)		mature microrna		1.982	2.24E-01	GOLPH3,MAPK1,MGST1,TAGLN
miR-483-3p (miRNAs w/seed CACUCCU)		mature microrna		-0.253	1.12E-03	ASH2L,ERP29,GTF2E1,HMGB3,HNRNPA0,METAP1,MKI67,PGAM1,PUDP,RAN,SMAD4,TACC1,YAP1
miR-483-5p (miRNAs w/seed AGACGGG)		mature microrna			1.36E-02	ALCAM,ARHGDIA
mir-451		microrna		-0.816	3.26E-03	ABI1,PGM1,PPP6C,RAB14,RAC1,YWHAZ
let-7		microrna		0.044	1.08E-03	CASP3,CBFB,CDC16,CDK1,CKS1B,E2F5,HMGA2,IGF2BP1,KRAS,MCM2,MCM3,MCM4,MCM5,MCM6,MCM7,NRAS,PDE12,PKM,PTGS2,RFC4,RFC5,RRM1,RRM2,S100A4,SCD,SMAD2,SMAD4,STAT3,VIM,YAP1
miR-218-5p (and other miRNAs w/seed UGUGCUU)		mature microrna		1.418	1.34E-02	CASP3,CTSB,EGFR,PARP1,PLCG1,SP1
miR-122-5p (miRNAs w/seed GGAGUGU)		mature microrna		0.430	8.29E-05	ALDOA,ANXA11,AP3M2,CS,EEF1A1,FUBP1,GYS1,HMGB1,MECP2,NDRG3,NFATC2IP,P4HB,PKM,PSME1,PSME3,RABIF,TPD52L2,UBAP2,VIM
mir-122		microrna		0.281	1.72E-24	ACTR1A,ALDOA,ARHGAP1,BCAT2,CACYBP,CDC42BPB,CLIC4,CS,CSRP1,FBLIM1,FKBP1A,FOSL2,G6PD,GNPDA1,GNPNAT1,GYS1,IQGAP1,KHDRBS1,KIF5B,LAMC1,LETM1,LMNB2,MAP1B,MAP4,MAPRE1,MMP7,MTHFD2,NPEPPS,NUDC,NUTF2,PKM,PLIN3,PPP2CA,PTPN1,PXN,RBM3,RCC2,SEPT2,SEPT9,SERPINB6,SF3B4,SH3BGRL3,SH3GL1,SLC1A5,TGM2,TPD52L2,VIM,VPS4B,WARS,YARS
miR-542-3p (miRNAs w/seed GUGACAG)		mature microrna		-0.509	3.67E-04	PTGS2,RPL11,RPL22,RPS23,RPS28
miR-133a-3p (and other miRNAs w/seed UUGGUCC)		mature microrna		-0.294	2.84E-05	AK2,ARHGDIA,ARL3,CORO1C,CPNE3,CTBP2,ELAVL1,FSCN1,FTL,KRT7,LASP1,MSN,PITPNB,PKM,QKI,RHOA,TPM4
miR-204-5p (and other miRNAs w/seed UCCCUUU)		mature microrna		-1.671	3.59E-02	ARPC1B,ATP2B1,CTSC,HMGA2,PTPN11,SHC1
mir-22		microrna		1.059	3.15E-02	ARRB1,CLIP2,MAPK14,MYCBP,PTMS,SP1,YWHAZ
miR-30c-5p (and other miRNAs w/seed GUAAACA)		mature microrna		-0.936	2.29E-11	ADPGK,AP2A1,ATP2A2,ATRX,CBFB,CDCP1,FRG1,HNRNPM,IDH1,ITGA2,JUN,KRT7,LMNB2,MAT2A,MBNL1,NAPG,NCEH1,NCL,NT5C3A,NUCB1,NUFIP2,P4HA2,PAFAH1B2,PGM1,PNP,PPP2R4,PPP3CA,PRPF40A,RAB27B,RAD23B,SEC23A,SLC38A2,SLC9A3R2,THEM4,TMED10,TMEM41B,UAP1,UBE2I,WDR92
mir-489		microrna			3.76E-02	DEK,PTPN11
mir-21		microrna		1.028	4.71E-06	ARCN1,ARF6,CACYBP,CANX,CCT8,CKS2,CLPB,COPG1,CREBBP,CSE1L,CSNK2A2,DDAH1,DDAH2,FUBP1,H2AFX,HMGA2,HNRNPA2B1,ICAM1,IL18,KIF23,KIF5B,MKI67,MSH2,NME1,NMT1,NUCKS1,PBK,PGAM1,PIP4K2A,PPA1,PPP4R2,PSME2,SEPT2,SMAD2,SMC2,SOD2,SRSF3,STAT1,STAT3,STMN1,STRAP,SUMO1,TP53RK,TPM1,TRMT10C,TYMP,UBE2G1,YWHAB,YWHAZ,YY1
mir-8		microrna		-1.820	4.14E-01	CD47,CUL3,FTH1,HMOX1,ITGB1,ROCK2,SEC23A,SMAD2,YAP1
miR-103-3p (and other miRNAs w/seed GCAGCAU)		mature microrna		-1.102	1.77E-02	AGO2,CRKL,GRN,RAB1B,RPS6,SERBP1
miR-138-5p (miRNAs w/seed GCUGGUG)		mature microrna		0.117	4.82E-03	ALDH1A2,KRT19,RHOC,ROCK2
mir-138		microrna			5.78E-03	LCN2,LYPLA1,VIM
miR-145-5p (and other miRNAs w/seed UCCAGUU)		mature microrna		-1.927	2.29E-04	ABRACL,AHNAK,C11orf58,CBFB,CCDC25,CLINT1,DFFA,DTD1,EIF4E,FSCN1,KRT7,LAMP2,PPP3CA,SOD2,SWAP70,TAGLN,TPM3
mir-145		microrna		0.544	4.34E-02	DDX17,DFFA,EGFR,FSCN1,HDAC2,NRAS,ROCK1,SOD2,TAGLN
mir-634		microrna		-1.047	4.82E-03	APIP,LAMP2,TFAM,XIAP
miR-375-3p (and other miRNAs w/seed UUGUUCG)		mature microrna		-0.941	3.10E-02	C1QBP,MTPN,YAP1,YWHAZ
miR-199a-3p (and other miRNAs w/seed CAGUAGU)		mature microrna		-0.342	9.87E-03	CALU,CD44,FUBP1,PON2,PRDX6,PTGS2
mir-144		microrna		-0.378	2.87E-03	ABI1,ADAM10,PGM1,PPP6C,RAB14,RAC1,YWHAZ
miR-1-3p (and other miRNAs w/seed GGAAUGU)		mature microrna		-0.854	2.20E-12	ADAR,ADPGK,ANP32B,ANXA2,ARCN1,ARF3,ARF4,ARID1A,ASH2L,ATP6V1B2,CAND1,CAP1,CDCP1,CNN3,CORO1C,CPOX,CSRP1,CTSC,DDX5,DHX15,DNAJB1,EGFR,EML4,FERMT2,FSTL1,G6PD,GNPNAT1,ISY1,LARP4,LASP1,LIN7C,LZTFL1,MRC2,MTHFD2,OAT,PDLIM7,PGM2,PNP,PPIB,PTBP1,PTMA,SH2D4A,SH3BGRL3,SHTN1,SNX6,SRXN1,SSNA1,TAGLN2,TDP1,TMSB10/TMSB4X,TPM1,TPM2,TPM3,TPM4,TPPP,TRAPPC3,TWF1,YWHAQ
miR-185-5p (and other miRNAs w/seed GGAGAGA)		mature microrna			3.86E-02	CDC42,HMGA2,RHOA
mir-224		microrna			3.86E-02	CDC42,PAK4,SMAD4
let-7a-5p (and other miRNAs w/seed GAGGUAG)		mature microrna		0.699	9.88E-09	AARSD1,ACP1,BSG,CALCOCO2,CAPG,CARHSP1,CASP3,CHMP2A,CSDE1,DSP,DUSP23,EIF3J,EIF4G2,FAM96A,GYS1,HMGA1,HMGA2,HMOX1,HYOU1,IGF2BP1,IGF2BP3,KRAS,KRT19,MARS2,MTPN,NEDD4,NRAS,POLD2,POLR2C,PPP1R7,PTGS2,RHOG,RTCA,S100A4,SCD,SCYL1,SMC1A,SMOX,SNAP23,STAT3,TAGLN,TPM2,VIM
MIR585		microrna			1.36E-02	CASP3,PARP1
NUPR1		transcription regulator		1.912	7.03E-02	AKAP12,ALDH5A1,ANP32A,ANP32E,API5,ASB9,C19orf33,CD63,CEBPB,CSTF2T,CTPS2,CXCL5,DDX46,EGLN1,ENO2,FAM114A1,FHL2,GINS1,GNE,HIST1H1B,HNRNPA2B1,HNRNPM,HSPA2,IGF2BP3,IRF2BP2,KIF23,LARS2,LMNB1,MAT2A,MKI67,MSH6,MYH10,MYO18A,NDRG1,NEK9,NSF,NUCKS1,NUP50,P3H1,P4HA2,PARP1,PEA15,PFKFB3,PM20D2,PMPCA,PPWD1,PRKACA,PTPRJ,RAB32,RBM14,RCN2,RPA1,SAFB,SAMHD1,SHPK,SPDL1,SRSF1,TARDBP,THG1L,TMPO,TNS3,TOLLIP,TP53BP1,TRAFD…
AKT1		kinase		-0.009	3.38E-03	ACAT2,ACLY,AIP,AKR1B10,AKR1C1/AKR1C2,ASS1,CASP3,CKS2,COL4A1,FABP5,FASN,FSTL1,GCLC,GCLM,HMGB2,HMGCS1,HMOX1,HNRNPL,IGFBP1,ITGB1,JUND,LAMB1,LCN2,LDHB,MATR3,ME1,MT2A,MUT,NFKB2,NQO1,PRKAR1A,PTGS2,RAB11A,RFC4,SCD,SLC3A2,TK1,UBE2C,VCP,VIM,XIAP	902 (17)
PIK3CA		kinase		-0.343	3.17E-02	ATP1A1,CALD1,CD14,CEBPB,COMMD3-BMI1,FASN,HSP90AB1,ITGB1,TK1,VIM
MAFG		transcription regulator		-0.728	1.27E-03	GCLC,GCLM,GSTP1,HMBS,HMOX1,NQO1,TXNRD1
MXI1		transcription regulator		0.816	7.07E-03	APEX1,IARS,IMPDH2,LARS,MKI67,MTHFD2
DNMT3L		transcription regulator			3.76E-02	IGF2R,SNRPN
F3		transmembrane receptor		0.705	3.94E-02	CASP7,CDC42,FERMT2,HMGA2,ICAM1,ITGA2,KRAS,LAMB1,MMP7,RAC1,RHOA,SERPINC1,TGM2
RILP		other			1.36E-02	IGF2R,LAMP1
STAT2		transcription regulator		-1.067	3.64E-02	CAV1,IFI35,IFITM2,ISG15,OAS1,PSMB8,RBX1,SF3A1,ST13,WARS
MYCBP	-1.290	transcription regulator		1.000	4.82E-03	CAD,EIF2A,LDHA,NCL
JUN	1.015	transcription regulator		0.505	6.48E-07	A2M,ACAT2,AFP,AKAP12,ANXA1,ANXA2,APEX1,APP,ASNS,CAPN2,CAPNS1,CAV1,CD14,CD44,CDK1,COMT,CTSL,CXCL1,CXCL5,CYCS,DARS,DNMT1,EEF2,EGFR,EHD4,EIF4A1,EPHX2,EZR,FTH1,FUS,GCLC,GOT1,GSK3B,GSTP1,HMGA1,HMOX1,HNRNPA2B1,HNRNPU,HPGD,ICAM1,IGF2R,IGFBP1,IGFBP4,ITGAV,ITGB1,JUN,LAMP2,LGALS3,LMNA,MAT2A,MMP7,MSH2,MT2A,MVD,NQO1,NRCAM,PEA15,PLA2G4A,PLAUR,PPP2CA,PPP2R2A,PRDX1,PTGS2,S100A10,SCD,SERPINB9,SF3B3,SLC38A2,SNRNP…	1150 (19)
EIF4G1	-1.279	translation regulator		-0.453	2.38E-03	ATRX,CTNND1,MRE11A,RAD50,RFC4,RFC5,TP53BP1,XIAP
P4HB	1.197	enzyme			1.58E-03	AGO2,PDIA3,PDIA4
NUBP1	1.174	other			1.36E-02	FTH1,TFRC
XBP1		transcription regulator		-0.049	4.40E-12	ADAM10,AFP,APP,ARCN1,ARFGAP3,ATP2A2,BET1,CALR,CAT,COPB1,COPB2,COPE,COPG1,COPZ1,CRK,DNAJC3,ERP29,ERP44,FASN,FKBP10,FKBP2,GOLGA3,GOLGA4,GOLGB1,GOLPH3,GOPC,GORASP2,HM13,HMOX1,HSP90B1,HSPA13,HSPA5,HYOU1,ICAM1,MCFD2,NUCB2,P3H1,PDIA3,PDIA4,PDIA6,PPIB,RPN1,S100A6,SDF2L1,SEC23A,SEC23B,SEC31A,SMC3,SOD1,SRP19,SRP54,SRP68,SRP9,SSR4,TOP1,TXN,TXNDC5,USO1,XRCC6	199 (6)
SREBF1		transcription regulator		-0.063	4.20E-06	AARS,ACLY,ACSL4,ACSS2,AK4,ATOX1,CAPZB,CEBPB,DARS,DBI,ETHE1,FABP5,FASN,FDPS,G6PD,GRSF1,GSR,HMGCS1,HMOX1,HSPA13,HSPA1A/HSPA1B,HSPA5,IDH1,IDI1,IMMT,LGALS3,MLYCD,MVD,NSDHL,OAT,PCK2,PLS3,PMPCA,PMVK,PPAT,PTGS2,RPLP0,RPS24,RPS27,SCD,STXBP1,SUCLG1,TF,UQCRFS1	571 (8)
RTN4	-1.029	other		-0.279	1.29E-07	ACTR1A,AP2A2,APP,ARHGDIA,CAPZA2,CFL1,DPYSL2,DYNC1H1,GNB2,JUN,JUND,LAP3,NQO1,PEA15,RTN4,STAT1,TUBB4A,YWHAB,YWHAG,YWHAQ	633 (7)
ARNT		transcription regulator		1.871	3.22E-08	AKT2,ALDH3A1,ALDH7A1,ALDOA,CAV1,CD81,CDCP1,COX6B1,CTSD,DNAJC2,EIF6,ENO1,ERO1A,G6PD,GAPDH,GPI,ITGAV,LDHA,MYL6,MYO1C,NDUFS2,NDUFS3,NQO1,PCK2,PGK1,PGM2,PPP2CB,RANBP1,RANGAP1,TFRC,TP53RK,TPI1,TUBA4A,UBE2C,VIM	937 (11)
CEBPB	1.184	transcription regulator		-1.516	3.65E-03	AKR1B10,AKR1C3,ALB,ALDH1A1,ALDH1A2,ASNS,C3,CD14,CEBPB,CIRBP,CLPP,COPS5,CP,CTSC,CXCL5,DAB2,DDX5,DHX9,FHL1,FHL2,FTL,GNAS,GSK3B,HMGA1,HSD17B4,HSP90AA1,HSPA8,HSPD1,HSPE1,ICAM1,IDH3B,IGFBP1,IGFBP4,JUN,KRT18,LAMC1,LCN2,MCM3,MSH2,PCNA,PEA15,PLA2G4A,PLAUR,PPP1R14A,PSMA3,PSMA6,PTGS2,RBBP7,SCD,SLC38A2,SMAD2,SQRDL,SRP54,STAT3,TF,TOP1,TUBB3,UBA2,UBR2,UPP1,VIM,ZYX	893 (16)
RCE1		peptidase			4.44E-06	ACTN4,ATP5B,B2M,CRIP1,FSTL1,GDI2,LMNA,LMNB2,MGST1,RCN1,RCN2,REEP5,S100A13,SP1,TGFBI,ZFR
HDAC3		transcription regulator		1.761	1.82E-01	CD55,FASN,G6PD,HDAC2,HMOX1,ICAM1,JUP,ME1,PTGS2,SCD,TAGLN,VIM
ATN1		transcription regulator			3.15E-02	ATP1A1,ATP1B1,BASP1,CBFB,DPYSL3,ENO2,HPCAL1,JUP,KCNAB2,LSM2,MARCKSL1,PABPC4,PPP1CB,PPP2R1A,PSME1,PTBP1,RAB2A,SMC2,STMN1,TUBA4A,TUBB,U2AF2
TSC2		other		-0.693	6.42E-04	A2M,ACSS2,ANXA1,ANXA2,ATP6V1A,ATP6V1B2,ATP6V1G1,CP,CRIP1,ERO1A,GLA,HMOX1,HSPA5,HSPB1,LDHB,LGALS3,NSDHL,PGM2L1,PRKCA,S100A11,S100A6,SCD,SOD2,STAT1,TAGLN	700 (8)
POR		enzyme		0.778	4.31E-02	ACADVL,ACAT2,ACLY,ALDH1A1,ALDH1A2,ANXA5,ASNS,C11orf54,ECI1,ETHE1,FDPS,GPHN,HADHB,HMGCS1,HMOX1,HSD17B10,HSPH1,IDI1,LGALS1,MVD,NSDHL,PFKFB3,PGD,PMVK,SCD,STAT1,UGDH
NUP107		transporter		1.982	4.82E-03	NUP214,NUP98,RANBP2,TPR
MAFF		transcription regulator		-1.000	2.17E-02	GCLC,GSTP1,NQO1,TXNRD1
SUMO3	-1.488	other		0.114	2.27E-02	APP,CAV1,CD59,HMGA1,HSPA8,ISG15,PNP,XRCC5
PPARGC1B		transcription regulator		1.646	1.87E-04	ACADM,ACADVL,ATP5B,C3,COX4I1,COX5A,CS,CYCS,ENO1,ERO1A,FASN,FDPS,GGPS1,MCM4,MVD,SCD	81 (3)
CLDN7		other		-0.252	4.66E-02	ALDH3A1,ANXA3,C3,CA12,CKAP4,DNAJB6,GLS,LAMTOR1,LGALS3,LTA4H,MLEC,MT2A,NCOA7,NNMT,NUDT21,PHGDH,PSMG2,RPL34,RPS7,SERPINB1,TJP1
PPARA		ligand-dependent nuclear receptor		-0.448	1.51E-11	ACAA1,ACAA2,ACADM,ACADVL,ACAT1,ACAT2,ACOT2,ACOX1,ACSS2,ADAM10,AHCY,ALDH2,ALDH3A2,ALDH9A1,ANXA2,APEX1,APP,ARHGDIA,ASNS,ASS1,ATP5B,C3,CAT,CD63,CDK1,CEBPB,COX4I1,CPS1,CS,CTSL,CYCS,DBI,DECR1,DR1,DYNLL1,ECH1,ECI1,ECI2,ETHE1,FABP5,FASN,FDPS,G6PD,GLS,GLUD1,GOT2,GSTK1,GSTM3,GSTP1,GSTZ1,H2AFX,HACL1,HADH,HADHA,HADHB,HIST1H1C,HMGCS1,HMGN1,HMOX1,HSD17B10,HSD17B4,IDI1,IGFBP1,KRT8,KYAT3,MAT2A,ME2,MGST1,MKI67,M…	928 (13)
STK38L		kinase			1.36E-02	ITGB1,YAP1
CDKN2A		transcription regulator		1.350	1.23E-06	A2M,AK1,C3,CAPG,CASP3,CDK1,CEBPB,CUL1,DCK,DCTN4,DEK,DYNLRB1,EEF1A1,FBL,FEN1,FHL2,GLB1,GNAS,GPRC5A,GSPT1,H2AFX,HMGB2,IFI35,IGF2BP3,ITGAV,ITGB5,JUN,KRAS,LAMP1,LGALS3,MCM4,MCM5,MCM7,MCMBP,MKI67,NFKB2,NPM1,NR3C1,P4HA2,PCNA,POLD2,POLD3,PSMA5,PTGS2,RAB9A,RBBP7,RFC4,RRM1,RRM2,RRM2B,S100A6,SAE1,TK1,TMPO,TPM1,TPP1,TRIM28,UBR7,VIM	833 (14)
KDM5A		transcription regulator		-1.581	1.54E-09	ACO2,ACTC1,ATP1A1,ATP1B1,ATP5A1,CD55,CHCHD3,COX17,COX4I1,COX6B1,DLAT,DLST,GADD45GIP1,GRPEL1,HMOX1,HSBP1,IDH3B,ITGB1,MAP2K3,MCM2,MCM3,MDH1,MLYCD,MRPL12,MRPS23,NDUFA2,NDUFA5,NDUFS2,NDUFV1,NIT1,NME1,PARK7,PGD,PMPCB,SDHB,SOD2,TXN2,UQCRC1,UQCRFS1,VDAC1
UPF2		other		-1.987	4.69E-01	BAG1,DSP,PTGS2,TNFAIP3
ATM		kinase		0.861	1.09E-03	ACTB,FDXR,H2AFX,HMOX1,HSP90AA1,HSP90AB1,HSPE1,JUN,PCNA,PSMC4,PSME2,RRM1,RRM2,TGM2,TNFAIP3,XRCC5	940 (14)
HEXIM1	1.905	transcription regulator			4.43E-03	ANXA1,HEXIM1,HNRNPH1,MAGOH,POLR2A,PTBP1,SRSF6,VIM
PKM	1.152	kinase		-0.638	4.43E-03	ACLY,ENO1,ITGB1,LDHA,PKM,PTK2,STAT3,TP53RK	684 (7)
GH1		growth factor		0.978	1.29E-06	ABCC1,ACAA1,ACTB,AKR1A1,AKR1B1,ALB,C3,CAT,CEBPB,COMT,DBI,DDT,DECR1,FASN,FDPS,FTH1,GCLC,GLUD1,GSTP1,HADH,HADHB,HDAC1,IGFBP1,JUN,JUP,MGST1,NRAS,PCNA,PRDX1,PRDX3,PTMA,RAD23A,RAD23B,RHOA,RPL6,SHMT2,SOD1,SP1,TF,TKT,UGDH,VEZF1,VIM,XRCC6,YWHAZ,YY1	1048 (16)
CXCL12		cytokine		-0.172	5.33E-04	AFP,AKR1C3,ARPC4,ATRX,CA2,CANX,CD14,CD44,CD47,CD9,CPSF1,EGFR,EXOSC6,FLNA,GOPC,GSR,HNRNPD,ICAM1,ITGB1,JUN,MARCKS,MSH6,NCK1,NUMA1,PTGS2,RANGAP1,RBM14,RHOC,ROCK1,RPS6KA3,RRAS,SEPT7,SSBP1,STRAP,TF,VIM,XRCC5,YY1	1043 (16)
APP	1.173	other		1.627	1.18E-29	ACO2,ACTB,AIFM1,AK1,ALB,ALDOA,APP,ARF4,ARF5,ARF6,ATOX1,ATP1B1,ATP5A1,ATP5B,ATP5C1,ATP5D,ATP5H,ATP5J,ATP6V1A,ATP6V1E1,BASP1,BSG,C1QBP,C3,CA12,CALR,CANX,CAP1,CAPN1,CASP3,CAST,CAT,CCDC25,CD44,CD59,CDC37,CDC42,CDK1,CDK5,CFL1,CFL2,CKMT1A/CKMT1B,CLIC1,CLTA,CLTB,CLTC,CP,CPLX2,CREBBP,CRK,CS,CSNK2A1,CSNK2A2,CTSB,CTSD,CTTN,CUL3,CXCL1,CXCL5,CYCS,CYFIP1,DBI,DBN1,DDAH1,DNM1L,DPYSL2,DSTN,ECH1,EEF1G,EGFR,ENO1,E…	1029 (19)
NRG1		other		1.074	1.45E-03	ACAT1,ACTN1,ARPC4,BET1,BIN1,CAPN1,CASP3,CAV1,CHCHD3,CKS2,EEF1A1,ENO3,ETFB,FSTL1,G3BP1,GLG1,GPI,HMGA1,HMOX1,HNRNPK,IDH3B,IDI1,IMMT,ITGAV,ITGB5,JUND,NDUFS1,NUP214,PAFAH1B1,PCCB,PLAUR,PRKACA,PTGS2,PTRF,PXN,SDHA,SP1,TF,VCL,VIM,XRCC6	944 (17)
TPM1	1.258	other			1.58E-03	CALD1,RHOA,TPM1
EGFR	-1.177	kinase		0.605	2.55E-08	ABI1,ACOT7,ACTB,ANXA1,CAPZA2,CAV1,CCAR1,CD47,CDCP1,CDK1,CEBPB,CUL1,CUL3,CXCL5,DSG2,EGFR,EIF6,EPS15,FASN,FOSL2,GRN,HMGA2,HMGB3,HNRNPA1,HNRNPA2B1,HNRNPH1,HNRNPK,HSP90B1,HSPA5,HSPB1,ICAM1,IGBP1,IGF2BP3,IGFBP4,ITCH,ITGA2,ITGB5,JUN,JUND,LCN2,MACF1,MARCKS,PCNA,PLAUR,PLCG1,PPIA,PRKAR1A,PSMB1,PSMB2,PSMB3,PSMB4,PSMB5,PSMB6,PSMB7,PTGS2,RRAS,SDF2L1,SRSF1,STAT3,TCOF1,TGM2,TOP1,TUBB4A,TUBB4B,TUBG1,VCL,VIM,XIAP	1092 (17)
ADORA2A		g-protein coupled receptor		1.881	1.49E-11	AKT2,APP,ARF3,ARHGEF7,ATP2A2,ATP2B1,ATP6V1B2,CCT5,CD81,DSTN,EEF2,EIF2S2,EIF5A,FBL,G3BP2,GAPDH,GDI1,GPI,HBA1/HBA2,HMOX1,HNRNPK,KIF5B,KLC1,NAPA,P4HB,PEA15,PGAM1,PMPCA,PPP1CA,PPP2CA,PPP2R1A,PRKAR1A,PTGS2,RAB6A,ROCK1,SPTBN1,SSRP1,TIMM44,TJP1,TUBB2A,TUBB3,TUBB4A,USP5
SRSF1	-1.083	other			1.15E-04	HNRNPH1,HNRNPL,MAGOH,PTBP1,RAC1,RRM2,SRSF1,SRSF2,SRSF6,SRSF7,VIM
CD40LG		cytokine		1.475	1.65E-09	AKAP13,ALCAM,ANXA6,ANXA7,APRT,ARSB,B2M,BCAT2,CA2,CAST,CBX3,CD44,CD63,CLIP1,CLNS1A,CLUH,CSTF2,CTSC,CXCL1,CXCL5,DDX42,DDX46,DECR1,EGFR,EIF2A,EIF2AK2,EIF2S1,FBL,FOSL2,FSCN1,GRSF1,HSP90AA1,HSPA1A/HSPA1B,ICAM1,ISG15,ITPA,JUN,JUND,MAP2K3,MARCKS,MARCKSL1,METAP1,MIF,MRE11A,MSH2,MT2A,NAMPT,NAP1L1,NFKB2,PAWR,PLAUR,PMVK,PREPL,PRKDC,PSMA2,PSMB10,PSMB8,PSME1,PSME2,PSMG1,PTGS2,PTPN1,RAB9A,RAD50,RCC1,RIDA,SOD2,…	816 (13)
MTTP		transporter		-1.953	5.47E-01	EIF2S1,GOT1,HSPA5,JUN
LIPE		enzyme		-0.928	3.70E-02	ACSS2,ALDH1A1,CA2,CASP8,CEBPB,CP,FASN,FKBP5,GAPDH,HSPA1A/HSPA1B,JUP,PC,PDHA1,PPM1B,SART1,SCARB2,SCD,SUCLA2,TKT,TWF2,YWHAG
MAPK9		kinase		1.389	2.95E-04	ACLY,CAV1,CEBPB,CHERP,EIF4E,FASN,FOSL2,GAPDH,HMGA1,HMGN2,IL18,JUN,JUND,LMNA,LSM3,LUC7L3,MARCKSL1,METAP2,MIF,NCL,NME2,NMI,PDIA3,PLA2G4A,RAC1,RAD23B,RPSA,SCD,SF3B4,SOD2,TNFAIP3,ZYX	1135 (19)
FGF10		growth factor		-0.044	1.26E-02	AHNAK,ANXA1,ANXA2,ANXA3,CEBPB,CTSB,LRPAP1,PTGS2,S100A13,S100A6,SCD,TMOD3
CLOCK		transcription regulator			1.95E-02	ACOX1,ACSL4,ADPGK,AK4,C1QBP,CBR1,EGFR,ESYT1,FASN,FKBP5,HSD17B8,HSPH1,ICAM1,JMJD6,MAP2K3,MMP7,PA2G4,PAFAH1B2,PPIF,RAD23A,RANGAP1,THBD,TOR1B,VWA9,WNK1
BCAR1		enzyme			2.17E-02	MMP7,PXN,RAC1,RALA
MCM4	-1.680	enzyme			1.36E-02	LMNB2,MCM4
SUPT16H	-1.367	transcription regulator			5.86E-03	AP1G1,HIST1H1C,HNRNPK,HSPA1A/HSPA1B,KRT8,LYPLA1,MSN,TOP1
CDH1		other		-1.116	6.79E-03	ACTB,CD44,CDC42,CTNND1,EGFR,EIF4EBP1,JUN,JUP,KRT18,KRT19,KRT7,LCN2,PFKFB3,S100A4,VIM,XIAP	1032 (16)
KRAS	1.027	enzyme		1.324	1.81E-13	ACTR3,AKR1B10,ALDOA,ANXA8/ANXA8L1,ARPC3,ATP1B1,B2M,BAG1,BSG,CASP3,CAV1,CD44,CEBPB,CLNS1A,COL4A1,DBN1,DDAH1,DNMT1,E2F5,EEF1A1,EGFR,EIF2AK2,EIF5,EIF5A,ERO1A,FAH,FLOT2,FSTL1,FTH1,G6PD,GBA,GCLC,GCLM,GGT1,GRN,HADHB,HEXA,HMOX1,HSPA5,HSPB1,HYOU1,IFITM2,ISG15,JUN,KRAS,LAMA5,LAMP1,LAMP2,MAP2K1,MAPK14,MMP7,NME2,NQO1,NR3C1,NRAS,OAS1,PALLD,PAWR,PDIA3,PPP1CA,PRCC,PRDX4,PSMA7,PSMC6,PTGS2,PTK2,RAB7A,RHOA,RHOC,R…	933 (19)
CAV1	-1.456	transmembrane receptor		-0.258	1.10E-02	AFP,CAV1,CD14,HMOX1,HSPA8,KRT18,KRT19,KRT7,KRT8,NPM1,NQO1,PCNA,PLA2G4A,PTRF,RAC1,RALA,RBM39,RPL17,RPS13,RPS9,SPAG9,SRP54,TJP1
LIMS2		other			2.41E-02	CTNNA1,ITGB1,TJP1
INSIG2		other		1.467	2.36E-02	ACLY,FASN,FDPS,G6PD,SCD
GPI	1.140	enzyme		1.953	8.80E-02	CAV1,RAC1,RHOA,VIM
AIMP2	-1.482	other		0.000	1.43E-02	EGFR,EIF4E,KRAS,MKI67
LIMA1		other			3.10E-02	KRT18,KRT8,MMP7,VIM
HFE		transmembrane receptor			3.99E-02	B2M,HSP90B1,HSPA5,TF,TFRC
YES1		kinase		0.180	2.27E-03	GCLC,HMOX1,NQO1,NQO2	662 (9)
PPP1R13L		transcription regulator		-0.640	1.34E-02	DSP,H2AFX,ITGA3,ITGAV,ITGB1,JUP
HSPA4	-1.358	other			3.76E-02	APP,IDE
ATF6		transcription regulator		1.248	1.78E-03	ACOX1,APP,ATP2A2,CALR,CEBPB,DNAJC3,FDPS,HSP90B1,HSPA5,MANF,NUCB2,PDIA4,RAN,RHEB,UBE2C	428 (3)
LONP1	-1.129	peptidase		-0.865	1.10E-20	ACAT1,ANXA2,ATP5A1,ATP5D,ATP5J,C1QBP,CALU,CHCHD3,COX5A,DLD,ECI1,ETFB,GLUD1,HNRNPA2B1,HSPA9,HSPB1,HSPD1,HSPE1,IDH3A,IMMT,MDH2,P4HB,PDIA3,PFN1,PGAM1,S100A11,SOD2,TFAM,TPM3,TRAP1,TUFM,UQCRFS1,VDAC1,VDAC2
MCM7	-1.227	enzyme			3.86E-02	EGFR,LMNB2,MCM4
ERN1		kinase		0.115	1.41E-03	AP1M2,ARF4,ATP2A2,CAD,CEBPB,CNTN1,DNAJC3,ERO1A,FASN,GOLGA3,GOT1,HDLBP,HSP90B1,HSPA5,JUN,MVD,NARS,P3H1,PRKDC,SCD,SDF2L1,SRP19,SRP68,TBCB,USO1,WARS	197 (5)
PML		transcription regulator		1.067	8.11E-13	ACADM,ACOX1,ACSL4,AKR1A1,AKR7A2,ANXA4,CACYBP,CAT,CFL1,CIAPIN1,DNAJB6,DNAJC9,EGFR,FAM50A,FASN,FTL,GCLM,HADHB,HMOX1,HSPB1,JUP,MAP2K1,MAPK1,MCM6,NDRG1,NQO1,NR3C1,NSFL1C,PCBP2,PRDX1,PRKCA,PSMB8,RSU1,SCD,SQSTM1,STIP1,STMN1,SUMO2,TNFAIP3,TPD52L2,TXN,TXN2,TXNRD1,UBE2M,YWHAG	1054 (17)
NFYC		transcription regulator			2.77E-02	ALB,BET1,CSDE1,FTH1,MTPN,PGM3,PSMC6,TXNDC12,YBX3
MAPK10		kinase		1.969	3.10E-02	APP,CD44,JUN,PTGS2
INS		other		-1.469	7.21E-04	ACADM,ACADVL,ACLY,ADAM10,ALDH3A2,ASPH,ATP5A1,CAT,CEBPB,COX4I1,CUL5,EIF4E,EIF4EBP1,FASN,FOSL2,HSPA5,ICAM1,IGFBP1,IGFBP4,JUN,JUND,NDUFV1,OGT,PPM1B,SCD,SOD1,TFAM	1003 (19)
GNA12		enzyme		0.418	1.13E-07	ARHGEF1,ARHGEF7,ARPC5,CFL2,EGFR,EZR,G6PD,GCLC,GCLM,GSR,GSTP1,IQGAP1,MAP2K1,PAK2,PPP1CA,PPP1CC,PSMB5,PTGS2,PXN,RDX,RHOA,TAGLN,TXNRD1,VCL,VIM,WASL	920 (15)
FHIT		enzyme		-1.370	7.01E-05	IPO7,RAB11A,RAB1A,RAB2A,RAB5A,RAB7A,RABIF,RAC1,RAN,RANBP1,RANBP2,RHOC
SLC29A1		transporter		0.378	4.09E-03	FDXR,ITGB1,RPL3,RPS27L,RRM2B,SNRPG,TP53I3
ARHGEF25		other		1.000	8.35E-04	CDC42,JUN,RAC1,RHOA
CDKN1A		kinase		1.818	8.74E-07	ACP1,ACTB,AIMP1,APP,ATRX,BUB3,CASP3,CDK1,CKS1B,CTSB,GLB1,GRN,H2AFX,HMGB2,HNRNPA2B1,HSPA1A/HSPA1B,HSPA5,ITGAV,ITGB5,KIAA0101,KRT18,LGALS3,LUC7L3,MCM2,MCM3,MCM4,MCM6,MCM7,MKI67,NPM1,P4HA1,PBK,PCNA,PHGDH,PSAP,RFC4,RPA3,RRM1,SHC1,SMC2,SMC4,SOD2,SPDL1,STMN1,TP53I3,TUBB3,TUBB4A,UBE2C,XRCC6,YBX1	830 (15)
VBP1	-1.027	other		0.314	2.14E-05	PFDN1,PFDN2,PFDN4,PFDN5,PFDN6
ADRA1A		g-protein coupled receptor			2.68E-03	CDK1,CEBPB,CREM,CSRP2,DDAH1,FABP5,JUN,MMP7,PCNA,PPP3CA,PRIM2,STAT3,TMPO
STIM1		ion channel		0.816	4.90E-03	GCLC,GPX1,GSTO1,HMOX1,NQO1,PRDX1	688 (9)
PSEN1		peptidase		0.051	5.33E-26	ACO2,ACTB,ALB,ALDOA,APP,ARF4,ARF5,ARF6,ATOX1,ATP1B1,ATP2A2,ATP5A1,ATP5B,ATP5C1,ATP5D,ATP5H,ATP5J,ATP6V1A,ATP6V1E1,BASP1,BSG,C1QBP,C3,CANX,CAP1,CASP3,CCDC25,CCS,CD9,CFL1,CFL2,CKMT1A/CKMT1B,CLTA,CLTB,CLTC,CPLX2,CS,CTSC,CTSS,CTSZ,CYCS,DBI,DNM1L,DPYSL2,DSTN,EEF1G,EGFR,ENO1,ENO2,ENSA,FBL,FKBP1A,GAPDH,GDI2,GNB1,GOT2,GSTP1,H2AFJ,H2AFV,HBA1/HBA2,HINT1,HK1,HSP90AA1,HSPA5,HSPA8,HSPD1,HSPE1,IDE,KCNAB2,KIF5B…	909 (15)
ADRA1D		g-protein coupled receptor			4.42E-03	CDK1,CEBPB,CREM,CSRP2,DDAH1,FABP5,JUN,PCNA,PPP3CA,PRIM2,STAT3,TMPO
ONECUT1		transcription regulator			1.33E-05	AFP,AKAP13,ALDH3A1,ALDH5A1,APIP,ARL1,ARMT1,CCT8,CLNS1A,COA4,COPB2,COX4I1,CXCL1,DHRS4,EIF4A1,EXOSC5,FABP5,G3BP2,GLA,GRB2,GSS,GTF2E1,HMGB2,HNRNPA2B1,HNRNPR,HSD17B4,HSPA1A/HSPA1B,HSPH1,ITGAV,LRRC59,LUC7L3,MAGED2,MDH1,MYOF,NOLC1,NUDT2,NUTF2,OAT,OGFR,PFKL,PHB2,PPFIA1,PSMA1,PSMB1,RNF20,RPLP1,SAMHD1,SH3BGRL,SMARCC1,SNRPD2,SNW1,SNX3,SUPT16H,TXNDC12,VCP,WDR12
RAF1		kinase		1.254	4.55E-04	ACAT2,ACOT7,AKAP12,ANXA1,AP2B1,CA2,CD44,CSTF1,CTSL,DCBLD2,GRN,HMGA2,HMGB3,HNRNPA2B1,HNRNPAB,HPCAL1,HSPB1,IGBP1,ITGA2,ITGB1,ITGB5,JUN,LDHA,MKI67,NQO1,PC,PLAUR,PLEC,PNP,PTGS2,RAC1,RAN,RPS2,RRM2,RTCB,SNRPD1,TCOF1,TGM2,TUBA4A,TUBB2A,TUBG1	953 (13)
NFE2L2		transcription regulator		1.050	4.10E-29	ABCC1,AKR1A1,AKR1B10,AKR7A2,ALDH3A1,ALDOA,ATP1A1,CAT,CBR1,CCT3,CCT7,CHORDC1,CLPP,COPS5,CTSD,CUL1,DDX39B,DNAJC3,DSTN,DYNLL1,EIF2S1,EIF3C,EIF3E,EIF3G,EIF4G2,EPHX1,ERP29,ESD,FKBP5,FTH1,FTL,G6PD,GBE1,GCLC,GCLM,GPX1,GPX2,GSPT1,GSR,GSS,GSTO1,GSTP1,HM13,HMBS,HMOX1,HPRT1,HSP90AA1,HSP90AB1,HSP90B1,HSPA9,HTATIP2,IDE,IKBKG,LMNA,M6PR,MCFD2,ME1,MGST1,NARS,NCKAP1,NQO1,NUCB2,OAT,PAFAH1B1,PCBP1,PDIA3,PDIA4,PDIA6…	127 (2)
HNF4A		transcription regulator		1.561	2.34E-58	ABCE1,ABHD10,ACAA2,ACAT1,ACIN1,ACLY,ACO2,ACOT13,ACOX1,ACTN1,ACTR1A,ACTR3,ADSS,AFP,AHNAK,AHSA1,AHSG,AIMP1,AIP,AK2,AKAP13,AKR1B1,AKR1C1/AKR1C2,AKR1C3,ALDH1A1,ALDH2,ALDH3A1,ALDH5A1,ANXA5,AP2A1,APEH,APIP,ARFGAP1,ARL1,ARMT1,ARPC5,ASAH1,ATG3,ATP6V1H,BAG4,BCCIP,BCLAF1,BET1,BLVRB,BOLA1,BRD4,BUD31,C11orf54,C11orf58,C1orf123,C21orf33/LOC102724023,C3,C9orf64,CAP1,CAPZA2,CAV1,CBR3,CBX3,CBX5,CCDC25,CCDC53,CCT…
FOXO1		transcription regulator		0.958	1.64E-02	A2M,ACLY,AIFM2,ATP5B,ATP5J,BCL2L13,BID,CA2,CASP8,CAT,CDK1,CDKN2AIPNL,CS,CYCS,EIF4EBP1,FASN,FDPS,GPI,GRHPR,GSTK1,HMOX1,HSPA5,HYOU1,ICAM1,IGFBP1,IL18,ITGA3,ITGAV,JUN,LAMP2,MCM5,ME1,MRPL46,MRPS14,MRPS7,MVD,NAMPT,NDUFA8,NDUFAF2,PBK,PCK2,PDHB,PSMB6,PSMB8,RAB7A,RPS6KA3,SCD,SMAD4,SOD2,STAT5B,TKT,TRADD
FTMT		enzyme			1.58E-03	FTH1,FTL,TFRC
S100A6	-1.132	transporter		-0.378	4.51E-02	CDK1,EXOSC8,PBK,TMPO,TNFAIP3,TPM4,YBX3
SP3		transcription regulator		-1.846	1.07E-01	ADH5,AKAP12,ASNS,CD2AP,EGFR,EIF2AK2,FDX1,HSPA5,ITGA2,ITGB5,JUN,KRT81,MAT2A,MAT2B,MSH6,PGK1,PKM,PLAUR,PTGS2,PTPN1,RRAS,SERPINH1,SMARCC1,SOD2,SP1,SRC,STAT1,TAGLN,TXNRD1,VIM
SYVN1		transporter		-1.797	4.58E-08	ACSL3,APP,ATP1A1,CD44,CTPS1,DAB2,FASN,GANAB,GNB2,GPRC5A,HNRNPM,HSPB1,IFITM2,ITGA3,ITGAV,ITGB1,LDHB,MYOF,NFKB2,NUDT21,PCBP1,PFN1,POLR2B,PSMC3,PTBP1,PTPRJ,PTRF,RAB10,RAB34,RPL18,SLC1A5,SLC3A2,SLC7A5,SNAP23,STOM,TARS,TFRC,USP5,ZC3HAV1	608 (7)
CAPN3		peptidase		0.378	4.72E-04	FTH1,GCLM,GPX2,GSTZ1,HMOX1,PTGS2,SOD2
KLF3		transcription regulator		0.728	3.48E-07	ABCF1,ABHD14B,ACOT9,ADPGK,AHNAK,ANXA5,ANXA6,AP1M2,APRT,ARFGAP2,ARPC4,BOLA1,CAPG,CAPNS1,CARHSP1,CBFB,CCT3,CD55,CIRBP,CTNNA1,CTSC,DFFA,DIAPH1,DRG1,EIF2B1,EIF5A,EPRS,GSTK1,GSTP1,HEXB,HM13,HNRNPDL,HNRNPF,HNRNPH1,HYPK,IDH1,IGF2BP3,IKBKAP,MIF,MSN,NDRG1,NDUFV3,NSMAF,NSUN2,PDLIM1,PFKP,PPM1A,PPM1G,PRKACA,PSMB2,PSMC5,PSMD7,RAB7A,REEP5,RSRC1,RUVBL1,SCP2,SEPT6,SERPINH1,SMAD3,SNX2,TES,TMOD3,TMPO,TPM3,TRIP10,U…
NFYA		transcription regulator		0.543	1.52E-03	ACLY,ALB,CALR,CAT,CDC42,CDK1,COMMD3-BMI1,EPHX1,FASN,FTH1,HSPA5,ICAM1,JUN,JUND,PGK1,PKM,RRM2,SCD,THOP1
BAX		transporter		1.134	3.17E-02	CASP3,CDK1,CTSB,CTSD,CTSS,ERO1A,IFITM2,PDIA6,TGM2,XIAP
RAC2		enzyme			1.89E-03	ALDOA,ANXA1,CAP1,FHL2,GNB2,LDHA,MIF,PKM,RAC1,S100A6,TKT,ZYX
AKT2	1.036	kinase		-0.452	4.47E-02	AKT2,CEBPB,ITGB1,NFKB2,PALLD,RAC1,VIM,XIAP
MCM3	-1.195	enzyme			1.36E-02	LMNB2,MCM4
PGR		ligand-dependent nuclear receptor		0.062	3.33E-12	ACOX1,AHCYL1,AK3,AK4,AKAP13,AKR1C3,ALDH1A3,AP1G1,ATP1B1,CA12,CALD1,CAPN2,CD44,CD59,CDK1,CEBPB,CKAP4,COMT,CSRP1,CTSD,DDX21,DPYSL2,DYNLL1,EGFR,EIF1AX,EIF5B,EZR,FKBP5,FLOT2,GLS,GOT1,GPRC5A,GSTM3,HBA1/HBA2,HPCAL1,HPGD,HSPA2,HSPB11,ICAM1,IGFBP1,ITGB1,KRT18,MAP2K3,MAT2A,MVP,NDRG1,NQO2,NT5C2,P4HA2,PAPSS2,PCNA,PDLIM1,PFKFB3,PFKP,PFN2,PPIF,PTGS2,RAB27B,RAB9A,RHOC,S100A6,S100P,SLC7A5,SLC9A3R1,SRSF7,STAT1,S…	854 (13)
USP8		peptidase			3.86E-02	EGFR,HGS,HNRNPD
MYOD1		transcription regulator		-0.213	9.79E-03	ACTC1,AKT2,ALDOA,ASS1,BIN1,CBX5,COL4A1,EIF3E,ENO3,FSTL1,GRB2,GYS1,HADH,HSPA4L,LMNB2,MAP2K1,MKI67,PFKM,PNP,PRKACA,PRKAR1A,PSMB4,PTK2,RPL7A,RRAS,SP1,SPTBN1,SRC,STAM,TJP1,TKT,TOP1	410 (3)
E2F3		transcription regulator		-1.187	5.72E-04	AKR1C1/AKR1C2,AKR1C3,BAIAP2L1,CA12,CASP7,CD9,CDK1,CTNND1,CXCL1,HIST1H1C,HIST1H2BJ,HMGB2,KIAA0101,MCM2,MCM3,MCM4,MCM5,MCM6,MCM7,NUCKS1,PCNA,PIN1,PPP1R8,PTMA,RRM1,RRM2,SERPINH1,THBD,TK1,TMPO,UBE2C	785 (12)
ATF1		transcription regulator		-0.132	3.76E-02	ATP1A1,CEBPB,FTH1,HMOX1,JUN,PCNA,PTGS2,RHOA,SOD2
TP63		transcription regulator		-0.556	2.41E-03	ACTL6A,ADA,ADRM1,AGR2,AKT1S1,ALDH1A3,ATG3,CAD,CASP3,CAST,CDC42,CDK1,CKS2,COL4A1,CTSD,DNMT1,EGFR,ENSA,FASN,FDXR,FLOT2,FUBP1,G6PD,GAPDH,GPX2,HAGH,HMGA2,HSPA8,ITGA2,ITGA3,ITGB1,KIF23,KRT1,KRT10,KRT7,MAP2K3,PCNA,PNPT1,POLD2,PPP2CA,PRPF4,PRPF8,RAD9A,RAP2A,RBBP6,RCC1,RNF113A,RPA1,S100A4,SEPHS1,SFN,SMAD2,SMAD3,SMAD4,TAGLN,TP53I3,TPM1,TPP1,UBE2H,VIM	695 (8)
SRC	1.087	kinase		1.152	1.72E-04	ACAT1,CA2,CAV1,CDK1,CTNND1,CTSB,EGFR,ENO1,GCLC,HMOX1,ICAM1,JUN,KRT18,LAMP1,LAMP2,NQO1,NQO2,PGK1,PLAUR,PRKCA,PTGS2,PTRF,SRC,STAT3,SUMO1,SYNPO,TJP1,VIM	1106 (18)
CARM1		transcription regulator		1.000	1.98E-02	C3,EPHX2,FTH1,FTL,GCLC,HSP90AA1,ICAM1,IGFBP4,KRT1
DRAP1		transcription regulator			1.89E-04	CKS2,GAPDH,HIST1H1B,HIST1H2BJ,ILF2,RPL7A,RPLP0,RPS27,RRAS,SOD1
PFDN2	1.094	other		-0.602	2.14E-05	PFDN1,PFDN4,PFDN5,PFDN6,VBP1
FGFR1		kinase		0.851	1.59E-02	EEF1A1,EIF1AX,EIF3C,EIF4E,EIF4EBP1,EIF4G1,EIF5A,EIF5B,JUN,NCK1,PLAUR,PLXNB2,PTGS2,RPS6,SFN,VIM,XIAP
ANGPT2		growth factor		1.405	1.34E-12	ABCC1,ADA,APIP,BAG1,CALR,CASP3,CAT,CCT7,CEBPB,COMT,DBNL,EEF1B2,EGFR,EIF1,EPHX2,FEN1,FKBP10,FKBP2,FKBP4,GSK3B,HDAC2,HMGCS1,HMOX1,HSP90AA1,HSPA1A/HSPA1B,HSPA2,HSPA4,HSPA5,HSPD1,ICAM1,JMJD6,KPNA2,LARP4,LMNB2,MAP2K1,MGST1,MIF,MMP7,NME1,P4HB,PDIA3,PDIA5,PDIA6,PTGS2,RBM14,RFC4,RPA2,RPA3,RPS6,SMYD5,SOD1,SOD2,SRXN1,ST13,TMEM41B,TOP1,TUBB3,VIM	1115 (18)
IFT57		other		-0.200	3.11E-02	CASP3,CASP7,CASP8,SDHA,SDHB
FOLR1		transporter			1.99E-10	ABCE1,ACTN4,ADA,AK3,ATP6V1B2,BASP1,BCAT2,CAT,CAV1,CD9,CSTF1,DNASE2,DTD1,ECI2,GBA,GLRX,HNRNPDL,IK,NAP1L1,NSDHL,PFN1,PPID,RPS24,S100A4,SLC3A2,SMARCE1,SMC2,SORD,SYNCRIP,TAGLN2,TBCE,TPI1,UBE2V1,UCHL5
MAFK		transcription regulator		-1.260	3.09E-04	GCLC,GCLM,GSTP1,HMBS,HMOX1,NQO1,TXN,TXNRD1	127 (3)
RARB		ligand-dependent nuclear receptor		-1.359	9.45E-03	ACADM,ADAM10,CASP7,EZR,GNB1,ICAM1,ILF2,ITGAV,KRT1,MAP2K3,PTGS2,RAB5A,RPL15,SSR4,STAT1,TCEA1,THBD,TJP1	746 (7)
MITF		transcription regulator		0.000	3.82E-02	ACO2,ALCAM,ALDH16A1,ASAH1,ATP1A1,ATP6V1B2,ATP6V1C1,ATRX,CD44,CREM,DIAPH1,HMBS,HPGD,INPP4B,ITGA3,LGALS3,MCM2,MCM4,MCM5,MCM6,MDH1,NPM3,NR3C1,PIR,PPP2CA,QDPR,RFC5,RPA3,SHTN1,SNW1,STXBP1,UBE2C,UPP1,VAT1,YAP1,ZFYVE16
SNCA		enzyme		-1.231	1.85E-06	CASP3,CFL1,CHMP4B,CTSB,DCTN2,EZR,GLO1,GSK3B,HSBP1,HSP90B1,HSPA5,ITPA,KIF3A,LDHB,MDH2,PSMA3,PYGB,SERPINB1,TPI1,TUBB3,TUBG1,UCHL1,YWHAE,YWHAG,YWHAH	635 (7)
UCP1		transporter		1.769	2.58E-09	AARS,ACOT2,ALDH18A1,ASNS,BCAT2,BTF3,BZW2,CCDC6,CDKN2AIPNL,CEBPG,EEF1A1,EIF4EBP1,FASN,G6PD,GARS,GOT1,GSR,GSTO1,GSTZ1,MTHFD1,MTHFD1L,MTHFD2,NT5C,PCK2,PGD,PGLS,PHGDH,PSAT1,PSPH,PYCR1,SHMT1,SHMT2,SLC3A2,SMOX,SMS,SND1,SRM,SYNM,TPPP,TXN2,UBC
HOXA9		transcription regulator			5.51E-04	AHCYL1,AKAP13,ALDH1A1,ARL3,ARPC5,CDC37,CLTC,CREM,DHX36,DYNC1LI2,FXR1,GLRX,GLRX3,HMGN2,HNRNPU,JUN,KRT18,MBNL1,PABPN1,PCMT1,PRRC2C,RAP1B,RBBP6,RDX,RPL37A,RPS3A,SDCBP,SERPINB9,SRP72,SRSF11,ST13,TACC1,TPR,VIM,YWHAG
FBXO32		enzyme		0.491	3.00E-04	ALDH1A3,BCAT2,CALR,CKMT1A/CKMT1B,CSRP2,DNAJC3,ERP44,GCLC,GMPPB,HSPA5,HYOU1,ITGA3,KRT19,NANS,OAT,PDIA3,PPP3CA,PTGS2,PYCR1,RPN1,SOD2
MAP4K4		kinase		-1.326	9.91E-17	ACAA2,ACADVL,ACLY,ACO2,AGL,ALDH4A1,APIP,BCAT2,CEBPB,DHRS4,DLAT,DLD,DLST,FASN,GOT1,GRHPR,GYS1,H6PD,HADH,HADHA,HADHB,HMGCL,IVD,KYAT3,LDHB,MPI,NDUFA5,NDUFAB1,NDUFS1,NDUFV1,NT5C2,OGDH,PAPSS2,PDHX,PEX19,PFKM,PGAM1,PGM1,PHYH,POLE3,PON2,PRKAR2A,SCD,SCP2,SEPHS1,SUCLG1,UQCRC1,UQCRFS1	257 (6)
NFE2L1		transcription regulator		0.277	3.42E-10	GCLC,GCLM,GSTP1,HMOX1,NQO1,PSMA6,PSMA7,PSMB1,PSMB2,PSMB5,PSMB6,PSMB7,PSMC2,PSMC3,PSMD11,PSMD12,TFAM
AGTR1		g-protein coupled receptor		0.896	5.34E-03	CASP3,CP,EGFR,GSTP1,HMOX1,JUN,MAPK1,MGST1,PTGS2,RHOA	995 (15)
NME3		kinase			1.32E-02	ITGA2,ITGB1,VIM
MMP3		peptidase		-0.705	3.81E-16	ADAR,ATXN2,CACTIN,CAPRIN1,CPSF6,CSTF2,CSTF2T,CSTF3,DDX39A,DDX46,EFTUD2,GEMIN5,MMP7,NCBP2,NDRG1,NUDT21,PNN,PNPT1,PPIL1,PRPF31,PSMA6,RAC1,RBM14,RBM39,RBM4,RBM8A,SAFB,SF3A1,SF3A3,SF3B4,SFPQ,SQSTM1,SRPK2,SRSF1,SRSF2,SRSF3,SUPT6H,SYNCRIP,TARDBP,THOC6,TOP1,TRA2B,VIM,YBX1
BCL6B		transcription regulator		0.927	2.17E-02	CASP3,CASP7,CASP8,S100A4
OGT	-1.283	enzyme		0.277	5.08E-07	ACADM,ACO2,ATP2A2,COX6C,DLST,ETFB,JUN,JUP,NDUFA5,NDUFA8,NDUFS1,OGDH,PDHX,SP1,SUCLG1,VIM	775 (9)
AP2A1	-1.413	transporter			5.78E-03	APP,MT2A,TALDO1
EIF3A	-1.072	other		0.105	1.53E-04	ISG15,NDRG1,RAD23B,RPA1,RPA2,RPA3
E2F4		transcription regulator			7.17E-12	ATRX,BUB3,CBX5,CDK1,CFAP20,CKS1B,CKS2,COX7C,CSDE1,CSTF1,DHPS,DUT,EIF2B2,EXOSC8,FEN1,GINS1,H2AFX,HMGB1,HMGB3,HSP90B1,KHDRBS1,KIAA0101,MCM3,MCM4,MCM5,MCM6,MKI67,MSH2,MTHFD1,NAP1L4,NASP,NCL,NPM1,PCNA,PPP1R8,PRIM2,PRKCSH,PRKDC,PRPSAP1,PSAT1,RABIF,RANBP1,RBBP4,RBBP5,RFC4,RPA3,RRM1,RRM2,SFPQ,SLC3A2,SMC2,SMC4,SNRPC,SPAG7,SRRM2,SRSF2,STAM,STMN1,SUPT4H1,TK1,TMPO,UBE2C,UMPS
NFASC		other		-0.816	1.34E-02	DCTN5,DYNC1LI1,DYNC1LI2,DYNLRB1,KLC1,NRCAM
GDNF		growth factor		-1.382	5.05E-03	ACTB,CASP3,CTSB,DPYSL2,EEF2,EIF4A2,GNB1,KLC1,LGALS1,LMNB2,PRKACA,RPSA,TUBB4A,VASP,XIAP	357 (7)
HNF1A		transcription regulator		1.773	1.76E-01	ACAT2,AFP,AHSG,AIMP1,AK2,AKR1C1/AKR1C2,AKR1C3,ALB,ANXA4,ATG3,CD55,CTSZ,FAM107B,FH,GARS,GBE1,GC,GDI2,GLA,GMDS,GNG12,GOT1,GPX2,GRHPR,GTF2E1,HACL1,HGD,HSPA5,IGFBP1,KYAT3,MCCC1,MSH6,MTHFD1,NAPA,NDUFS2,NRDC,OGDH,PCNP,PDHX,PFKL,PFKP,PGK1,PPCS,PSMA5,PZP,RACK1,SRC,SRI,TARS,TFRC,TMED10,TPI1,TROVE2,TXNDC12,WBP4,WDR12
FAS		transmembrane receptor		0.476	3.53E-03	AIFM1,AKT2,ANXA2,API5,ARFGAP1,ARHGDIA,ARHGEF1,BID,CASP3,CASP8,CAST,CD44,CD59,CLTB,COL4A1,CTNND1,CTSL,CXCL1,FADD,FLOT2,FSCN1,ICAM1,IL18,ITGAV,JMJD6,JUN,JUND,LGALS3,MAP2K4,MIF,NR3C1,NUMA1,OPTN,PAK2,PDLIM7,PLEC,PPFIA1,PPP1CC,PRKCI,PRKDC,PTPN1,RDX,RHEB,SERPINB9,SHC1,SOD2,SPTBN1,STAMBP,TAGLN2,TFRC,THBD,TIAL1,TNFAIP3,TP53BP1,TPM1,TPM4,TUBA4A,TWF2,WNK1,XIAP	902 (15)
ATF4		transcription regulator		-0.748	4.30E-10	AARS,APEX1,ASNS,CALR,CANX,CEBPB,CEBPG,CPOX,EIF2S2,EIF4EBP1,ERO1A,FASN,GARS,GYS1,HSP90B1,HSPA5,IARS,JUN,LARS,LGALS3,MARS,MGST1,MRPS7,MT2A,MTHFD2,NARS,NDRG1,PCK2,PHGDH,PRKDC,PSAT1,PSPH,PTGS2,PYCR1,SARS,SHMT2,SLC1A5,SLC38A2,SLC3A2,SLC7A5,STAT3,WARS	701 (7)
KEAP1		transcription regulator		1.216	2.58E-02	GCLC,GSTP1,HMOX1,IL18,NQO1,PRDX1,S100P
CST5		other		0.432	1.40E-26	ABCC1,ACAT2,ADRM1,ADSL,AHCTF1,AHNAK,AKAP12,AKR1C1/AKR1C2,ANXA2,ANXA3,ANXA5,ANXA6,AP1M2,ARF6,BCAP31,C17orf49,CAV1,CD44,CEP170,CNBP,COPS8,CREBBP,CTSB,DDT,DDX21,DECR1,DHX38,DHX9,DKC1,DR1,DSP,EEF1B2,EEF1D,EEF1G,EIF2B1,EIF2B2,EIF5B,EPN3,EZR,FBXO2,FHL1,GOLGA2,GPRC5A,GRSF1,HNRNPA2B1,HNRNPA3,HNRNPC,HNRNPDL,HNRNPH1,HNRNPU,IGBP1,KIAA0101,LAMC1,MALT1,MAP1B,MSN,MVP,MYCBP2,NCBP1,NCBP2,NCL,NHP2,NR3C1,NUMA1,NUP…
HNF1B		transcription regulator		0.559	5.88E-03	ACADVL,ACTN1,AFP,ALB,ANXA4,CA2,CD44,CDK1,CXCL1,FBLIM1,GDI2,HMGA2,IGFBP1,ITGA3,LAMB1,MMP7,PLAUR,S100A3,S100A4,S100A6,S100P,SERPINH1,UPP1
NR1I2		ligand-dependent nuclear receptor		-0.706	2.68E-02	ACOX1,AHCY,ALDH1A1,ALDH3A2,CPOX,FASN,GLUD1,GOT1,GSTM3,GSTP1,HMGCS1,JUN,LCN2,MGST1,PAPSS2,PDIA4,PGD,PGRMC2,SCD,STAT3,TF,TGM2
CCL5		cytokine		0.767	1.23E-04	ALCAM,CAPN2,CD44,CDC37,DDAH1,HMGA1,LIMS1,MAPK1,NAMPT,NCOR2,PLAUR,PLEC,PNP,PPIF,SOD1,STAT1,STAT3,TPMT,TUBB4B,VASP	921 (13)
TFAM	1.090	transcription regulator		-1.000	1.21E-04	ACADM,ACOX1,ECH1,ECHS1,FABP5,HK1,PFKP,PGAM1,PGK1
EBF1		transcription regulator		1.360	1.21E-02	AKT2,CRK,EIF4EBP1,FASN,FLOT2,GSK3B,GYS1,KRAS,MAP2K1,MAPK1,PCK2,PFKP,PHKA1,PPP1CA,PPP1CB,PRKACA,PRKAR1A,PRKAR2A,PTPN1,PYGB,RHEB,SCD,STAT1
RUVBL1	1.246	transcription regulator		-0.816	3.76E-02	CARS,HIST1H2BK,MCM3,MCM4,NAE1,NUCKS1,NUDCD2,PCNA,QKI
GPX1	-1.379	enzyme		-0.216	1.49E-03	CAT,CD14,FADD,FAF1,GLRX,GPX2,PRDX6,SOD1,SOD2,TRADD,TXN,TXN2	440 (4)
PAWR	1.378	transcription regulator		0.728	2.17E-02	APP,CCAR1,MAPK1,XIAP
ORC1		other			1.36E-02	LMNB2,MCM4
COL6A1		other		0.611	5.28E-05	AK1,ALDOA,ENO3,FASN,IDH1,PTK2,ROCK1,TPI1
ERG		transcription regulator		1.224	4.55E-04	ACTN1,CD59,CDC42BPB,CLIP1,COLGALT1,CXCL1,CYFIP1,DBN1,DSTN,FHL1,FKBP5,FLNB,GMFB,HMGB1,HPCAL1,HPGD,ICAM1,IKBKG,LAMA5,NDRG1,NRCAM,PCNP,PLAUR,PRKCI,PTPN11,PXN,RAB2A,RAB7A,RHOA,ROCK2,RPA1,RPL22,RPS11,RRAS,RSU1,TACC1,TGFB1I1,TMEM263,TRIOBP
UBE2D1		enzyme			5.78E-03	PTGS2,SMAD2,SMAD4	435 (4)
TGFB1		growth factor		-1.486	3.39E-22	ABCE1,ABCF1,ACAA2,ACLY,ACSL3,ACTC1,ACTN1,ADAM10,ADI1,ADK,AFP,AGR2,AHNAK,AK1,AKR1C1/AKR1C2,ALB,ALDH18A1,ALDH2,ALDH3A2,ALDH5A1,ANXA11,ANXA2,ANXA8/ANXA8L1,APP,ARF4,ARPC2,ASNS,ASS1,B2M,BIN1,BSG,BUD31,C21orf33/LOC102724023,CAB39,CALCOCO2,CALD1,CAP1,CAPNS1,CAPRIN1,CARS,CASP3,CASP8,CAT,CAV1,CBFB,CBR3,CCT2,CCT5,CCT6A,CD14,CD44,CD55,CD59,CDC42EP4,CDK1,CEBPB,CFL1,CKS1B,CKS2,CLIC4,CNN2,CNN3,COL4A1,CORO1C,CO…	1212 (18)
E2F6		transcription regulator		0.707	1.32E-03	CBX5,DCTN4,DHPS,GINS2,KIAA0101,MCM2,MCM3,MCM5,PRKAR1A,RBBP4,RECQL,RFC4,RPA2,RRM2,SMC1A,SRSF1	552 (7)
ABCC8		transporter		-1.698	4.90E-03	ACADM,ACADVL,CAT,GPX2,SOD1,SOD2	333 (7)
INSR		kinase		1.934	2.09E-15	ACAA2,ACADM,ACADVL,ACO2,ACOT13,ACOT2,ACSL4,ACTN4,ALDH2,ALDH6A1,ARFGAP2,ARHGDIA,ATP5A1,ATP5B,ATP5D,ATP5H,ATP5J,BAG1,CBR1,CDC5L,CDK1,CFL1,CKMT1A/CKMT1B,COX4I1,CRAT,CS,CSTB,CTSB,CYCS,DCTN4,DECR1,DEK,ECHS1,ECI1,ETFA,ETFB,FASN,FDPS,FEN1,FH,FHL1,GANAB,GAPDH,GNB1,GOT2,GRN,HADHA,HADHB,HMGCS1,HSD17B10,HSD17B4,HSPD1,IDH1,IDH3A,IDI1,IFITM2,IGF2R,IGFBP1,IQGAP1,ITGB5,LGALS1,MARCKSL1,MCM2,MCM4,MCM5,MCM7,MDH2,M…	845 (15)
COMMD1		transporter		-1.897	3.08E-05	ALDOA,EGLN1,GRHPR,KRT19,LDHA,PFKFB3,PFKP,PGK1,STAT1,TF,TFRC	685 (7)
GNRH1		other		1.804	3.45E-01	APP,CREM,JUN,PPP3CA,PTGS2,RPLP1,RPLP2,RPSA
ECSIT		transcription regulator		1.584	3.15E-02	CD44,HMOX1,NFKB2,PLAUR,PTGS2,SOD2,TNFAIP3
NR4A1		ligand-dependent nuclear receptor		-1.344	4.14E-03	ACLY,ACSL4,AKR1C1/AKR1C2,ALDOA,BRE,CTNND1,DFFA,ENO3,FASN,GYS1,HDAC1,HMOX1,ICAM1,JUP,KRT18,KRT8,MARCKSL1,MAT2A,MMP7,NUCB2,PCNA,PDIA3,PEBP1,PFKM,PGK1,PHKA1,PTK2,SCD,SMAD3,SPINT2,TJP1,UBE2C	742 (9)
SMARCB1		transcription regulator		0.936	8.73E-03	A2M,ACAT1,ACTR2,ATP1B1,BAG3,CA8,CD44,CDK1,CTTN,DSG2,EIF2AK2,EIF4E,JUP,KIF23,MCM2,MCM3,MCM4,MCM5,OAS1,PC,PLXNB2,PTMS,RAB14,RAB3B,RAB5B,RAB5C,RFC5,SMC4,WASL	820 (14)
FGF19		growth factor		1.982	2.83E-01	ACLY,AFP,ALDH1A1,ENO3,FABP5,FASN,FDPS,IGFBP1,LCN2,SCD,TCEA1
AGA		enzyme			1.32E-02	MCM3,MCM4,MCM5
PRMT1	-1.375	enzyme			3.59E-02	FTH1,FTL,GCLC,HSP90AA1,MT2A,PRDX3
EIF2AK4		kinase		0.000	1.23E-02	ASNS,ATG3,CAT,PCK2,PHGDH,PSAT1,PSPH,SOD2
AK1	-1.119	kinase			2.52E-05	AK1,CKMT1A/CKMT1B,ENO1,ENO3,GAPDH,GLUD1,LDHA,PKM
ATP2A1		transporter			5.78E-03	ATP2A2,CALR,HSPA5
FASN	-1.379	enzyme		-0.575	3.59E-02	ACOX1,FASN,GSK3B,MLYCD,PTGS2,SCD
ITGA3	-1.320	other		1.067	3.10E-02	ITGA2,PTGS2,TLN1,VCL
ITGB3		transmembrane receptor		-1.252	2.35E-02	ACLY,CDK1,HSP90B1,ITGAV,ITGB5,LIMS1,NDUFV1,PCNA,PLAUR,PTGS2,RHOA,SMAD3,SNRPA,XIAP
KDR		kinase		1.982	1.20E-02	A2M,ANXA2,CREBBP,HMOX1,MESDC2,NME1,NME2,PTGS2,SET,TJP1
PLA2G2A		enzyme			3.86E-02	CD44,PLA2G4A,PTGS2
SNAI2		transcription regulator		1.402	4.34E-02	BSG,CDC42,DSP,HPGD,ITGA3,ITGB1,JUP,KRT18,VIM
TRIM24		transcription regulator		1.397	4.24E-03	CA2,CSRP1,EIF5A,IFI35,ISG15,KIAA0101,LGALS3,MYH10,NMI,NUMA1,OAS1,PLEC,PRPS2,PSMB10,PSMB8,SAMHD1,STAT1,TGFBI,TRAFD1
TNFSF8		cytokine		-0.447	5.40E-03	MSH2,PRKDC,SWAP70,XRCC5,XRCC6
BRD7		transcription regulator			3.10E-02	FASN,KRT8,NDRG1,PYCARD
NUBPL	-1.167	other			1.32E-02	NDUFS1,NDUFS3,NDUFV1
ATF7IP		transcription regulator			3.76E-02	JUND,SNRPN
SSRP1	1.392	other			1.11E-02	AP1G1,HIST1H1C,HNRNPK,KRT8,LYPLA1,MSN,TAGLN,TOP1,TP53I3
FAAH		enzyme		1.414	9.73E-03	ATP5H,HMOX1,RPL17,RPL5,RPL7,RPS18,RPS2,RPS6
LMNB1	-1.241	other			1.44E-06	ACTN4,ATP5B,B2M,CRIP1,FASN,FSTL1,GDI2,HMGCS1,LMNA,LMNB2,MGST1,RCN1,RCN2,REEP5,S100A13,SCD,SP1,TGFBI,ZFR
RIPK1		kinase		1.962	2.50E-01	CAT,CXCL1,EGFR,SP1
PRNP		other		1.394	1.20E-02	APP,CASP3,CD44,CTSD,DAB2,EIF2S1,HSP90B1,HSPA1A/HSPA1B,HSPA5,HSPA8,HSPA9,HSPB1,LAMP2,PDIA3,PLAUR
NDRG1	1.184	kinase		0.000	3.24E-02	CASP3,CXCL1,CXCL5,JUN,PARP1,SMAD2,SMAD3,SMAD4
PDCD4		other		-1.980	4.23E-02	CASP3,JUN,PTGS2,YBX1
HTT		transcription regulator		0.110	1.00E-13	ACADM,ACAT2,ACOT2,AKAP12,AKT2,ALDOA,APP,ARHGEF7,ATP1A1,ATP2A2,ATP5A1,ATP5B,B2M,BASP1,BCAP31,BID,CA12,CANX,CASP3,CAST,CBR1,CBX1,CBX5,CD9,CDK5,CEBPB,COL4A1,COX4I1,CPLX2,CPSF2,CREBBP,CTSD,CTTN,CYCS,DBNL,DLST,DNAJA2,DNAJB1,DNAJC3,ECI1,EEF1A1,EEF2,ENO2,ENO3,FASN,FDPS,FHL1,FKBP4,GAPDH,GCLC,GLO1,GPI,GSR,GSS,HBA1/HBA2,HMGA1,HMGB2,HMGCS1,HPCAL1,HSP90AB1,HSPA5,HSPA8,HSPA9,HSPD1,HSPE1,HTRA2,HUWE1,ITGB1,JUN,…	997 (18)
PLIN1		other			1.74E-02	ACADM,ACADVL,FASN,HADHA,HADHB
FOXH1		transcription regulator			5.78E-03	ALDH1A1,ALDH1A2,ALDH1A3
TUBB1		other			3.76E-02	TUBB,TUBB2A
KITLG		growth factor		-0.156	1.17E-06	ACTB,ATP6V1B2,B2M,BLVRB,BZW2,CA2,CASP3,CD14,CIAPIN1,CLIC1,CPSF3,EEF1A1,ETF1,FABP5,FTH1,GCC2,HMOX1,HNRNPF,IK,IL18,ITGAV,KPNA2,KPNB1,LTF,MAP2K1,NPM1,NR3C1,PGLS,PKM,PRKCA,PSMB5,PTGES3,PTGS2,RBBP7,RCC2,RPL7,RPLP0,RPS23,RPS6,RPS7,SF3A1,SHC1,SNAP23,STAT3,TPT1,TXNL1,UPF1,WDR1,XRCC4,ZNF207	870 (11)
DVL3		other			1.32E-02	CTNND1,GSK3A,GSK3B
MYCN		transcription regulator		-1.361	3.64E-50	ABCC1,ACTB,ACTN4,ALDH1A1,ALDOA,APEX1,ARPC1B,ATXN2,B2M,BASP1,BID,CAD,CAV1,CDC42,CKAP4,COL4A1,COMMD3-BMI1,DPYSL3,E2F5,EEF1A1,EEF1D,EEF1G,EEF2,EGFR,EIF3C,EIF4A1,EIF4G2,EIF5A,FKBP9,GAPDH,GRB2,HDAC2,HMGA1,HSP90AB1,HSPD1,ITGA2,ITGA3,ITGB1,LDHA,LGALS1,MAP4,MRC2,MRE11A,MYH9,MYL12A,NACA,NCL,NME1,NME2,NPM1,NUCB1,P3H1,PDIA4,PGRMC2,PHB,PHGDH,POLR2L,PSMA7,PSMB6,PSMB7,PTK2,PTMA,RBBP4,RBBP7,RPL11,RPL12,RPL17,RP…	481 (3)
YY1	-1.091	transcription regulator		0.119	2.40E-04	ABCE1,ACTC1,ALCAM,API5,BTF3,CALR,CAPG,CASP7,CBX3,EEF1B2,EGFR,EIF4G2,FDPS,FEN1,H2AFX,HMOX1,HNRNPC,HSPA5,KIF23,KIF5B,LMNB1,LUC7L2,MAT2A,MATR3,MCM4,MCM5,MCM6,MCM7,MKI67,NIPSNAP1,NR3C1,PAWR,PCNA,PFN2,PPP4R2,RBBP4,RPL30,RRM1,SFPQ,SRC,SRSF1,SYNCRIP,TAGLN,TGFBI,TGM2,USP14,YWHAE	804 (12)
HSPA5	1.211	enzyme		-0.976	5.69E-03	ACLY,APP,CASP3,FASN,HSP90B1,HSPA5,HSPA8,IDI1,P4HB	85 (4)
ICMT		enzyme			3.08E-05	ACTN4,ATP5B,FSTL1,GDI1,LMNA,LMNB2,RCN2,REEP5,RHOA,S100A13,TGFBI
LGALS3	1.407	other		0.508	3.20E-02	COL4A1,FSCN1,ICAM1,ITGAV,ITGB1,KRAS,KRT18,KRT19,LAMP1,LMNB1,MAP2K1,MGST1,NRAS,PRKCSH,PRSS1,RAC1
CDK5	-1.019	kinase		0.083	2.09E-02	CD14,GLB1,JUN,PSMB5,RALA,S100P,TNFAIP3
KDM5B		transcription regulator		0.054	1.31E-04	BUB3,CAV1,CDK1,COMMD3-BMI1,EHD1,EIF5B,EPB41L1,FABP5,FHL1,HSD17B8,IARS2,ISG15,LIMCH1,MCM2,MCM3,MIA3,NOL3,PBK,PIR,PLS3,PRPS1,PSIP1,PSME3,RECQL,RNF40,SMOX,SNRPD1,SNRPG,SWAP70,TUBB2A,UBR7
RHO		g-protein coupled receptor		-0.718	3.49E-03	ACADM,AP2A2,APP,B2M,CASP3,CD44,CEBPB,CTSS,DPYSL3,GNB1,HIST1H1C,HMGB2,S100A6,TNFAIP3
ADRB1		g-protein coupled receptor			7.07E-03	ACTC1,ANXA4,APP,GNAS,HSPA5,SMC4
PPP3CA	1.332	phosphatase			1.73E-04	APP,ATP2A2,C3,CA2,CD9,CSRP1,DECR1,FTL,GRN,GSTP1,LAMP2,MGST1,PRDX5,PSAP,PTGS2,S100A4,TF,VIM	695 (9)
EIF4E	1.144	translation regulator		1.182	1.56E-09	ATOX1,BCLAF1,CAPG,CAPZB,CEBPB,CHMP1A,CKS2,EGFR,EIF4EBP1,GPS1,GPX2,GRB2,HMOX1,IGFBP4,IL18,ILF2,LSM2,LSM4,LSM6,LSM7,NEDD8,NHP2,NOL3,NRAS,PA2G4,PCNA,PHB,PHF5A,PIN1,PLAUR,PRDX5,PRPS1,PTGES3,RHOG,SNRPA,SRXN1,TP53BP1,TRIP6,UBE2C,UPP1,XIAP,ZPR1
TERF2		other			2.41E-02	GLB1,MIF,TOP1
NR3C2		ligand-dependent nuclear receptor		-0.478	1.74E-02	ARPC2,ATP1B1,BID,CNN3,FKBP1A,FKBP4,FKBP5,GPX1,HSPA9,ICAM1,IDH3B,NR3C1,PDHB,PPAT,PPIB,PTGS2,TACC2,TUBA4A,TUBB3
FGF7		growth factor		-1.520	2.18E-02	ADSL,ADSS,APRT,CAD,CD44,DDX5,EGFR,FABP5,FASN,HPRT1,S100A10,SCD,STAT1
SMARCC2	-1.251	transcription regulator			3.76E-02	NPC2,SMARCE1
NOS2		enzyme		0.254	1.33E-02	ACO1,ACTC1,ADH5,ALDH3A1,API5,APP,ATP2A2,CASP3,CD14,CD44,COL4A1,CP,CTSC,CYCS,DDX3X,FASN,G6PD,HMGB2,HMOX1,ISG15,LCN2,MCM5,PC,PCNA,PTGS2,SERPINH1,SLC1A5,SPR,STXBP1,TKT
PSMB5	1.414	peptidase			1.58E-03	GSTP1,PSMB1,PSMB2
ZAP70		kinase		0.361	4.77E-04	ANXA1,CSTF2,ETFA,FKBP5,HSP90AA1,HTATSF1,MYCBP2,NASP,PLEC,RBM3,SCD,SNRNP70,SRP14,SSR4,TAF15,VPS4B
FOSB		transcription regulator		-1.957	1.62E-01	CDK5,CEBPB,FTH1,HPGD,MT2A,SMAD3
GAST		other		0.818	4.80E-10	ANXA7,ARCN1,COX5B,CREM,DLAT,DNAJA1,HCFC1,HMGB2,HNRNPDL,IMPDH2,JUN,MAPK1,MCM3,MDH2,NACA,NARS,PDHX,PGK1,PHB,PRDX3,PTGS2,RAC1,RHOA,RPL7,RPS19,S100A6,SP1,SRC,SRSF2,STAT3	810 (10)
SDCBP	-1.054	enzyme		-0.514	1.23E-02	EGFR,PEBP1,SRC,TJP1,VIM
CYP1A1		enzyme		-1.300	8.64E-07	ANXA3,ANXA4,ANXA7,AP2M1,BANF1,CBX3,CNN2,COX6B1,CTTN,DYNLRB1,ECI2,ETHE1,GAMT,GSTM3,KRT19,KRT7,LMNA,LMNB2,MID1,NDUFV1,NQO1,PFDN1,QKI,RBBP4,SDHB,SEPT2,SPAG9,TMPO
NRIP1		transcription regulator		-1.155	1.91E-02	ACAA2,ACO2,AIFM2,CDK1,FASN,HADHB,IDH3A,LDHB,PTGS2,PYGL,SCD,SDHB,TK1
IFNG		cytokine		0.733	4.41E-04	A2M,ABI1,ACLY,ACO1,ACTB,AHCY,ALDH1A3,ALDH7A1,APP,ARFGAP3,ASNS,ASS1,ATG3,ATP1A1,ATP1B1,ATP2A2,B2M,BID,C3,CALCOCO2,CASP3,CASP7,CASP8,CAT,CAV1,CD14,CD44,CD55,CD63,CEBPB,CIRBP,CKMT1A/CKMT1B,CLIC4,CLIP2,CP,CREM,CSE1L,CSK,CTSB,CTSC,CTSD,CTSS,CTSZ,CXCL1,DDB1,DDX5,DECR1,DHX9,DIABLO,DRG1,E2F5,EEF1A1,EIF2AK2,ELAVL1,ERAP1,FABP5,FAH,FASN,FECH,FHL2,FKBP5,FLAD1,FTH1,FTL,FXN,GART,GFM1,GLA,GLS,GNAS,GNL1,H6PD,HIP…	988 (19)
SERTAD2		transcription regulator		-1.387	1.74E-02	ACOX1,CAT,ECH1,PHYH,TFAM
ABCB7		transporter		0.492	2.14E-05	FECH,FTH1,FTL,TFRC,TXN
NPHS2		other			3.76E-02	CD2AP,TJP1
NF1		other		-1.951	3.88E-01	KRAS,NCL,NPM1,RPS19
BTG2		transcription regulator			1.74E-02	CAT,HMOX1,NQO1,SOD1,SOD2
HGF		growth factor		-0.501	1.09E-04	A2M,AFP,AIFM1,AIMP2,AKAP12,AKAP13,ANP32A,ARPC5,ASNS,BAG2,CASP8,CAV1,CD3EAP,CD44,CDK1,CKS1B,CNBP,COL4A1,COPB1,CSE1L,CUL3,DDX21,DDX3X,DHPS,DKC1,DTYMK,DYNLL1,FAM50A,FEN1,FKBP5,FLNA,GBA,HDGF,HK1,HMOX1,ICAM1,IGFBP4,ISG15,ITGA2,ITGB1,KRT18,KRT19,LCN2,LDHA,MAP2K3,MAPK14,MAT2A,MCM2,MCM5,MID1,MKI67,NAMPT,NOLC1,NRCAM,NUMA1,PCNA,PGAM1,PGK1,PHB,PLAUR,PLOD1,PPP2R2A,PRKDC,PTGS2,RAB5A,RAC1,RAD50,RCC1,SF3B4,SLC9…	1067 (17)
FOS		transcription regulator		1.347	9.36E-11	A2M,ABCC1,ACOX1,AGPS,AKR1C3,ALDH1A3,ANXA4,ARPC5,ATXN2,BLMH,CA2,CALU,CAPN2,CASP3,CAST,CAT,CD14,CD44,CLIP1,CPSF1,CREBBP,CTNND1,CTSB,CYCS,DDX3X,DNMT1,EEA1,EIF4G2,ENAH,ENO1,EPHX2,EZR,FASN,FBLIM1,FSTL1,FTH1,GBA,GSK3B,GSR,GSTP1,HBA1/HBA2,HMOX1,HPGD,HSD17B10,HSP90B1,HSPA5,HTATIP2,ICAM1,IGFBP1,IKBKAP,ITGB1,JUN,KIF5B,KRT8,LAMP2,LGALS3,MCM5,MGST1,MMP7,MT2A,MYH9,NAE1,NIPSNAP1,NPLOC4,NQO1,NR3C1,NSDHL,NUBP1,P…	1050 (17)
VDAC1	-1.169	ion channel			3.76E-02	APP,VDAC1
PAX3		transcription regulator			3.33E-05	ALDH3A2,ANXA1,AP3M2,APP,ASNS,ASS1,CAPN1,CSTF2,CTSA,CTTN,DBN1,EIF2S1,FHL1,FKBP1A,FUBP1,G6PD,GLB1,GLDC,HARS,HNRNPA3,IFITM2,KIAA0368,M6PR,MED21,NFKB2,NNMT,NPC2,NUDT1,PAK2,PCNA,PEA15,PHGDH,PPIB,PPP1R7,PRSS1,PSME1,RBM25,SFN,SHMT1,SRSF3,TIA1,YARS,YWHAE	687 (7)
MIF	1.631	cytokine		1.819	1.00E00	CD44,CEBPB,FASN,ICAM1,JUN,PTGS2,RPS27
AR		ligand-dependent nuclear receptor		0.520	7.16E-03	ACTR3,AK3,AKR1C3,ALDH1A1,ARHGEF7,ATP2A2,BASP1,C3,CALU,CAST,CAV1,CKAP4,DBI,DCTPP1,DDT,DNM1L,DR1,EGFR,ENO2,EPHX1,ERO1A,FABP5,FEN1,FKBP4,FKBP5,GDI1,GSTP1,HSPA5,HSPH1,IMPDH2,INPP4B,ITGA2,KPNA2,LAMA5,MCM2,MCM4,MTHFD2,MYO1B,NAP1L1,NDRG1,NR3C1,P4HA1,PCMT1,PDIA5,PLOD2,PLS3,PRKCA,RP2,SMAD3,SMARCC1,SORD,STAT1,TACC2,TF,TJP1,TPD52,TPD52L1,TRIM25,TUBB3,UBE2C,VCL,VIM,ZYX	1023 (17)
BRCA1		transcription regulator		0.016	3.90E-04	ACTB,AK1,ALDH1A3,ANXA8/ANXA8L1,CTSD,DUSP3,EGFR,ELAVL1,ENSA,EZR,FEN1,FHL2,FKBP5,H2AFX,HMGA2,HMOX1,HNRNPD,HSPB1,NQO1,NR3C1,PCBP2,PCNA,PIN1,RRM2B,RUVBL2,SAFB,SFN,SFPQ,SMAD3,STAT1,STAT5B,TP53I3,UBE2I,VIM,XRCC6	982 (16)
MAPK1	-1.007	kinase		1.004	5.84E-03	ACO1,ADAR,ARSB,ATP1B1,CAPN2,CAV1,COX17,CPPED1,CTSB,DAB2,DDT,DNMT1,EHD1,EIF2AK2,ENO3,ERAP1,ERP29,FHL2,GLS,H2AFV,HBA1/HBA2,HMOX1,IFI35,IGF2BP3,ISG15,ITGAV,JUN,JUND,LAP3,LGALS1,LGALS3,LMNA,MECP2,MKI67,MVP,NMI,OAS1,OGFR,PAIP1,PLA2G4A,PSMB8,PSME2,PTGS2,QKI,SAMHD1,SMARCC1,STAT1,TJP1,TRIM25,TTC27,UBE2C,UBE2I,VIM,XIAP,ZC3HAV1	1097 (19)
EIF2AK2	-1.224	kinase		-1.123	3.53E-02	AKT2,CEBPB,EIF2AK2,IFI35,IFITM2,ISG15,NFKB2,NMI,NNMT,OAS1,PSMB10,SAMHD1,SOD2,STAT1,TNFAIP3,ZC3HAV1
CD247		transmembrane receptor		0.243	5.45E-04	EIF2S2,ETFA,HSP90AA1,HTATSF1,MTHFD2,MTHFS,MYCBP2,NASP,RBM3,RPP30,RPS17,SNRNP70,SRP14,SSR4,TAF15,TARDBP,VPS4B
S1PR3		g-protein coupled receptor		1.969	2.17E-02	CD44,ICAM1,JUN,PTGS2
CFL1	-1.097	other			5.78E-03	DSTN,ICAM1,JUN
NR3C1	1.024	ligand-dependent nuclear receptor		-0.225	3.02E-04	A2M,ABI1,ACAT1,ACTB,ACTN1,AKT2,ANXA1,APP,ARPC2,ARRB1,ATG4B,ATP1B1,B2M,BAG1,BAG2,BAG3,BAG4,BIN1,BRE,CAPN2,CASP7,CAT,CAV1,CCAR1,CD47,CEBPB,CKS1B,COMT,CORO1C,CPS1,CUL1,DBI,DDX5,DIABLO,DUT,DYNLL1,FADD,FKBP4,FKBP5,FNTA,GPX1,GSTP1,H6PD,HDAC1,HDAC2,HGD,HNRNPU,HSP90AB1,ICAM1,IDH1,IGFBP1,IL18,ISG15,JMJD6,JUN,JUND,MALT1,MAPK1,MTHFD1,NAMPT,NFKB2,NMT1,NOL3,NR3C1,NSMAF,OAT,PAK2,PAWR,PDCL3,PEA15,PPP2CA,PPP3CA,…	1013 (15)
EGF		growth factor		0.198	1.19E-05	ABI1,ACOT2,ACSL4,ACTN1,ADA,AFP,ALCAM,ARF6,ATP2A2,BET1,CASP3,CAV1,CD44,CDK1,CDK5,CEBPB,CKS2,CREM,CTSD,CXCL5,DDX5,EEF1A1,EGFR,ENAH,EPS15,EZR,FASN,FSTL1,GFPT1,GLG1,GSK3B,GSTP1,HMGCS1,HMOX1,HNRNPK,HPGD,ICAM1,IDH1,IDI1,IGFBP1,IGFBP4,ITGA2,ITGB1,JUN,JUND,KRAS,KRT19,LCN2,LDHA,LTF,MAPK1,NCL,PBK,PCNA,PFKM,PLAUR,PPIB,PRKDC,PSMB1,PSMB2,PSMB3,PSMB4,PSMB5,PSMB6,PSMB7,PTGS2,RAB5A,RAC1,RALA,RHOA,RRM1,RRM2,S100A…	1146 (17)
GFAP		other			5.40E-03	CD44,ITGA2,ITGB1,PLEC,VIM
HRAS		enzyme		0.957	6.86E-19	A2M,ACTB,AFP,ALDH1A3,ANXA2,ANXA3,ANXA6,APP,ARF6,ASNS,ATP2A2,ATP5B,ATP5J,B2M,CALD1,CALU,CAPG,CAPN2,CAV1,CD44,CD81,CDK1,CEBPB,CECR5,CNN2,COL4A1,COPB2,CSRP1,CSRP2,CTSB,CTSC,CTSS,CTSZ,DNMT1,EGFR,EIF3C,EIF4EBP1,EPHX1,ERP29,FASN,FERMT2,FHL1,FLNA,FOSL2,FSTL1,GRN,H2AFY2,HMGB1,HMOX1,HNRNPA2B1,HNRNPUL1,HSP90AA1,HSPA8,HSPB1,ICAM1,IFITM2,IGFBP4,ITGAV,ITGB1,ITGB5,JUN,JUP,KHDRBS1,KRAS,KRT18,KRT19,LASP1,LPP,LXN…	1018 (17)
PDIA6	1.131	enzyme			1.36E-02	HSP90B1,HSPA5
DYRK1A		kinase		1.987	1.98E-01	CDK1,MCM3,MCM4,UBE2C
IREB2	-2.021	translation regulator		-1.524	1.53E-04	ACO2,APP,FTH1,FTL,SDHB,TFRC
CYP1B1		enzyme		-0.632	3.64E-02	CBX3,ECI2,ETHE1,GSTM3,HMOX1,MCM4,MID1,NQO1,QKI,RBBP4
MAFB		transcription regulator		-0.200	4.47E-02	ACTB,ACTN1,AKR1B10,ARHGDIA,CAP1,CD2AP,CNN2,TAGLN
TSPO		transmembrane receptor			3.86E-02	ICAM1,SOD2,VDAC1
TNFSF10		cytokine		0.229	1.79E-03	BID,CASP3,CASP8,CD14,CTSB,DIABLO,EGFR,EIF2AK2,FADD,FTH1,IFITM2,ISG15,JUN,PCNA,PSME2,PTGS2,SERPINH1,STAT1,TFRC,TNFAIP3,XIAP	912 (14)
EPO		cytokine		1.367	2.90E-08	ACTB,ATP6V1B2,B2M,BLVRB,BZW2,CA2,CASP3,CLIC1,CPSF3,CTSZ,CUL1,EEF1A1,ETF1,FABP5,FBXL18,FECH,FXN,GBA,GCC2,GSPT1,H2AFY,HBA1/HBA2,HMGB1,HMGN1,HMGN2,HNRNPF,IL18,ILF2,ITGB1,JUN,KPNA2,KPNB1,NACA,NPM1,NR3C1,PCNA,PRKCA,PTGS2,RCC2,RHOA,ROCK1,ROCK2,RPL7,RPLP0,RPS23,RPS6,RPS7,SNAP23,SOD1,SON,SPTAN1,SSRP1,STAT3,TF,TFRC,TJP1,TOP1,TPI1,TPT1,TSN,UPF1,WDR1,XIAP,YBX1	1090 (17)
BACH1		transcription regulator		0.134	7.76E-04	DNAJC7,EWSR1,FTH1,GCLM,HMOX1,ME1,NQO1,SQSTM1	127 (2)
HSF2		transcription regulator		1.212	2.67E-07	CCT2,CCT3,CCT4,CCT5,CCT6A,CCT7,CCT8,HSBP1,HSPA1A/HSPA1B,HSPA4,HSPB1,HSPH1,JUN,TCP1,TXN
ERBB2		kinase		0.567	4.84E-16	ABRACL,ACAA2,ACSL4,ACTB,AGR2,AHNAK,AKT2,ANXA2,ATP6V1A,BAG2,BCAT2,CAPZA2,CD47,CD59,CD9,CDK1,CEBPB,CHMP2B,CKS1B,CKS2,COL4A1,COMMD3-BMI1,CPS1,CRIP1,CTSB,CUL1,CUL3,DECR1,DNAJB6,DSG2,EGFR,EIF4EBP1,EIF6,EPHB2,EPHX2,EPS15,ETFB,FASN,FEN1,FLOT2,FSCN1,FSTL1,G3BP1,GBE1,GINS1,GLO1,GLS,GNAI1,GOLPH3,GSK3B,GSTZ1,GYG1,H6PD,HADHB,HMGA2,HMGB2,HNRNPK,HSPA1A/HSPA1B,HSPB1,IDH1,IGF2R,IGFBP4,ITGA2,ITGB1,JUN,JUP,KRT7,KR…	923 (15)
EDN1		cytokine		-0.201	1.76E-07	ACTB,ANXA1,ANXA4,ANXA5,ANXA6,ARF6,ATP2A2,BAG2,CDC42,CDK1,COL4A1,CTNND1,EGFR,EIF3J,EZR,GRN,HSPA5,HSPA8,ICAM1,IL18,ITGA2,ITGAV,ITGB1,JUN,MAP2K1,MARCKSL1,MMP7,MPRIP,MSN,MYL6,NPM1,PDIA6,PLAUR,PLOD1,PRKCA,PTGS2,PXN,RPSA,SF3B2,SOD1,TGM2,TPM2,TPM3,TPM4,TPT1,VCL,VIM,XIAP,YWHAE	1146 (17)
THBS4		other		1.604	1.91E-03	CALR,CRELD2,HSPA5,HYOU1,ICAM1,MANF,MTHFD2,P4HB,SDF2L1	83 (4)
RACGAP1		transporter			1.36E-02	CD14,CDC42
CDKN1B		kinase		0.775	4.35E-02	AGTRAP,B2M,CCT6A,CLPB,COPS5,CPSF2,FHL1,HSPA5,IGF2BP1,LGALS3,MCM5,MCM7,MRRF,PCNA,PTK2,SHMT1,SP1,STAT3,TK1
AHCY	1.169	enzyme			3.76E-02	GPX1,ICAM1
FTH1	1.123	enzyme		1.082	1.43E-02	FTH1,FTL,SHMT1,TFRC
KLF15		transcription regulator		0.125	1.89E-03	ACADM,ACADVL,ACAT1,ACOX1,DECR1,FABP5,FASN,HADHA,HADHB,MLYCD,SCD,SYNPO	424 (3)
TNFSF11		cytokine		1.522	1.88E-02	AK3,AKAP13,BSG,CA2,CAPN2,CAV1,CD14,CD44,CDC42EP4,CIAO1,CSRP1,DAB2,EHD1,FHL2,GCLC,GLRX,GRN,HMOX1,ICAM1,ILF3,ITCH,ITGAV,JUN,MAP2K1,MARCKSL1,NFATC2IP,NFKB2,NME6,PA2G4,PLAUR,PTGS2,RRAS,SERPINB9,SOD2,SRC,SRXN1,STAT1,STMN1,YWHAZ
OSM		cytokine		0.529	7.80E-08	A2M,ABCC1,ACAA1,ACOT2,ACSL3,ADH5,AFP,AHCYL1,AKR1B10,AKR1C1/AKR1C2,AKR1C3,ALB,ANXA1,ANXA2,ANXA3,ARF6,ASAH1,ASNS,B2M,BLMH,CAT,CBX3,CDC42EP4,CLIP1,CLPP,CLPX,COX6B1,CSNK2A2,CTSL,CXCL1,CXCL5,DNAJC3,DNM1L,EIF4EBP1,EPHB2,ETFB,FASN,GART,GFPT1,GNS,GOLGA2,GRHPR,HMOX1,HSPA2,HSPA5,ICAM1,IFI35,IL18,JUN,KIF5B,KRT19,LCN2,LRRFIP1,LSM4,MAGED2,MAPK14,MARCKS,MCM7,MT2A,MYCBP2,MYH10,NAMPT,NEDD4,NOMO1 (includes others…	1062 (18)
TXNIP		other		1.966	1.00E00	FASN,ICAM1,PCNA,PTGS2
RHOA	1.139	enzyme		1.969	4.09E-01	CEBPB,CTSD,DIAPH1,ICAM1,JUN,RHOA,RHOC,ROCK2,STAT3,TAGLN
RET		kinase		-0.440	8.60E-03	ANXA1,ANXA4,CTSB,CXCL1,DNAJA1,DNAJC3,DPYSL2,FKBP4,HSP90AA1,HSPA1A/HSPA1B,HSPA8,HSPA9,HSPD1,HSPH1,MMP7,PLAUR,PLOD2,RTN4,ST13,STIP1,SUPT5H,UBQLN2	745 (10)
ANXA7	-1.181	ion channel		0.180	3.14E-02	CTSB,ELF1,EPHB2,GNB2,GSR,GSTP1,ITGA2,MGST1,NR3C1,RAD23A,RAD23B,SERPINB6,TSN
BRD2		kinase			6.44E-03	CD47,CNOT4,DNAJA1,HBA1/HBA2,HMOX1,NQO1,P4HB,PAWR,PPA1,RPN1,S100A6,TARS
NFKBIA		transcription regulator		-0.718	8.11E-06	A2M,AK2,BCCIP,BID,C21orf33/LOC102724023,C3,CAPZA2,CASP8,CEBPB,CKS1B,CP,CSK,CTNNA1,CTSB,CTSZ,CXCL1,DDX3X,EIF4G2,ERAP1,ERO1A,FHL2,FSCN1,GRN,HMGA1,HMOX1,HSPA5,HSPA8,ICAM1,IGF2R,IPO9,ISG15,ITGA2,ITGA3,ITGAV,ITGB1,JUN,KRT18,KRT8,LAMA5,LCN2,NAGLU,NFKB2,PARK7,PCNA,PDHA1,PDLIM1,PEA15,PLD3,POLR1C,POLR2C,PTGS2,RABEP1,RAC1,ROCK1,RPL8,RPS18,RPS2,RPSA,RRM1,SCFD1,SMAD4,SOD1,SOD2,SPTBN1,TFRC,TGFB1I1,TMPO,TNFAIP…	941 (17)
QKI	-1.268	other		-0.975	4.82E-03	H2AFY,HNRNPF,HNRNPH1,MAP1B
DYSF		other			1.03E-06	ABRACL,ACOT9,ACTR3,ANXA1,ANXA2,ARPC2,B2M,CD55,CHMP1A,CORO1C,CTSS,DNAJB1,ETF1,FTL,GNAI3,HSPA1A/HSPA1B,HSPB1,IDH3A,ITGB1,LGALS3,PRPF4B,PSAP,S100A13,S100A4
CFTR		ion channel		0.243	8.75E-04	ACAA1,ACAA2,ASNS,CAPG,EPHX2,FDPS,GPX2,GSR,HADH,HDAC2,HPGD,HSD17B4,IDI1,PTGS2,SCD,SCP2,STAT1,TNFAIP3
MTPN	-1.093	transcription regulator		-0.082	2.49E-02	AHSG,ANXA1,CASP3,CASP7,CASP8,CDK1,CP,FADD,H6PD,JUN,MIF,MTPN,S100A10,S100A6,TAGLN
BAG1	1.075	other		1.406	3.59E-02	EGFR,FKBP5,JUN,NR3C1,PTGS2,UAP1
CTNNB1		transcription regulator		0.752	6.50E-05	ABCC1,ACTB,ACTC1,ACTN4,ACTR3,ADSS,AFP,AKAP13,ALCAM,ALDH1A1,ALDH1A2,ALDH1A3,ALDH3A2,ANXA1,APP,ARFGAP3,ARHGDIA,BCAP31,BTF3,CAPN1,CAPNS1,CAPZB,CASP7,CD44,CNN2,COL4A1,COMMD3-BMI1,CRAT,CRIP1,CTNNA1,CTSZ,DDX17,EGFR,EHD1,EIF5A,ENO2,ENO3,EPHB2,FEN1,FLOT2,GET4,GIPC1,GPX2,HDGF,HNRNPA0,HNRNPUL1,HSPE1,HTATIP2,IGF2BP1,ILF3,IMPDH2,ITGB1,JUN,KIF23,KRT1,KRT7,LAMB1,LAP3,LGALS3,LMNA,MAN2B1,MAP4,ME1,MMP7,NRCAM,NRP2…	843 (14)
GAPDH	1.104	enzyme		0.447	4.47E-02	CXCL1,ENO1,GAPDH,IFITM2,OAS1,SLC38A2,STAT1,WARS
ANP32A	1.053	other			3.76E-02	PTGS2,TK1
FLT1		kinase		1.667	1.23E-15	ACTN4,ACTR2,AHCY,CANX,CAPN2,CLIC4,CSNK2A1,CTBP1,DDX3X,EIF2S3,EIF4B,EIF5A,EWSR1,FLNA,G3BP1,G3BP2,GDI2,GSK3A,HK1,HMOX1,ICAM1,IGF2BP3,LAMP1,LIMS1,LIN7C,MARCKS,MAT2A,PRKAR1A,PTBP1,RBBP4,RDX,SCRN1,SNAP23,UBE2H,VDAC1,YWHAZ
GCG		other		1.204	1.42E-02	ACADM,CASP3,CEBPB,FASN,FDPS,FOSL2,GSTP1,HK1,IGFBP1,IGFBP4,IVD,NR3C1,PDHA1,SP1
HNRNPA1	-1.092	other			3.26E-03	ANXA7,APP,CD44,EIF2AK2,HNRNPA1,PKM	621 (7)
PLN		transporter			1.34E-11	ACTB,AHSG,AK1,ALDH3A2,ALDOA,ANXA2,ATP1A1,ATP2B1,CALU,ENO1,EZR,HSP90B1,ITGB1,MYL6,PGK1,PRKCA,RAB10,RAB1A,RAB21,RAB5B,RACK1,RALA,RRAS,SOD1,TPI1,VCP,VIM
FUS	-1.026	transcription regulator			1.36E-02	ICAM1,MECP2
PCDH11Y		other		1.980	2.24E-01	CD44,ENO2,JUN,PTGS2
GIMAP1-GIMAP5		other			3.76E-02	HSP90B1,HSPD1
SREBF2		transcription regulator		0.041	1.20E-02	ACAA2,ACLY,ACSS2,DBI,FABP5,FASN,FDPS,G6PD,HMGCS1,IDH1,IDI1,MVD,NSDHL,PMVK,SCD
PARK2		enzyme		-0.495	2.73E-02	EGFR,FUBP1,GLO1,NDUFS3,NDUFV2,PDHA1,PRDX1,PRDX6
CAPN2	-1.061	peptidase			3.86E-02	PPP2R1A,PTK2,RHOA
SRSF2	1.027	transcription regulator			3.08E-05	APP,HNRNPH1,HNRNPL,MAGOH,PTBP1,RRM2,SRSF1,SRSF2,SRSF6,SRSF7,VIM
DIDO1		other			3.76E-02	CASP3,ITGAV
AQP1		transporter		-0.106	7.07E-03	AK2,AKR1B1,HSPA4L,HSPH1,LCN2,PGK1
FMR1		translation regulator		-0.984	3.53E-05	ALDOA,APP,ATP6V1E1,BASP1,CFL1,EEF2,EIF1AX,ENO1,FXR1,GAPDH,MAP1B,PFKP,PPIA,PRKACA,RPSA,UQCRFS1
GNRH2		other			5.78E-03	RPLP1,RPLP2,RPSA
WT1		transcription regulator		-0.212	2.77E-08	AHCY,ANXA11,APRT,ASNS,ATP5I,CAPRIN1,CD2AP,CIRBP,CLIC1,CLIC4,CMPK1,COL4A1,CUL4B,DDX3X,EGFR,ENO2,ETFA,EZR,FDPS,GPKOW,GSR,HDLBP,HNRNPL,HSP90B1,IDI1,JUND,JUP,KRAS,LGALS3,MGST1,MYL6,NDRG1,NME1,NQO2,NUCB1,NUP98,OS9,PCK2,PDIA4,PIR,PLAUR,PPIB,ROCK1,RPL19,SEC13,SMAD3,SMC1A,SQSTM1,SRSF6,TARDBP,TARS,TCOF1,TRAP1,WARS,YARS,YBX1
PDX1		transcription regulator		0.447	2.02E-05	ACTB,AKR1B1,AKR7A2,ALB,ANXA2,ATP2A2,ATP5H,ATP5J,CAT,CD44,CKMT1A/CKMT1B,CRELD2,CREM,CSNK2B,ECH1,FH,GCLM,GNAS,GNG12,GOT1,GRN,HK1,IDH1,JUN,KRT18,KRT8,LTA4H,LXN,MDH1,NQO1,PAPSS2,PC,PCNA,PHGDH,PNPO,SDHA,TFAM,TIPRL	413 (3)
ACO1	1.404	enzyme		-1.387	6.24E-05	ACO2,APP,FTH1,FTL,GAPDH,IGFBP1,TFRC
CD28		transmembrane receptor		-0.415	2.78E-08	ACTR3,AHCYL1,ANXA1,AP1B1,ATP5C1,BIN1,BZW1,CASP3,CASP8,CLIP1,COX6C,CREM,CS,CYCS,EIF4E,EWSR1,FBL,FDPS,FKBP2,GAPDH,GOLGB1,GYS1,H2AFY,HDAC2,HGS,HINT1,HMGN1,HMGN2,HNRNPA1,HSPA1A/HSPA1B,HSPA8,HUWE1,ILF2,ITCH,JUN,NAMPT,NCL,NFKB2,PDE4D,PGAM1,PHB,PHB2,PNP,POLR2A,PPA1,PRDX4,PRSS1,PSMA5,PSMA6,PSMD12,PSMF1,PTGS2,PTMA,PTPRJ,RAB2A,RAD23B,RANBP2,RHOC,RPL30,RPL6,RPS14,SLC25A5,SLC7A5,SNRPC,SP1,SSB,STAT3,STOM,STRN…	967 (14)
TGFBR2		kinase		-1.832	2.19E-01	ACSL3,CCT5,CD14,CD44,CLIC4,DSG2,FAM50A,HPGD,ICAM1,JUN,JUP,KRAS,KRT18,KRT8,MYOF,OSTF1,PRSS1,RFC5,SMAD3,SMAD4,STAT3,TAGLN,THBD,UBE3A,VCL
ESR1		ligand-dependent nuclear receptor		-0.027	4.67E-21	ACTC1,ACTR2,ADA,AHNAK,AK1,AKAP13,AKT1S1,AKT2,ALCAM,ANP32A,ANXA3,ANXA4,AP2B1,APEX1,ARFGAP1,ARHGAP1,ARHGEF7,ARPC5L,ARRB1,ASS1,ATG3,ATP1B1,ATP2B1,ATP6V1A,ATP6V1H,BAG1,BCCIP,BCLAF1,BIN1,BUB3,C18orf25,C3,CA2,CALD1,CAP2,CAPN2,CAV1,CCAR1,CD3EAP,CD55,CD59,CDC42,CDC42BPB,CDC5L,CDK1,CDK5,CEBPB,CEBPG,CFL2,CHMP4A,CNOT4,COMT,COPA,COPE,COPG1,COPZ1,COTL1,CP,CPNE1,CREBBP,CRK,CRKL,CTSB,CTSC,CTSD,CTSS,CXCL1,CYFIP1…	1053 (17)
S100P	1.236	other			2.72E-07	ACTB,CFL1,COTL1,CTSD,KRT18,KRT19,KRT8,S100A6
SEPT5		enzyme			1.36E-02	SEPT2,SEPT7
LAMB2		enzyme			1.36E-02	LAMA5,LAMB1
PTGES		enzyme			3.06E-02	ANXA1,ANXA2,CDK5,EZR,PPA1,PTGS2,PTMA,RHOA,RPS19,RPS3A,VIM
MYC		transcription regulator		0.723	8.25E-72	ABCE1,ACAT1,ACSL4,ACTB,ACTN1,ACTN4,ADK,AFP,AHCY,AIMP2,AK2,AKAP12,ALB,ALCAM,ALDH18A1,ALDOA,ANXA4,ANXA5,ANXA6,APEX1,APP,ARF3,ARHGEF7,ASNS,ASS1,BAG1,BIN1,C1QBP,CAD,CANX,CAPN2,CAPNS1,CAPZB,CASP3,CASP8,CAST,CAV1,CCT3,CD44,CD47,CD9,CDK1,CKS2,CLIC4,CLPB,CLUH,CNBP,CNP,COL4A1,COMMD3-BMI1,COX5B,COX6B1,CPD,CRIP1,CSDE1,CSRP2,CSTB,CTNNA1,CTSB,CTSD,CUL1,CYCS,DBI,DBN1,DCTPP1,DDX21,DDX39B,DDX3X,DDX5,DKC1,DNMT1,D…	1069 (19)
NME1	1.147	kinase		-1.231	1.33E-05	ACIN1,CSTF1,CTSD,EXOSC8,FBL,GEMIN5,GRSF1,HNRNPA2B1,METTL1,NOP58,PA2G4,PABPC1,PPIG,RAC1,RAE1,SF3A1
PCBP1	-1.101	translation regulator			3.86E-02	CD44,HNRNPD,MYH10
GNA15		enzyme			3.17E-03	AKAP12,AKR7A2,C3,CP,CYCS,DAB2,FHL1,FHL2,HMOX1,LGALS3,MAT2A,MCFD2,MGST1,PAWR,PDLIM1,PFN2,SOD2,TAGLN,THBD,UGDH	707 (7)
UBE2D2	-1.078	enzyme			1.36E-02	SMAD2,SMAD4
BNIP3		other			1.36E-02	AIFM1,RHEB
FTL	1.120	enzyme			3.76E-02	FTH1,TFRC
SOD1	1.116	enzyme		0.447	2.51E-10	ACO1,ACTB,APEX1,ASS1,ATP1A1,B2M,BID,CASP3,CD14,CDK5,COMT,CP,CREBBP,DCXR,DPYSL3,EZR,FOSL2,FTH1,GCLC,GCLM,GNAS,GSTM3,GSTP1,HMOX1,HN1,HPCAL1,HSBP1,HSPA4,HSPA8,HSPB1,ICAM1,JUN,MRPS10,NDUFV3,PAWR,PITPNA,PRDX6,PSMB5,PSMB8,PTGR1,RBM3,RDX,SH3BGRL3,SKP1,SOD1,SOD2,SQSTM1,STIP1,STMN1,TFRC,TLN1,TNFAIP3,TUBB4A,VAPA	924 (18)
SET	1.071	phosphatase		0.333	1.65E-02	BET1,CORO1C,DTYMK,FDPS,FTO,MRPS14,PTGES3,SRP72,YBX1
HNRNPAB	1.245	enzyme		0.000	3.10E-02	PTGS2,S100A4,TJP1,VIM
Collagen type V		complex			1.32E-02	ITGA2,ITGAV,ITGB1
TCF		group			4.85E-03	AKAP13,ALDH1A1,ALDH3A2,CCT8,CD44,CNN2,CRAT,DDX17,GPX2,LGALS3,MMP7,NRCAM,PCCA,PLS3,PTGS2,RCN1,SFN,SLC1A5,TK1	714 (7)
ESRRG		ligand-dependent nuclear receptor	Activated	2.218	5.96E-02	CYCS,ENO1,GAPDH,HADH,LDHA,NR3C1,PKM,TPI1
Rb		group	Activated	2.804	1.76E-01	CDK1,DNMT1,HDAC1,MCM3,MCM5,MCM7,PA2G4,PCNA,RFC4,RPA2,SOD2
IL1		group	Activated	2.148	5.02E-01	AKR1C1/AKR1C2,ALB,ALDH3A1,APP,C3,CBR3,CD55,CD59,CP,CTSB,CTSC,CTSL,CXCL1,CXCL5,EGFR,FTH1,GGT1,GLS,HMGB1,HMOX1,ICAM1,IGFBP1,JUN,KYNU,LAMB1,MAP2K3,MAP2K6,MAPK1,MMP7,NRP2,PLA2G4A,PTGS2,S100A3,SOD2,TGM2,THBD,TNFAIP3,TYMP
Jnk		group	Activated	2.604	3.80E-01	A2M,ALDH1A2,ANXA5,APP,ASAH1,CASP3,CD44,CD55,CRIP2,DNMT1,HMOX1,HSPA5,ICAM1,JUN,JUND,MRC2,MSH2,NQO1,PLAUR,PON2,PTGS2,SOD2,TGM2,XIAP
Rock		group	Activated	2.236	2.67E-01	APP,CDC42,ICAM1,LPP,PPP1R12A,PTRF,TJP1
Mapk		group	Activated	2.898	3.40E-01	ADA,APP,CAT,CEBPB,HMOX1,HPGD,JUN,MMP7,NR3C1,PTGS2,SOD1,STAT1,TUBB3
ERK		group	Activated	2.845	2.27E-01	ACTN1,ADAM10,ARPC2,CAV1,CKS2,CTTN,DPYSL2,EGFR,EIF2AK2,FOSL2,GCLC,GOT1,HMGA1,HMOX1,ICAM1,IGFBP1,INPP1,JUN,KRT18,KYNU,LAMB1,LCN2,NDRG1,PTGS2,ROCK1,SFN,SPTBN1,STAT1,TGM2,TYMP,VASP
NADPH oxidase		complex	Activated	2.000	1.73E-01	CXCL1,HMOX1,JUN,PTGS2
FOXL2		transcription regulator	Activated	2.224	1.00E00	BID,ICAM1,PTGS2,SOD2,TNFAIP3
Pro-inflammatory Cytokine		group	Activated	2.191	1.68E-01	AKR1B1,ASS1,CD47,CD55,GCLC,HMOX1,HSPA5,ICAM1,LCN2,LGALS1
EIF4G2	-3.030	translation regulator	Activated	2.000	2.17E-02	ACTB,CTSD,JUN,KRT19
TNFSF13		cytokine	Activated	2.000	3.00E-01	MCM2,MCM4,MCM5,MCM6,PCNA,RPA3
F2R		g-protein coupled receptor	Activated	2.359	1.32E-01	CD55,HMOX1,ICAM1,MIF,PTGS2,RHOA,TAGLN,TGM2,TJP1,TNFAIP3
RBL1		transcription regulator	Activated	2.828	9.29E-02	CDK1,KRT10,MCM2,MCM3,MCM5,MCM6,MCM7,PA2G4,PCNA,PPP1R8,RRM1,RRM2
HIF1A		transcription regulator	Activated	2.135	1.78E-07	ABCF2,ACO1,ADAM10,AFP,AKAP12,ALDOA,ARPC2,ASNS,ATP2A2,ATP5J,BID,CARS,CAV1,CD44,CDCP1,CTPS1,CTSD,EGFR,EGLN1,EIF4E,EIF4G1,EIF5A,ENO1,ENO2,ERO1A,FHL1,FHL2,FSCN1,GAPDH,GBE1,GPI,H2AFX,HIST1H1C,HIST1H2BK,HMGCL,HMOX1,HSPA4,HSPA5,HSPB1,HUWE1,ITGAV,JUN,JUP,KRT18,KRT19,LDHA,LGALS1,MANF,MIF,NAE1,NDRG1,NPM1,NUCKS1,NUDCD2,P4HA1,P4HA2,PDHA1,PFKFB3,PFKL,PGK1,PKM,PLAUR,PLOD2,PPIA,PRKCA,PTGS2,QKI,SOD2,SP1,SSBP1,ST…	843 (17)
IL5		cytokine	Activated	2.605	4.70E-10	A2M,ACAA2,AK3,ALDOA,ANXA2,ANXA6,ASNS,ASS1,ATP1B1,CD55,CD63,CDC123,CHMP1A,CISD1,CKAP4,CRELD2,CRIP1,CTSC,DDX21,EGLN1,EIF4EBP1,ENO1,ERO1A,FOSL2,GALK1,GCLM,HSP90B1,HSPA5,HSPH1,ICAM1,IDI1,ITGAV,KCNAB2,LMNB1,MANF,MAT2A,NACA,NDRG1,NDUFV3,P4HA1,PDIA6,PDLIM1,PFKP,PGM1,PKM,PPIF,PRDX4,PSAT1,PSMB4,PYCR1,RAB21,RBM3,RPN1,S100A4,S100A6,SDF2L1,SFPQ,SLC1A5,SLC7A5,SNAP23,SRI,SUPT6H,TPI1,TPM4,UCHL3,UCK2,UPP1,VIM,ZYX	805 (9)
TSH		complex	Activated	2.200	4.64E-01	ARRB1,CTSS,ERP29,FTH1,GAPDH,GNAI1,SOD2
MTOR		kinase	Activated	2.230	4.29E-17	ACADM,ACLY,ACOX1,AIFM1,AKAP13,AKR1A1,AKR1B1,ATP2A2,ATP2B1,CACTIN,CASP3,CASP8,CEBPB,CLTC,CNP,COX4I1,CS,CTNND1,DDAH2,EGFR,EIF3A,ENO1,EPRS,ETFA,FABP5,FADD,FAF1,FASN,FDPS,FKBP1A,GLG1,GLUD1,GPHN,GSTZ1,HADHA,HADHB,HBA1/HBA2,HSP90AB1,HSP90B1,HSPB1,LDHB,MDH1,MDH2,MLYCD,OAS1,PCNA,PDHA1,PFKP,PFN1,PGP,PKM,PPIB,PPP2CA,PRDX5,PRKAR1A,PRKAR2A,PSMB5,PTBP1,PYGB,RAP1GDS1,RHEB,RHOA,RPL12,RPS11,RPS18,SERPINB1,SND1,S…	953 (16)
TFEB		transcription regulator	Activated	2.079	1.97E-06	ARSB,ATP6V1A,ATP6V1B2,ATP6V1C1,ATP6V1H,CTSA,CTSB,CTSD,GBA,GLA,GNS,HEXA,LAMP1,NAGLU,PSAP,TPP1
PIK3CG		kinase	Activated	2.213	5.06E-01	CD47,FOSL2,HMOX1,ICAM1,TK1
IL2		cytokine	Activated	2.325	3.92E-02	ABCC1,ANXA1,ARHGDIA,BAG1,BCCIP,C3,CASP3,CD44,CD47,CD59,CD9,CPD,CTPS1,CTSC,CYCS,DARS2,DDX21,DKC1,DLST,DSG2,EEF1E1,ELF1,GAPDH,GARS,GART,GRN,HDAC1,HSP90B1,HSPA1A/HSPA1B,HSPA5,HSPD1,ICAM1,IDI1,IL18,ITGA2,ITGB1,JUN,JUND,MAP2K1,MAP2K6,NDRG1,NME1,NMI,PCNA,PDIA3,PEA15,PHB,PHB2,PNP,POLR1C,PPAT,PPP6C,PSMB1,PTGS2,PTPRJ,PTRH2,PUS1,RHOC,S100A4,SERPINB9,SNAP23,STAM,STAT3,STAT5B,STIP1,SWAP70,TIAL1,TP53RK,TPI1,U…
TNF		cytokine	Activated	2.118	1.36E-05	A2M,ABCC1,ABR,ACADM,ACADVL,ACOX1,ACTB,AGFG2,AIMP1,AK2,AKAP12,AKR1B1,AKR1B10,ALB,ALCAM,ALDH1A3,ALDH2,ALDH3A1,ANXA1,ANXA11,APP,ARF4,ASS1,ATP1A1,ATP2A2,ATP2B1,ATP5J,B2M,BCL2L13,BID,C21orf33/LOC102724023,C3,CA2,CALR,CASP3,CASP7,CASP8,CAT,CAV1,CBR3,CD14,CD44,CD47,CD55,CD59,CDC42,CDC42EP4,CEBPB,CEBPG,CLIC4,CNP,COTL1,CP,CREM,CTSB,CTSC,CTSS,CTSZ,CTTN,CXCL1,CXCL5,DBI,DCBLD2,DDX5,DNMT1,ECH1,EGFR,EGLN1,EHD1…	1164 (17)
PPARGC1A		transcription regulator	Activated	2.751	3.58E-07	ACADM,ACADVL,ACAT1,ACOX1,AK1,ATP5A1,ATP5B,ATP5H,BCAT2,C3,CAT,CEBPB,COX4I1,COX5A,COX5B,COX6C,CS,CYCS,DLAT,DR1,FASN,GOT2,GPX1,GSK3B,HMGCL,IDH3A,IMPA1,KYAT3,LDHA,MDH2,ME1,NCEH1,NDUFS1,NDUFV2,PACSIN2,PCK2,PDHA1,PGAM1,PHYH,PRDX3,PRDX5,PTGS2,SCD,SDHA,SOD1,SOD2,TFAM,TIGAR,TXN2,TXNRD2,UQCRFS1	835 (14)
CD38		enzyme	Activated	2.182	1.53E-08	AK3,ALDOA,ANXA2,ANXA6,ASNS,ASS1,ATP1B1,CD44,CISD1,CKAP4,CRELD2,CRIP1,EGLN1,EIF4EBP1,ERO1A,GALK1,GBE1,ICAM1,KCNAB2,LGALS3,MANF,NDRG1,NDUFV3,P4HA1,PDIA6,PDLIM1,PFKL,PFKP,PGM1,PKM,PPP3CA,PRDX4,PSAT1,PYCR1,RPN1,S100A4,S100A6,SDF2L1,SLC7A5,TPI1,UCHL3,UCK2,VIM
DCX		other	Activated	2.000	8.35E-04	ACTN1,ACTN4,ACTR3,TUBB3
HDAC2	-1.060	transcription regulator	Activated	2.324	3.60E-01	APEX1,COMMD3-BMI1,FDXR,MCM3,MCM5,MCM7,NASP,NR3C1,POLD2,PRIM2,PTGS2,RBBP7,RRM2B,SQSTM1,TAGLN,TPD52
RBL2		other	Activated	2.077	1.14E-02	ABCF2,CDK1,DNMT1,GSK3B,HADH,HCFC1,KPNA2,MAP2K3,PA2G4,PCNA,PFAS,PPM1G,PPP1R8,PRIM2,PSMB2,RANBP1,RRM2,STMN1,UCK2
MAPK14	-3.746	kinase	Activated	2.507	6.94E-02	CALR,CAT,EGFR,ELAVL1,FASN,FDPS,FOSL2,GNAS,HMOX1,ICAM1,IL18,JUN,JUND,MAP2K6,MAPK14,PIN1,PLAUR,PRDX1,PSMD10,PTGS2,SHC1,SOD1,SOD2,TAGLN,TGM2
IL1A		cytokine	Activated	2.442	5.07E-01	ALDH1A1,ALDH1A3,ALDH3A2,APP,CA2,CD44,CXCL1,CXCL5,FTH1,HMOX1,ICAM1,IK,IL18,ITGAV,ITGB1,JUN,LCN2,LDHA,MT2A,NR3C1,PLA2G4A,PTGS2,SOD2,TK1,TNFAIP3
RB1		transcription regulator	Activated	3.438	1.95E-09	ACO2,ACTB,ACTC1,ATP1A1,ATP1B1,ATP5A1,CASP3,CASP7,CASP8,CBX5,CDK1,CHCHD3,COX17,COX4I1,COX6B1,CWC27,DCK,DCTN4,DEK,DLAT,DLST,DNMT1,DYNLRB1,EZR,FEN1,GADD45GIP1,GMPS,GPRC5A,GRPEL1,HIST1H1B,HIST1H2BJ,HMGB2,HSBP1,IDH3B,KIAA0101,KPNA4,KRT10,KRT18,LACTB,MAP2K3,MAPK1,MCM2,MCM3,MCM4,MCM5,MCM6,MCM7,MCMBP,MDH1,MECR,MLYCD,MRPL12,MRPS23,NDUFA2,NDUFA5,NDUFS2,NDUFV1,NFKB2,NIT1,NME1,PARK7,PARP1,PCNA,PGD,PMPCB,POLD…	785 (12)
MAP3K8		kinase	Activated	2.901	1.00E00	CBFB,DNAJA2,DNAJC2,ECI2,FAM107B,FLNB,FSCN1,HIP1,IL18,JUN,MKL1,PTGS2,RAB9A,RNMT
EGR1		transcription regulator	Activated	2.354	1.36E-01	ATP2A2,CASP3,CASP7,CASP8,CAV1,CD44,CREM,EGFR,EIF4EBP1,FTL,GNAS,HMOX1,HPGD,ICAM1,JUN,JUND,ME1,NDRG1,PTGS2,PTPN1,PTRF,SF1,SOD1,SOD2
NLRP3		other	Activated	2.214	2.08E-02	H2AFX,HMOX1,IL18,NFKB2,PARP1,PRIM2,PRKDC,RAD50,RFC4,STAT3,TACC2,TDP1,UBE2N,VIM
F2		peptidase	Activated	2.745	8.01E-06	AKR1B1,ALDH1B1,CAD,CALD1,CALR,CASP3,CBR3,CD44,CD55,CD63,CKAP4,CLIC1,COL4A1,CORO1C,COTL1,CTPS1,CXCL1,EHD4,EIF4A1,ERP29,FHL1,FOSL2,HMGA1,HMOX1,HSP90AA1,ICAM1,IGFBP4,ITGB1,JUN,LAMP1,LAMP2,MIF,MYH9,NCOA7,NUP62,PDIA4,PGM2L1,PLA2G4A,PLAUR,PPIF,PTGS2,RAC1,RHOA,RNH1,SERPINC1,SOD2,SRM,TAGLN2,THBD,TNFAIP3,TUBB3,TXNRD2,UCK2,VASP	1121 (17)
RELA		transcription regulator	Activated	2.591	2.48E-01	A2M,ACTN4,AFP,ALCAM,AP1B1,APP,ARFGAP3,B2M,C3,CASP3,CASP8,CAV1,CD14,CD44,CD59,CEBPB,CTSB,CXCL1,CXCL5,EGLN1,ERAP1,EWSR1,FSCN1,HMOX1,ICAM1,ISG15,ITCH,JUN,MAT2A,MIF,MKL1,NAMPT,NFKB2,NMI,PRDX6,PSMB10,PTGS2,PXN,SMAD4,SOD2,TGM2,TNFAIP3,TPMT,UBE2H,VASP,VIM,XIAP
IL15		cytokine	Activated	2.230	9.10E-08	ACTN4,ANXA1,CASP3,CD44,CD55,CD59,CKS1B,CKS2,COPB2,COX6C,DARS2,DDT,DHRS4,EXOSC8,FKBP1A,G6PD,GABARAPL2,GAPDH,GARS,GDI2,GLDC,GNAS,GPRC5A,H2AFY,HNRNPA2B1,HNRNPF,HSPA8,HSPE1,IFI35,ITGB1,ITGB5,JUN,LYPLA1,MAPK1,MCM5,MIF,MKI67,NME1,NME4,NUDT1,PA2G4,PCBP2,PCNA,PDCD5,PDIA3,PDIA4,PFDN4,PFN1,PNP,PPP6C,PRDX4,PRKACA,PSAP,PSMA5,PSMB10,PSMB8,PTPRJ,PYGL,RAB8A,RPS3A,S100A11,SET,SF1,SLC25A5,SMAD2,SMAD3,SRSF7,SYAP1,…	806 (11)
FOXO3		transcription regulator	Activated	2.133	1.82E-02	ALDH3A1,APEX1,ATG4B,CAD,CASP8,CAT,EIF4EBP1,FASN,GPX1,IARS,IGFBP1,IMPDH2,LARS,LCN2,MKI67,MTHFD2,NAMPT,NOL3,PRDX3,PRDX5,SMAD4,SOD1,SOD2,TXN2,TXNRD2,UBC,UBE2C,VIM,YBX1
NR5A2		ligand-dependent nuclear receptor	Activated	2.236	1.00E00	AFP,CEBPB,FASN,ICAM1,IGFBP1,JUN
IL7		cytokine	Activated	2.121	1.00E00	CASP3,CXCL1,DARS2,GARS,GSR,LAMP1,PPP6C,UPP1
IL1B		cytokine	Activated	2.336	3.32E-02	A2M,AKR1B1,ALDH7A1,ANXA1,APP,ASS1,ATP1A1,ATP2A2,B2M,C3,CASP3,CAT,CD14,CD44,CD55,CEBPB,CEBPG,CLIP2,CP,CREM,CTSB,CTSS,CTSZ,CXCL1,CXCL5,DAB2,DBI,DDX5,DNMT1,DR1,EGLN1,EIF4E,ELAVL1,FABP5,FKBP5,G6PD,GCLC,GLA,GNAS,GNL1,GRN,GSK3B,GTF2F1,GYS1,HDAC1,HEXA,HEXB,HMGA1,HMGB1,HMOX1,HPRT1,HSPA1A/HSPA1B,HSPB1,ICAM1,IGFBP1,IGFBP4,IL18,ISG15,ITGAV,ITGB1,JUN,JUND,KRT19,LCN2,LDHA,MAP2K6,MAPK14,MARCKSL1,MIF,MMP7,MT2A,…
ESRRA		ligand-dependent nuclear receptor	Activated	2.350	9.01E-04	ACADM,ACADVL,ACOX1,ASAH1,ATP2A2,ATP5B,CSRP2,CYCS,ENO1,GAPDH,GOT1,HADHA,HK1,HMGCS1,HSD17B4,IDH3A,IDI1,IGFBP4,KRT10,KRT19,LDHA,LDHB,LTF,MIEN1,PCK2,PKM,PPM1B,PSMD3,RPL19,SMARCE1,TFAM,TPI1,TRA2B,WIPF2	501 (7)
TP53		transcription regulator	Activated	2.243	1.54E-57	A2M,ABCC1,ACAA2,ACADVL,ACAT1,ACLY,ACO2,ACSL3,ACTB,ACTL6A,ACTN1,ACTN4,ADA,ADH5,AFP,AHCY,AHSA1,AIFM2,AK1,AKAP12,AKR1B1,ALB,ALDH18A1,ALDH1A2,ALDH4A1,ALDH9A1,ANXA1,ANXA2,ANXA3,ANXA4,ANXA6,ANXA8/ANXA8L1,AP1B1,APEX1,API5,APP,ARHGAP1,ARPC1B,ASNS,ASS1,ATG4B,ATL3,ATP1A1,ATP5C1,BAG1,BCAP31,BICD2,BID,CALU,CAND1,CAP1,CAPNS1,CARHSP1,CARS,CASP3,CASP8,CAT,CAV1,CCS,CD44,CD47,CD59,CDC16,CDK1,CEBPB,CISD1,CKMT1A/CK…	1099 (19)
MEF2D		transcription regulator	Activated	2.183	5.29E-01	JUN,MCM3,MCM5,MCM6,PCNA
Notch		group	Inhibited	-2.211	1.00E00	AFP,S100A11,SMAD2,SMAD3,TAGLN
E2f		group	Inhibited	-2.236	6.31E-04	CAV1,CBX5,CDK1,CSDE1,DHPS,EXOSC8,GINS2,HDAC1,HIST1H2BJ,HNRNPA1,ITGB1,MCM2,MCM3,MCM4,MCM5,MCM6,MTHFD1,NASP,PCNA,RBBP5,RECQL,RPA3,RPS16,RRM2,SNRPC,UBE2C,YBX3	535 (6)
RABL6		other	Inhibited	-2.673	1.62E-02	CKS1B,DUT,FEN1,FERMT2,H2AFX,HMOX1,KIF23,MCM2,MCM5,MCM7,PBK,PSME3,SERPINH1,UBE2C
STK17A		kinase	Inhibited	-2.449	1.53E-04	ATOX1,CCS,GSTO1,NUDT1,NUDT9,SOD2
E2F1		transcription regulator	Inhibited	-3.469	3.25E-26	ACTR1A,ACTR3,ADK,BID,BUB3,CA2,CALD1,CALR,CASP3,CASP7,CASP8,CAV1,CBX5,CCT2,CCT4,CD2AP,CD44,CD9,CDK1,CLIC1,COPS8,COX4I1,COX5A,CRIP2,CRKL,CSDE1,CSE1L,CTSB,CWC27,DDAH2,DDX1,DDX39B,DNMT1,DUT,EIF2AK2,EIF3I,ENO2,ERH,FEN1,FHL1,FKBP3,GINS1,HADHA,HIST1H2BJ,HMGA1,HMGB1,HMGB2,HMGN1,HN1,HNRNPD,HNRNPK,HNRNPR,HSP90B1,HSPA8,HSPD1,HSPE1,ICAM1,IDH3A,KIAA0101,KIF23,KRT1,KRT10,LACTB,LTA4H,MAPK14,MCM2,MCM3,MCM4,MCM5,…	789 (13)
NR1H3		ligand-dependent nuclear receptor	Inhibited	-2.560	1.00E00	ACOX1,ACSL3,FASN,FDPS,HK1,PTGS2,RPS14,SCD
VCAN		other	Inhibited	-3.466	3.59E-04	ANXA8/ANXA8L1,ASS1,C3,CASP3,CD59,CEBPB,EGFR,FABP5,GLB1,ICAM1,IGFBP4,ITGA3,ITGB1,LAMB1,LCN2,LGALS3,MAP1B,MCFD2,MIF,MYH10,PRDX5,PTK2,ROCK1,SMAD3,SOD2,TTC27,VCL,YBX3	911 (14)
ATG5		other	Inhibited	-2.400	2.28E-02	APP,CASP3,CASP7,HSPA5,PDIA3,SQSTM1
mir-181		microrna	Inhibited	-2.000	1.00E00	APP,E2F5,PTPN11,TGM2
NR1H2		ligand-dependent nuclear receptor	Inhibited	-2.425	1.00E00	ACOX1,C3,FASN,FDPS,HK1,HSD17B4,PTGS2,RPS14,SCD
S100A8		other	Inhibited	-2.333	1.00E00	A2M,AKAP12,ALDH1A1,CP,CSTF1,FBLIM1,GPRC5A,HMOX1,ICAM1,ISG15
VDR		transcription regulator	Inhibited	-2.149	1.00E00	CD14,ICAM1,IL18,JUN,PLCG1,PTGS2,RAD50,SERPINC1,THBD,TK1
HOXA3		transcription regulator	Inhibited	-2.414	3.86E-01	ANXA2,CEBPB,HBA1/HBA2,ITGAV,ITGB1,ROCK1
IL1RN		cytokine	Inhibited	-2.051	1.00E00	CD44,CTSS,CXCL1,CXCL5,H6PD,ICAM1,IGFBP4,OAS1,PTGS2,YLPM1
SCD	-1.153	enzyme	Inhibited	-2.433	1.00E00	ACADVL,ACOX1,CEBPB,FASN,HSPA5,PTPN1
ING1		transcription regulator	Inhibited	-2.400	1.34E-02	AFP,DEK,EPS15,HSPA1A/HSPA1B,TPPP,TPT1
MLXIPL		transcription regulator	Inhibited	-2.221	2.68E-01	ACLY,FASN,PYGL,SCD,TKFC
CUL4B	-1.120	other	Inhibited	-2.714	6.88E-04	COL4A1,DARS,EIF3I,GLO1,HSPA9,NME1,PRDX3,PSMA1,SOD1,TPI1,TPM3,UBXN1
SNAI1		transcription regulator	Inhibited	-2.138	3.28E-05	ACTN1,ACTR1A,ACTR2,ACTR3,CD55,CDC42,CFL1,CFL2,CTTN,FLNA,FLNB,HPGD,ITGA2,ITGB1,KRT18,KRT8,LASP1,PEBP1,PFKP,PTGS2,THBD,TMOD3,TPM1,TPM3,TPM4,VASP	698 (6)
KLF5		transcription regulator	Inhibited	-2.425	1.00E00	ACADM,ACOX1,BRE,CDK1,PCNA,TAGLN
TFAP2C		transcription regulator	Inhibited	-2.010	1.26E-02	ADA,AIFM1,ALCAM,CD44,FKBP4,GPX1,HIST1H1C,HK1,KRT8,SOD2,TACC1,TK1,TNFAIP3
CYR61		other	Inhibited	-2.195	1.00E00	ITGA2,ITGA3,ITGAV,ITGB1,XIAP
TBX2		transcription regulator	Inhibited	-2.309	1.59E-01	CDK1,CKS1B,DNMT1,MCM2,MCM4,MCM5,MCM6,MCM7,PRIM2,RBM39,SEPT10,SMC2

## Sheet: miR-574-5p knockdown soluble
© 2000-2016 QIAGEN. All rights reserved.
Upstream Regulator	Exp Fold Change	Molecule Type	Predicted Activation State	Activation z-score	p-value of overlap	Target molecules in dataset	Mechanistic Network
Srebp		group		-0.200	1.75E-02	ACLY,ACSS2,FASN,G6PD,PGD
SMTNL1		other		-0.106	2.92E-02	AGL,GAPDH,HSP90AB1,PFKM,PPP1R12A,PTGS2
Sos		group			3.61E-05	ABCC1,ACOX1,AGPS,AKR1C3,ALDH1A3,CA2,CAST,CAT,CD44,CLIP1,CREBBP,CTNND1,DDX3X,EEA1,ENAH,FBLIM1,GBA,GSK3B,GSR,HBA1/HBA2,HMOX1,HSD17B10,ITGB1,KIF5B,KRAS,MGST1,MYH9,NPLOC4,NSDHL,PFN1,PRCC,PRPF4B,PTGS2,QKI,RBBP4,S100A3,SCD,STMN1,TAOK1,TPD52,TPP1,YWHAZ	887 (12)
Creb		group		-0.261	3.72E-02	ADK,ARPC5,ATP2A2,CD14,CD59,COMT,CREM,CSRP1,CTSB,DDX39B,DDX42,DDX6,DYNC1LI2,FLNB,FSCN1,FXN,GNAS,GSTM3,GTF2F2,HPGD,JUN,KRT1,LASP1,MAP2K1,MAT2A,MCM3,MIF,PCNA,PGK1,PLIN3,PPP2CA,PRKCA,PTGS2,PYCR1,RNASEH2A,SMAD4,SOD1,SP1,SYNPO,TF,TFG,TIA1,UBC
P38 MAPK		group		1.925	1.00E00	ANXA5,ASS1,CAV1,CD44,CD55,CEBPB,FADD,FDXR,FLNA,GCLC,GDI1,GOLGA2,HMOX1,HSPA5,ICAM1,ITGAV,JUN,MAP4,MIF,MSH2,PCNA,PLA2G4A,PLAUR,PTGS2,RAB5A,RAB7A,SMAD2,SMAD3,STAT1,TP53I3,TRADD
Actin		group			1.25E-03	ABCC1,CD44,FLNA,IL18,LPP,PTRF
Ras homolog		group		1.982	1.99E-01	ITGAV,ITGB1,PTGS2,TJP1
p70 S6k		group		-0.391	3.62E-02	EEF1A1,EEF2,FASN,PABPC4,SCD,VIM
RNA polymerase II		complex			1.63E-03	ACTB,ACTC1,ASNS,B2M,CA12,CAP2,CASP7,CBX5,CD14,DCTPP1,ENO1,EXOSC8,FOSL2,GAPDH,GOT1,HNRNPU,HPRT1,HSPA1A/HSPA1B,ICAM1,IGFBP1,JUN,KCNAB2,KPNA2,MAP2K1,MAP2K2,MAPK1,MCM3,NMD3,PCNA,POLR2A,PTGS2,PTK2,RAD50,RBBP4,RPL12,RPS21,RPS3,RPS6,SFN,SOD2,SPAG7,TIAL1,TLN1,TXN,UBC	681 (7)
CD3		complex		1.430	4.98E-26	AARS,ACTN4,ACTR3,AHCYL1,AIMP1,ANXA1,AP1B1,ATP5C1,BZW1,CASP3,CASP8,CD44,CDK1,CKS1B,CKS2,CLIP1,COPB2,COX5A,COX6C,CREM,CS,CSTF2,CYCS,DDT,DDX19A,DHRS4,EEF1A2,EIF1B,EIF4A3,EIF4E,EWSR1,EXOSC8,FBL,FDPS,FKBP1A,FKBP2,FKBP3,FTL,G6PD,GABARAPL2,GAPDH,GDI2,GLDC,GNAS,GOLGB1,GPRC5A,GYS1,H2AFY,HDAC2,HGS,HINT1,HMGN1,HMGN2,HNRNPA1,HNRNPA2B1,HNRNPF,HNRNPR,HSP90AA1,HSP90B1,HSPA1A/HSPA1B,HSPA5,HSPA8,HSPE1,HUWE1,ICAM1…	957 (9)
Ubiquitin		group		-1.287	3.83E-02	HSP90AA1,HSP90B1,HSPA4,HSPA5,HSPA9,HSPD1,PAK2
Tropomyosin		group			1.59E-03	TPM1,TPM2,TPM3
Ikb		group			4.43E-02	HSPA5,ICAM1,MAT2A,PTGS2,TNFAIP3,UACA
Erm		group			1.33E-02	CAV1,CD44,ICAM1
Akt		group		1.899	2.24E-01	A2M,ATP5A1,BID,CD44,CEBPB,COPS6,COX4I1,CP,CTSD,EGFR,GSK3B,GSTK1,HMOX1,HPGD,JUN,LCN2,LMNA,NDRG1,NDUFV1,NRP2,OSTF1,PCNA,PEA15,PTGS2,RRM2,SOD2,TFAM,TJP1,TRADD,WTAP,XIAP
E2f		group		-1.216	6.55E-04	CAV1,CBX5,CDK1,CSDE1,DHPS,EXOSC8,GINS2,HDAC1,HIST1H2BJ,HNRNPA1,ITGB1,MCM2,MCM3,MCM4,MCM5,MCM6,MTHFD1,NASP,PCNA,RBBP5,RECQL,RPA3,RPS16,RRM2,SNRPC,UBE2C,YBX3	535 (6)
PDGF BB		complex		-0.297	1.41E-05	ACAT2,AKAP12,AKR7A2,ANXA11,ARF5,ATP2A2,ATP2B1,C3,CALD1,CD44,CDK1,CEBPB,CP,CSRP2,CYCS,DAB2,DCBLD2,EGFR,EIF4G1,ELAVL1,FASN,FHL1,FHL2,FLNA,GFPT2,GSS,HMGCS1,HMOX1,IGFBP4,ITGB1,JUN,KRAS,LGALS3,LMNA,MAT2A,MCFD2,MGST1,NAMPT,PAWR,PCNA,PDLIM1,PFN2,PSMB4,PTGS2,QARS,RACK1,RFC5,RPS14,RPS6,SCD,SNRPG,SOD2,SRSF7,STAT3,TAGLN,TGM2,THBD,TNFAIP3,TRA2B,TRIOBP,UGDH	1162 (20)
Nr1h		group		-1.756	1.00E00	ACSL3,ALDH1A1,ALDH1A2,ATP1B1,C3,CAV1,CXCL1,FASN,FECH,HIP1,MARCKSL1,NFKB2,PTGS2,SCD
CYP		group			5.82E-03	GCLM,HMOX1,NQO1
LDL		complex		-0.908	1.33E-02	AP1G1,ATP2A2,C3,CAPN1,CAPN2,CASP8,CDK1,CLIP2,CREM,DNMT1,FDPS,GCLC,GCLM,GNAI1,GPX1,HMOX1,HSP90B1,HSPA5,HYOU1,ICAM1,IGFBP4,ITGAV,JUN,LASP1,LIMS1,MKI67,NAMPT,NME1,NPC2,PSMC5,PTGS2,RABEP1,RANBP1,SHC1,SMAD3,SOD2,TNFAIP3,TRADD,UBE2K
RAB1B	1.003	other		0.357	1.31E-06	ARF4,ARL1,BET1,COPG1,GOLGA2,GOLGA3,GORASP2,JUN,NAPA,RAB32,RRAGC,SEC31A,SRP54,STXBP1,USO1
PLIN5		other		-0.632	5.98E-04	ACAA2,ACADM,ACADVL,ACOX1,ESD,GCLC,GSS,HMOX1,NQO1,TXNRD1
ALKBH5	1.326	enzyme			3.11E-07	ABI1,AKAP13,ASAH1,BLVRB,CAV1,CREM,CTSD,CTTN,DDX3X,DNAJA1,DNM1L,DNMT1,EEF1D,EIF4G1,EIF4G2,HSPA8,HUWE1,MAPK14,MYO6,NONO,PAFAH1B1,PRDX4,RPA1,RPLP0,SOD1,SPAG9,UBA1
HIST1H1T		other		1.091	5.27E-04	ARPC5,B2M,CCDC58,CD81,CPOX,CSTF1,FDPS,FKBP4,GPHN,HSPA4,MAN2B1,MARS,MCM6,OGT,PCCB,PHB2,RNF113A,RRM1,SF3A1,SMARCE1,ZC3H4
DOT1L		phosphatase			5.75E-03	PABPC1,PPIA,RPL19,RPLP0,RPS2,RPS23,TUBA1C
IgG		complex		-1.285	2.52E-04	APP,ARSB,ASAH1,ATP1B1,B2M,C3,CALR,CD9,CEBPB,CSNK2B,CTSC,DSP,EZR,FABP5,GNAS,GPRC5A,GPX1,HDGF,HSPA5,HSPB1,ISG15,JUND,KRT18,LCN2,LGALS1,LGALS3,PEA15,PLAUR,PLS3,PPIF,PTGS2,STK24,TNFAIP3,TRIM16,TUBB2A	983 (17)
FSH		complex		0.621	2.43E-09	ACTB,ACTN1,ACTR2,AKAP12,ALDH3A2,ARHGAP1,ARPC4,ATP2A2,ATP2B1,BAG1,CAP2,CAPZA1,CD55,CDC42EP4,CLIP1,COPS5,CREM,CTNND1,DAB2,DHX15,DUSP3,EGFR,EPS15,EZR,FDX1,FDXR,FKBP5,FOSL2,GCLC,GNAS,GNB1,GOT1,GPRC5A,IGFBP4,ITGA3,ITGB5,JMJD6,JUN,KIF5B,KRT18,MAP2K1,MAP2K3,MAPK14,MT2A,NOL3,NPC2,P4HA2,PAWR,PCNA,PDXK,PGK1,PKM,PLIN3,PPIH,PPP1CB,PPP2R1A,PRKAR1A,PSIP1,PSMD1,PSMD3,PTGS2,PTPN1,RAB14,RAB1A,RAB2A,RAB5A,RAB5C,RA…	773 (7)
BDNF		growth factor		-0.437	2.94E-07	ACOT7,ALDH7A1,ANXA2,ANXA5,APEX1,APP,ARIH1,BAG3,BID,CASP3,CP,CPLX2,DPYSL3,EEF1D,EPB41L2,FLNA,FLNB,FSCN1,FTL,GNAI1,GPS1,HADHA,HSD17B4,HSP90AA1,HSPA2,HSPA4L,HSPA5,JUN,KLC1,LAMC1,LCN2,LGALS1,MACROD1,MAP1B,MAPK1,MVD,MYO6,P4HA1,PAFAH1B1,PCNA,PDLIM5,PFKFB3,PLXNB2,PREP,PTBP1,RAB14,REEP5,RHOA,RNH1,RPL37A,RPS23,S100A10,SERPINH1,SOD2,STRN4,STXBP1,TAGLN,TFRC,TP53BP1,TPP1,TUBB3,USO1,VIM,YWHAG	833 (13)
PNPLA2		enzyme		1.280	1.13E-02	ACAA2,ACADM,ACADVL,ACOT2,ACOX1,FASN,GSTK1,HSPA5,ICAM1
RHOJ		enzyme			7.89E-04	AKAP12,ANXA1,ATP2A2,CALU,CAV1,CNBP,MYH9,PPP2R1A
MGEA5	1.154	enzyme		0.459	7.01E-08	ACADM,ACO2,ACSL4,ACSS2,ACTN4,ADRM1,AHNAK2,AIFM1,AIFM2,AKT1S1,ARPC4,ASS1,ATP5I,BCL2L13,CAPN1,CAV1,CD14,CD44,CD47,CD55,CDK5,CEBPB,CIAPIN1,CNOT3,COX6C,DAB2,DLST,EIF2A,ELF1,FDPS,FERMT2,FLNA,FLNB,FSCN1,G6PD,GAA,GALK2,GNE,GTF2F2,HMGCS1,HPGD,HSP90AB1,IDH3A,IGBP1,IGF2BP3,IGFBP4,IL18,ITGA2,ITGB5,JUN,KRT81,LAMB1,NDUFA2,NDUFA5,NDUFS1,NSDHL,OGDH,PDCD6IP,PDHA1,PFKM,PLCG1,PLIN3,PRDX4,PYGL,RAP2A,RPS6KA3,S100A3,…
LIN28A		other		-0.788	3.15E-04	CDK1,FUS,H2AFX,HNRNPF,IGF2BP1,KRAS,TARDBP,TIA1
ZNF652		other			3.88E-02	EGFR,SMAD2,VIM
ELOVL2		enzyme			3.78E-02	FASN,SCD
IPMK		kinase		0.149	7.95E-05	ACTB,CAPNS1,CSRP1,FLNA,HSP90AB1,JUN,MYL6,PDLIM5,PFN1,TAGLN2
CYB5R4		enzyme		1.076	8.08E-04	ACSL3,EIF2S1,FASN,GCLC,HMOX1,HSPA5,SCD
OMA1		peptidase		0.555	2.38E-02	ACADVL,COX4I1,DNM1L,FASN,SCD
VRK2		kinase			1.37E-02	PTGS2,TCP1
PRKAG3		other			2.46E-05	ACTR1B,ANXA8/ANXA8L1,ASPH,ATP1B1,ATP6V1A,CD55,COMMD3-BMI1,CTNNA1,DLAT,EIF4B,FTL,GBE1,GLRX,GOT1,HN1,HSPA5,LMCD1,LUC7L2,MAP2K6,MAP4,MAT2A,NAMPT,NAP1L1,NR3C1,PLIN3,PPP1R14B,RPE,RPL12,RPL22,RPL5,SH3KBP1,SMS,SORD,TFRC,TPPP3,TRIM16,UGP2
PNPLA8		enzyme		-0.750	4.86E-03	HMOX1,HSP90B1,HSPA5,NQO1	17 (2)
HSPBP1	1.176	other			3.78E-02	HSPA1A/HSPA1B,HSPA2
AFF4		transcription regulator			8.83E-03	HNRNPH1,MAGOH,PTBP1,SRSF6
SIRT6		enzyme		0.555	1.10E-02	ACSL3,ACSL4,FASN,GSK3B,IGF2R,LYPLA1,PCBP2,PTGS2,RPL23,RPL6,SCD,SOD2
MSRA	1.002	enzyme			3.78E-02	HMOX1,MSRB2
ZNF746		transcription regulator			3.88E-02	COX4I1,PDHA1,SDHA
Histone h4		group			3.76E-02	ADA,AKAP12,CDK1,FASN,G6PD,GSTP1,ICAM1,IGFBP1,KIF13B,MCM3,MCM4,MSH2,PCNA,POLD2,PRMT3,PTGS2,RPL12,RPS6,RRM2,STAT3,SYNPO,TACC2,TAGLN
PRMT6		enzyme		-1.732	8.83E-03	BCCIP,CTNND1,THEM4,WDR5
RRP1B		other			4.88E-10	ALDH5A1,CDK1,CEBPB,CREBBP,EIF3H,EIF4B,FEN1,HSP90AA1,HSP90AB1,ITGB5,MCM2,MCM3,MCM4,MCM5,MCM6,PCNA,PRKCA,RABIF,RPA1,RPA2,RPL11,RPL14,RPL19,RPL22,RPL37A,RPL6,RPS10,RPS14,RPS19,RPS26,RPS3,RPS5,RPS8,RPS9,TUBG1
IGF1R		transmembrane receptor		-1.760	5.44E-12	ACADM,ACP1,ACTN4,ALDOA,ANXA3,APP,ATP5A1,ATP5B,ATP5D,ATP5H,ATP5J,CALU,CAPG,CBFB,CDC42,CDK1,CEBPB,CETN2,CKS2,COL4A1,COX4I1,CTNND1,CTSD,CYCS,FASN,FTH1,HADHA,HSPA5,IGF2R,IGFBP4,KRT19,LASP1,MAPK14,NDUFV2,NME1,PRKAR1A,PSMC6,PTGS2,RAB18,RAB1A,RAC1,RBBP7,RBM3,RHOA,RPL24,RPL3,RPL37A,RPL7,RPS21,RPS24,RPS26,RRAGC,S100A4,SCP2,SF3B5,SMU1,STAT3,TGFBI,TJP1,TXN,UBE2V2,UQCRC1	1139 (19)
EPN3	1.013	other			1.37E-02	EHD1,EHD2
SRC (family)		group		1.941	6.50E-02	ATP1A1,ICAM1,IGFBP1,ITGAV,PTGS2,PXN,S100A4,STAT1,TJP1
ABCB6	-1.143	transporter		0.102	3.41E-03	CAT,CPOX,FECH,GLRX5,HAGH,HK1,HMBS,NT5C3A,TXNRD2,UROS
SETX		enzyme			1.37E-02	ACTB,ENSA
RABL6		other		-1.069	1.65E-02	CKS1B,DUT,FEN1,FERMT2,H2AFX,HMOX1,KIF23,MCM2,MCM5,MCM7,PBK,PSME3,SERPINH1,UBE2C
EIF3M	1.028	other		-0.447	1.18E-04	EIF3C,EIF3F,EIF3H,MIF,MT2A
SPDEF		transcription regulator		0.000	2.40E-02	COL4A1,CYFIP1,EGFR,ITGA3,LAMC1,LASP1,PLAUR,PRKCA,SMAD2,SMAD3,SMAD4,SQSTM1,VASP,VIM
EPM2A		phosphatase			3.78E-02	GSK3B,LAMP1
CLCN5		ion channel		1.432	6.93E-04	B2M,CTSB,MKI67,PCNA,SOD1,TXN
CACNA1C		ion channel		0.000	1.18E-04	ANXA2,CAV1,ENO1,PTGS2,S100A10
FH	-1.043	enzyme			1.25E-03	AKR1C1/AKR1C2,BLVRB,HMOX1,LDHA,NQO1,TKT
DPH5	-1.203	enzyme			2.38E-02	CREBBP,SMAD3,SP1,STAT1,STAT3
ZDHHC7		enzyme			1.37E-02	APP,TF
C11orf31		other			1.37E-02	GLB1,H2AFX
MED28		other			3.88E-02	CNN2,CRIP1,TAGLN
STK17A		kinase		0.816	1.55E-04	ATOX1,CCS,GSTO1,NUDT1,NUDT9,SOD2
PCGEM1		other		-0.152	4.96E-19	ACLY,ACOX1,ALDOA,CS,ENO1,FASN,FH,G6PD,GAPDH,GGT1,GLS,GLUD1,GPI,GSR,IDH1,IDH2,LDHA,MLYCD,NUDT9,OGDH,PDHA1,PDHB,PGD,PGK1,PGLS,PKM,SDHA,SUCLG1,TALDO1	685 (7)
FAM3B		cytokine			2.92E-02	CAV1,IGFBP4,KRT19,LCN2,LDHA,LGALS1
STOX1		other			1.75E-02	AHCY,PSMF1,RAB10,RPL17,SRSF7
WHSC1		enzyme		1.000	8.30E-03	CA2,ITGB1,JUN,OAS1,PRKCA,ROCK2,RRAS,STAT1,STAT3,TUBB4A
26s Proteasome		complex		0.489	1.54E-03	ATP6V1H,CTSA,CTSB,CTSD,EGFR,H2AFX,ICAM1,IFI35,LAMP1,MYCBP,NFKB2,PPP2CA,PPP2R4,PRKCA,PRKDC,PSMB5,PTGS2,SMAD2,SQSTM1,SRC,STAT1,TK1,UBE2I,VIM	1057 (19)
ROR1		kinase			1.44E-02	KRT19,MAP1B,TJP1,VIM
Eif2		complex			1.59E-03	EIF2AK2,HSPA5,PTGS2
UBE2D3		enzyme			3.78E-02	SMAD2,SMAD4
estrogen receptor		group		0.242	2.90E-02	AGO2,AKT2,ANXA1,C3,CALD1,CAPG,CAV1,CD44,CD59,COL4A1,CXCL1,DNMT1,DSP,EGFR,HSP90AA1,HSPA1A/HSPA1B,ICAM1,IGF2BP3,ITGA3,ITGB1,JUN,JUP,KRT18,KRT19,KRT7,KRT8,LTF,MAP1B,MSN,PLAUR,PPP5C,SLC9A3R1,SMAD3,SMAD4,SYNPO,TRIP10,VIM
Cg		complex		-1.827	4.08E-01	ACTB,AKR1B10,AKR1C3,B2M,CEBPB,CEP170,CREM,DBI,EIF4E,FABP5,FHL1,GGCT,GTF2E1,HDLBP,HMGA1,HMGA2,HPGD,ICAM1,IGFBP4,ITGAV,ITGB1,ITGB5,JUN,LIMCH1,MTPN,NUCB2,PCNA,PDE4D,PFKFB3,PLAUR,PPP1R14A,PTGS2,RECQL,S100A10,S100A6,SMAD2,SMAD4,SRXN1,SUMO1,UPP1,XIAP
Lh		complex		-0.509	1.89E-12	ACTB,ACTN1,ACTR2,AKAP12,ARHGAP1,ARPC4,ATP2A2,ATP2B1,BAG1,CAP2,CAPZA1,CD55,CDC42EP4,CDK5,CTNND1,DAB2,DUSP3,EGFR,EZR,FDX1,FDXR,FKBP5,GNAS,GNB1,ITGA3,ITGB5,JMJD6,KRT18,MAP2K1,MAP2K3,MAPK14,NOL3,NPC2,P4HA2,PAWR,PDE4D,PDXK,PGK1,PHB,PLIN3,PPIH,PPP2R1A,PRKACA,PRKAR1A,PRKAR2A,PSIP1,PSMD1,PSMD3,PTGS2,PTPN1,RAB14,RAB1A,RAB2A,RAB5A,RAB5C,RANGAP1,SNAP23,SOD2,STAT1,STIP1,STK24,TK1,TLN1,TNFAIP3,TPM1,TPM2,UPP1,…
Collagen Alpha1		group		1.934	3.12E-02	EGFR,PCNA,PLAUR,PTGS2
ZBED6		other		0.816	1.13E-02	ARHGEF1,FOSL2,NASP,PPAT,PRPF19,ROCK2,SPTBN1,TUBB3,UPP1
EIF2AK3		kinase		-0.668	1.11E-09	AARS,ABCF2,ALDH18A1,ASNS,CARS,CEBPB,CEBPG,CPOX,CTSC,DNAJC3,EIF4EBP1,EPRS,ERO1A,HSPA5,HSPA9,IARS,JUN,LARS,LONP1,MECR,NARS,NDRG1,NFKB2,PCK2,PON2,SARS,SHMT2,SNW1,SQSTM1,TARS,TBCE,WARS,XIAP,YARS	368 (9)
PRKCD		kinase		1.957	1.00E00	CAMSAP1,CEBPB,CTSB,FOSL2,GPRC5A,ICAM1,JUN,LAMP1,NFKB2,OAS1,PDLIM7,PTGS2,STAT3,TUBB2A
PCM1	-1.306	other			3.88E-02	MCM3,MKI67,PCNA
POLG		enzyme			2.70E-07	EEF1B2,EIF3H,RACK1,RPL14,RPL23,RPL5,RPL7,RPS16,RPS19,RPS24,RPS25,RPS5,TPT1
LDL-cholesterol		complex			2.43E-02	ICAM1,SHC1,THBD
Gamma tubulin		group			3.78E-02	CASP3,TUBG1
Collagen type III		complex			3.88E-02	ITGA2,ITGAV,ITGB1
IGFBP7		transporter		0.557	4.96E-03	ASNS,CASP3,MAPK1,PCNA,PTGS2,SOD2	580 (9)
PSEN2		peptidase		-0.987	2.87E-03	ACTB,APP,ATP2A2,CAP1,CASP3,CCS,CD9,CTSC,CTSS,CTSZ,EGFR,GAPDH,GNB1,KCNAB2,KIF5B,PTGS2,SLC38A2,UBC,XIAP	1037 (18)
ATP7B		transporter		1.508	1.25E-04	ACLY,APP,CKS1B,CP,FABP5,FASN,FDPS,HIST1H1C,HMGCS1,IDI1,SMC2,SMC4,TRIP13
RBM5		other		0.394	4.20E-04	ANXA1,FAF1,GBE1,HSP90AA1,ICAM1,ISG15,ITPA,MYO1B,NDUFV2,RAB1A,SERPINH1,STAT5B,UBA1,XIAP
GRP		growth factor		1.949	1.33E-02	ARF6,JUN,PRKCA,PTGS2,PTK2,RRM1,RRM2
HSF1		transcription regulator		0.706	1.66E-15	AHSA1,B2M,BAG3,CBX3,CCT2,CCT3,CCT4,CCT5,CCT6A,CCT7,CCT8,CDK1,CKS1B,CKS2,CSRP2,CUL1,DNAJA1,DNAJB1,EIF4A2,FASN,FKBP4,FXR1,HERC4,HMGB1,HMOX1,HNRNPA3,HSBP1,HSP90AA1,HSP90AB1,HSPA1A/HSPA1B,HSPA4,HSPA4L,HSPA8,HSPB1,HSPD1,HSPE1,HSPH1,ICAM1,ITGB5,JMJD6,JUN,LSM2,MAT2A,NCOR2,PGAM5,PGK1,PPP3CA,RAB5C,RANGAP1,RPL22,SERPINH1,SHC1,SPR,SPTAN1,ST13,STIP1,TCP1,TRA2B,TUBB4A,UBC	557 (8)
EIF4G2	1.758	translation regulator		0.000	2.19E-02	ACTB,CTSD,JUN,KRT19
SLC9A3R1	1.025	other		0.555	2.38E-02	EGFR,EZR,KRT19,MSN,S100A4
MAX		transcription regulator			5.27E-04	ACTC1,APEX1,CAD,CBX5,CSDE1,CYCS,DKC1,FTH1,HDAC2,HMGA1,LAMP2,MTHFD1,NCL,NPM1,PTMA,RBBP4,RBBP7,RCC1,UBE2C,YBX1,YY1	170 (3)
E2F1		transcription regulator		0.245	1.41E-25	ACTR1A,ACTR3,ADK,BID,BUB3,CA2,CALD1,CALR,CASP3,CASP7,CASP8,CAV1,CBX5,CCT2,CCT4,CD2AP,CD44,CD9,CDK1,CLIC1,COPS8,COX4I1,COX5A,CRIP2,CRKL,CSDE1,CSE1L,CTSB,CWC27,DDAH2,DDX1,DDX39B,DNMT1,DUT,EIF2AK2,EIF3I,ENO2,ERH,FEN1,FHL1,FKBP3,GINS1,HADHA,HIST1H2BJ,HMGA1,HMGB1,HMGB2,HMGN1,HN1,HNRNPD,HNRNPK,HNRNPR,HSP90B1,HSPA8,HSPD1,HSPE1,ICAM1,IDH3A,KIAA0101,KIF23,KRT1,LACTB,LTA4H,MAPK14,MCM2,MCM3,MCM4,MCM5,MCM6,M…	789 (13)
SRF		transcription regulator		-0.668	1.20E-02	A2M,ACTB,ACTC1,AKAP12,BRD3,CALD1,CAP1,CAPRIN1,CNN2,CSRP1,CSRP2,DSTN,E2F5,EIF6,FHL1,FHL2,FLNA,GLRX3,ITGB1,JUN,LCN2,LMCD1,LTF,MGST1,MYH9,MYO1B,MYO1E,NCOA7,NPM1,PAFAH1B1,PDLIM7,PGM1,PPIA,PTGR1,PTGS2,PTMS,RAB27B,RBBP6,RFC4,RNH1,SCYL1,SND1,SNX2,TAGLN,TLN1,TMOD3,TST,TUBB4B,VCL,ZYX
PRKCE		kinase		1.872	2.03E-01	APP,CAV1,CD55,CEBPB,EGFR,HSP90AB1,HSPA5,JUN,PTGS2,STAT3,XIAP
TFAP2A		transcription regulator		0.121	2.12E-03	ALCAM,ANXA1,CXCL1,DCBLD2,EGFR,G3BP2,GLO1,MCM5,MT2A,PLAUR,PPP2R2A,PRDX1,PSAP,RAB27B,RPL6,RPL7,RPLP0,RPS5,SOD2,TPM1,TPM3	708 (7)
SCAP		other		0.529	2.72E-02	ACAA2,ACLY,ACSL4,ACSS2,FASN,FDPS,IDI1,MVD,NSDHL,PMVK,SCD
IGF1		growth factor		0.571	2.06E-02	A2M,ACSS2,ADA,AKR1C1/AKR1C2,APP,BSG,CASP3,CD44,CDK1,CEBPB,CNP,CTSD,DDX5,EIF1AX,EIF2AK2,EIF4E,FASN,GAPDH,H2AFX,HMGA1,HMOX1,HSPA5,ICAM1,IGFBP1,IGFBP4,IL18,ITGAV,ITGB5,JUN,LAMP1,LASP1,LCN2,MAPK1,MIF,MKI67,NR3C1,PARP1,PBK,PCNA,PLAUR,PPP3CA,PSMB8,PTGS2,SCD,SEC23A,SFN,SP1,SRSF3,TF,TGFBI,TJP1,TK1,TUBB3,UBE2D2,UBE2G1,VIM,WTAP,XIAP,YBX3
LARP1	-1.178	translation regulator			5.82E-03	PABPC1,RPS20,RPS6
ALDH2	-1.069	enzyme		-0.194	1.12E-05	GCLC,GCLM,GSS,MTHFD2,PHGDH,PSAT1,PSPH,SHMT1,SHMT2,SLC3A2,SLC7A5
PI3K (family)		group		0.071	5.09E-03	AKR1B10,AKR1C1/AKR1C2,CTSD,EGLN1,FASN,GCLC,GCLM,HK1,HMOX1,HSPA5,ITGB1,NQO1,PKM,PTGS2,PXN,TJP1,WTAP,XIAP	1138 (21)
CTSD	-1.049	peptidase			3.78E-02	EEF2,TXN
PTEN		phosphatase		-0.809	5.23E-13	ACAA1,ACAA2,ACO2,ACOX1,AKR1C3,ANXA1,ARHGDIA,ASPH,ATP5I,C3,CA12,CA2,CA8,CASP7,CEBPB,CKS1B,CKS2,CNN3,COX5A,CS,CSRP1,CSTF3,CTSB,CTSZ,DLAT,DLD,DYNC1LI2,ECI2,EGFR,EIF4EBP1,FASN,G3BP1,GGT1,GMDS,GYS1,H2AFY,HADH,HADHA,HADHB,HEXB,HSPA1A/HSPA1B,IDH2,IDH3A,IDH3B,IDH3G,IDI1,ISG15,JUND,KIF3A,KRT19,LDHB,LGALS3,LIMS1,LRRFIP1,MAPK14,MAT2A,MDH1,MKI67,MRPL12,MT2A,MVD,NDRG1,NDUFS3,NUDT1,PA2G4,PABPC4,PARP1,PCBP2,PDH…	1092 (16)
VHL		transcription regulator		-1.025	4.60E-06	AHCYL1,ALDH1A1,CA12,CAV1,CDCP1,CFL1,CLTC,COPS5,DAB2,DECR1,EGFR,EIF5,ENO2,FAF1,FTH1,FTL,GBE1,GLO1,GPX1,HMOX1,HNRNPA2B1,LMNA,MIF,NOSIP,PCNA,PFKFB3,PPIL1,RAP1B,RPS6,SOD2,TAGLN,TFRC,VIM	989 (16)
PFDN5	1.022	transcription regulator		1.220	1.18E-04	PFDN1,PFDN2,PFDN4,PFDN6,VBP1
CSE1L	1.344	transporter			2.43E-02	CASP3,RRM2B,TP53I3
SLC13A1		transporter		-0.426	3.76E-05	ACLY,AKR1C3,ALDH1A1,CLPX,COPB2,EEF1G,EFTUD2,GALE,GFM1,GOLGB1,HSPA5,HSPA8,HSPB1,MVD,RPL8,RPN1,SCD,SDF2L1,ST13,TFG,TUBA1C,YARS
YWHAG	-1.033	other			1.75E-02	CCT6A,GPI,HYOU1,NAPA,PRDX6
MKL1	1.169	transcription regulator		-1.072	2.52E-02	ACTB,ACTC1,ARPC1B,ARPC4,CBFB,CNN2,COMT,CRK,CTTN,FLNA,ICAM1,ITGB1,LCN2,LTF,MYH9,PFN2,RAB27B,RAC1,TAGLN,TST,VCL,WASL
VAMP8		transporter			2.43E-02	EEA1,RAB11A,TPD52
EPAS1		transcription regulator		-0.516	1.47E-03	ABCF2,ABI1,AKAP12,CA12,CAT,CAV1,CDCP1,CHMP2B,CKMT1A/CKMT1B,EGFR,EIF5A,ENO1,ENO2,FASN,FHL1,FXN,GBE1,GLS,GPX1,HIST1H1C,HMGCS1,HSPA4,HSPA5,ITGAV,LDHA,MANF,MIF,NDRG1,PFKFB3,PLOD2,PRKCA,SF3A3,SLC7A5,SOD1,SOD2,TNFAIP3,UGP2	548 (7)
CYP2E1		enzyme		-0.752	1.35E-02	CAT,CD14,GCLC,HMOX1,MGST1,PTGS2
LAMTOR2		other			3.78E-02	LAMTOR1,LAMTOR3
PRKAA1		kinase		0.000	2.49E-02	ACOT7,ALB,CA2,COX4I1,DDAH1,GALM,IGFBP4,LDHA,MGST1,MLYCD,NPEPL1,OAT,SMAD3,TFAM,TGM2,YAP1,ZYX
USF1		transcription regulator		-0.280	2.27E-02	AGTRAP,AKAP12,B2M,CAD,CAT,CTSS,FASN,IGF2R,IGFBP1,MYH9,P4HA1,PRKAR1A,PTGS2,SYNPO,TNFAIP3
PRL		cytokine		-0.301	1.53E-07	A2M,ACTB,ACTR3,ADAR,AKR1C3,ANXA2,ANXA3,ANXA5,APP,ARF3,ATP2A2,ATP5H,B2M,BAG1,CAPN2,CAV1,CNN3,COX4I1,CPD,CTSA,CTSB,CTSD,CTSS,DDX39B,EGFR,EIF2AK2,ENO1,HSPD1,IDE,IFI35,ISG15,JUN,KRT19,LAMC1,MARS,MGST1,MLKL,MSN,OAS1,P4HB,PC,PCNA,PDIA4,PDIA5,PNPT1,PSME1,PSME2,RHOG,RPSA,SAMHD1,SCP2,SND1,SOD1,STAT1,TCEB1,TECR,TPM3,TRIM25,VIM,YWHAG	1018 (17)
ULK1		kinase			5.82E-03	CASP3,CASP7,TUBB4A
TNFSF12		cytokine		1.963	1.00E00	CYCS,ICAM1,NFKB2,SDHA
NRF1		transcription regulator		-0.643	3.41E-07	ATP1A1,ATP1B1,CD47,COX4I1,COX5A,COX5B,COX6B1,CYCS,FTH1,GCLC,GCLM,HMOX1,IDE,NQO1,SDHA,TFAM,TFB2M,VDAC1
FGR		kinase			3.88E-02	GCLC,HMOX1,NQO1
CDK1	-1.057	kinase			4.03E-02	CDK1,H2AFX,HIST1H1B,JUN,XIAP
FAIM2		other			1.37E-02	CASP3,CASP8
PPARG		ligand-dependent nuclear receptor		-0.213	1.51E-06	ACAA1,ACAA2,ACADM,ACLY,ACOX1,ACSL4,ALDH1A2,ALDH9A1,APP,ATP2A2,BIN1,C3,CA2,CAT,CAV1,CEBPB,CPLX2,CRAT,CS,CTPS1,CTSL,CXCL1,CXCL5,CYCS,DLAT,DR1,EGFR,EGLN1,EIF4EBP1,ENO2,EPHX1,ERO1A,FABP5,FASN,FDPS,GABARAPL2,GAPDH,H6PD,HADHA,HADHB,HEBP1,HMOX1,HYOU1,ICAM1,IDH1,IGFBP1,IVD,JUN,KRT18,KRT19,LHPP,MBNL1,MCM7,MDH1,ME1,MGST1,MKI67,MLYCD,MYH14,NDRG1,NDUFA5,NPEPPS,NSF,PC,PCK2,PCNA,PDHB,PEA15,PEPD,PFKFB3,PPIC,PTG…	1049 (17)
PRKAA2		kinase		0.772	8.39E-03	ACOT7,ALB,CA2,COX4I1,DDAH1,FASN,GALM,HSPA5,IGFBP4,LDHA,MGST1,NPEPL1,OAT,P4HB,SMAD3,TFAM,TGM2,VIM,YAP1,YBX1,ZYX	754 (11)
STAT4		transcription regulator		-0.000	5.10E-03	ADSS,AHNAK,AP2A2,ARFGAP3,ASPH,BSG,C3,COPG1,DDAH2,DNAJB6,ENO2,ERO1A,FDX1,FSCN1,GBE1,GLG1,GTF2E2,HEXB,ISG15,KRT18,LAMTOR3,LRRFIP1,LUC7L,MTHFS,NDRG1,P4HA2,PFN2,PGP,PLOD2,PRDX6,PYGL,S100A4,SERPINB1,STAT1,TAF15,TPD52,VDAC1
SHC1	1.265	other		0.679	2.65E-03	FTH1,FTL,GSTP1,ICAM1,NQO1,PCNA,SOD2,SQSTM1,THBD,TXN	757 (10)
MKNK1		kinase		-0.380	9.34E-15	ACOT7,ANXA2,ANXA5,ARIH1,BAG3,CP,CPLX2,DPYSL3,EEF1D,EPB41L2,FLNA,FLNB,GNAI1,GPS1,HADHA,HSD17B4,HSPA2,HSPA4L,ISG15,KLC1,LAMC1,LCN2,MAP1B,MAPK1,MYO6,PAFAH1B1,PDLIM5,PLXNB2,PREP,PTBP1,RAB14,RNH1,SERPINH1,SMAD2,STRN4,STXBP1,TAGLN,TP53BP1,TPP1,USO1,VIM,YWHAG
CBS/CBSL		enzyme		1.342	2.38E-02	CASP3,EEF1A1,EEF1D,GOT1,GOT2
TOP1	-1.118	enzyme		0.039	6.93E-04	ASNS,CDK5,GLB1,MECP2,MYO6,TOP1
YWHAQ	-1.033	other			4.26E-02	CASP3,CASP7,CASP8,MMP7
POLR2A	1.157	enzyme			1.50E-02	ACTB,CAD,CASP7,CAV1,GAPDH,HNRNPH1,MAGOH,PTBP1,SRSF6,TNFAIP3,VIM,YAP1
NOTCH1		transcription regulator		1.844	3.44E-01	AKR1C1/AKR1C2,C21orf33/LOC102724023,CAD,CD14,CD44,CEBPB,DLD,ECHS1,EGFR,ENO2,GAA,GLS,GLUD1,GRN,HBA1/HBA2,ICAM1,IGFBP4,ITGB1,KRT8,NDUFS1,NDUFV2,OAT,PDIA3,PIN1,PTGS2,SDHA,SMARCC1,TAGLN
ZNF224		other			1.37E-02	ALDOA,TNFAIP3
DNMT1	1.076	enzyme		1.982	4.17E-01	ACTB,CDK1,DNMT1,EPDR1,GSTP1,MYL6,PTGS2,PYCARD,RGS10
MAP3K12		kinase		1.165	8.83E-03	CASP3,JUN,SH3RF1,STAT3
CNGA3		ion channel		1.000	2.19E-02	CAPN1,CAPN2,EIF2A,HSPA5
CNGB3		ion channel			2.43E-02	CAPN2,EIF2A,HSPA5
PTP4A3		phosphatase		-0.647	1.98E-03	CSK,HDAC2,HSP90AA1,JUP,PCBP1,PXN,STMN1
MED30		transcription regulator			9.99E-03	CS,NDUFS2,NDUFV1,SDHA,SDHB,SOD2
IL27		cytokine		1.918	1.00E00	B2M,CD14,CD63,HPGD,ICAM1,IL18,PTGS2,SPTBN1,STAT1,VIM
GCK		kinase		1.667	3.47E-03	ACADM,ACLY,ATP5A1,ATP5C1,ECHS1,FASN,FH,HADH,SCD	335 (7)
CDK9		kinase			4.80E-02	CAD,G6PD,HNRNPH1,MAGOH,NCL,NMD3,PTBP1,SRSF6,TNFAIP3,VIM
HOXA10		transcription regulator		1.461	1.38E-02	ACTB,AIMP2,ALDH1A1,ALDH1A2,CHERP,EGFR,EIF3A,FAF1,FKBP3,HDLBP,HMBS,HNRNPL,HSP90AA1,IDH2,KRT18,LCN2,LTF,MAP1B,ME1,MSN,NUP214,P4HB,PHGDH,RHOG,RP2,RPL37A,SCD,TCEB1,THBD,YWHAG
ETV4		transcription regulator		0.961	1.90E-02	CAV1,GGT1,HPGD,JUP,MMP7,PLEC,PTGS2,VIM
HIF1A		transcription regulator		1.114	1.97E-07	ABCF2,ACO1,ADAM10,AFP,AKAP12,ALDOA,ARPC2,ASNS,ATP2A2,ATP5J,BID,CARS,CAV1,CD44,CDCP1,CTPS1,CTSD,EGFR,EGLN1,EIF4E,EIF4G1,EIF5A,ENO1,ENO2,ERO1A,FHL1,FHL2,FSCN1,GAPDH,GBE1,GPI,H2AFX,HIST1H1C,HIST1H2BK,HMGCL,HMOX1,HSPA4,HSPA5,HSPB1,HUWE1,ITGAV,JUN,JUP,KRT18,KRT19,LDHA,LGALS1,MANF,MIF,NAE1,NDRG1,NPM1,NUCKS1,NUDCD2,P4HA1,P4HA2,PDHA1,PFKFB3,PFKL,PGK1,PKM,PLAUR,PLOD2,PPIA,PRKCA,PTGS2,QKI,SOD2,SP1,SSBP1,ST…	844 (17)
CRK	-1.006	other			1.33E-02	CAV1,CTNND1,RAC1
IL5		cytokine		0.395	5.23E-10	A2M,ACAA2,AK3,ALDOA,ANXA2,ANXA6,ASNS,ASS1,ATP1B1,CD55,CD63,CDC123,CHMP1A,CISD1,CKAP4,CRELD2,CRIP1,CTSC,DDX21,EGLN1,EIF4EBP1,ENO1,ERO1A,FOSL2,GALK1,GCLM,HSP90B1,HSPA5,HSPH1,ICAM1,IDI1,ITGAV,KCNAB2,LMNB1,MANF,MAT2A,NACA,NDRG1,NDUFV3,P4HA1,PDIA6,PDLIM1,PFKP,PGM1,PKM,PPIF,PRDX4,PSAT1,PSMB4,PYCR1,RAB21,RBM3,RPN1,S100A4,S100A6,SDF2L1,SFPQ,SLC1A5,SLC7A5,SNAP23,SRI,SUPT6H,TPI1,TPM4,UCHL3,UCK2,UPP1,VIM,ZYX	806 (9)
IL24		cytokine		-0.913	3.23E-03	CASP3,CASP8,EIF2A,EIF2AK2,FADD,FAF1,HSP90B1,HSPA5,PTGS2,XRCC4,XRCC6	625 (7)
PUF60	1.039	other			1.33E-02	H2AFX,XRCC5,XRCC6
CEBPA		transcription regulator		-0.006	6.25E-04	A2M,ACLY,AKAP12,AKR1B1,AKR1B10,AKR1C1/AKR1C2,AKR1C3,ALB,ANXA1,ASNS,ASS1,BIN1,C3,CA2,CD14,CDC37,CEBPB,CKAP4,COPS5,COX4I1,CPS1,CTNNA1,CYCS,DDX21,EDF1,EEF1A2,EIF4E,EPHX1,FASN,FHL1,GAPDH,GGH,GLRX,GSK3B,GSTP1,HMGA1,HMOX1,HPGD,HSPA5,ICAM1,IGFBP4,ISG15,ITGB5,JUN,KRT7,LCN2,LGALS1,LTF,MALT1,MT2A,PCNA,PFN2,PGD,PIN1,PLOD2,PPP1R14A,PTGS2,QKI,SCD,SERPINB1,SOD1,SOD2,SPINT2,SULT1A3/SULT1A4,THBD,TUBB2A,UBE2I,VCL	857 (13)
EHHADH		enzyme		-1.387	1.75E-02	ACAA1,ACOT2,ACOX1,FASN,SCP2
COPS5	1.036	transcription regulator		1.671	9.99E-03	AIMP1,GPS1,H2AFX,MARS,RARS,STAT3
TCOF1	1.016	transporter			1.03E-07	AK4,AKR1B1,ANXA2,ARIH1,BCLAF1,CAPRIN1,CNBP,DDX42,EPB41L1,GALK1,GRHPR,GTF3C4,HNRNPDL,IQGAP1,MAPK14,NDRG1,PPIG,PPIL4,PRPF40A,PSMC6,QRICH1,S100A16,SAFB2,TXNRD1,UBA3
RASSF5		other		1.212	3.16E-05	BZW1,CIRBP,DNAJA1,DTYMK,EEF2,LRRFIP1,LSM7,PCMT1,PSMD1,RAB32,RABIF,U2AF1/U2AF1L5
MCM2	-1.010	enzyme			1.37E-02	LMNB2,MCM4
ACOX1	1.026	enzyme		0.383	7.52E-05	ACAA1,ACADM,ACADVL,ACOT2,ACOX1,ANXA2,CAT,CBR1,CD63,CPOX,CRAT,CSTB,EGFR,FAH,FASN,GOT1,GSTP1,HDAC1,HSPA5,IGFBP1,KRT8,LCN2,LGALS3,LHPP,LONP1,OAT,RBM3,RPL12,RPS24,SQSTM1,TAGLN2	341 (7)
COL18A1		other		-1.830	1.34E-01	EGFR,EGLN1,EPHB2,ICAM1,IL18,ITGAV,JUN,LDHA,MAPK1,PDCD5,PTGS2,STAT1,STAT3,VDAC1
IRF2		transcription regulator		-0.324	1.70E-02	B2M,CTSS,EIF2AK2,ERAP1,IFI35,ISG15,MYH9,OAS1,PSMB10,PSMB8,PSME1,PSME2,PTGS2
FN1		enzyme		0.681	3.41E-14	ACTN4,ACTR2,AHCY,APP,CACTIN,CANX,CAPN2,CASP7,CCT4,CEBPB,CLIC4,COPS5,CSNK2A1,CTBP1,CTSD,CXCL1,CXCL5,DDX3X,DLGAP4,EGFR,EIF2S3,EIF4B,EIF5A,EPB41L1,EWSR1,FERMT2,FLNA,G3BP1,G3BP2,GDI2,GPX1,GSK3A,HK1,IGF2BP3,ITGAV,ITGB1,JUND,KRT7,LAMP1,LIMS1,LIN7C,MARCKS,MAT2A,PCNA,PLAUR,PRKAR1A,PSMC1,PTBP1,PXN,RBBP4,RDX,SCRN1,SDCBP,SEC23B,SNAP23,SQSTM1,TAGLN,TGM2,U2AF2,UBE2H,VDAC1,XIAP,YWHAZ,ZYX	1081 (16)
MTOR		kinase		-0.656	4.96E-17	ACADM,ACLY,ACOX1,AIFM1,AKAP13,AKR1A1,AKR1B1,ATP2A2,ATP2B1,CACTIN,CASP3,CASP8,CEBPB,CLTC,CNP,COX4I1,CS,CTNND1,DDAH2,EGFR,EIF3A,ENO1,EPRS,ETFA,FABP5,FADD,FAF1,FASN,FDPS,FKBP1A,GLG1,GLUD1,GPHN,GSTZ1,HADHA,HADHB,HBA1/HBA2,HSP90AB1,HSP90B1,HSPB1,LDHB,MDH1,MDH2,MLYCD,OAS1,PCNA,PDHA1,PFKP,PFN1,PGP,PKM,PPIB,PPP2CA,PRDX5,PRKAR1A,PRKAR2A,PSMB5,PTBP1,PYGB,RAP1GDS1,RHEB,RHOA,RPL12,RPS11,RPS18,SERPINB1,SND1,S…	986 (17)
PCK1		kinase		-0.447	8.47E-03	ACADM,ACADVL,ACOX1,CRAT,MLYCD
RAPGEF1		other			3.88E-02	PTGS2,PXN,RAP2A
TTN		kinase			2.43E-02	ATP2A2,FHL1,FHL2
IL3		cytokine		0.337	1.96E-20	ACOX1,ADA,AKR1A1,ALDH2,ARHGEF1,CALR,CAPZB,CASP3,CAT,CBFB,CCT5,CD14,CD63,CEBPG,CIAPIN1,COPS4,CRAT,CREM,CTTN,DHPS,ECH1,EEF1A1,EIF1AX,EIF2AK2,EIF3G,FASN,FKBP3,FOSL2,FUS,GART,GNAS,GPX1,HBA1/HBA2,HDGF,HK1,HNRNPA2B1,HSP90B1,HSPA2,HSPA5,HSPA9,ICAM1,IK,IMPDH2,ITGAV,JUN,KPNB1,LCN2,MAN2B1,MCM5,MID1,MYO1C,NACA,NARS,NCL,PFKL,PHGDH,PPM1G,PSMA5,PSMB3,PSMB7,PSMC4,PSME1,PTPN11,RALA,RAN,RANBP1,RARS,RBM3,RIDA,RPL1…	819 (9)
KRT19	1.057	other			2.43E-02	EIF2S1,ERP29,HSPA5
CD24		other		1.018	1.67E-02	BCLAF1,CAV1,CTTN,FXR1,ICAM1,JUN,LPP,LRPPRC,MBNL1,MTUS1,NAGK,RAD50,RANBP2,RBBP6,RNF25,SFPQ,SMC4,TPR,TRAFD1,USO1
TAOK2		kinase			3.78E-02	GSTP1,SOD2
MAPT		other		0.762	7.02E-43	ACO2,ALB,ALDOA,APP,ARF4,ARF5,ARF6,ATOX1,ATP1B1,ATP5A1,ATP5B,ATP5C1,ATP5D,ATP5H,ATP5J,ATP6V1A,ATP6V1E1,BASP1,BSG,C1QBP,C3,CANX,CAP1,CAPN1,CASP3,CAST,CCDC25,CFL1,CFL2,CKMT1A/CKMT1B,CLTA,CLTB,CLTC,CPLX2,CS,CYCS,DBI,DNM1L,DPYSL2,DPYSL3,DSTN,EEF1G,ENO1,ENO2,ENSA,FBL,FKBP1A,GAPDH,GDI2,GLO1,GOT2,GSTP1,H2AFJ,H2AFV,HBA1/HBA2,HINT1,HK1,HSP90AA1,HSPA1A/HSPA1B,HSPA5,HSPA8,HSPD1,HSPE1,JUN,MAP1B,MAPK1,MDH1,MTH…	724 (11)
ELAVL1	-1.294	other		-0.199	5.35E-06	ANXA11,ARF5,EIF4G1,ELAVL1,FLNA,GSS,HMOX1,HNRNPD,HSPA2,KHSRP,NCL,PSMB4,PTGS2,PTMA,QARS,RACK1,RFC5,RPS14,RPS6,SNRPG,SRSF7,STAT3,TIA1,TRIOBP
VEGFA		growth factor		-0.697	2.69E-06	ABCC1,ACADM,ADH5,AK4,ALDH2,ANP32A,BCAT2,CASP3,CAV1,CBFB,CD55,CLIC4,COX5B,COX6B1,CREBBP,CSTB,CTSB,CTSS,DECR1,DIABLO,ERAP1,ETFA,GART,HK1,HMOX1,HSPA5,ICAM1,IGFBP4,ITGA2,ITGB1,KARS,LMNA,MDH2,ME2,MVP,NME1,NME2,PARP1,PCNA,PPA1,PRKCA,PTGS2,PTK2,RAB5A,SDHB,SET,SHMT2,SLC25A5,SLC25A6,SOD2,SYNM,THBD,TIMM13,TMSB10/TMSB4X,TUFM,TXN2	982 (17)
IRF4		transcription regulator		-1.191	3.17E-05	ADA,B2M,CDK1,CLTA,CTSS,DBI,DNASE2,EZR,GRB2,HSPA8,ISG15,ITGB1,MANF,MAPRE1,OAS1,PCNA,PDCD6,PLAUR,PPIB,PRKCA,PSMA1,PSMA2,PTMA,RAB7A,RAC1,RHOA,RPL6,RPS3A,STAT1,SUB1,TK1,UBE2H,YBX1,YWHAH	633 (7)
MPZ		other			4.03E-02	DNAJC3,HMGCS1,HSPA5,MVD,SDF2L1
NFYB	1.341	transcription regulator			8.19E-05	ACLY,ACTB,ATP5B,BET1,CAV1,CBX5,CDK1,CKS2,CSDE1,DNAJB6,EIF3C,ELAVL1,FAM49B,FBXL18,FTH1,GAPDH,GART,GGPS1,GLA,H2AFJ,HMGB2,HNRNPA1,HSPA13,KIAA0101,MED21,MSRA,MTPN,NOSIP,NUDT2,OAT,PCNA,PDIA4,PGM3,PPP1R7,PSMB7,PSMC6,RNPS1,RRM2,S100A4,SEPT7,SERBP1,SH3GL1,SNX6,SON,SPECC1,SUPT6H,TAX1BP3,TJP1,TPM1,TSNAX,TXNDC12,VIM,YBX3
IL4		cytokine		0.372	2.55E-06	ACOT9,ACOX1,ADRM1,ALDH1A2,ALDH2,ANXA2,ANXA6,APRT,ARSB,ASS1,BCAT2,BIN1,C3,CA2,CAPG,CASP3,CAT,CBFB,CBX3,CCT3,CD14,CD3EAP,CD44,CD55,CDK1,CLIP1,CLNS1A,CLUH,CPOX,CRIP1,CTNNA1,CTSC,CXCL1,DARS2,DDAH1,DDX42,DDX46,DECR1,EEA1,EGLN1,EIF2S1,EIF3G,EIF4A1,EPHX1,FBL,FKBP5,GBE1,HDAC1,HPGD,HSPA1A/HSPA1B,ICAM1,IDE,IGFBP4,IL18,INPP1,ISG15,ITGA2,ITGAV,ITGB1,ITPA,JUN,JUND,KCNAB2,KIF3A,KRT1,LAMP2,LGALS1,LGALS3,LTA4H,M…	1101 (15)
SP1	-1.347	transcription regulator		1.252	2.17E-04	ADA,ADH5,AKAP12,ALDH3A2,ASNS,ASS1,ATP2A2,ATP5B,C1QBP,CAD,CASP3,CAT,CAV1,CD55,CD59,CDK1,CEBPB,CIRBP,CREM,CSNK2A1,CTSD,CXCL5,DRG2,EGFR,EIF2AK2,EZR,FASN,FDX1,FLNA,GNAS,GSS,HADHA,HADHB,HDAC1,HDAC2,HINT1,HMGA1,HMOX1,HSPA5,ICAM1,IGFBP1,IGFBP4,ITGA2,ITGAV,ITGB5,JUN,KRT18,KRT19,KRT81,MAT2A,MAT2B,MECP2,MSH6,NDRG1,PARP1,PDHX,PGK1,PKM,PLA2G4A,PLAA,PLAUR,PRKCA,PSIP1,PTGS2,PTPN1,RANBP1,RRAS,SF1,SH3GL1,SLC25A5…	1035 (18)
MC4R		g-protein coupled receptor			4.03E-02	FASN,PSMA1,PSMA2,PSMA4,UBC
SPP1		cytokine		0.968	1.44E-03	CA2,CAPNS1,CASP8,CCS,CD44,CD9,CXCL1,CXCL5,DSP,EGFR,EPDR1,GSTZ1,HMOX1,HTATIP2,ICAM1,ITGA2,ITGA3,ITGAV,ITGB5,KRT18,MECR,MMP7,NDUFV1,NRCAM,PGD,PLOD1,PNN,PTGS2,S100A4,S100A6,SSB,TXNRD2,VAT1,VIM	1084 (17)
LEP		growth factor		1.942	3.60E-02	ACADM,ACADVL,ACAT1,ACLY,ACO1,ACOX1,AKR1C1/AKR1C2,APP,ASAH1,ASS1,ATP2A2,ATP5A1,BID,CASP3,CASP7,CAV1,CD14,CD63,CEBPB,COL4A1,CPS1,CTSL,DFFA,ECH1,EPHX2,FADD,FASN,FDX1,GAPDH,GCLC,GNAS,GOT2,GPX1,GSK3B,HGD,HSPA5,ICAM1,IDH1,JUN,JUND,KHDRBS1,KIF3A,MMP7,NAMPT,NR3C1,PCNA,PPP1CA,PRDX1,PSMB3,PTGS2,RAC1,SCD,SCP2,SLC25A5,SOD1,SOD2,SORD,STAT3,UGP2,VIM
AGRP		other			1.44E-02	PSMA1,PSMA2,PSMA4,UBC
HOXD10		transcription regulator		0.000	1.12E-04	CD44,DIS3,ERP44,EZR,HEBP1,ICAM1,ITGA3,LSM6,MAGED2,NME1,NUDT5,RHOC,RPSA,TGFB1I1,TJP1,USP14,USP15,WDR5
ESR2		ligand-dependent nuclear receptor		1.765	2.19E-03	ACTC1,AKAP12,ANXA4,APEX1,ATP2B1,BAG1,BID,BIN1,C3,CA12,CA2,CAPN2,CAV1,CD3EAP,CRYZ,CTSD,DDAH1,EGFR,FADD,FASN,FHL1,GCLC,GCSH,GGCT,GLB1,GLRX,GSTP1,GYG1,HEBP1,HMGA2,HPGD,HSD17B4,HSPA2,IGFBP4,IMPDH2,ITGA2,ITGB1,KRT8,LIMCH1,LMNA,ME2,MKI67,NDRG1,NIPSNAP1,PCBD1,PGRMC2,PLAUR,PLEC,PPP1R12A,PSAT1,PTGS2,PYCR1,PYGL,RALA,ROCK1,RP2,SLC9A3R1,SMC2,SORD,SPTAN1,SRXN1,SUCLA2,SYNPO,TGM2,TNS3,TP53I3,TPM1,UCK2	1098 (17)
TERT		enzyme		0.277	4.99E-06	ALDH1A3,ASNS,B2M,CALD1,CALU,CAV1,CECR5,CTSC,EGFR,GLB1,HMGB1,ICAM1,IGFBP4,ISG15,ITGAV,JUP,KHDRBS1,KRT19,MTHFD1L,NOP58,NSFL1C,NUCKS1,PLOD2,PPP6R3,PTGS2,PXN,RAB9A,RBBP4,RRM2,SMAD3,SOD2,TK1,TOX2,VIM	740 (9)
PRKCI	1.038	kinase		1.941	1.71E-03	COPB2,FASN,HK1,HMOX1,PLS1,PRKCI,PTGS2,RFC4	404 (7)
miR-155-5p (miRNAs w/seed UAAUGCU)		mature microrna		-0.433	6.22E-06	ANKFY1,ATG3,ATP6V1C1,BET1,CBFB,CD47,CEBPB,CUL4B,CXCL1,DCAF7,DNAJB1,DSG2,EGFR,FADD,KRAS,MATR3,MYO1E,NARS,PDLIM5,POLE3,PPP5C,PRKCI,PTPRJ,RAB27B,RAB34,RAB5C,RAB6A,RAI14,RCN2,RHEB,RHOA,SDCBP,SMAD2,TBCA,TRIP13,TWF1,TXNDC12,TXNRD1
mir-155		microrna		0.569	2.25E-02	ADAM10,ANXA2,CD47,CEBPB,EGFR,FADD,HMOX1,MSH2,MSH6,PSIP1,PTGS2,RHEB,SDCBP,SMAD2,STAT3,TNPO3,YWHAZ
mir-15		microrna		-0.390	2.72E-02	APP,CAPRIN1,CDC42,EGFR,EIF2B2,EIF4G2,HMGA1,HSPA1A/HSPA1B,LAMP1,PCNA,PTGS2
mir-1		microrna		-1.690	1.31E-06	ADAR,ADPGK,ANP32B,ANXA2,BET1,CAP1,CAPRIN1,CASP3,CEBPB,CNN3,CXCL1,DHX15,E2F5,EML4,HNRNPA3,HNRNPU,HSP90B1,HSPD1,KRAS,LASP1,MKL1,NUP50,PPIB,RHEB,RRBP1,SH3BGRL3,SNX6,TAGLN2,TNS3,TWF1,UNC119B
mir-210		microrna		1.009	1.04E-02	ALDH5A1,CBX1,EHD2,EPB41L1,FKBP9,GPD1L,H2AFY,ISCU,LASP1,NDRG1,P4HB,PDXK,PSAP,PTPN1,SEH1L,SH3BGRL,TNPO1,TNPO3,UBQLN1
miR-124-3p (and other miRNAs w/seed AAGGCAC)		mature microrna		-0.838	6.23E-07	ACAA2,AK2,ALDH9A1,ANXA8/ANXA8L1,AP1M2,ARHGEF1,ARPC1B,ATL3,CAV1,CD59,CPNE3,CTNND1,DCTD,E2F5,ECI2,ERH,FAM129B,G3BP1,GNAI3,HADH,HADHB,HEBP2,HTATIP2,IQGAP1,ITGB1,LAMC1,LIMCH1,LMNB1,MAPK14,MTPN,MYH9,NAA15,NEK9,NME4,PAPSS2,PDLIM7,PGM1,PGRMC2,PLOD3,PTBP1,PTTG1IP,RHOG,ROCK1,SERPINB6,SP1,SPDL1,STAT3,STOM,SUCLG2,SWAP70,TLN1,TMEM263,TUBB6
miR-16-5p (and other miRNAs w/seed AGCAGCA)		mature microrna		-0.318	4.36E-14	ABCF2,ABHD10,ACTR1A,ADSS,ARHGDIA,CA12,CAPRIN1,CFL2,CHORDC1,DTD1,ECHDC1,EGFR,EIF2B2,EIF4E,EIF4G2,GFM1,GFPT1,GRB2,GRN,HARS,HDHD2,HMGA1,HMOX1,HSDL2,HSP90B1,HSPA1A/HSPA1B,IGF2R,ITGA2,JUN,KIF23,KPNA3,LAMC1,LAMTOR3,LAMTOR5,LUZP1,LYPLA2,MAP2K1,MAP2K4,MSH2,NAA15,NAPG,NT5DC1,PAFAH1B2,PDCD6IP,PNN,PNP,PPIF,PSAT1,PTGS2,RAB21,RARS,RIDA,RTN4,SQSTM1,TIA1,TOMM34,TPI1,TPM3,TPPP3,TXN2,UGDH,UGP2,ZYX
miR-483-3p (miRNAs w/seed CACUCCU)		mature microrna		0.108	1.15E-03	ASH2L,ERP29,GTF2E1,HMGB3,HNRNPA0,METAP1,MKI67,PGAM1,PUDP,RAN,SMAD4,TACC1,YAP1
miR-483-5p (miRNAs w/seed AGACGGG)		mature microrna			1.37E-02	ALCAM,ARHGDIA
mir-451		microrna		0.816	3.30E-03	ABI1,PGM1,PPP6C,RAB14,RAC1,YWHAZ
mir-26		microrna		-1.918	5.60E-02	CHORDC1,HPGD,PTGS2,SMAD4
let-7		microrna		0.797	1.13E-03	CASP3,CBFB,CDC16,CDK1,CKS1B,E2F5,HMGA2,IGF2BP1,KRAS,MCM2,MCM3,MCM4,MCM5,MCM6,MCM7,NRAS,PDE12,PKM,PTGS2,RFC4,RFC5,RRM1,RRM2,S100A4,SCD,SMAD2,SMAD4,STAT3,VIM,YAP1
miR-218-5p (and other miRNAs w/seed UGUGCUU)		mature microrna		0.342	1.35E-02	CASP3,CTSB,EGFR,PARP1,PLCG1,SP1
miR-122-5p (miRNAs w/seed GGAGUGU)		mature microrna		-0.110	8.57E-05	ALDOA,ANXA11,AP3M2,CS,EEF1A1,FUBP1,GYS1,HMGB1,MECP2,NDRG3,NFATC2IP,P4HB,PKM,PSME1,PSME3,RABIF,TPD52L2,UBAP2,VIM
mir-122		microrna		-0.844	1.93E-24	ACTR1A,ALDOA,ARHGAP1,BCAT2,CACYBP,CDC42BPB,CLIC4,CS,CSRP1,FBLIM1,FKBP1A,FOSL2,G6PD,GNPDA1,GNPNAT1,GYS1,IQGAP1,KHDRBS1,KIF5B,LAMC1,LETM1,LMNB2,MAP1B,MAP4,MAPRE1,MMP7,MTHFD2,NPEPPS,NUDC,NUTF2,PKM,PLIN3,PPP2CA,PTPN1,PXN,RBM3,RCC2,SEPT2,SEPT9,SERPINB6,SF3B4,SH3BGRL3,SH3GL1,SLC1A5,TGM2,TPD52L2,VIM,VPS4B,WARS,YARS
miR-542-3p (miRNAs w/seed GUGACAG)		mature microrna		0.339	3.72E-04	PTGS2,RPL11,RPL22,RPS23,RPS28
miR-133a-3p (and other miRNAs w/seed UUGGUCC)		mature microrna		0.116	2.94E-05	AK2,ARHGDIA,ARL3,CORO1C,CPNE3,CTBP2,ELAVL1,FSCN1,FTL,KRT7,LASP1,MSN,PITPNB,PKM,QKI,RHOA,TPM4
miR-204-5p (and other miRNAs w/seed UCCCUUU)		mature microrna		0.186	3.62E-02	ARPC1B,ATP2B1,CTSC,HMGA2,PTPN11,SHC1
miR-22-3p (miRNAs w/seed AGCUGCC)		mature microrna		-1.980	3.89E-01	ARRB1,BIN1,CLIP2,MTHFD2
mir-22		microrna		1.408	3.18E-02	ARRB1,CLIP2,MAPK14,MYCBP,PTMS,SP1,YWHAZ
miR-30c-5p (and other miRNAs w/seed GUAAACA)		mature microrna		0.523	2.47E-11	ADPGK,AP2A1,ATP2A2,ATRX,CBFB,CDCP1,FRG1,HNRNPM,IDH1,ITGA2,JUN,KRT7,LMNB2,MAT2A,MBNL1,NAPG,NCEH1,NCL,NT5C3A,NUCB1,NUFIP2,P4HA2,PAFAH1B2,PGM1,PNP,PPP2R4,PPP3CA,PRPF40A,RAB27B,RAD23B,SEC23A,SLC38A2,SLC9A3R2,THEM4,TMED10,TMEM41B,UAP1,UBE2I,WDR92
mir-489		microrna			3.78E-02	DEK,PTPN11
mir-21		microrna		1.525	5.05E-06	ARCN1,ARF6,CACYBP,CANX,CCT8,CKS2,CLPB,COPG1,CREBBP,CSE1L,CSNK2A2,DDAH1,DDAH2,FUBP1,H2AFX,HMGA2,HNRNPA2B1,ICAM1,IL18,KIF23,KIF5B,MKI67,MSH2,NME1,NMT1,NUCKS1,PBK,PGAM1,PIP4K2A,PPA1,PPP4R2,PSME2,SEPT2,SMAD2,SMC2,SOD2,SRSF3,STAT1,STAT3,STMN1,STRAP,SUMO1,TP53RK,TPM1,TRMT10C,TYMP,UBE2G1,YWHAB,YWHAZ,YY1
miR-103-3p (and other miRNAs w/seed GCAGCAU)		mature microrna		1.747	1.79E-02	AGO2,CRKL,GRN,RAB1B,RPS6,SERBP1
miR-138-5p (miRNAs w/seed GCUGGUG)		mature microrna		-0.940	4.86E-03	ALDH1A2,KRT19,RHOC,ROCK2
mir-138		microrna			5.82E-03	LCN2,LYPLA1,VIM
miR-145-5p (and other miRNAs w/seed UCCAGUU)		mature microrna		1.864	2.36E-04	ABRACL,AHNAK,C11orf58,CBFB,CCDC25,CLINT1,DFFA,DTD1,EIF4E,FSCN1,KRT7,LAMP2,PPP3CA,SOD2,SWAP70,TAGLN,TPM3
mir-145		microrna		1.026	4.40E-02	DDX17,DFFA,EGFR,FSCN1,HDAC2,NRAS,ROCK1,SOD2,TAGLN
mir-634		microrna		0.032	4.86E-03	APIP,LAMP2,TFAM,XIAP
miR-375-3p (and other miRNAs w/seed UUGUUCG)		mature microrna		0.902	3.12E-02	C1QBP,MTPN,YAP1,YWHAZ
miR-199a-3p (and other miRNAs w/seed CAGUAGU)		mature microrna		0.342	9.99E-03	CALU,CD44,FUBP1,PON2,PRDX6,PTGS2
mir-144		microrna		0.378	2.91E-03	ABI1,ADAM10,PGM1,PPP6C,RAB14,RAC1,YWHAZ
miR-1-3p (and other miRNAs w/seed GGAAUGU)		mature microrna		-0.912	2.44E-12	ADAR,ADPGK,ANP32B,ANXA2,ARCN1,ARF3,ARF4,ARID1A,ASH2L,ATP6V1B2,CAND1,CAP1,CDCP1,CNN3,CORO1C,CPOX,CSRP1,CTSC,DDX5,DHX15,DNAJB1,EGFR,EML4,FERMT2,FSTL1,G6PD,GNPNAT1,ISY1,LARP4,LASP1,LIN7C,LZTFL1,MRC2,MTHFD2,OAT,PDLIM7,PGM2,PNP,PPIB,PTBP1,PTMA,SH2D4A,SH3BGRL3,SHTN1,SNX6,SRXN1,SSNA1,TAGLN2,TDP1,TMSB10/TMSB4X,TPM1,TPM2,TPM3,TPM4,TPPP,TRAPPC3,TWF1,YWHAQ
miR-185-5p (and other miRNAs w/seed GGAGAGA)		mature microrna			3.88E-02	CDC42,HMGA2,RHOA
mir-224		microrna			3.88E-02	CDC42,PAK4,SMAD4
let-7a-5p (and other miRNAs w/seed GAGGUAG)		mature microrna		-1.168	1.06E-08	AARSD1,ACP1,BSG,CALCOCO2,CAPG,CARHSP1,CASP3,CHMP2A,CSDE1,DSP,DUSP23,EIF3J,EIF4G2,FAM96A,GYS1,HMGA1,HMGA2,HMOX1,HYOU1,IGF2BP1,IGF2BP3,KRAS,KRT19,MARS2,MTPN,NEDD4,NRAS,POLD2,POLR2C,PPP1R7,PTGS2,RHOG,RTCA,S100A4,SCD,SCYL1,SMC1A,SMOX,SNAP23,STAT3,TAGLN,TPM2,VIM
MIR585		microrna			1.37E-02	CASP3,PARP1
AKT1		kinase		1.098	2.01E-03	ACAT2,ACLY,AIP,AKR1B10,AKR1C1/AKR1C2,ASS1,CASP3,CKS2,COL4A1,FABP5,FASN,FSTL1,GCLC,GCLM,HMGB2,HMGCS1,HMOX1,HNRNPL,IGFBP1,ITGB1,JUND,LAMB1,LCN2,LDHB,MATR3,ME1,MT2A,MUT,NFKB2,NQO1,PRKAR1A,PTGS2,RAB11A,RFC4,SCD,SLC3A2,STUB1,TK1,UBE2C,VCP,VIM,XIAP	905 (17)
PIK3CA		kinase		-0.686	3.22E-02	ATP1A1,CALD1,CD14,CEBPB,COMMD3-BMI1,FASN,HSP90AB1,ITGB1,TK1,VIM
MXI1		transcription regulator		-0.816	7.16E-03	APEX1,IARS,IMPDH2,LARS,MKI67,MTHFD2
DNMT3L		transcription regulator			3.78E-02	IGF2R,SNRPN
F3		transmembrane receptor		0.912	4.00E-02	CASP7,CDC42,FERMT2,HMGA2,ICAM1,ITGA2,KRAS,LAMB1,MMP7,RAC1,RHOA,SERPINC1,TGM2
RILP		other			1.37E-02	IGF2R,LAMP1
NCOA1		transcription regulator		-1.836	1.00E00	C3,MNAT1,PAWR,SMARCC1,U2AF1/U2AF1L5
STAT2		transcription regulator		-1.067	3.70E-02	CAV1,IFI35,IFITM2,ISG15,OAS1,PSMB8,RBX1,SF3A1,ST13,WARS
MYCBP	-1.009	transcription regulator		-1.000	4.86E-03	CAD,EIF2A,LDHA,NCL
JUN	1.107	transcription regulator		0.632	7.16E-07	A2M,ACAT2,AFP,AKAP12,ANXA1,ANXA2,APEX1,APP,ASNS,CAPN2,CAPNS1,CAV1,CD14,CD44,CDK1,COMT,CTSL,CXCL1,CXCL5,CYCS,DARS,DNMT1,EEF2,EGFR,EHD4,EIF4A1,EPHX2,EZR,FTH1,FUS,GCLC,GOT1,GSK3B,GSTP1,HMGA1,HMOX1,HNRNPA2B1,HNRNPU,HPGD,ICAM1,IGF2R,IGFBP1,IGFBP4,ITGAV,ITGB1,JUN,LAMP2,LGALS3,LMNA,MAT2A,MMP7,MSH2,MT2A,MVD,NQO1,NRCAM,PEA15,PLA2G4A,PLAUR,PPP2CA,PPP2R2A,PRDX1,PTGS2,S100A10,SCD,SERPINB9,SF3B3,SLC38A2,SNRNP…	1152 (19)
EIF4G1	1.269	translation regulator		1.488	2.42E-03	ATRX,CTNND1,MRE11A,RAD50,RFC4,RFC5,TP53BP1,XIAP
P4HB	-1.029	enzyme			1.59E-03	AGO2,PDIA3,PDIA4
NUBP1	1.101	other			1.37E-02	FTH1,TFRC
XBP1		transcription regulator		0.238	4.88E-12	ADAM10,AFP,APP,ARCN1,ARFGAP3,ATP2A2,BET1,CALR,CAT,COPB1,COPB2,COPE,COPG1,COPZ1,CRK,DNAJC3,ERP29,ERP44,FASN,FKBP10,FKBP2,GOLGA3,GOLGA4,GOLGB1,GOLPH3,GOPC,GORASP2,HM13,HMOX1,HSP90B1,HSPA13,HSPA5,HYOU1,ICAM1,MCFD2,NUCB2,P3H1,PDIA3,PDIA4,PDIA6,PPIB,RPN1,S100A6,SDF2L1,SEC23A,SEC23B,SEC31A,SMC3,SOD1,SRP19,SRP54,SRP68,SRP9,SSR4,TOP1,TXN,TXNDC5,USO1,XRCC6	199 (6)
SREBF1		transcription regulator		-0.211	4.48E-06	AARS,ACLY,ACSL4,ACSS2,AK4,ATOX1,CAPZB,CEBPB,DARS,DBI,ETHE1,FABP5,FASN,FDPS,G6PD,GRSF1,GSR,HMGCS1,HMOX1,HSPA13,HSPA1A/HSPA1B,HSPA5,IDH1,IDI1,IMMT,LGALS3,MLYCD,MVD,NSDHL,OAT,PCK2,PLS3,PMPCA,PMVK,PPAT,PTGS2,RPLP0,RPS24,RPS27,SCD,STXBP1,SUCLG1,TF,UQCRFS1	572 (8)
RTN4	1.650	other		-0.557	1.34E-07	ACTR1A,AP2A2,APP,ARHGDIA,CAPZA2,CFL1,DPYSL2,DYNC1H1,GNB2,JUN,JUND,LAP3,NQO1,PEA15,RTN4,STAT1,TUBB4A,YWHAB,YWHAG,YWHAQ	635 (7)
ARNT		transcription regulator		-0.374	3.43E-08	AKT2,ALDH3A1,ALDH7A1,ALDOA,CAV1,CD81,CDCP1,COX6B1,CTSD,DNAJC2,EIF6,ENO1,ERO1A,G6PD,GAPDH,GPI,ITGAV,LDHA,MYL6,MYO1C,NDUFS2,NDUFS3,NQO1,PCK2,PGK1,PGM2,PPP2CB,RANBP1,RANGAP1,TFRC,TP53RK,TPI1,TUBA4A,UBE2C,VIM	938 (11)
CEBPB	-1.107	transcription regulator		-1.507	3.86E-03	AKR1B10,AKR1C3,ALB,ALDH1A1,ALDH1A2,ASNS,C3,CD14,CEBPB,CIRBP,CLPP,COPS5,CP,CTSC,CXCL5,DAB2,DDX5,DHX9,FHL1,FHL2,FTL,GNAS,GSK3B,HMGA1,HSD17B4,HSP90AA1,HSPA8,HSPD1,HSPE1,ICAM1,IDH3B,IGFBP1,IGFBP4,JUN,KRT18,LAMC1,LCN2,MCM3,MSH2,PCNA,PEA15,PLA2G4A,PLAUR,PPP1R14A,PSMA3,PSMA6,PTGS2,RBBP7,SCD,SLC38A2,SMAD2,SQRDL,SRP54,STAT3,TF,TOP1,TUBB3,UBA2,UBR2,UPP1,VIM,ZYX	895 (16)
RCE1		peptidase			4.58E-06	ACTN4,ATP5B,B2M,CRIP1,FSTL1,GDI2,LMNA,LMNB2,MGST1,RCN1,RCN2,REEP5,S100A13,SP1,TGFBI,ZFR
FBXW7		transcription regulator		-1.982	2.02E-01	APP,JUN,NFKB2,NQO1,NR3C1
ATN1		transcription regulator			3.23E-02	ATP1A1,ATP1B1,BASP1,CBFB,DPYSL3,ENO2,HPCAL1,JUP,KCNAB2,LSM2,MARCKSL1,PABPC4,PPP1CB,PPP2R1A,PSME1,PTBP1,RAB2A,SMC2,STMN1,TUBA4A,TUBB,U2AF2
TSC2		other		-1.067	6.66E-04	A2M,ACSS2,ANXA1,ANXA2,ATP6V1A,ATP6V1B2,ATP6V1G1,CP,CRIP1,ERO1A,GLA,HMOX1,HSPA5,HSPB1,LDHB,LGALS3,NSDHL,PGM2L1,PRKCA,S100A11,S100A6,SCD,SOD2,STAT1,TAGLN	701 (8)
POR		enzyme		-0.368	4.43E-02	ACADVL,ACAT2,ACLY,ALDH1A1,ALDH1A2,ANXA5,ASNS,C11orf54,ECI1,ETHE1,FDPS,GPHN,HADHB,HMGCS1,HMOX1,HSD17B10,HSPH1,IDI1,LGALS1,MVD,NSDHL,PFKFB3,PGD,PMVK,SCD,STAT1,UGDH
NUP107		transporter		-1.982	4.86E-03	NUP214,NUP98,RANBP2,TPR
MAFF		transcription regulator		-1.000	2.19E-02	GCLC,GSTP1,NQO1,TXNRD1
SUMO3	-1.109	other		0.342	2.30E-02	APP,CAV1,CD59,HMGA1,HSPA8,ISG15,PNP,XRCC5
TFEB		transcription regulator		-0.504	2.04E-06	ARSB,ATP6V1A,ATP6V1B2,ATP6V1C1,ATP6V1H,CTSA,CTSB,CTSD,GBA,GLA,GNS,HEXA,LAMP1,NAGLU,PSAP,TPP1
PPARGC1B		transcription regulator		-0.696	1.92E-04	ACADM,ACADVL,ATP5B,C3,COX4I1,COX5A,CS,CYCS,ENO1,ERO1A,FASN,FDPS,GGPS1,MCM4,MVD,SCD	80 (3)
CLDN7		other		0.805	2.74E-02	ALDH3A1,ANXA3,C3,CA12,CKAP4,DNAJB6,GLS,LAMTOR1,LGALS3,LTA4H,MLEC,MT2A,NCOA7,NNMT,NTPCR,NUDT21,PHGDH,PSMG2,RPL34,RPS7,SERPINB1,TJP1
PPARA		ligand-dependent nuclear receptor		0.332	1.73E-11	ACAA1,ACAA2,ACADM,ACADVL,ACAT1,ACAT2,ACOT2,ACOX1,ACSS2,ADAM10,AHCY,ALDH2,ALDH3A2,ALDH9A1,ANXA2,APEX1,APP,ARHGDIA,ASNS,ASS1,ATP5B,C3,CAT,CD63,CDK1,CEBPB,COX4I1,CPS1,CS,CTSL,CYCS,DBI,DECR1,DR1,DYNLL1,ECH1,ECI1,ECI2,ETHE1,FABP5,FASN,FDPS,G6PD,GLS,GLUD1,GOT2,GSTK1,GSTM3,GSTP1,GSTZ1,H2AFX,HACL1,HADH,HADHA,HADHB,HIST1H1C,HMGCS1,HMGN1,HMOX1,HSD17B10,HSD17B4,IDI1,IGFBP1,KRT8,KYAT3,MAT2A,ME2,MGST1,MKI67,M…	931 (13)
STK38L		kinase			1.37E-02	ITGB1,YAP1
CDKN2A		transcription regulator		-0.204	1.33E-06	A2M,AK1,C3,CAPG,CASP3,CDK1,CEBPB,CUL1,DCK,DCTN4,DEK,DYNLRB1,EEF1A1,FBL,FEN1,FHL2,GLB1,GNAS,GPRC5A,GSPT1,H2AFX,HMGB2,IFI35,IGF2BP3,ITGAV,ITGB5,JUN,KRAS,LAMP1,LGALS3,MCM4,MCM5,MCM7,MCMBP,MKI67,NFKB2,NPM1,NR3C1,P4HA2,PCNA,POLD2,POLD3,PSMA5,PTGS2,RAB9A,RBBP7,RFC4,RRM1,RRM2,RRM2B,S100A6,SAE1,TK1,TMPO,TPM1,TPP1,TRIM28,UBR7,VIM	833 (14)
ATM		kinase		-0.861	1.12E-03	ACTB,FDXR,H2AFX,HMOX1,HSP90AA1,HSP90AB1,HSPE1,JUN,PCNA,PSMC4,PSME2,RRM1,RRM2,TGM2,TNFAIP3,XRCC5	942 (14)
HEXIM1	1.100	transcription regulator			4.50E-03	ANXA1,HEXIM1,HNRNPH1,MAGOH,POLR2A,PTBP1,SRSF6,VIM
PKM	1.013	kinase		0.319	4.50E-03	ACLY,ENO1,ITGB1,LDHA,PKM,PTK2,STAT3,TP53RK	685 (7)
GH1		growth factor		-1.357	1.38E-06	ABCC1,ACAA1,ACTB,AKR1A1,AKR1B1,ALB,C3,CAT,CEBPB,COMT,DBI,DDT,DECR1,FASN,FDPS,FTH1,GCLC,GLUD1,GSTP1,HADH,HADHB,HDAC1,IGFBP1,JUN,JUP,MGST1,NRAS,PCNA,PRDX1,PRDX3,PTMA,RAD23A,RAD23B,RHOA,RPL6,SHMT2,SOD1,SP1,TF,TKT,UGDH,VEZF1,VIM,XRCC6,YWHAZ,YY1	1049 (16)
CXCL12		cytokine		1.204	5.59E-04	AFP,AKR1C3,ARPC4,ATRX,CA2,CANX,CD14,CD44,CD47,CD9,CPSF1,EGFR,EXOSC6,FLNA,GOPC,GSR,HNRNPD,ICAM1,ITGB1,JUN,MARCKS,MSH6,NCK1,NUMA1,PTGS2,RANGAP1,RBM14,RHOC,ROCK1,RPS6KA3,RRAS,SEPT7,SSBP1,STRAP,TF,VIM,XRCC5,YY1	1046 (16)
APP	-1.030	other		-0.712	5.90E-30	ACO2,ACTB,AIFM1,AK1,ALB,ALDOA,APP,ARF4,ARF5,ARF6,ATOX1,ATP1B1,ATP5A1,ATP5B,ATP5C1,ATP5D,ATP5H,ATP5J,ATP6V1A,ATP6V1E1,BASP1,BSG,C1QBP,C3,CA12,CALR,CANX,CAP1,CAPN1,CASP3,CAST,CAT,CCDC25,CD44,CD59,CDC37,CDC42,CDK1,CDK5,CFL1,CFL2,CKMT1A/CKMT1B,CLIC1,CLTA,CLTB,CLTC,CP,CPLX2,CREBBP,CRK,CS,CSNK2A1,CSNK2A2,CTSB,CTSD,CTTN,CUL3,CXCL1,CXCL5,CYCS,CYFIP1,DBI,DBN1,DDAH1,DNM1L,DPYSL2,DSTN,ECH1,EEF1G,EGFR,ENO1,E…	1032 (19)
TPM1	-1.068	other			1.59E-03	CALD1,RHOA,TPM1
EGFR	1.099	kinase		0.303	2.82E-08	ABI1,ACOT7,ACTB,ANXA1,CAPZA2,CAV1,CCAR1,CD47,CDCP1,CDK1,CEBPB,CUL1,CUL3,CXCL5,DSG2,EGFR,EIF6,EPS15,FASN,FOSL2,GRN,HMGA2,HMGB3,HNRNPA1,HNRNPA2B1,HNRNPH1,HNRNPK,HSP90B1,HSPA5,HSPB1,ICAM1,IGBP1,IGF2BP3,IGFBP4,ITCH,ITGA2,ITGB5,JUN,JUND,LCN2,MACF1,MARCKS,PCNA,PLAUR,PLCG1,PPIA,PRKAR1A,PSMB1,PSMB2,PSMB3,PSMB4,PSMB5,PSMB6,PSMB7,PTGS2,RRAS,SDF2L1,SRSF1,STAT3,TCOF1,TGM2,TOP1,TUBB4A,TUBB4B,TUBG1,VCL,VIM,XIAP	1093 (17)
ADORA2A		g-protein coupled receptor		0.693	1.62E-11	AKT2,APP,ARF3,ARHGEF7,ATP2A2,ATP2B1,ATP6V1B2,CCT5,CD81,DSTN,EEF2,EIF2S2,EIF5A,FBL,G3BP2,GAPDH,GDI1,GPI,HBA1/HBA2,HMOX1,HNRNPK,KIF5B,KLC1,NAPA,P4HB,PEA15,PGAM1,PMPCA,PPP1CA,PPP2CA,PPP2R1A,PRKAR1A,PTGS2,RAB6A,ROCK1,SPTBN1,SSRP1,TIMM44,TJP1,TUBB2A,TUBB3,TUBB4A,USP5
SRSF1	-1.007	other			1.18E-04	HNRNPH1,HNRNPL,MAGOH,PTBP1,RAC1,RRM2,SRSF1,SRSF2,SRSF6,SRSF7,VIM
LIPE		enzyme		0.928	3.79E-02	ACSS2,ALDH1A1,CA2,CASP8,CEBPB,CP,FASN,FKBP5,GAPDH,HSPA1A/HSPA1B,JUP,PC,PDHA1,PPM1B,SART1,SCARB2,SCD,SUCLA2,TKT,TWF2,YWHAG
MAPK9		kinase		0.980	3.09E-04	ACLY,CAV1,CEBPB,CHERP,EIF4E,FASN,FOSL2,GAPDH,HMGA1,HMGN2,IL18,JUN,JUND,LMNA,LSM3,LUC7L3,MARCKSL1,METAP2,MIF,NCL,NME2,NMI,PDIA3,PLA2G4A,RAC1,RAD23B,RPSA,SCD,SF3B4,SOD2,TNFAIP3,ZYX	1138 (19)
FGF10		growth factor		-0.480	1.29E-02	AHNAK,ANXA1,ANXA2,ANXA3,CEBPB,CTSB,LRPAP1,PTGS2,S100A13,S100A6,SCD,TMOD3
IL2		cytokine		0.066	4.11E-02	ABCC1,ANXA1,ARHGDIA,BAG1,BCCIP,C3,CASP3,CD44,CD47,CD59,CD9,CPD,CTPS1,CTSC,CYCS,DARS2,DDX21,DKC1,DLST,DSG2,EEF1E1,ELF1,GAPDH,GARS,GART,GRN,HDAC1,HSP90B1,HSPA1A/HSPA1B,HSPA5,HSPD1,ICAM1,IDI1,IL18,ITGA2,ITGB1,JUN,JUND,MAP2K1,MAP2K6,NDRG1,NME1,NMI,PCNA,PDIA3,PEA15,PHB,PHB2,PNP,POLR1C,PPAT,PPP6C,PSMB1,PTGS2,PTPRJ,PTRH2,PUS1,RHOC,S100A4,SERPINB9,SNAP23,STAM,STAT3,STAT5B,STIP1,SWAP70,TIAL1,TP53RK,TPI1,U…
CLOCK		transcription regulator			2.01E-02	ACOX1,ACSL4,ADPGK,AK4,C1QBP,CBR1,EGFR,ESYT1,FASN,FKBP5,HSD17B8,HSPH1,ICAM1,JMJD6,MAP2K3,MMP7,PA2G4,PAFAH1B2,PPIF,RAD23A,RANGAP1,THBD,TOR1B,VWA9,WNK1
BCAR1		enzyme			2.19E-02	MMP7,PXN,RAC1,RALA
MCM4	-1.004	enzyme			1.37E-02	LMNB2,MCM4
TNF		cytokine		0.776	1.16E-05	A2M,ABCC1,ABR,ACADM,ACADVL,ACOX1,ACTB,AGFG2,AIMP1,AK2,AKAP12,AKR1B1,AKR1B10,ALB,ALCAM,ALDH1A3,ALDH2,ALDH3A1,ANXA1,ANXA11,APP,ARF4,ASS1,ATP1A1,ATP2A2,ATP2B1,ATP5J,B2M,BCL2L13,BID,C21orf33/LOC102724023,C3,CA2,CALR,CASP3,CASP7,CASP8,CAT,CAV1,CBR3,CD14,CD44,CD47,CD55,CD59,CDC42,CDC42EP4,CEBPB,CEBPG,CLIC4,CNP,COTL1,CP,CREM,CTSB,CTSC,CTSS,CTSZ,CTTN,CXCL1,CXCL5,DBI,DCBLD2,DDX5,DNMT1,ECH1,EGFR,EGLN1,EHD1…	1167 (17)
SUPT16H	1.000	transcription regulator			5.95E-03	AP1G1,HIST1H1C,HNRNPK,HSPA1A/HSPA1B,KRT8,LYPLA1,MSN,TOP1
CDH1		other		1.194	6.95E-03	ACTB,CD44,CDC42,CTNND1,EGFR,EIF4EBP1,JUN,JUP,KRT18,KRT19,KRT7,LCN2,PFKFB3,S100A4,VIM,XIAP	1035 (16)
KRAS	1.157	enzyme		-0.188	7.57E-14	ACTR3,AKR1B10,ALDOA,ANXA8/ANXA8L1,ARPC3,ATP1B1,B2M,BAG1,BSG,CASP3,CAV1,CD44,CEBPB,CLNS1A,COL4A1,DBN1,DDAH1,DNMT1,E2F5,EEF1A1,EGFR,EIF2AK2,EIF5,EIF5A,ERO1A,FAH,FLOT2,FSTL1,FTH1,G6PD,GBA,GCLC,GCLM,GGT1,GRN,HADHB,HEXA,HMOX1,HSPA5,HSPB1,HYOU1,IFITM2,ISG15,JUN,KRAS,LAMA5,LAMP1,LAMP2,MAP2K1,MAPK14,MMP7,NFYB,NME2,NQO1,NR3C1,NRAS,OAS1,PALLD,PAWR,PDIA3,PPP1CA,PRCC,PRDX4,PSMA7,PSMC6,PTGS2,PTK2,RAB7A,RHOA,R…	956 (18)
CAV1	1.043	transmembrane receptor		0.515	1.13E-02	AFP,CAV1,CD14,HMOX1,HSPA8,KRT18,KRT19,KRT7,KRT8,NPM1,NQO1,PCNA,PLA2G4A,PTRF,RAC1,RALA,RBM39,RPL17,RPS13,RPS9,SPAG9,SRP54,TJP1
LIMS2		other			2.43E-02	CTNNA1,ITGB1,TJP1
CD38		enzyme		-0.211	1.65E-08	AK3,ALDOA,ANXA2,ANXA6,ASNS,ASS1,ATP1B1,CD44,CISD1,CKAP4,CRELD2,CRIP1,EGLN1,EIF4EBP1,ERO1A,GALK1,GBE1,ICAM1,KCNAB2,LGALS3,MANF,NDRG1,NDUFV3,P4HA1,PDIA6,PDLIM1,PFKL,PFKP,PGM1,PKM,PPP3CA,PRDX4,PSAT1,PYCR1,RPN1,S100A4,S100A6,SDF2L1,SLC7A5,TPI1,UCHL3,UCK2,VIM
INSIG2		other		0.394	2.38E-02	ACLY,FASN,FDPS,G6PD,SCD
AIMP2	1.245	other		1.000	1.44E-02	EGFR,EIF4E,KRAS,MKI67
LIMA1		other			3.12E-02	KRT18,KRT8,MMP7,VIM
HFE		transmembrane receptor			4.03E-02	B2M,HSP90B1,HSPA5,TF,TFRC
YES1		kinase		-0.898	2.30E-03	GCLC,HMOX1,NQO1,NQO2	483 (9)
PPP1R13L		transcription regulator		0.640	1.35E-02	DSP,H2AFX,ITGA3,ITGAV,ITGB1,JUP
HSPA4	1.048	other			3.78E-02	APP,IDE
ATF6		transcription regulator		-0.582	1.83E-03	ACOX1,APP,ATP2A2,CALR,CEBPB,DNAJC3,FDPS,HSP90B1,HSPA5,MANF,NUCB2,PDIA4,RAN,RHEB,UBE2C	429 (3)
LONP1	-1.011	peptidase		-0.519	1.20E-20	ACAT1,ANXA2,ATP5A1,ATP5D,ATP5J,C1QBP,CALU,CHCHD3,COX5A,DLD,ECI1,ETFB,GLUD1,HNRNPA2B1,HSPA9,HSPB1,HSPD1,HSPE1,IDH3A,IMMT,MDH2,P4HB,PDIA3,PFN1,PGAM1,S100A11,SOD2,TFAM,TPM3,TRAP1,TUFM,UQCRFS1,VDAC1,VDAC2
MCM7	1.139	enzyme			3.88E-02	EGFR,LMNB2,MCM4
ERN1		kinase		0.638	1.47E-03	AP1M2,ARF4,ATP2A2,CAD,CEBPB,CNTN1,DNAJC3,ERO1A,FASN,GOLGA3,GOT1,HDLBP,HSP90B1,HSPA5,JUN,MVD,NARS,P3H1,PRKDC,SCD,SDF2L1,SRP19,SRP68,TBCB,USO1,WARS	197 (5)
PML		transcription regulator		1.198	8.85E-13	ACADM,ACOX1,ACSL4,AKR1A1,AKR7A2,ANXA4,CACYBP,CAT,CFL1,CIAPIN1,DNAJB6,DNAJC9,EGFR,FAM50A,FASN,FTL,GCLM,HADHB,HMOX1,HSPB1,JUP,MAP2K1,MAPK1,MCM6,NDRG1,NQO1,NR3C1,NSFL1C,PCBP2,PRDX1,PRKCA,PSMB8,RSU1,SCD,SQSTM1,STIP1,STMN1,SUMO2,TNFAIP3,TPD52L2,TXN,TXN2,TXNRD1,UBE2M,YWHAG	1056 (17)
NFYC		transcription regulator			2.81E-02	ALB,BET1,CSDE1,FTH1,MTPN,PGM3,PSMC6,TXNDC12,YBX3
MAPK10		kinase		0.882	3.12E-02	APP,CD44,JUN,PTGS2
INS		other		1.233	7.49E-04	ACADM,ACADVL,ACLY,ADAM10,ALDH3A2,ASPH,ATP5A1,CAT,CEBPB,COX4I1,CUL5,EIF4E,EIF4EBP1,FASN,FOSL2,HSPA5,ICAM1,IGFBP1,IGFBP4,JUN,JUND,NDUFV1,OGT,PPM1B,SCD,SOD1,TFAM	1005 (19)
GNA12		enzyme		0.869	1.18E-07	ARHGEF1,ARHGEF7,ARPC5,CFL2,EGFR,EZR,G6PD,GCLC,GCLM,GSR,GSTP1,IQGAP1,MAP2K1,PAK2,PPP1CA,PPP1CC,PSMB5,PTGS2,PXN,RDX,RHOA,TAGLN,TXNRD1,VCL,VIM,WASL	792 (15)
FHIT		enzyme		1.222	7.18E-05	IPO7,RAB11A,RAB1A,RAB2A,RAB5A,RAB7A,RABIF,RAC1,RAN,RANBP1,RANBP2,RHOC
SLC29A1		transporter		0.378	4.15E-03	FDXR,ITGB1,RPL3,RPS27L,RRM2B,SNRPG,TP53I3
CDKN1A		kinase		-0.176	9.41E-07	ACP1,ACTB,AIMP1,APP,ATRX,BUB3,CASP3,CDK1,CKS1B,CTSB,GLB1,GRN,H2AFX,HMGB2,HNRNPA2B1,HSPA1A/HSPA1B,HSPA5,ITGAV,ITGB5,KIAA0101,KRT18,LGALS3,LUC7L3,MCM2,MCM3,MCM4,MCM6,MCM7,MKI67,NPM1,P4HA1,PBK,PCNA,PHGDH,PSAP,RFC4,RPA3,RRM1,SHC1,SMC2,SMC4,SOD2,SPDL1,STMN1,TP53I3,TUBB3,TUBB4A,UBE2C,XRCC6,YBX1	830 (15)
VBP1	1.073	other		1.446	2.17E-05	PFDN1,PFDN2,PFDN4,PFDN5,PFDN6
ADRA1A		g-protein coupled receptor			2.73E-03	CDK1,CEBPB,CREM,CSRP2,DDAH1,FABP5,JUN,MMP7,PCNA,PPP3CA,PRIM2,STAT3,TMPO
STIM1		ion channel		0.000	4.96E-03	GCLC,GPX1,GSTO1,HMOX1,NQO1,PRDX1	690 (9)
PSEN1		peptidase		-1.647	6.62E-26	ACO2,ACTB,ALB,ALDOA,APP,ARF4,ARF5,ARF6,ATOX1,ATP1B1,ATP2A2,ATP5A1,ATP5B,ATP5C1,ATP5D,ATP5H,ATP5J,ATP6V1A,ATP6V1E1,BASP1,BSG,C1QBP,C3,CANX,CAP1,CASP3,CCDC25,CCS,CD9,CFL1,CFL2,CKMT1A/CKMT1B,CLTA,CLTB,CLTC,CPLX2,CS,CTSC,CTSS,CTSZ,CYCS,DBI,DNM1L,DPYSL2,DSTN,EEF1G,EGFR,ENO1,ENO2,ENSA,FBL,FKBP1A,GAPDH,GDI2,GNB1,GOT2,GSTP1,H2AFJ,H2AFV,HBA1/HBA2,HINT1,HK1,HSP90AA1,HSPA5,HSPA8,HSPD1,HSPE1,IDE,KCNAB2,KIF5B…	911 (15)
ADRA1D		g-protein coupled receptor			4.51E-03	CDK1,CEBPB,CREM,CSRP2,DDAH1,FABP5,JUN,PCNA,PPP3CA,PRIM2,STAT3,TMPO
ONECUT1		transcription regulator			1.43E-05	AFP,AKAP13,ALDH3A1,ALDH5A1,APIP,ARL1,ARMT1,CCT8,CLNS1A,COA4,COPB2,COX4I1,CXCL1,DHRS4,EIF4A1,EXOSC5,FABP5,G3BP2,GLA,GRB2,GSS,GTF2E1,HMGB2,HNRNPA2B1,HNRNPR,HSD17B4,HSPA1A/HSPA1B,HSPH1,ITGAV,LRRC59,LUC7L3,MAGED2,MDH1,MYOF,NOLC1,NUDT2,NUTF2,OAT,OGFR,PFKL,PHB2,PPFIA1,PSMA1,PSMB1,RNF20,RPLP1,SAMHD1,SH3BGRL,SMARCC1,SNRPD2,SNW1,SNX3,SUPT16H,TXNDC12,VCP,WDR12
RAF1		kinase		0.429	4.79E-04	ACAT2,ACOT7,AKAP12,ANXA1,AP2B1,CA2,CD44,CSTF1,CTSL,DCBLD2,GRN,HMGA2,HMGB3,HNRNPA2B1,HNRNPAB,HPCAL1,HSPB1,IGBP1,ITGA2,ITGB1,ITGB5,JUN,LDHA,MKI67,NQO1,PC,PLAUR,PLEC,PNP,PTGS2,RAC1,RAN,RPS2,RRM2,RTCB,SNRPD1,TCOF1,TGM2,TUBA4A,TUBB2A,TUBG1	956 (13)
HNF4A		transcription regulator		-0.218	1.39E-57	ABCE1,ABHD10,ACAA2,ACAT1,ACIN1,ACLY,ACO2,ACOT13,ACOX1,ACTN1,ACTR1A,ACTR3,ADSS,AFP,AHNAK,AHSA1,AHSG,AIMP1,AIP,AK2,AKAP13,AKR1B1,AKR1C1/AKR1C2,AKR1C3,ALDH1A1,ALDH2,ALDH3A1,ALDH5A1,ANXA5,AP2A1,APEH,APIP,ARFGAP1,ARL1,ARMT1,ARPC5,ASAH1,ATG3,ATP6V1H,BAG4,BCCIP,BCLAF1,BET1,BLVRB,BOLA1,BRD4,BUD31,C11orf54,C11orf58,C1orf123,C21orf33/LOC102724023,C3,C9orf64,CAP1,CAPZA2,CAV1,CBR3,CBX3,CBX5,CCDC25,CCDC53,CCT…
FOXO1		transcription regulator		-1.262	1.71E-02	A2M,ACLY,AIFM2,ATP5B,ATP5J,BCL2L13,BID,CA2,CASP8,CAT,CDK1,CDKN2AIPNL,CS,CYCS,EIF4EBP1,FASN,FDPS,GPI,GRHPR,GSTK1,HMOX1,HSPA5,HYOU1,ICAM1,IGFBP1,IL18,ITGA3,ITGAV,JUN,LAMP2,MCM5,ME1,MRPL46,MRPS14,MRPS7,MVD,NAMPT,NDUFA8,NDUFAF2,PBK,PCK2,PDHB,PSMB6,PSMB8,RAB7A,RPS6KA3,SCD,SMAD4,SOD2,STAT5B,TKT,TRADD
FTMT		enzyme			1.59E-03	FTH1,FTL,TFRC
S100A6	-1.036	transporter		0.378	4.56E-02	CDK1,EXOSC8,PBK,TMPO,TNFAIP3,TPM4,YBX3
CAPN3		peptidase		0.378	4.79E-04	FTH1,GCLM,GPX2,GSTZ1,HMOX1,PTGS2,SOD2
KLF3		transcription regulator		-1.213	3.82E-07	ABCF1,ABHD14B,ACOT9,ADPGK,AHNAK,ANXA5,ANXA6,AP1M2,APRT,ARFGAP2,ARPC4,BOLA1,CAPG,CAPNS1,CARHSP1,CBFB,CCT3,CD55,CIRBP,CTNNA1,CTSC,DFFA,DIAPH1,DRG1,EIF2B1,EIF5A,EPRS,GSTK1,GSTP1,HEXB,HM13,HNRNPDL,HNRNPF,HNRNPH1,HYPK,IDH1,IGF2BP3,IKBKAP,MIF,MSN,NDRG1,NDUFV3,NSMAF,NSUN2,PDLIM1,PFKP,PPM1A,PPM1G,PRKACA,PSMB2,PSMC5,PSMD7,RAB7A,REEP5,RSRC1,RUVBL1,SCP2,SEPT6,SERPINH1,SMAD3,SNX2,TES,TMOD3,TMPO,TPM3,TRIP10,U…
NFYA		transcription regulator		0.362	1.56E-03	ACLY,ALB,CALR,CAT,CDC42,CDK1,COMMD3-BMI1,EPHX1,FASN,FTH1,HSPA5,ICAM1,JUN,JUND,PGK1,PKM,RRM2,SCD,THOP1
BAX		transporter		-0.378	3.22E-02	CASP3,CDK1,CTSB,CTSD,CTSS,ERO1A,IFITM2,PDIA6,TGM2,XIAP
RAC2		enzyme			1.93E-03	ALDOA,ANXA1,CAP1,FHL2,GNB2,LDHA,MIF,PKM,RAC1,S100A6,TKT,ZYX
AKT2	-1.071	kinase		1.237	4.52E-02	AKT2,CEBPB,ITGB1,NFKB2,PALLD,RAC1,VIM,XIAP
CTSB	1.011	peptidase		1.969	3.62E-01	APP,CTSB,PLAUR,RAC1
DCX		other		0.000	8.44E-04	ACTN1,ACTN4,ACTR3,TUBB3
MCM3	-1.008	enzyme			1.37E-02	LMNB2,MCM4
PGR		ligand-dependent nuclear receptor		0.930	3.76E-12	ACOX1,AHCYL1,AK3,AK4,AKAP13,AKR1C3,ALDH1A3,AP1G1,ATP1B1,CA12,CALD1,CAPN2,CD44,CD59,CDK1,CEBPB,CKAP4,COMT,CSRP1,CTSD,DDX21,DPYSL2,DYNLL1,EGFR,EIF1AX,EIF5B,EZR,FKBP5,FLOT2,GLS,GOT1,GPRC5A,GSTM3,HBA1/HBA2,HPCAL1,HPGD,HSPA2,HSPB11,ICAM1,IGFBP1,ITGB1,KRT18,MAP2K3,MAT2A,MVP,NDRG1,NQO2,NT5C2,P4HA2,PAPSS2,PCNA,PDLIM1,PFKFB3,PFKP,PFN2,PPIF,PTGS2,RAB27B,RAB9A,RHOC,S100A6,S100P,SLC7A5,SLC9A3R1,SRSF7,STAT1,S…	857 (13)
USP8		peptidase			3.88E-02	EGFR,HGS,HNRNPD
MYOD1		transcription regulator		-1.075	1.01E-02	ACTC1,AKT2,ALDOA,ASS1,BIN1,CBX5,COL4A1,EIF3E,ENO3,FSTL1,GRB2,GYS1,HADH,HSPA4L,LMNB2,MAP2K1,MKI67,PFKM,PNP,PRKACA,PRKAR1A,PSMB4,PTK2,RPL7A,RRAS,SP1,SPTBN1,SRC,STAM,TJP1,TKT,TOP1
TBX5		transcription regulator		-1.802	1.00E00	ACTC1,ATP2A2,PHKA1,S100A4,TPM1,VIM
MAP3K14		kinase		1.770	1.22E-01	CD44,CDC37,CXCL1,EGFR,ICAM1,NFKB2,PLA2G4A,PON2,PTGS2,TNFAIP3,YAP1
HDAC2	-1.058	transcription regulator		1.807	3.64E-01	APEX1,COMMD3-BMI1,FDXR,MCM3,MCM5,MCM7,NASP,NR3C1,POLD2,PRIM2,PTGS2,RBBP7,RRM2B,SQSTM1,TAGLN,TPD52
E2F3		transcription regulator		-0.349	5.97E-04	AKR1C1/AKR1C2,AKR1C3,BAIAP2L1,CA12,CASP7,CD9,CDK1,CTNND1,CXCL1,HIST1H1C,HIST1H2BJ,HMGB2,KIAA0101,MCM2,MCM3,MCM4,MCM5,MCM6,MCM7,NUCKS1,PCNA,PIN1,PPP1R8,PTMA,RRM1,RRM2,SERPINH1,THBD,TK1,TMPO,UBE2C	785 (12)
ATF1		transcription regulator		1.987	3.82E-02	ATP1A1,CEBPB,FTH1,HMOX1,JUN,PCNA,PTGS2,RHOA,SOD2
TP63		transcription regulator		0.428	4.02E-03	ACTL6A,ADA,ADRM1,AGR2,AKT1S1,ALDH1A3,ATG3,CAD,CASP3,CAST,CDC42,CDK1,CKS2,COL4A1,CTSD,DNMT1,EGFR,ENSA,FASN,FDXR,FLOT2,FUBP1,G6PD,GAPDH,GPX2,HAGH,HMGA2,HSPA8,ITGA2,ITGA3,ITGB1,KIF23,KRT1,KRT7,MAP2K3,PCNA,PNPT1,POLD2,PPP2CA,PRPF4,PRPF8,RAD9A,RAP2A,RBBP6,RCC1,RNF113A,RPA1,S100A4,SEPHS1,SFN,SMAD2,SMAD3,SMAD4,TAGLN,TP53I3,TPM1,TPP1,UBE2H,VIM	695 (8)
SRC	-1.006	kinase		0.467	1.79E-04	ACAT1,CA2,CAV1,CDK1,CTNND1,CTSB,EGFR,ENO1,GCLC,HMOX1,ICAM1,JUN,KRT18,LAMP1,LAMP2,NQO1,NQO2,PGK1,PLAUR,PRKCA,PTGS2,PTRF,SRC,STAT3,SUMO1,SYNPO,TJP1,VIM	1108 (18)
CARM1		transcription regulator		-1.000	2.01E-02	C3,EPHX2,FTH1,FTL,GCLC,HSP90AA1,ICAM1,IGFBP4,KRT1
DRAP1		transcription regulator			1.93E-04	CKS2,GAPDH,HIST1H1B,HIST1H2BJ,ILF2,RPL7A,RPLP0,RPS27,RRAS,SOD1
PFDN2	1.045	other		1.505	2.17E-05	PFDN1,PFDN4,PFDN5,PFDN6,VBP1
FGFR1		kinase		0.387	1.62E-02	EEF1A1,EIF1AX,EIF3C,EIF4E,EIF4EBP1,EIF4G1,EIF5A,EIF5B,JUN,NCK1,PLAUR,PLXNB2,PTGS2,RPS6,SFN,VIM,XIAP
ANGPT2		growth factor		-0.854	1.49E-12	ABCC1,ADA,APIP,BAG1,CALR,CASP3,CAT,CCT7,CEBPB,COMT,DBNL,EEF1B2,EGFR,EIF1,EPHX2,FEN1,FKBP10,FKBP2,FKBP4,GSK3B,HDAC2,HMGCS1,HMOX1,HSP90AA1,HSPA1A/HSPA1B,HSPA2,HSPA4,HSPA5,HSPD1,ICAM1,JMJD6,KPNA2,LARP4,LMNB2,MAP2K1,MGST1,MIF,MMP7,NME1,P4HB,PDIA3,PDIA5,PDIA6,PTGS2,RBM14,RFC4,RPA2,RPA3,RPS6,SMYD5,SOD1,SOD2,SRXN1,ST13,TMEM41B,TOP1,TUBB3,VIM	1118 (18)
RBL2		other		0.855	1.16E-02	ABCF2,CDK1,DNMT1,GSK3B,HADH,HCFC1,KPNA2,MAP2K3,PA2G4,PCNA,PFAS,PPM1G,PPP1R8,PRIM2,PSMB2,RANBP1,RRM2,STMN1,UCK2
IFT57		other		-0.600	3.14E-02	CASP3,CASP7,CASP8,SDHA,SDHB
EZH2		transcription regulator		1.973	1.00E00	ACTB,ADAM10,ANXA6,ARHGAP1,C3,COL4A1,CPD,CSTF2,CTNNA1,CXCL1,DDT,EGFR,EPDR1,EZR,ICAM1,IGFBP1,KRT81,LCN2,MMP7,MYL6,NCOA7,PLA2G4A,PPP1R12C,PPP2CB,PTGS2,RAB6A,S100A4,SCP2,WTAP
FOLR1		transporter			2.12E-10	ABCE1,ACTN4,ADA,AK3,ATP6V1B2,BASP1,BCAT2,CAT,CAV1,CD9,CSTF1,DNASE2,DTD1,ECI2,GBA,GLRX,HNRNPDL,IK,NAP1L1,NSDHL,PFN1,PPID,RPS24,S100A4,SLC3A2,SMARCE1,SMC2,SORD,SYNCRIP,TAGLN2,TBCE,TPI1,UBE2V1,UCHL5
RARB		ligand-dependent nuclear receptor		-0.253	9.69E-03	ACADM,ADAM10,CASP7,EZR,GNB1,ICAM1,ILF2,ITGAV,KRT1,MAP2K3,PTGS2,RAB5A,RPL15,SSR4,STAT1,TCEA1,THBD,TJP1	748 (7)
MITF		transcription regulator		0.686	3.94E-02	ACO2,ALCAM,ALDH16A1,ASAH1,ATP1A1,ATP6V1B2,ATP6V1C1,ATRX,CD44,CREM,DIAPH1,HMBS,HPGD,INPP4B,ITGA3,LGALS3,MCM2,MCM4,MCM5,MCM6,MDH1,NPM3,NR3C1,PIR,PPP2CA,QDPR,RFC5,RPA3,SHTN1,SNW1,STXBP1,UBE2C,UPP1,VAT1,YAP1,ZFYVE16
UCP1		transporter		-0.033	2.78E-09	AARS,ACOT2,ALDH18A1,ASNS,BCAT2,BTF3,BZW2,CCDC6,CDKN2AIPNL,CEBPG,EEF1A1,EIF4EBP1,FASN,G6PD,GARS,GOT1,GSR,GSTO1,GSTZ1,MTHFD1,MTHFD1L,MTHFD2,NT5C,PCK2,PGD,PGLS,PHGDH,PSAT1,PSPH,PYCR1,SHMT1,SHMT2,SLC3A2,SMOX,SMS,SND1,SRM,SYNM,TPPP,TXN2,UBC
HOXA9		transcription regulator			5.77E-04	AHCYL1,AKAP13,ALDH1A1,ARL3,ARPC5,CDC37,CLTC,CREM,DHX36,DYNC1LI2,FXR1,GLRX,GLRX3,HMGN2,HNRNPU,JUN,KRT18,MBNL1,PABPN1,PCMT1,PRRC2C,RAP1B,RBBP6,RDX,RPL37A,RPS3A,SDCBP,SERPINB9,SRP72,SRSF11,ST13,TACC1,TPR,VIM,YWHAG
MAP4K4		kinase		1.421	1.10E-16	ACAA2,ACADVL,ACLY,ACO2,AGL,ALDH4A1,APIP,BCAT2,CEBPB,DHRS4,DLAT,DLD,DLST,FASN,GOT1,GRHPR,GYS1,H6PD,HADH,HADHA,HADHB,HMGCL,IVD,KYAT3,LDHB,MPI,NDUFA5,NDUFAB1,NDUFS1,NDUFV1,NT5C2,OGDH,PAPSS2,PDHX,PEX19,PFKM,PGAM1,PGM1,PHYH,POLE3,PON2,PRKAR2A,SCD,SCP2,SEPHS1,SUCLG1,UQCRC1,UQCRFS1	257 (6)
NFE2L1		transcription regulator		-1.941	3.56E-10	GCLC,GCLM,GSTP1,HMOX1,NQO1,PSMA6,PSMA7,PSMB1,PSMB2,PSMB5,PSMB6,PSMB7,PSMC2,PSMC3,PSMD11,PSMD12,TFAM
AGTR1		g-protein coupled receptor		0.896	5.44E-03	CASP3,CP,EGFR,GSTP1,HMOX1,JUN,MAPK1,MGST1,PTGS2,RHOA	997 (15)
NME3		kinase			1.33E-02	ITGA2,ITGB1,VIM
MMP3		peptidase		1.713	4.18E-16	ADAR,ATXN2,CACTIN,CAPRIN1,CPSF6,CSTF2,CSTF2T,CSTF3,DDX39A,DDX46,EFTUD2,GEMIN5,MMP7,NCBP2,NDRG1,NUDT21,PNN,PNPT1,PPIL1,PRPF31,PSMA6,RAC1,RBM14,RBM39,RBM4,RBM8A,SAFB,SF3A1,SF3A3,SF3B4,SFPQ,SQSTM1,SRPK2,SRSF1,SRSF2,SRSF3,SUPT6H,SYNCRIP,TARDBP,THOC6,TOP1,TRA2B,VIM,YBX1
BCL6B		transcription regulator		-1.987	2.19E-02	CASP3,CASP7,CASP8,S100A4
OGT	1.052	enzyme		0.277	5.25E-07	ACADM,ACO2,ATP2A2,COX6C,DLST,ETFB,JUN,JUP,NDUFA5,NDUFA8,NDUFS1,OGDH,PDHX,SP1,SUCLG1,VIM	776 (9)
AP2A1	1.089	transporter			5.82E-03	APP,MT2A,TALDO1
EIF3A	-1.064	other		-0.526	1.55E-04	ISG15,NDRG1,RAD23B,RPA1,RPA2,RPA3
E2F4		transcription regulator			7.98E-12	ATRX,BUB3,CBX5,CDK1,CFAP20,CKS1B,CKS2,COX7C,CSDE1,CSTF1,DHPS,DUT,EIF2B2,EXOSC8,FEN1,GINS1,H2AFX,HMGB1,HMGB3,HSP90B1,KHDRBS1,KIAA0101,MCM3,MCM4,MCM5,MCM6,MKI67,MSH2,MTHFD1,NAP1L4,NASP,NCL,NPM1,PCNA,PPP1R8,PRIM2,PRKCSH,PRKDC,PRPSAP1,PSAT1,RABIF,RANBP1,RBBP4,RBBP5,RFC4,RPA3,RRM1,RRM2,SFPQ,SLC3A2,SMC2,SMC4,SNRPC,SPAG7,SRRM2,SRSF2,STAM,STMN1,SUPT4H1,TK1,TMPO,UBE2C,UMPS
NFASC		other		-0.816	1.35E-02	DCTN5,DYNC1LI1,DYNC1LI2,DYNLRB1,KLC1,NRCAM
IL1A		cytokine		1.956	5.13E-01	ALDH1A1,ALDH1A3,ALDH3A2,APP,CA2,CD44,CXCL1,CXCL5,FTH1,HMOX1,ICAM1,IK,IL18,ITGAV,ITGB1,JUN,LCN2,LDHA,MT2A,NR3C1,PLA2G4A,PTGS2,SOD2,TK1,TNFAIP3
GDNF		growth factor		0.009	5.17E-03	ACTB,CASP3,CTSB,DPYSL2,EEF2,EIF4A2,GNB1,KLC1,LGALS1,LMNB2,PRKACA,RPSA,TUBB4A,VASP,XIAP	357 (7)
FAS		transmembrane receptor		0.780	3.73E-03	AIFM1,AKT2,ANXA2,API5,ARFGAP1,ARHGDIA,ARHGEF1,BID,CASP3,CASP8,CAST,CD44,CD59,CLTB,COL4A1,CTNND1,CTSL,CXCL1,FADD,FLOT2,FSCN1,ICAM1,IL18,ITGAV,JMJD6,JUN,JUND,LGALS3,MAP2K4,MIF,NR3C1,NUMA1,OPTN,PAK2,PDLIM7,PLEC,PPFIA1,PPP1CC,PRKCI,PRKDC,PTPN1,RDX,RHEB,SERPINB9,SHC1,SOD2,SPTBN1,STAMBP,TAGLN2,TFRC,THBD,TIAL1,TNFAIP3,TP53BP1,TPM1,TPM4,TUBA4A,TWF2,WNK1,XIAP	904 (15)
ATF4		transcription regulator		0.001	4.64E-10	AARS,APEX1,ASNS,CALR,CANX,CEBPB,CEBPG,CPOX,EIF2S2,EIF4EBP1,ERO1A,FASN,GARS,GYS1,HSP90B1,HSPA5,IARS,JUN,LARS,LGALS3,MARS,MGST1,MRPS7,MT2A,MTHFD2,NARS,NDRG1,PCK2,PHGDH,PRKDC,PSAT1,PSPH,PTGS2,PYCR1,SARS,SHMT2,SLC1A5,SLC38A2,SLC3A2,SLC7A5,STAT3,WARS	702 (7)
KEAP1		transcription regulator		0.326	2.61E-02	GCLC,GSTP1,HMOX1,IL18,NQO1,PRDX1,S100P
RB1		transcription regulator		-0.433	4.99E-09	ACO2,ACTB,ACTC1,ATP1A1,ATP1B1,ATP5A1,CASP3,CASP7,CASP8,CBX5,CDK1,CHCHD3,COX17,COX4I1,COX6B1,CWC27,DCK,DCTN4,DEK,DLAT,DLST,DNMT1,DYNLRB1,EZR,FEN1,GADD45GIP1,GMPS,GPRC5A,GRPEL1,HIST1H1B,HIST1H2BJ,HMGB2,HSBP1,IDH3B,KIAA0101,KPNA4,KRT18,LACTB,MAP2K3,MAPK1,MCM2,MCM3,MCM4,MCM5,MCM6,MCM7,MCMBP,MDH1,MECR,MLYCD,MRPL12,MRPS23,NDUFA2,NDUFA5,NDUFS2,NDUFV1,NFKB2,NIT1,NME1,PARK7,PARP1,PCNA,PGD,PMPCB,POLD3,PRKA…	785 (12)
CST5		other		0.898	1.70E-26	ABCC1,ACAT2,ADRM1,ADSL,AHCTF1,AHNAK,AKAP12,AKR1C1/AKR1C2,ANXA2,ANXA3,ANXA5,ANXA6,AP1M2,ARF6,BCAP31,C17orf49,CAV1,CD44,CEP170,CNBP,COPS8,CREBBP,CTSB,DDT,DDX21,DECR1,DHX38,DHX9,DKC1,DR1,DSP,EEF1B2,EEF1D,EEF1G,EIF2B1,EIF2B2,EIF5B,EPN3,EZR,FBXO2,FHL1,GOLGA2,GPRC5A,GRSF1,HNRNPA2B1,HNRNPA3,HNRNPC,HNRNPDL,HNRNPH1,HNRNPU,IGBP1,KIAA0101,LAMC1,MALT1,MAP1B,MSN,MVP,MYCBP2,NCBP1,NCBP2,NCL,NHP2,NR3C1,NUMA1,NUP…
HNF1B		transcription regulator		-0.126	6.06E-03	ACADVL,ACTN1,AFP,ALB,ANXA4,CA2,CD44,CDK1,CXCL1,FBLIM1,GDI2,HMGA2,IGFBP1,ITGA3,LAMB1,MMP7,PLAUR,S100A3,S100A4,S100A6,S100P,SERPINH1,UPP1
NR1I2		ligand-dependent nuclear receptor		-0.975	2.74E-02	ACOX1,AHCY,ALDH1A1,ALDH3A2,CPOX,FASN,GLUD1,GOT1,GSTM3,GSTP1,HMGCS1,JUN,LCN2,MGST1,PAPSS2,PDIA4,PGD,PGRMC2,SCD,STAT3,TF,TGM2
USF2		transcription regulator		1.968	1.34E-01	AGTRAP,B2M,EIF4E,FASN,HMOX1,IGF2R,IGFBP1,MYH9,P4HA1,PRKAR1A
CCL5		cytokine		0.740	1.27E-04	ALCAM,CAPN2,CD44,CDC37,DDAH1,HMGA1,LIMS1,MAPK1,NAMPT,NCOR2,PLAUR,PLEC,PNP,PPIF,SOD1,STAT1,STAT3,TPMT,TUBB4B,VASP	922 (13)
PTPN11	-1.051	phosphatase		-1.841	5.13E-01	ACSL4,BSG,CD14,FASN,JUN,LTF,PLAUR,PTPN11
TFAM	-1.086	transcription regulator		0.333	1.23E-04	ACADM,ACOX1,ECH1,ECHS1,FABP5,HK1,PFKP,PGAM1,PGK1
EBF1		transcription regulator		-0.777	1.25E-02	AKT2,CRK,EIF4EBP1,FASN,FLOT2,GSK3B,GYS1,KRAS,MAP2K1,MAPK1,PCK2,PFKP,PHKA1,PPP1CA,PPP1CB,PRKACA,PRKAR1A,PRKAR2A,PTPN1,PYGB,RHEB,SCD,STAT1
RUVBL1	-1.028	transcription regulator		0.000	3.82E-02	CARS,HIST1H2BK,MCM3,MCM4,NAE1,NUCKS1,NUDCD2,PCNA,QKI
GPX1	1.187	enzyme		1.941	1.52E-03	CAT,CD14,FADD,FAF1,GLRX,GPX2,PRDX6,SOD1,SOD2,TRADD,TXN,TXN2	441 (4)
PAWR	1.112	transcription regulator		-0.046	2.19E-02	APP,CCAR1,MAPK1,XIAP
ORC1		other			1.37E-02	LMNB2,MCM4
CTGF		growth factor		1.916	3.71E-01	ABCF1,AFP,CD44,ENO1,FLNB,JUN,LIMS1,MIA3,P4HA1,RAB18,TMOD3,WNK1,XIAP
COL6A1		other		-1.344	5.38E-05	AK1,ALDOA,ENO3,FASN,IDH1,PTK2,ROCK1,TPI1
ING1		transcription regulator		0.873	1.35E-02	AFP,DEK,EPS15,HSPA1A/HSPA1B,TPPP,TPT1
NLRP3		other		0.121	2.12E-02	H2AFX,HMOX1,IL18,NFKB2,PARP1,PRIM2,PRKDC,RAD50,RFC4,STAT3,TACC2,TDP1,UBE2N,VIM
ERG		transcription regulator		-0.064	4.78E-04	ACTN1,CD59,CDC42BPB,CLIP1,COLGALT1,CXCL1,CYFIP1,DBN1,DSTN,FHL1,FKBP5,FLNB,GMFB,HMGB1,HPCAL1,HPGD,ICAM1,IKBKG,LAMA5,NDRG1,NRCAM,PCNP,PLAUR,PRKCI,PTPN11,PXN,RAB2A,RAB7A,RHOA,ROCK2,RPA1,RPL22,RPS11,RRAS,RSU1,TACC1,TGFB1I1,TMEM263,TRIOBP
UBE2D1		enzyme			5.82E-03	PTGS2,SMAD2,SMAD4	436 (4)
TGFB1		growth factor		-1.457	5.06E-22	ABCE1,ABCF1,ACAA2,ACLY,ACSL3,ACTC1,ACTN1,ADAM10,ADI1,ADK,AFP,AGR2,AHNAK,AK1,AKR1C1/AKR1C2,ALB,ALDH18A1,ALDH2,ALDH3A2,ALDH5A1,ANXA11,ANXA2,ANXA8/ANXA8L1,APP,ARF4,ARPC2,ASNS,ASS1,B2M,BIN1,BSG,BUD31,C21orf33/LOC102724023,CAB39,CALCOCO2,CALD1,CAP1,CAPNS1,CAPRIN1,CARS,CASP3,CASP8,CAT,CAV1,CBFB,CBR3,CCT2,CCT5,CCT6A,CD14,CD44,CD55,CD59,CDC42EP4,CDK1,CEBPB,CFL1,CKS1B,CKS2,CLIC4,CNN2,CNN3,COL4A1,CORO1C,CO…	1215 (18)
E2F6		transcription regulator		0.000	1.36E-03	CBX5,DCTN4,DHPS,GINS2,KIAA0101,MCM2,MCM3,MCM5,PRKAR1A,RBBP4,RECQL,RFC4,RPA2,RRM2,SMC1A,SRSF1	552 (7)
ABCC8		transporter		0.000	4.96E-03	ACADM,ACADVL,CAT,GPX2,SOD1,SOD2	333 (7)
F2		peptidase		0.262	8.60E-06	AKR1B1,ALDH1B1,CAD,CALD1,CALR,CASP3,CBR3,CD44,CD55,CD63,CKAP4,CLIC1,COL4A1,CORO1C,COTL1,CTPS1,CXCL1,EHD4,EIF4A1,ERP29,FHL1,FOSL2,HMGA1,HMOX1,HSP90AA1,ICAM1,IGFBP4,ITGB1,JUN,LAMP1,LAMP2,MIF,MYH9,NCOA7,NUP62,PDIA4,PGM2L1,PLA2G4A,PLAUR,PPIF,PTGS2,RAC1,RHOA,RNH1,SERPINC1,SOD2,SRM,TAGLN2,THBD,TNFAIP3,TUBB3,TXNRD2,UCK2,VASP	1124 (17)
COMMD1		transporter		-0.632	3.16E-05	ALDOA,EGLN1,GRHPR,KRT19,LDHA,PFKFB3,PFKP,PGK1,STAT1,TF,TFRC	686 (7)
ECSIT		transcription regulator		1.386	3.18E-02	CD44,HMOX1,NFKB2,PLAUR,PTGS2,SOD2,TNFAIP3
SMARCB1		transcription regulator		0.936	9.03E-03	A2M,ACAT1,ACTR2,ATP1B1,BAG3,CA8,CD44,CDK1,CTTN,DSG2,EIF2AK2,EIF4E,JUP,KIF23,MCM2,MCM3,MCM4,MCM5,OAS1,PC,PLXNB2,PTMS,RAB14,RAB3B,RAB5B,RAB5C,RFC5,SMC4,WASL	820 (14)
AGA		enzyme			1.33E-02	MCM3,MCM4,MCM5
PRMT1	-1.045	enzyme			3.62E-02	FTH1,FTL,GCLC,HSP90AA1,MT2A,PRDX3
EIF2AK4		kinase		-1.414	1.24E-02	ASNS,ATG3,CAT,PCK2,PHGDH,PSAT1,PSPH,SOD2
AK1	1.086	kinase			2.57E-05	AK1,CKMT1A/CKMT1B,ENO1,ENO3,GAPDH,GLUD1,LDHA,PKM
ATP2A1		transporter			5.82E-03	ATP2A2,CALR,HSPA5
FASN	1.012	enzyme		-0.192	3.62E-02	ACOX1,FASN,GSK3B,MLYCD,PTGS2,SCD
FOXC2		transcription regulator		1.949	1.00E00	CASP3,ITGB5,PRKAR1A,PTGS2
ITGA3	-1.009	other		1.067	3.12E-02	ITGA2,PTGS2,TLN1,VCL
ITGB3		transmembrane receptor		0.176	2.40E-02	ACLY,CDK1,HSP90B1,ITGAV,ITGB5,LIMS1,NDUFV1,PCNA,PLAUR,PTGS2,RHOA,SMAD3,SNRPA,XIAP
KDR		kinase		0.762	1.22E-02	A2M,ANXA2,CREBBP,HMOX1,MESDC2,NME1,NME2,PTGS2,SET,TJP1
PLA2G2A		enzyme			3.88E-02	CD44,PLA2G4A,PTGS2
SNAI2		transcription regulator		-1.065	4.40E-02	BSG,CDC42,DSP,HPGD,ITGA3,ITGB1,JUP,KRT18,VIM
TRIM24		transcription regulator		-0.074	4.36E-03	CA2,CSRP1,EIF5A,IFI35,ISG15,KIAA0101,LGALS3,MYH10,NMI,NUMA1,OAS1,PLEC,PRPS2,PSMB10,PSMB8,SAMHD1,STAT1,TGFBI,TRAFD1
TNFSF8		cytokine		0.447	5.46E-03	MSH2,PRKDC,SWAP70,XRCC5,XRCC6
BRD7		transcription regulator			3.12E-02	FASN,KRT8,NDRG1,PYCARD
NUBPL	-1.277	other			1.33E-02	NDUFS1,NDUFS3,NDUFV1
ATF7IP		transcription regulator			3.78E-02	JUND,SNRPN
ABCA1		transporter		-1.806	1.00E00	ANXA1,APP,HSPA5,NAMPT,PTGS2
SSRP1	1.198	other			1.13E-02	AP1G1,HIST1H1C,HNRNPK,KRT8,LYPLA1,MSN,TAGLN,TOP1,TP53I3
FAAH		enzyme		0.707	9.87E-03	ATP5H,HMOX1,RPL17,RPL5,RPL7,RPS18,RPS2,RPS6
LMNB1	-1.065	other			1.50E-06	ACTN4,ATP5B,B2M,CRIP1,FASN,FSTL1,GDI2,HMGCS1,LMNA,LMNB2,MGST1,RCN1,RCN2,REEP5,S100A13,SCD,SP1,TGFBI,ZFR
PRNP		other		-1.394	1.23E-02	APP,CASP3,CD44,CTSD,DAB2,EIF2S1,HSP90B1,HSPA1A/HSPA1B,HSPA5,HSPA8,HSPA9,HSPB1,LAMP2,PDIA3,PLAUR
NDRG1	-1.051	kinase		1.461	3.29E-02	CASP3,CXCL1,CXCL5,JUN,PARP1,SMAD2,SMAD3,SMAD4
PDCD4		other		0.000	4.26E-02	CASP3,JUN,PTGS2,YBX1
HTT		transcription regulator		-0.312	2.64E-13	ACADM,ACAT2,ACOT2,AKAP12,AKT2,ALDOA,APP,ARHGEF7,ATP1A1,ATP2A2,ATP5A1,ATP5B,B2M,BASP1,BCAP31,BID,CA12,CANX,CASP3,CAST,CBR1,CBX1,CBX5,CD9,CDK5,CEBPB,COL4A1,COX4I1,CPLX2,CPSF2,CREBBP,CTSD,CTTN,CYCS,DBNL,DLST,DNAJA2,DNAJB1,DNAJC3,ECI1,EEF1A1,EEF2,ENO2,ENO3,FASN,FDPS,FHL1,FKBP4,GAPDH,GCLC,GLO1,GPI,GSR,GSS,HBA1/HBA2,HMGA1,HMGB2,HMGCS1,HPCAL1,HSP90AB1,HSPA5,HSPA8,HSPA9,HSPD1,HSPE1,HUWE1,ITGB1,JUN,JUP,KR…	998 (18)
MAPK7		kinase		1.764	4.54E-01	HMOX1,JUN,NQO1,PTGS2,THBD,VIM
PLIN1		other			1.75E-02	ACADM,ACADVL,FASN,HADHA,HADHB
FOXH1		transcription regulator			5.82E-03	ALDH1A1,ALDH1A2,ALDH1A3
TUBB1		other			3.78E-02	TUBB,TUBB2A
KITLG		growth factor		0.794	1.26E-06	ACTB,ATP6V1B2,B2M,BLVRB,BZW2,CA2,CASP3,CD14,CIAPIN1,CLIC1,CPSF3,EEF1A1,ETF1,FABP5,FTH1,GCC2,HMOX1,HNRNPF,IK,IL18,ITGAV,KPNA2,KPNB1,LTF,MAP2K1,NPM1,NR3C1,PGLS,PKM,PRKCA,PSMB5,PTGES3,PTGS2,RBBP7,RCC2,RPL7,RPLP0,RPS23,RPS6,RPS7,SF3A1,SHC1,SNAP23,STAT3,TPT1,TXNL1,UPF1,WDR1,XRCC4,ZNF207	871 (11)
DVL3		other			1.33E-02	CTNND1,GSK3A,GSK3B
YY1	-1.061	transcription regulator		1.337	2.54E-04	ABCE1,ACTC1,ALCAM,API5,BTF3,CALR,CAPG,CASP7,CBX3,EEF1B2,EGFR,EIF4G2,FDPS,FEN1,H2AFX,HMOX1,HNRNPC,HSPA5,KIF23,KIF5B,LMNB1,LUC7L2,MAT2A,MATR3,MCM4,MCM5,MCM6,MCM7,MKI67,NIPSNAP1,NR3C1,PAWR,PCNA,PFN2,PPP4R2,RBBP4,RPL30,RRM1,SFPQ,SRC,SRSF1,SYNCRIP,TAGLN,TGFBI,TGM2,USP14,YWHAE	804 (12)
HSPA5	-1.019	enzyme		0.246	5.79E-03	ACLY,APP,CASP3,FASN,HSP90B1,HSPA5,HSPA8,IDI1,P4HB	85 (4)
ICMT		enzyme			3.16E-05	ACTN4,ATP5B,FSTL1,GDI1,LMNA,LMNB2,RCN2,REEP5,RHOA,S100A13,TGFBI
LGALS3	1.061	other		1.726	3.27E-02	COL4A1,FSCN1,ICAM1,ITGAV,ITGB1,KRAS,KRT18,KRT19,LAMP1,LMNB1,MAP2K1,MGST1,NRAS,PRKCSH,PRSS1,RAC1
CDK5	1.041	kinase		-0.581	2.12E-02	CD14,GLB1,JUN,PSMB5,RALA,S100P,TNFAIP3
KDM5B		transcription regulator		0.054	1.37E-04	BUB3,CAV1,CDK1,COMMD3-BMI1,EHD1,EIF5B,EPB41L1,FABP5,FHL1,HSD17B8,IARS2,ISG15,LIMCH1,MCM2,MCM3,MIA3,NOL3,PBK,PIR,PLS3,PRPS1,PSIP1,PSME3,RECQL,RNF40,SMOX,SNRPD1,SNRPG,SWAP70,TUBB2A,UBR7
RHO		g-protein coupled receptor		-0.898	3.57E-03	ACADM,AP2A2,APP,B2M,CASP3,CD44,CEBPB,CTSS,DPYSL3,GNB1,HIST1H1C,HMGB2,S100A6,TNFAIP3
ADRB1		g-protein coupled receptor			7.16E-03	ACTC1,ANXA4,APP,GNAS,HSPA5,SMC4
PPP3CA	1.044	phosphatase			1.79E-04	APP,ATP2A2,C3,CA2,CD9,CSRP1,DECR1,FTL,GRN,GSTP1,LAMP2,MGST1,PRDX5,PSAP,PTGS2,S100A4,TF,VIM	695 (9)
EIF4E	1.076	translation regulator		-0.552	1.68E-09	ATOX1,BCLAF1,CAPG,CAPZB,CEBPB,CHMP1A,CKS2,EGFR,EIF4EBP1,GPS1,GPX2,GRB2,HMOX1,IGFBP4,IL18,ILF2,LSM2,LSM4,LSM6,LSM7,NEDD8,NHP2,NOL3,NRAS,PA2G4,PCNA,PHB,PHF5A,PIN1,PLAUR,PRDX5,PRPS1,PTGES3,RHOG,SNRPA,SRXN1,TP53BP1,TRIP6,UBE2C,UPP1,XIAP,ZPR1
TERF2		other			2.43E-02	GLB1,MIF,TOP1
NR3C2		ligand-dependent nuclear receptor		-0.846	1.79E-02	ARPC2,ATP1B1,BID,CNN3,FKBP1A,FKBP4,FKBP5,GPX1,HSPA9,ICAM1,IDH3B,NR3C1,PDHB,PPAT,PPIB,PTGS2,TACC2,TUBA4A,TUBB3
FGF7		growth factor		-0.082	2.22E-02	ADSL,ADSS,APRT,CAD,CD44,DDX5,EGFR,FABP5,FASN,HPRT1,S100A10,SCD,STAT1
SMARCC2	1.082	transcription regulator			3.78E-02	NPC2,SMARCE1
PSMB5	-1.069	peptidase			1.59E-03	GSTP1,PSMB1,PSMB2
mir-24		microrna		1.964	1.00E00	FAF1,PAK4,PARP1,PSAP
ZAP70		kinase		-1.565	4.91E-04	ANXA1,CSTF2,ETFA,FKBP5,HSP90AA1,HTATSF1,MYCBP2,NASP,PLEC,RBM3,SCD,SNRNP70,SRP14,SSR4,TAF15,VPS4B
FOSB		transcription regulator		1.957	1.64E-01	CDK5,CEBPB,FTH1,HPGD,MT2A,SMAD3
GAST		other		-0.324	5.10E-10	ANXA7,ARCN1,COX5B,CREM,DLAT,DNAJA1,HCFC1,HMGB2,HNRNPDL,IMPDH2,JUN,MAPK1,MCM3,MDH2,NACA,NARS,PDHX,PGK1,PHB,PRDX3,PTGS2,RAC1,RHOA,RPL7,RPS19,S100A6,SP1,SRC,SRSF2,STAT3	811 (10)
SDCBP	-1.035	enzyme		-0.110	1.25E-02	EGFR,PEBP1,SRC,TJP1,VIM
IL15		cytokine		0.203	1.01E-07	ACTN4,ANXA1,CASP3,CD44,CD55,CD59,CKS1B,CKS2,COPB2,COX6C,DARS2,DDT,DHRS4,EXOSC8,FKBP1A,G6PD,GABARAPL2,GAPDH,GARS,GDI2,GLDC,GNAS,GPRC5A,H2AFY,HNRNPA2B1,HNRNPF,HSPA8,HSPE1,IFI35,ITGB1,ITGB5,JUN,LYPLA1,MAPK1,MCM5,MIF,MKI67,NME1,NME4,NUDT1,PA2G4,PCBP2,PCNA,PDCD5,PDIA3,PDIA4,PFDN4,PFN1,PNP,PPP6C,PRDX4,PRKACA,PSAP,PSMA5,PSMB10,PSMB8,PTPRJ,PYGL,RAB8A,RPS3A,S100A11,SET,SF1,SLC25A5,SMAD2,SMAD3,SRSF7,SYAP1,…	807 (11)
NRIP1		transcription regulator		0.000	1.95E-02	ACAA2,ACO2,AIFM2,CDK1,FASN,HADHB,IDH3A,LDHB,PTGS2,PYGL,SCD,SDHB,TK1
TCF7L2		transcription regulator		0.941	3.90E-02	ACAA1,ACSL3,ALDH1A2,ALDH3A2,ANXA1,ASPH,ATP6V1G1,BIN1,C5orf51,CAP1,CARHSP1,CNP,CPD,CSRP1,CTNNA1,EGFR,EPS15,FH,FKBP1A,FTH1,GCLM,GSS,HSPA2,IDH1,KIF5B,LAMP1,MAP7,ME1,MMP7,MYO6,NCOR2,NPC2,PAPSS1,PIP4K2A,PPP1R14A,PTPN11,QKI,RAP2A,RHOA,RHOG,ROCK1,SNAP23,SRSF1,TPPP,TWF1,UBE2G1,YAP1
IFNG		cytokine		-0.213	4.98E-04	A2M,ABI1,ACLY,ACO1,ACTB,AHCY,ALDH1A3,ALDH7A1,APP,ARFGAP3,ASNS,ASS1,ATG3,ATP1A1,ATP1B1,ATP2A2,B2M,BID,C3,CALCOCO2,CASP3,CASP7,CASP8,CAT,CAV1,CD14,CD44,CD55,CD63,CEBPB,CIRBP,CKMT1A/CKMT1B,CLIC4,CLIP2,CP,CREM,CSE1L,CSK,CTSB,CTSC,CTSD,CTSS,CTSZ,CXCL1,DDB1,DDX5,DECR1,DHX9,DIABLO,DRG1,E2F5,EEF1A1,EIF2AK2,ELAVL1,ERAP1,FABP5,FAH,FASN,FECH,FHL2,FKBP5,FLAD1,FTH1,FTL,FXN,GART,GFM1,GLA,GLS,GNAS,GNL1,H6PD,HIP…	990 (19)
SERTAD2		transcription regulator		0.555	1.75E-02	ACOX1,CAT,ECH1,PHYH,TFAM
NPHS2		other			3.78E-02	CD2AP,TJP1
BTG2		transcription regulator			1.75E-02	CAT,HMOX1,NQO1,SOD1,SOD2
FOXO3		transcription regulator		-1.765	1.87E-02	ALDH3A1,APEX1,ATG4B,CAD,CASP8,CAT,EIF4EBP1,FASN,GPX1,IARS,IGFBP1,IMPDH2,LARS,LCN2,MKI67,MTHFD2,NAMPT,NOL3,PRDX3,PRDX5,SMAD4,SOD1,SOD2,TXN2,TXNRD2,UBC,UBE2C,VIM,YBX1
HGF		growth factor		-1.366	1.19E-04	A2M,AFP,AIFM1,AIMP2,AKAP12,AKAP13,ANP32A,ARPC5,ASNS,BAG2,CASP8,CAV1,CD3EAP,CD44,CDK1,CKS1B,CNBP,COL4A1,COPB1,CSE1L,CUL3,DDX21,DDX3X,DHPS,DKC1,DTYMK,DYNLL1,FAM50A,FEN1,FKBP5,FLNA,GBA,HDGF,HK1,HMOX1,ICAM1,IGFBP4,ISG15,ITGA2,ITGB1,KRT18,KRT19,LCN2,LDHA,MAP2K3,MAPK14,MAT2A,MCM2,MCM5,MID1,MKI67,NAMPT,NOLC1,NRCAM,NUMA1,PCNA,PGAM1,PGK1,PHB,PLAUR,PLOD1,PPP2R2A,PRKDC,PTGS2,RAB5A,RAC1,RAD50,RCC1,SF3B4,SLC9…	1070 (17)
FOS		transcription regulator		0.598	1.09E-10	A2M,ABCC1,ACOX1,AGPS,AKR1C3,ALDH1A3,ANXA4,ARPC5,ATXN2,BLMH,CA2,CALU,CAPN2,CASP3,CAST,CAT,CD14,CD44,CLIP1,CPSF1,CREBBP,CTNND1,CTSB,CYCS,DDX3X,DNMT1,EEA1,EIF4G2,ENAH,ENO1,EPHX2,EZR,FASN,FBLIM1,FSTL1,FTH1,GBA,GSK3B,GSR,GSTP1,HBA1/HBA2,HMOX1,HPGD,HSD17B10,HSP90B1,HSPA5,HTATIP2,ICAM1,IGFBP1,IKBKAP,ITGB1,JUN,KIF5B,KRT8,LAMP2,LGALS3,MCM5,MGST1,MMP7,MT2A,MYH9,NAE1,NIPSNAP1,NPLOC4,NQO1,NR3C1,NSDHL,NUBP1,P…	1052 (17)
VDAC1	1.086	ion channel			3.78E-02	APP,VDAC1
PAX3		transcription regulator			3.54E-05	ALDH3A2,ANXA1,AP3M2,APP,ASNS,ASS1,CAPN1,CSTF2,CTSA,CTTN,DBN1,EIF2S1,FHL1,FKBP1A,FUBP1,G6PD,GLB1,GLDC,HARS,HNRNPA3,IFITM2,KIAA0368,M6PR,MED21,NFKB2,NNMT,NPC2,NUDT1,PAK2,PCNA,PEA15,PHGDH,PPIB,PPP1R7,PRSS1,PSME1,RBM25,SFN,SHMT1,SRSF3,TIA1,YARS,YWHAE	688 (7)
CUL4B	1.095	other		0.905	7.04E-04	COL4A1,DARS,EIF3I,GLO1,HSPA9,NME1,PRDX3,PSMA1,SOD1,TPI1,TPM3,UBXN1
AR		ligand-dependent nuclear receptor		1.745	7.55E-03	ACTR3,AK3,AKR1C3,ALDH1A1,ARHGEF7,ATP2A2,BASP1,C3,CALU,CAST,CAV1,CKAP4,DBI,DCTPP1,DDT,DNM1L,DR1,EGFR,ENO2,EPHX1,ERO1A,FABP5,FEN1,FKBP4,FKBP5,GDI1,GSTP1,HSPA5,HSPH1,IMPDH2,INPP4B,ITGA2,KPNA2,LAMA5,MCM2,MCM4,MTHFD2,MYO1B,NAP1L1,NDRG1,NR3C1,P4HA1,PCMT1,PDIA5,PLOD2,PLS3,PRKCA,RP2,SMAD3,SMARCC1,SORD,STAT1,TACC2,TF,TJP1,TPD52,TPD52L1,TRIM25,TUBB3,UBE2C,VCL,VIM,ZYX	1024 (17)
BRCA1		transcription regulator		0.995	4.08E-04	ACTB,AK1,ALDH1A3,ANXA8/ANXA8L1,CTSD,DUSP3,EGFR,ELAVL1,ENSA,EZR,FEN1,FHL2,FKBP5,H2AFX,HMGA2,HMOX1,HNRNPD,HSPB1,NQO1,NR3C1,PCBP2,PCNA,PIN1,RRM2B,RUVBL2,SAFB,SFN,SFPQ,SMAD3,STAT1,STAT5B,TP53I3,UBE2I,VIM,XRCC6	985 (16)
MAPK1	-1.006	kinase		-1.587	6.13E-03	ACO1,ADAR,ARSB,ATP1B1,CAPN2,CAV1,COX17,CPPED1,CTSB,DAB2,DDT,DNMT1,EHD1,EIF2AK2,ENO3,ERAP1,ERP29,FHL2,GLS,H2AFV,HBA1/HBA2,HMOX1,IFI35,IGF2BP3,ISG15,ITGAV,JUN,JUND,LAP3,LGALS1,LGALS3,LMNA,MECP2,MKI67,MVP,NMI,OAS1,OGFR,PAIP1,PLA2G4A,PSMB8,PSME2,PTGS2,QKI,SAMHD1,SMARCC1,STAT1,TJP1,TRIM25,TTC27,UBE2C,UBE2I,VIM,XIAP,ZC3HAV1	1099 (19)
EIF2AK2	1.015	kinase		-0.561	3.60E-02	AKT2,CEBPB,EIF2AK2,IFI35,IFITM2,ISG15,NFKB2,NMI,NNMT,OAS1,PSMB10,SAMHD1,SOD2,STAT1,TNFAIP3,ZC3HAV1
CD247		transmembrane receptor		-0.728	5.61E-04	EIF2S2,ETFA,HSP90AA1,HTATSF1,MTHFD2,MTHFS,MYCBP2,NASP,RBM3,RPP30,RPS17,SNRNP70,SRP14,SSR4,TAF15,TARDBP,VPS4B
S1PR3		g-protein coupled receptor		1.969	2.19E-02	CD44,ICAM1,JUN,PTGS2
SNAI1		transcription regulator		0.563	3.42E-05	ACTN1,ACTR1A,ACTR2,ACTR3,CD55,CDC42,CFL1,CFL2,CTTN,FLNA,FLNB,HPGD,ITGA2,ITGB1,KRT18,KRT8,LASP1,PEBP1,PFKP,PTGS2,THBD,TMOD3,TPM1,TPM3,TPM4,VASP	699 (6)
CFL1	-1.050	other			5.82E-03	DSTN,ICAM1,JUN
NR3C1	1.190	ligand-dependent nuclear receptor		-0.501	2.17E-04	A2M,ABI1,ACAT1,ACTB,ACTN1,AKT2,ANXA1,APP,ARPC2,ARRB1,ATG4B,ATP1B1,B2M,BAG1,BAG2,BAG3,BAG4,BIN1,BRE,CAPN2,CASP7,CAT,CAV1,CCAR1,CD47,CEBPB,CKS1B,COMT,CORO1C,CPS1,CUL1,DBI,DDX5,DIABLO,DUT,DYNLL1,FADD,FKBP4,FKBP5,FNTA,GPX1,GSTP1,H6PD,HDAC1,HDAC2,HGD,HNRNPU,HSP90AB1,ICAM1,IDH1,IGFBP1,IL18,ISG15,JMJD6,JUN,JUND,MALT1,MAPK1,MTHFD1,NAMPT,NFKB2,NMT1,NOL3,NR3C1,NSMAF,OAT,PAK2,PAWR,PDCL3,PEA15,PPP2CA,PPP3CA,…	1016 (15)
EGF		growth factor		-0.998	1.31E-05	ABI1,ACOT2,ACSL4,ACTN1,ADA,AFP,ALCAM,ARF6,ATP2A2,BET1,CASP3,CAV1,CD44,CDK1,CDK5,CEBPB,CKS2,CREM,CTSD,CXCL5,DDX5,EEF1A1,EGFR,ENAH,EPS15,EZR,FASN,FSTL1,GFPT1,GLG1,GSK3B,GSTP1,HMGCS1,HMOX1,HNRNPK,HPGD,ICAM1,IDH1,IDI1,IGFBP1,IGFBP4,ITGA2,ITGB1,JUN,JUND,KRAS,KRT19,LCN2,LDHA,LTF,MAPK1,NCL,PBK,PCNA,PFKM,PLAUR,PPIB,PRKDC,PSMB1,PSMB2,PSMB3,PSMB4,PSMB5,PSMB6,PSMB7,PTGS2,RAB5A,RAC1,RALA,RHOA,RRM1,RRM2,S100A…	1149 (17)
GFAP		other			5.46E-03	CD44,ITGA2,ITGB1,PLEC,VIM
HRAS		enzyme		0.835	8.51E-19	A2M,ACTB,AFP,ALDH1A3,ANXA2,ANXA3,ANXA6,APP,ARF6,ASNS,ATP2A2,ATP5B,ATP5J,B2M,CALD1,CALU,CAPG,CAPN2,CAV1,CD44,CD81,CDK1,CEBPB,CECR5,CNN2,COL4A1,COPB2,CSRP1,CSRP2,CTSB,CTSC,CTSS,CTSZ,DNMT1,EGFR,EIF3C,EIF4EBP1,EPHX1,ERP29,FASN,FERMT2,FHL1,FLNA,FOSL2,FSTL1,GRN,H2AFY2,HMGB1,HMOX1,HNRNPA2B1,HNRNPUL1,HSP90AA1,HSPA8,HSPB1,ICAM1,IFITM2,IGFBP4,ITGAV,ITGB1,ITGB5,JUN,JUP,KHDRBS1,KRAS,KRT18,KRT19,LASP1,LPP,LXN…	1020 (17)
PDIA6	1.015	enzyme			1.37E-02	HSP90B1,HSPA5
CYP1B1		enzyme		1.265	3.70E-02	CBX3,ECI2,ETHE1,GSTM3,HMOX1,MCM4,MID1,NQO1,QKI,RBBP4
MAFB		transcription regulator		1.200	4.52E-02	ACTB,ACTN1,AKR1B10,ARHGDIA,CAP1,CD2AP,CNN2,TAGLN
TSPO		transmembrane receptor			3.88E-02	ICAM1,SOD2,VDAC1
TNFSF10		cytokine		-1.139	1.84E-03	BID,CASP3,CASP8,CD14,CTSB,DIABLO,EGFR,EIF2AK2,FADD,FTH1,IFITM2,ISG15,JUN,PCNA,PSME2,PTGS2,SERPINH1,STAT1,TFRC,TNFAIP3,XIAP	914 (14)
EPO		cytokine		0.320	3.18E-08	ACTB,ATP6V1B2,B2M,BLVRB,BZW2,CA2,CASP3,CLIC1,CPSF3,CTSZ,CUL1,EEF1A1,ETF1,FABP5,FBXL18,FECH,FXN,GBA,GCC2,GSPT1,H2AFY,HBA1/HBA2,HMGB1,HMGN1,HMGN2,HNRNPF,IL18,ILF2,ITGB1,JUN,KPNA2,KPNB1,NACA,NPM1,NR3C1,PCNA,PRKCA,PTGS2,RCC2,RHOA,ROCK1,ROCK2,RPL7,RPLP0,RPS23,RPS6,RPS7,SNAP23,SOD1,SON,SPTAN1,SSRP1,STAT3,TF,TFRC,TJP1,TOP1,TPI1,TPT1,TSN,UPF1,WDR1,XIAP,YBX1	1092 (17)
BACH1		transcription regulator		-0.693	7.89E-04	DNAJC7,EWSR1,FTH1,GCLM,HMOX1,ME1,NQO1,SQSTM1	127 (2)
HSF2		transcription regulator		-1.772	2.75E-07	CCT2,CCT3,CCT4,CCT5,CCT6A,CCT7,CCT8,HSBP1,HSPA1A/HSPA1B,HSPA4,HSPB1,HSPH1,JUN,TCP1,TXN
ERBB2		kinase		1.347	5.97E-16	ABRACL,ACAA2,ACSL4,ACTB,AGR2,AHNAK,AKT2,ANXA2,ATP6V1A,BAG2,BCAT2,CAPZA2,CD47,CD59,CD9,CDK1,CEBPB,CHMP2B,CKS1B,CKS2,COL4A1,COMMD3-BMI1,CPS1,CRIP1,CTSB,CUL1,CUL3,DECR1,DNAJB6,DSG2,EGFR,EIF4EBP1,EIF6,EPHB2,EPHX2,EPS15,ETFB,FASN,FEN1,FLOT2,FSCN1,FSTL1,G3BP1,GBE1,GINS1,GLO1,GLS,GNAI1,GOLPH3,GSK3B,GSTZ1,GYG1,H6PD,HADHB,HMGA2,HMGB2,HNRNPK,HSPA1A/HSPA1B,HSPB1,IDH1,IGF2R,IGFBP4,ITGA2,ITGB1,JUN,JUP,KRT7,KR…	925 (15)
THBS4		other		-0.802	1.95E-03	CALR,CRELD2,HSPA5,HYOU1,ICAM1,MANF,MTHFD2,P4HB,SDF2L1	83 (4)
RACGAP1		transporter			1.37E-02	CD14,CDC42
CDKN1B		kinase		-0.775	4.44E-02	AGTRAP,B2M,CCT6A,CLPB,COPS5,CPSF2,FHL1,HSPA5,IGF2BP1,LGALS3,MCM5,MCM7,MRRF,PCNA,PTK2,SHMT1,SP1,STAT3,TK1
AHCY	1.050	enzyme			3.78E-02	GPX1,ICAM1
FTH1	-1.064	enzyme		0.790	1.44E-02	FTH1,FTL,SHMT1,TFRC
KLF15		transcription regulator		-0.222	1.93E-03	ACADM,ACADVL,ACAT1,ACOX1,DECR1,FABP5,FASN,HADHA,HADHB,MLYCD,SCD,SYNPO	425 (3)
TNFSF11		cytokine		1.224	1.95E-02	AK3,AKAP13,BSG,CA2,CAPN2,CAV1,CD14,CD44,CDC42EP4,CIAO1,CSRP1,DAB2,EHD1,FHL2,GCLC,GLRX,GRN,HMOX1,ICAM1,ILF3,ITCH,ITGAV,JUN,MAP2K1,MARCKSL1,NFATC2IP,NFKB2,NME6,PA2G4,PLAUR,PTGS2,RRAS,SERPINB9,SOD2,SRC,SRXN1,STAT1,STMN1,YWHAZ
CCL11		cytokine		1.982	1.00E00	CXCL5,ICAM1,ITGA2,ITGB1
RHOA	1.098	enzyme		1.756	4.12E-01	CEBPB,CTSD,DIAPH1,ICAM1,JUN,RHOA,RHOC,ROCK2,STAT3,TAGLN
RET		kinase		1.872	4.31E-03	ANXA1,ANXA4,CTSB,CXCL1,DNAJA1,DNAJC3,DPYSL2,FKBP4,HSP90AA1,HSPA1A/HSPA1B,HSPA8,HSPA9,HSPD1,HSPH1,MMP7,PLAUR,PLOD2,RTN4,ST13,STIP1,STUB1,SUPT5H,UBQLN2	747 (10)
ANXA7	1.613	ion channel		-0.359	3.20E-02	CTSB,ELF1,EPHB2,GNB2,GSR,GSTP1,ITGA2,MGST1,NR3C1,RAD23A,RAD23B,SERPINB6,TSN
BRD2		kinase			6.57E-03	CD47,CNOT4,DNAJA1,HBA1/HBA2,HMOX1,NQO1,P4HB,PAWR,PPA1,RPN1,S100A6,TARS
IL1B		cytokine		0.142	2.78E-02	A2M,AKR1B1,ALDH7A1,ANXA1,APP,ASS1,ATP1A1,ATP2A2,B2M,C3,CASP3,CAT,CD14,CD44,CD55,CEBPB,CEBPG,CLIP2,CP,CREM,CTSB,CTSS,CTSZ,CXCL1,CXCL5,DAB2,DBI,DDX5,DNMT1,DR1,EGLN1,EIF4E,ELAVL1,FABP5,FKBP5,G6PD,GCLC,GLA,GNAS,GNL1,GRN,GSK3B,GTF2F1,GYS1,HDAC1,HEXA,HEXB,HMGA1,HMGB1,HMOX1,HPRT1,HSPA1A/HSPA1B,HSPB1,ICAM1,IGFBP1,IGFBP4,IL18,ISG15,ITGAV,ITGB1,JUN,JUND,KRT19,LCN2,LDHA,MAP2K6,MAPK14,MARCKSL1,MIF,MMP7,MT2A,…
NFKBIA		transcription regulator		1.778	8.88E-06	A2M,AK2,BCCIP,BID,C21orf33/LOC102724023,C3,CAPZA2,CASP8,CEBPB,CKS1B,CP,CSK,CTNNA1,CTSB,CTSZ,CXCL1,DDX3X,EIF4G2,ERAP1,ERO1A,FHL2,FSCN1,GRN,HMGA1,HMOX1,HSPA5,HSPA8,ICAM1,IGF2R,IPO9,ISG15,ITGA2,ITGA3,ITGAV,ITGB1,JUN,KRT18,KRT8,LAMA5,LCN2,NAGLU,NFKB2,PARK7,PCNA,PDHA1,PDLIM1,PEA15,PLD3,POLR1C,POLR2C,PTGS2,RABEP1,RAC1,ROCK1,RPL8,RPS18,RPS2,RPSA,RRM1,SCFD1,SMAD4,SOD1,SOD2,SPTBN1,TFRC,TGFB1I1,TMPO,TNFAIP…	942 (17)
TFAP2C		transcription regulator		0.496	1.28E-02	ADA,AIFM1,ALCAM,CD44,FKBP4,GPX1,HIST1H1C,HK1,KRT8,SOD2,TACC1,TK1,TNFAIP3
QKI	1.179	other		-0.975	4.86E-03	H2AFY,HNRNPF,HNRNPH1,MAP1B
DYSF		other			1.08E-06	ABRACL,ACOT9,ACTR3,ANXA1,ANXA2,ARPC2,B2M,CD55,CHMP1A,CORO1C,CTSS,DNAJB1,ETF1,FTL,GNAI3,HSPA1A/HSPA1B,HSPB1,IDH3A,ITGB1,LGALS3,PRPF4B,PSAP,S100A13,S100A4
BAG1	1.050	other		0.937	3.62E-02	EGFR,FKBP5,JUN,NR3C1,PTGS2,UAP1
CTNNB1		transcription regulator		1.913	7.20E-05	ABCC1,ACTB,ACTC1,ACTN4,ACTR3,ADSS,AFP,AKAP13,ALCAM,ALDH1A1,ALDH1A2,ALDH1A3,ALDH3A2,ANXA1,APP,ARFGAP3,ARHGDIA,BCAP31,BTF3,CAPN1,CAPNS1,CAPZB,CASP7,CD44,CNN2,COL4A1,COMMD3-BMI1,CRAT,CRIP1,CTNNA1,CTSZ,DDX17,EGFR,EHD1,EIF5A,ENO2,ENO3,EPHB2,FEN1,FLOT2,GET4,GIPC1,GPX2,HDGF,HNRNPA0,HNRNPUL1,HSPE1,HTATIP2,IGF2BP1,ILF3,IMPDH2,ITGB1,JUN,KIF23,KRT1,KRT7,LAMB1,LAP3,LGALS3,LMNA,MAN2B1,MAP4,ME1,MMP7,NRCAM,NRP2…	845 (14)
GAPDH	1.006	enzyme		0.736	4.52E-02	CXCL1,ENO1,GAPDH,IFITM2,OAS1,SLC38A2,STAT1,WARS
ANP32A	-1.074	other			3.78E-02	PTGS2,TK1
FLT1		kinase		0.000	1.33E-15	ACTN4,ACTR2,AHCY,CANX,CAPN2,CLIC4,CSNK2A1,CTBP1,DDX3X,EIF2S3,EIF4B,EIF5A,EWSR1,FLNA,G3BP1,G3BP2,GDI2,GSK3A,HK1,HMOX1,ICAM1,IGF2BP3,LAMP1,LIMS1,LIN7C,MARCKS,MAT2A,PRKAR1A,PTBP1,RBBP4,RDX,SCRN1,SNAP23,UBE2H,VDAC1,YWHAZ
GCG		other		-1.355	1.45E-02	ACADM,CASP3,CEBPB,FASN,FDPS,FOSL2,GSTP1,HK1,IGFBP1,IGFBP4,IVD,NR3C1,PDHA1,SP1
HNRNPA1	-1.094	other			3.30E-03	ANXA7,APP,CD44,EIF2AK2,HNRNPA1,PKM	623 (7)
PLN		transporter			1.42E-11	ACTB,AHSG,AK1,ALDH3A2,ALDOA,ANXA2,ATP1A1,ATP2B1,CALU,ENO1,EZR,HSP90B1,ITGB1,MYL6,PGK1,PRKCA,RAB10,RAB1A,RAB21,RAB5B,RACK1,RALA,RRAS,SOD1,TPI1,VCP,VIM
ESRRA		ligand-dependent nuclear receptor		-1.666	1.86E-03	ACADM,ACADVL,ACOX1,ASAH1,ATP2A2,ATP5B,CSRP2,CYCS,ENO1,GAPDH,GOT1,HADHA,HK1,HMGCS1,HSD17B4,IDH3A,IDI1,IGFBP4,KRT19,LDHA,LDHB,LTF,MIEN1,PCK2,PKM,PPM1B,PSMD3,RPL19,SMARCE1,TFAM,TPI1,TRA2B,WIPF2	501 (7)
FUS	-1.095	transcription regulator			1.37E-02	ICAM1,MECP2
GIMAP1-GIMAP5		other			3.78E-02	HSP90B1,HSPD1
SREBF2		transcription regulator		0.256	1.23E-02	ACAA2,ACLY,ACSS2,DBI,FABP5,FASN,FDPS,G6PD,HMGCS1,IDH1,IDI1,MVD,NSDHL,PMVK,SCD
PARK2		enzyme		-0.727	2.76E-02	EGFR,FUBP1,GLO1,NDUFS3,NDUFV2,PDHA1,PRDX1,PRDX6
CAPN2	-1.013	peptidase			3.88E-02	PPP2R1A,PTK2,RHOA
SRSF2	1.136	transcription regulator			3.16E-05	APP,HNRNPH1,HNRNPL,MAGOH,PTBP1,RRM2,SRSF1,SRSF2,SRSF6,SRSF7,VIM
DIDO1		other			3.78E-02	CASP3,ITGAV
AQP1		transporter		0.954	7.16E-03	AK2,AKR1B1,HSPA4L,HSPH1,LCN2,PGK1
FMR1		translation regulator		0.118	3.64E-05	ALDOA,APP,ATP6V1E1,BASP1,CFL1,EEF2,EIF1AX,ENO1,FXR1,GAPDH,MAP1B,PFKP,PPIA,PRKACA,RPSA,UQCRFS1
GNRH2		other			5.82E-03	RPLP1,RPLP2,RPSA
TP53		transcription regulator		-1.681	9.48E-58	A2M,ABCC1,ACAA2,ACADVL,ACAT1,ACLY,ACO2,ACSL3,ACTB,ACTL6A,ACTN1,ACTN4,ADA,ADH5,AFP,AHCY,AHSA1,AIFM2,AK1,AKAP12,AKR1B1,ALB,ALDH18A1,ALDH1A2,ALDH4A1,ALDH9A1,ANXA1,ANXA2,ANXA3,ANXA4,ANXA6,ANXA8/ANXA8L1,AP1B1,APEX1,API5,APP,ARHGAP1,ARPC1B,ASNS,ASS1,ATG4B,ATL3,ATP1A1,ATP5C1,BAG1,BCAP31,BICD2,BID,CALU,CAND1,CAP1,CAPNS1,CARHSP1,CARS,CASP3,CASP8,CAT,CAV1,CCS,CD44,CD47,CD59,CDC16,CDK1,CEBPB,CISD1,CKMT1A/CK…	1101 (19)
WT1		transcription regulator		0.325	3.02E-08	AHCY,ANXA11,APRT,ASNS,ATP5I,CAPRIN1,CD2AP,CIRBP,CLIC1,CLIC4,CMPK1,COL4A1,CUL4B,DDX3X,EGFR,ENO2,ETFA,EZR,FDPS,GPKOW,GSR,HDLBP,HNRNPL,HSP90B1,IDI1,JUND,JUP,KRAS,LGALS3,MGST1,MYL6,NDRG1,NME1,NQO2,NUCB1,NUP98,OS9,PCK2,PDIA4,PIR,PLAUR,PPIB,ROCK1,RPL19,SEC13,SMAD3,SMC1A,SQSTM1,SRSF6,TARDBP,TARS,TCOF1,TRAP1,WARS,YARS,YBX1
PDX1		transcription regulator		1.699	2.14E-05	ACTB,AKR1B1,AKR7A2,ALB,ANXA2,ATP2A2,ATP5H,ATP5J,CAT,CD44,CKMT1A/CKMT1B,CRELD2,CREM,CSNK2B,ECH1,FH,GCLM,GNAS,GNG12,GOT1,GRN,HK1,IDH1,JUN,KRT18,KRT8,LTA4H,LXN,MDH1,NQO1,PAPSS2,PC,PCNA,PHGDH,PNPO,SDHA,TFAM,TIPRL	414 (3)
CD28		transmembrane receptor		1.067	3.08E-08	ACTR3,AHCYL1,ANXA1,AP1B1,ATP5C1,BIN1,BZW1,CASP3,CASP8,CLIP1,COX6C,CREM,CS,CYCS,EIF4E,EWSR1,FBL,FDPS,FKBP2,GAPDH,GOLGB1,GYS1,H2AFY,HDAC2,HGS,HINT1,HMGN1,HMGN2,HNRNPA1,HSPA1A/HSPA1B,HSPA8,HUWE1,ILF2,ITCH,JUN,NAMPT,NCL,NFKB2,PDE4D,PGAM1,PHB,PHB2,PNP,POLR2A,PPA1,PRDX4,PRSS1,PSMA5,PSMA6,PSMD12,PSMF1,PTGS2,PTMA,PTPRJ,RAB2A,RAD23B,RANBP2,RHOC,RPL30,RPL6,RPS14,SLC25A5,SLC7A5,SNRPC,SP1,SSB,STAT3,STOM,STRN…	969 (14)
IL17F		cytokine		1.948	3.62E-01	CXCL1,CXCL5,ICAM1,PTGS2
ESR1		ligand-dependent nuclear receptor		-0.782	1.51E-21	ACTC1,ACTR2,ADA,AHNAK,AK1,AKAP13,AKT1S1,AKT2,ALCAM,ANP32A,ANXA3,ANXA4,AP2B1,APEX1,ARFGAP1,ARHGAP1,ARHGEF7,ARPC5L,ARRB1,ASS1,ATG3,ATP1B1,ATP2B1,ATP6V1A,ATP6V1H,BAG1,BCCIP,BCLAF1,BIN1,BUB3,C18orf25,C3,CA2,CALD1,CAP2,CAPN2,CAV1,CCAR1,CD3EAP,CD55,CD59,CDC42,CDC42BPB,CDC5L,CDK1,CDK5,CEBPB,CEBPG,CFL2,CHMP4A,CNOT4,COMT,COPA,COPE,COPG1,COPZ1,COTL1,CP,CPNE1,CREBBP,CRK,CRKL,CTSB,CTSC,CTSD,CTSS,CXCL1,CYFIP1…	1055 (17)
S100P	1.049	other			2.78E-07	ACTB,CFL1,COTL1,CTSD,KRT18,KRT19,KRT8,S100A6
SEPT5		enzyme			1.37E-02	SEPT2,SEPT7
LAMB2		enzyme			1.37E-02	LAMA5,LAMB1
PTGES		enzyme			3.11E-02	ANXA1,ANXA2,CDK5,EZR,PPA1,PTGS2,PTMA,RHOA,RPS19,RPS3A,VIM
MYC		transcription regulator		-1.889	1.54E-71	ABCE1,ACAT1,ACSL4,ACTB,ACTN1,ACTN4,ADK,AFP,AHCY,AIMP2,AK2,AKAP12,ALB,ALCAM,ALDH18A1,ALDOA,ANXA4,ANXA5,ANXA6,APEX1,APP,ARF3,ARHGEF7,ASNS,ASS1,BAG1,BIN1,C1QBP,CAD,CANX,CAPN2,CAPNS1,CAPZB,CASP3,CASP8,CAST,CAV1,CCT3,CD44,CD47,CD9,CDK1,CKS2,CLIC4,CLPB,CLUH,CNBP,CNP,COL4A1,COMMD3-BMI1,COX5B,COX6B1,CPD,CRIP1,CSDE1,CSRP2,CSTB,CTNNA1,CTSB,CTSD,CUL1,CYCS,DBI,DBN1,DCTPP1,DDX21,DDX39B,DDX3X,DDX5,DKC1,DNMT1,D…	1071 (19)
NME1	1.038	kinase		-0.492	1.37E-05	ACIN1,CSTF1,CTSD,EXOSC8,FBL,GEMIN5,GRSF1,HNRNPA2B1,METTL1,NOP58,PA2G4,PABPC1,PPIG,RAC1,RAE1,SF3A1
PCBP1	1.074	translation regulator			3.88E-02	CD44,HNRNPD,MYH10
GNA15		enzyme			3.26E-03	AKAP12,AKR7A2,C3,CP,CYCS,DAB2,FHL1,FHL2,HMOX1,LGALS3,MAT2A,MCFD2,MGST1,PAWR,PDLIM1,PFN2,SOD2,TAGLN,THBD,UGDH	708 (7)
UBE2D2	-1.003	enzyme			1.37E-02	SMAD2,SMAD4
BNIP3		other			1.37E-02	AIFM1,RHEB
FTL	-1.093	enzyme			3.78E-02	FTH1,TFRC
SOD1	1.030	enzyme		0.192	2.76E-10	ACO1,ACTB,APEX1,ASS1,ATP1A1,B2M,BID,CASP3,CD14,CDK5,COMT,CP,CREBBP,DCXR,DPYSL3,EZR,FOSL2,FTH1,GCLC,GCLM,GNAS,GSTM3,GSTP1,HMOX1,HN1,HPCAL1,HSBP1,HSPA4,HSPA8,HSPB1,ICAM1,JUN,MRPS10,NDUFV3,PAWR,PITPNA,PRDX6,PSMB5,PSMB8,PTGR1,RBM3,RDX,SH3BGRL3,SKP1,SOD1,SOD2,SQSTM1,STIP1,STMN1,TFRC,TLN1,TNFAIP3,TUBB4A,VAPA	926 (18)
SET	-1.008	phosphatase		0.333	1.67E-02	BET1,CORO1C,DTYMK,FDPS,FTO,MRPS14,PTGES3,SRP72,YBX1
HNRNPAB	-1.109	enzyme		0.000	3.12E-02	PTGS2,S100A4,TJP1,VIM
Collagen type V		complex			1.33E-02	ITGA2,ITGAV,ITGB1
TCF		group			4.98E-03	AKAP13,ALDH1A1,ALDH3A2,CCT8,CD44,CNN2,CRAT,DDX17,GPX2,LGALS3,MMP7,NRCAM,PCCA,PLS3,PTGS2,RCN1,SFN,SLC1A5,TK1	715 (7)
STAT5a/b		group	Activated	2.000	1.00E00	IDI1,PTGS2,STIP1,UGP2,XIAP
Ifn gamma		complex	Activated	2.145	2.13E-01	ADAR,BAG1,CASP3,CSE1L,EIF2AK2,ICAM1,IGFBP4,MAPK1,NLRP2,NR3C1,PSME1,PSME2,STAT1
NADPH oxidase		complex	Activated	2.000	1.74E-01	CXCL1,HMOX1,JUN,PTGS2
PFDN6	-1.008	other	Activated	2.200	2.17E-05	PFDN1,PFDN2,PFDN4,PFDN5,VBP1
RICTOR		other	Activated	5.282	1.10E-40	ATP5A1,ATP5B,ATP5C1,ATP5D,ATP5H,ATP5J,ATP6V1A,ATP6V1B2,ATP6V1C1,ATP6V1E1,ATP6V1G1,ATP6V1H,BSG,COX17,COX4I1,COX5A,COX6B1,FABP5,IGFBP1,ISG15,LHPP,NDUFA2,NDUFA5,NDUFA8,NDUFAB1,NDUFS1,NDUFS2,NDUFS3,NDUFS6,NDUFV1,NDUFV2,NDUFV3,POMP,PPA1,PPA2,PRKCA,PSMA1,PSMA2,PSMA3,PSMA4,PSMA5,PSMA6,PSMA7,PSMB1,PSMB10,PSMB2,PSMB3,PSMB4,PSMB5,PSMB6,PSMB7,PSMB8,PSMC1,PSMC2,PSMC3,PSMC4,PSMC5,PSMC6,PSMD1,PSMD11,PSMD12,PSM…
Alpha catenin		group	Activated	2.170	1.00E00	CTSB,DIAPH1,FSTL1,IGFBP1,IGFBP4,PTGS2,RHOC,TGM2,TNFAIP3,VIM,ZYX
MAP2K4	1.065	kinase	Activated	2.203	1.11E-02	CD44,EGFR,FLNA,JUN,PAK2,PLA2G4A,PRDX1,PTGS2,ROCK1,ROCK2,STAT3,TUBB2A,XIAP
TNFSF13		cytokine	Activated	2.000	3.02E-01	MCM2,MCM4,MCM5,MCM6,PCNA,RPA3
VCAN		other	Activated	2.630	3.73E-04	ANXA8/ANXA8L1,ASS1,C3,CASP3,CD59,CEBPB,EGFR,FABP5,GLB1,ICAM1,IGFBP4,ITGA3,ITGB1,LAMB1,LCN2,LGALS3,MAP1B,MCFD2,MIF,MYH10,PRDX5,PTK2,ROCK1,SMAD3,SOD2,TTC27,VCL,YBX3	913 (14)
GATA2		transcription regulator	Activated	2.216	1.00E00	CDC42,CUL1,HBA1/HBA2,ITGA2,LCN2,LTF,PRSS1,ROCK1,TFRC
CDH11		other	Activated	2.828	1.24E-02	ADI1,CD9,JUP,LAMA5,MMP7,RAC1,SLC9A3R1,TJP1
WNT1		cytokine	Activated	2.379	2.04E-01	CSNK2A2,EEF1A1,EIF1AX,EIF3C,EIF4E,EIF4EBP1,EIF4G1,EIF5A,EIF5B,GRN,JUN,KRT19,NCK1,PTGS2,RPS6,TJP1,XIAP
JUNB		transcription regulator	Activated	2.384	1.61E-02	ACAT2,ACLY,C3,CAV1,COMT,DARS,EEF2,FASN,FTH1,HMOX1,HPGD,ITGAV,LCN2,MVD,MYL12A,PLAUR,PPP2R2A,ROCK1,SCD,SPTAN1,SWAP70,YWHAG
AGT		growth factor	Activated	2.644	1.91E-03	ACAT2,ANXA3,ATP1A1,ATP1B1,ATP2B1,CALR,CASP3,CASP8,CAT,CAV1,CD44,CDK1,COL4A1,COX4I1,COX5A,CP,CREM,CTSS,DAB2,DDAH2,EGFR,FASN,FDX1,FDXR,GFPT1,GSK3B,GSS,GSTP1,HMGB2,HMGCS1,HMOX1,HSPA1A/HSPA1B,HSPB1,ICAM1,IDH1,IDI1,IGFBP4,IL18,ITGA2,ITGAV,ITGB1,ITGB5,JUN,LAMB1,LPP,MGST1,MIF,MYH10,NCL,NDRG1,NFKB2,PALLD,PARP1,PFN1,PIR,POLE3,PTGS2,RAC1,RHOA,RRAS,SHC1,SOD2,SP1,TFRC,THBD,TIMM9,TJP1,TUBB3,WASL	1026 (17)
MAPK8		kinase	Activated	2.059	1.00E00	ACSL4,CEBPB,DNMT1,FOSL2,FTH1,FUS,HMOX1,JUN,JUND,MIF,MVP,PLAUR,PTGS2,TNFAIP3
ATG5		other	Activated	2.400	2.30E-02	APP,CASP3,CASP7,HSPA5,PDIA3,SQSTM1
mir-181		microrna	Activated	2.000	1.00E00	APP,E2F5,PTPN11,TGM2
LTA		cytokine	Activated	2.000	1.00E00	EGFR,ITGAV,ITGB1,PTGS2
KDM5A		transcription regulator	Activated	2.214	1.66E-09	ACO2,ACTC1,ATP1A1,ATP1B1,ATP5A1,CD55,CHCHD3,COX17,COX4I1,COX6B1,DLAT,DLST,GADD45GIP1,GRPEL1,HMOX1,HSBP1,IDH3B,ITGB1,MAP2K3,MCM2,MCM3,MDH1,MLYCD,MRPL12,MRPS23,NDUFA2,NDUFA5,NDUFS2,NDUFV1,NIT1,NME1,PARK7,PGD,PMPCB,SDHB,SOD2,TXN2,UQCRC1,UQCRFS1,VDAC1
NRG1		other	Activated	2.795	1.51E-03	ACAT1,ACTN1,ARPC4,BET1,BIN1,CAPN1,CASP3,CAV1,CHCHD3,CKS2,EEF1A1,ENO3,ETFB,FSTL1,G3BP1,GLG1,GPI,HMGA1,HMOX1,HNRNPK,IDH3B,IDI1,IMMT,ITGAV,ITGB5,JUND,NDUFS1,NUP214,PAFAH1B1,PCCB,PLAUR,PRKACA,PTGS2,PTRF,PXN,SDHA,SP1,TF,VCL,VIM,XRCC6	974 (18)
CD40LG		cytokine	Activated	2.407	1.86E-09	AKAP13,ALCAM,ANXA6,ANXA7,APRT,ARSB,B2M,BCAT2,CA2,CAST,CBX3,CD44,CD63,CLIP1,CLNS1A,CLUH,CSTF2,CTSC,CXCL1,CXCL5,DDX42,DDX46,DECR1,EGFR,EIF2A,EIF2AK2,EIF2S1,FBL,FOSL2,FSCN1,GRSF1,HSP90AA1,HSPA1A/HSPA1B,ICAM1,ISG15,ITPA,JUN,JUND,MAP2K3,MARCKS,MARCKSL1,METAP1,MIF,MRE11A,MSH2,MT2A,NAMPT,NAP1L1,NFKB2,PAWR,PLAUR,PMVK,PREPL,PRKDC,PSMA2,PSMB10,PSMB8,PSME1,PSME2,PSMG1,PTGS2,PTPN1,RAB9A,RAD50,RCC1,RIDA,SOD2,…	817 (13)
HSP90B1	1.033	other	Activated	2.236	2.02E-01	CALR,CANX,CXCL5,HSPA5,IL18
ARHGEF25		other	Activated	2.000	8.44E-04	CDC42,JUN,RAC1,RHOA
PIN1	-1.158	enzyme	Activated	2.000	1.00E00	FASN,PHB,PTGS2,TFAM,TP53I3
SYVN1		transporter	Activated	2.748	4.90E-08	ACSL3,APP,ATP1A1,CD44,CTPS1,DAB2,FASN,GANAB,GNB2,GPRC5A,HNRNPM,HSPB1,IFITM2,ITGA3,ITGAV,ITGB1,LDHB,MYOF,NFKB2,NUDT21,PCBP1,PFN1,POLR2B,PSMC3,PTBP1,PTPRJ,PTRF,RAB10,RAB34,RPL18,SLC1A5,SLC3A2,SLC7A5,SNAP23,STOM,TARS,TFRC,USP5,ZC3HAV1	608 (7)
RAC1	1.077	enzyme	Activated	2.184	2.64E-01	DPYSL2,HMOX1,HSPB1,ICAM1,ITGB1,JUN,PLAUR,PTGS2,RAC1,RHOA,SHC1,SOD2,STAT1,STAT3
MAP3K1		kinase	Activated	2.214	2.58E-01	COL4A1,HMOX1,HSPB1,JUN,PLA2G4A,PLAUR,PRDX1,PTGS2
IFNE		cytokine	Activated	2.000	1.00E00	EIF4E,HEXB,PTGS2,STAT1
PTH		other	Activated	2.109	4.42E-01	AHNAK,ATP2A2,CEBPB,CREM,EGFR,EIF4B,FOSL2,GNG12,GOLGB1,ITGAV,JUN,LMNA,PTGS2,PXN,RBM14,SMAD3,SNX3,SRC
SNCA		enzyme	Activated	2.216	1.94E-06	CASP3,CFL1,CHMP4B,CTSB,DCTN2,EZR,GLO1,GSK3B,HSBP1,HSP90B1,HSPA5,ITPA,KIF3A,LDHB,MDH2,PSMA3,PYGB,SERPINB1,TPI1,TUBB3,TUBG1,UCHL1,YWHAE,YWHAG,YWHAH	637 (7)
CAMP		other	Activated	2.174	1.00E00	CXCL1,CXCL5,ICAM1,IL18,PTGS2,TNFAIP3
GATA3		transcription regulator	Activated	2.189	1.00E00	BLVRB,FSCN1,PCNA,RAD50,TJP1,VIM
IL18	1.009	cytokine	Activated	2.244	1.00E00	BSG,CD44,ICAM1,IL18,JUN,MSH2,PTGS2,SAMHD1,SET,SMAD2,SMAD3,TF
MAPK3		kinase	Activated	2.577	5.31E-01	ITGB1,JUN,JUND,PLA2G4A,PLAUR,PTGS2,SMAD3,SOD1
NOS2		enzyme	Activated	2.397	1.38E-02	ACO1,ACTC1,ADH5,ALDH3A1,API5,APP,ATP2A2,CASP3,CD14,CD44,COL4A1,CP,CTSC,CYCS,DDX3X,FASN,G6PD,HMGB2,HMOX1,ISG15,LCN2,MCM5,PC,PCNA,PTGS2,SERPINH1,SLC1A5,SPR,STXBP1,TKT
CYP1A1		enzyme	Activated	2.043	9.08E-07	ANXA3,ANXA4,ANXA7,AP2M1,BANF1,CBX3,CNN2,COX6B1,CTTN,DYNLRB1,ECI2,ETHE1,GAMT,GSTM3,KRT19,KRT7,LMNA,LMNB2,MID1,NDUFV1,NQO1,PFDN1,QKI,RBBP4,SDHB,SEPT2,SPAG9,TMPO
TBK1		kinase	Activated	2.236	1.00E00	ICAM1,IL18,ISG15,NMI,PTGS2
HDAC1	-1.052	transcription regulator	Activated	2.592	2.62E-01	AKAP12,APEX1,CD44,CDK1,COMMD3-BMI1,EGFR,GNAS,GSK3B,GSTP1,H2AFX,LCN2,MCM3,MCM5,MCM7,NASP,NCL,PFKFB3,POLD2,PRIM2,PTGS2,RBBP7,RGS10,RRM2,RRM2B,SQSTM1,STAT3,TAGLN,TGM2,TPD52,TUBB3,USP7
IREB2	1.123	translation regulator	Activated	2.407	1.55E-04	ACO2,APP,FTH1,FTL,SDHB,TFRC
EDN1		cytokine	Activated	2.557	1.90E-07	ACTB,ANXA1,ANXA4,ANXA5,ANXA6,ARF6,ATP2A2,BAG2,CDC42,CDK1,COL4A1,CTNND1,EGFR,EIF3J,EZR,GRN,HSPA5,HSPA8,ICAM1,IL18,ITGA2,ITGAV,ITGB1,JUN,MAP2K1,MARCKSL1,MMP7,MPRIP,MSN,MYL6,NPM1,PDIA6,PLAUR,PLOD1,PRKCA,PTGS2,PXN,RPSA,SF3B2,SOD1,TGM2,TPM2,TPM3,TPM4,TPT1,VCL,VIM,XIAP,YWHAE	1148 (17)
OSM		cytokine	Activated	2.019	8.83E-08	A2M,ABCC1,ACAA1,ACOT2,ACSL3,ADH5,AFP,AHCYL1,AKR1B10,AKR1C1/AKR1C2,AKR1C3,ALB,ANXA1,ANXA2,ANXA3,ARF6,ASAH1,ASNS,B2M,BLMH,CAT,CBX3,CDC42EP4,CLIP1,CLPP,CLPX,COX6B1,CSNK2A2,CTSL,CXCL1,CXCL5,DNAJC3,DNM1L,EIF4EBP1,EPHB2,ETFB,FASN,GART,GFPT1,GNS,GOLGA2,GRHPR,HMOX1,HSPA2,HSPA5,ICAM1,IFI35,IL18,JUN,KIF5B,KRT19,LCN2,LRRFIP1,LSM4,MAGED2,MAPK14,MARCKS,MCM7,MT2A,MYCBP2,MYH10,NAMPT,NEDD4,NOMO1 (includes others…	1063 (18)
ELK1		transcription regulator	Activated	2.392	6.10E-02	CCT8,ITGAV,ITGB1,JUN,MTHFD2,PRKCA,PTGS2,SAR1A,TAGLN,TPD52L1
FADD	-1.033	other	Activated	2.111	3.31E-01	CASP7,CDK1,EIF2AK2,ETNK1,ICAM1,JUN,PSMB8,RNF114,STAT1,TNFAIP3,TRAFD1
AZGP1		transporter	Activated	2.207	8.98E-02	CEBPB,DSP,GYS1,KRT19,VIM
ACO1	-1.048	enzyme	Activated	2.219	6.35E-05	ACO2,APP,FTH1,FTL,GAPDH,IGFBP1,TFRC
MEF2D		transcription regulator	Activated	2.183	5.31E-01	JUN,MCM3,MCM5,MCM6,PCNA
Collagen(s)		complex	Inhibited	-2.449	2.40E-02	ACTB,C3,CD55,CD63,IARS,LAMP1,LAMP2,PSAT1,PXN,SERPINH1
ADRB		group	Inhibited	-3.156	8.44E-03	ACAT2,ANXA5,CASP3,CREM,FDPS,GCLM,HMGCS1,HMOX1,HSPD1,ICAM1,IDH1,IKBKG,JUN,MVD,NCL,NPM3,NQO1,NSDHL,PCNA,RAD9A,RAN,SLC9A3R2,SMC1A,SQSTM1,SRM,SRXN1	945 (10)
HAND2		transcription regulator	Inhibited	-2.621	3.47E-01	ACTC1,ADSS,ATP2A2,PHKA1,S100A4,TPM1,UFD1L
REL		transcription regulator	Inhibited	-2.008	8.77E-03	ACSL4,ACSS2,ADK,AGPS,APP,ARFGAP3,B2M,CD59,CMPK1,COPS4,COTL1,CREM,CRKL,CTU2,DUT,EPHB2,H2AFJ,ICAM1,IL18,JUN,JUP,KPNA3,MINPP1,NFKB2,PFKM,PHGDH,PPP1R14B,PPP6R3,PYCARD,RAP2A,SOD2,STAT3,STAT5B,TBCA,TNFAIP3,UBE2Z,UBXN2B,VIM
TFDP1		transcription regulator	Inhibited	-2.219	2.00E-01	CASP3,CASP7,CASP8,CDK1,RANBP1,STMN1
MAT1A		enzyme	Inhibited	-2.551	1.23E-04	ALB,ATP1B1,GAMT,KRT18,LTA4H,PCNA,PHB,PRDX6,SOD1
MYOCD		transcription regulator	Inhibited	-2.444	5.36E-01	ACTC1,ATP2A2,CALD1,EIF2A,LPP,PHKA1,S100A4,TAGLN,TPM1
PDGF (family)		group	Inhibited	-2.449	5.75E-05	CALR,EEF1B2,HSPD1,P4HB,PDIA3,VIM
GATA4		transcription regulator	Inhibited	-2.320	1.00E00	ACTC1,ADSS,ATP2A2,DAB2,EPHX1,HSPA5,JUN,KRT7,PHKA1,S100A4,TAGLN,TGFBI,TPM1,VIM
PNN	-1.092	other	Inhibited	-2.449	8.08E-04	BSG,CDK5,DFFA,JUN,MMP7,RHOA,SRSF1
mir-182		microrna	Inhibited	-2.000	1.00E00	GRB2,JUP,SQSTM1,VIM
TWIST1		transcription regulator	Inhibited	-2.530	5.33E-01	AKT2,ALCAM,ALDH1A1,CASP3,CD44,IGFBP1,IGFBP4,ITGB5,LMNA,MRC2,RHOA,RHOC,TF,TGFBI,VIM,YBX1,ZYX
MAFG		transcription regulator	Inhibited	-2.183	1.29E-03	GCLC,GCLM,GSTP1,HMBS,HMOX1,NQO1,TXNRD1
PPARGC1A		transcription regulator	Inhibited	-3.553	3.87E-07	ACADM,ACADVL,ACAT1,ACOX1,AK1,ATP5A1,ATP5B,ATP5H,BCAT2,C3,CAT,CEBPB,COX4I1,COX5A,COX5B,COX6C,CS,CYCS,DLAT,DR1,FASN,GOT2,GPX1,GSK3B,HMGCL,IDH3A,IMPA1,KYAT3,LDHA,MDH2,ME1,NCEH1,NDUFS1,NDUFV2,PACSIN2,PCK2,PDHA1,PGAM1,PHYH,PRDX3,PRDX5,PTGS2,SCD,SDHA,SOD1,SOD2,TFAM,TIGAR,TXN2,TXNRD2,UQCRFS1	837 (14)
NFE2L2		transcription regulator	Inhibited	-2.374	5.20E-29	ABCC1,AKR1A1,AKR1B10,AKR7A2,ALDH3A1,ALDOA,ATP1A1,CAT,CBR1,CCT3,CCT7,CHORDC1,CLPP,COPS5,CTSD,CUL1,DDX39B,DNAJC3,DSTN,DYNLL1,EIF2S1,EIF3C,EIF3E,EIF3G,EIF4G2,EPHX1,ERP29,ESD,FKBP5,FTH1,FTL,G6PD,GBE1,GCLC,GCLM,GPX1,GPX2,GSPT1,GSR,GSS,GSTO1,GSTP1,HM13,HMBS,HMOX1,HPRT1,HSP90AA1,HSP90AB1,HSP90B1,HSPA9,HTATIP2,IDE,IKBKG,LMNA,M6PR,MCFD2,ME1,MGST1,NARS,NCKAP1,NQO1,NUCB2,OAT,PAFAH1B1,PCBP1,PDIA3,PDIA4,PDIA6…	127 (2)
IL1RN		cytokine	Inhibited	-2.575	1.00E00	CD44,CTSS,CXCL1,CXCL5,H6PD,ICAM1,IGFBP4,OAS1,PTGS2,YLPM1
MAFK		transcription regulator	Inhibited	-2.358	3.15E-04	GCLC,GCLM,GSTP1,HMBS,HMOX1,NQO1,TXN,TXNRD1	127 (3)
FBXO32		enzyme	Inhibited	-2.457	3.10E-04	ALDH1A3,BCAT2,CALR,CKMT1A/CKMT1B,CSRP2,DNAJC3,ERP44,GCLC,GMPPB,HSPA5,HYOU1,ITGA3,KRT19,NANS,OAT,PDIA3,PPP3CA,PTGS2,PYCR1,RPN1,SOD2
NLRP12		other	Inhibited	-2.219	3.90E-01	CREBBP,ICAM1,JUN,NR3C1,PSMB8
GADD45A		other	Inhibited	-2.219	1.06E-01	JUN,MMP7,PCNA,PPM1A,UCHL1
INSR		kinase	Inhibited	-2.927	2.43E-15	ACAA2,ACADM,ACADVL,ACO2,ACOT13,ACOT2,ACSL4,ACTN4,ALDH2,ALDH6A1,ARFGAP2,ARHGDIA,ATP5A1,ATP5B,ATP5D,ATP5H,ATP5J,BAG1,CBR1,CDC5L,CDK1,CFL1,CKMT1A/CKMT1B,COX4I1,CRAT,CS,CSTB,CTSB,CYCS,DCTN4,DECR1,DEK,ECHS1,ECI1,ETFA,ETFB,FASN,FDPS,FEN1,FH,FHL1,GANAB,GAPDH,GNB1,GOT2,GRN,HADHA,HADHB,HMGCS1,HSD17B10,HSD17B4,HSPD1,IDH1,IDH3A,IDI1,IFITM2,IGF2R,IGFBP1,IQGAP1,ITGB5,LGALS1,MARCKSL1,MCM2,MCM4,MCM5,MCM7,MDH2,M…	847 (15)
NR4A1		ligand-dependent nuclear receptor	Inhibited	-2.659	4.30E-03	ACLY,ACSL4,AKR1C1/AKR1C2,ALDOA,BRE,CTNND1,DFFA,ENO3,FASN,GYS1,HDAC1,HMOX1,ICAM1,JUP,KRT18,KRT8,MARCKSL1,MAT2A,MMP7,NUCB2,PCNA,PDIA3,PEBP1,PFKM,PGK1,PHKA1,PTK2,SCD,SMAD3,SPINT2,TJP1,UBE2C	743 (9)
HOXD3		transcription regulator	Inhibited	-2.236	7.54E-02	DSP,JUP,TAGLN,TGFBI,TGM2
TGFBR1		kinase	Inhibited	-2.000	1.00E00	HMOX1,ITGB5,TAGLN,TGFBI,VIM
IKZF1		transcription regulator	Inhibited	-2.111	1.00E00	ACP1,CTNND1,FKBP9,HNRNPLL,KIF23,KRT79,MYO1B,PREP,RAI14,SERPINH1,UACA
SIRT1		transcription regulator	Inhibited	-2.093	3.42E-01	ACADM,ACTB,AFP,BCLAF1,CAT,CTBP1,DDAH2,DDB1,EIF2S2,EPDR1,ERO1A,FASN,HMOX1,ICAM1,IDH2,KIF13B,MTHFD1L,MYL6,NDUFA5,PARP1,PC,PCK2,PRMT3,ROCK1,SOD2,STAT3,SYNPO,THBD,UQCRFS1
MYCN		transcription regulator	Inhibited	-2.676	4.80E-50	ABCC1,ACTB,ACTN4,ALDH1A1,ALDOA,APEX1,ARPC1B,ATXN2,B2M,BASP1,BID,CAD,CAV1,CDC42,CKAP4,COL4A1,COMMD3-BMI1,DPYSL3,E2F5,EEF1A1,EEF1D,EEF1G,EEF2,EGFR,EIF3C,EIF4A1,EIF4G2,EIF5A,FKBP9,GAPDH,GRB2,HDAC2,HMGA1,HSP90AB1,HSPD1,ITGA2,ITGA3,ITGB1,LDHA,LGALS1,MAP4,MRC2,MRE11A,MYH9,MYL12A,NACA,NCL,NME1,NME2,NPM1,NUCB1,P3H1,PDIA4,PGRMC2,PHB,PHGDH,POLR2L,PSMA7,PSMB6,PSMB7,PTK2,PTMA,RBBP4,RBBP7,RPL11,RPL12,RPL17,RP…	482 (3)
NPC2	-1.027	other	Inhibited	-2.200	5.06E-02	AKR1C3,PLA2G4A,PTGS2,STAT1,STAT3
CCNE1		transcription regulator	Inhibited	-2.236	6.23E-02	AKT2,CAPN2,CD44,MCM4,PCNA
ABCB7		transporter	Inhibited	-2.216	2.17E-05	FECH,FTH1,FTL,TFRC,TXN
CFTR		ion channel	Inhibited	-2.183	9.01E-04	ACAA1,ACAA2,ASNS,CAPG,EPHX2,FDPS,GPX2,GSR,HADH,HDAC2,HPGD,HSD17B4,IDI1,PTGS2,SCD,SCP2,STAT1,TNFAIP3
MTPN	-1.021	transcription regulator	Inhibited	-2.377	2.54E-02	AHSG,ANXA1,CASP3,CASP7,CASP8,CDK1,CP,FADD,H6PD,JUN,MIF,MTPN,S100A10,S100A6,TAGLN

## Sheet: miR-574-5p oe soluble
Upstream Regulator	Exp Fold Change	Molecule Type	Predicted Activation State	Activation z-score	p-value of overlap	Target molecules in dataset
Sos		group			3.65E-05	ABCC1,ACOX1,AGPS,AKR1C3,ALDH1A3,CA2,CAST,CAT,CD44,CLIP1,CREBBP,CTNND1,DDX3X,EEA1,ENAH,FBLIM1,GBA,GSK3B,GSR,HBA1/HBA2,HMOX1,HSD17B10,ITGB1,KIF5B,KRAS,MGST1,MYH9,NPLOC4,NSDHL,PFN1,PRCC,PRPF4B,PTGS2,QKI,RBBP4,S100A3,SCD,STMN1,TAOK1,TPD52,TPP1,YWHAZ
Actin		group			1.25E-03	ABCC1,CD44,FLNA,IL18,LPP,PTRF
RNA polymerase II		complex			1.65E-03	ACTB,ACTC1,ASNS,B2M,CA12,CAP2,CASP7,CBX5,CD14,DCTPP1,ENO1,EXOSC8,FOSL2,GAPDH,GOT1,HNRNPU,HPRT1,HSPA1A/HSPA1B,ICAM1,IGFBP1,JUN,KCNAB2,KPNA2,MAP2K1,MAP2K2,MAPK1,MCM3,NMD3,PCNA,POLR2A,PTGS2,PTK2,RAD50,RBBP4,RPL12,RPS21,RPS3,RPS6,SFN,SOD2,SPAG7,TIAL1,TLN1,TXN,UBC
Tropomyosin		group			1.60E-03	TPM1,TPM2,TPM3
Ikb		group			4.44E-02	HSPA5,ICAM1,MAT2A,PTGS2,TNFAIP3,UACA
Erm		group			1.33E-02	CAV1,CD44,ICAM1
CYP		group			5.83E-03	GCLM,HMOX1,NQO1
ALKBH5	1.341	enzyme			3.14E-07	ABI1,AKAP13,ASAH1,BLVRB,CAV1,CREM,CTSD,CTTN,DDX3X,DNAJA1,DNM1L,DNMT1,EEF1D,EIF4G1,EIF4G2,HSPA8,HUWE1,MAPK14,MYO6,NONO,PAFAH1B1,PRDX4,RPA1,RPLP0,SOD1,SPAG9,UBA1
DOT1L		phosphatase			5.76E-03	PABPC1,PPIA,RPL19,RPLP0,RPS2,RPS23,TUBA1C
RHOJ		enzyme			7.91E-04	AKAP12,ANXA1,ATP2A2,CALU,CAV1,CNBP,MYH9,PPP2R1A
ZNF652		other			3.89E-02	EGFR,SMAD2,VIM
ELOVL2		enzyme			3.78E-02	FASN,SCD
VRK2		kinase			1.37E-02	PTGS2,TCP1
PRKAG3		other			2.48E-05	ACTR1B,ANXA8/ANXA8L1,ASPH,ATP1B1,ATP6V1A,CD55,COMMD3-BMI1,CTNNA1,DLAT,EIF4B,FTL,GBE1,GLRX,GOT1,HN1,HSPA5,LMCD1,LUC7L2,MAP2K6,MAP4,MAT2A,NAMPT,NAP1L1,NR3C1,PLIN3,PPP1R14B,RPE,RPL12,RPL22,RPL5,SH3KBP1,SMS,SORD,TFRC,TPPP3,TRIM16,UGP2
HSPBP1	-1.001	other			3.78E-02	HSPA1A/HSPA1B,HSPA2
AFF4		transcription regulator			8.84E-03	HNRNPH1,MAGOH,PTBP1,SRSF6
MSRA	-1.093	enzyme			3.78E-02	HMOX1,MSRB2
ZNF746		transcription regulator			3.89E-02	COX4I1,PDHA1,SDHA
Histone h4		group			3.78E-02	ADA,AKAP12,CDK1,FASN,G6PD,GSTP1,ICAM1,IGFBP1,KIF13B,MCM3,MCM4,MSH2,PCNA,POLD2,PRMT3,PTGS2,RPL12,RPS6,RRM2,STAT3,SYNPO,TACC2,TAGLN
RRP1B		other			4.94E-10	ALDH5A1,CDK1,CEBPB,CREBBP,EIF3H,EIF4B,FEN1,HSP90AA1,HSP90AB1,ITGB5,MCM2,MCM3,MCM4,MCM5,MCM6,PCNA,PRKCA,RABIF,RPA1,RPA2,RPL11,RPL14,RPL19,RPL22,RPL37A,RPL6,RPS10,RPS14,RPS19,RPS26,RPS3,RPS5,RPS8,RPS9,TUBG1
EPN3	1.287	other			1.37E-02	EHD1,EHD2
SETX		enzyme			1.37E-02	ACTB,ENSA
EPM2A		phosphatase			3.78E-02	GSK3B,LAMP1
FH	1.020	enzyme			1.25E-03	AKR1C1/AKR1C2,BLVRB,HMOX1,LDHA,NQO1,TKT
DPH5	-1.103	enzyme			2.39E-02	CREBBP,SMAD3,SP1,STAT1,STAT3
ZDHHC7		enzyme			1.37E-02	APP,TF
C11orf31		other			1.37E-02	GLB1,H2AFX
MED28		other			3.89E-02	CNN2,CRIP1,TAGLN
FAM3B		cytokine			2.92E-02	CAV1,IGFBP4,KRT19,LCN2,LDHA,LGALS1
STOX1		other			1.76E-02	AHCY,PSMF1,RAB10,RPL17,SRSF7
ROR1		kinase			1.44E-02	KRT19,MAP1B,TJP1,VIM
Eif2		complex			1.60E-03	EIF2AK2,HSPA5,PTGS2
UBE2D3		enzyme			3.78E-02	SMAD2,SMAD4
PCM1	1.375	other			3.89E-02	MCM3,MKI67,PCNA
POLG		enzyme			2.71E-07	EEF1B2,EIF3H,RACK1,RPL14,RPL23,RPL5,RPL7,RPS16,RPS19,RPS24,RPS25,RPS5,TPT1
LDL-cholesterol		complex			2.43E-02	ICAM1,SHC1,THBD
Gamma tubulin		group			3.78E-02	CASP3,TUBG1
Collagen type III		complex			3.89E-02	ITGA2,ITGAV,ITGB1
MAX		transcription regulator			5.30E-04	ACTC1,APEX1,CAD,CBX5,CSDE1,CYCS,DKC1,FTH1,HDAC2,HMGA1,LAMP2,MTHFD1,NCL,NPM1,PTMA,RBBP4,RBBP7,RCC1,UBE2C,YBX1,YY1
LARP1	1.188	translation regulator			5.83E-03	PABPC1,RPS20,RPS6
CTSD	-1.481	peptidase			3.78E-02	EEF2,TXN
CSE1L	-1.808	transporter			2.43E-02	CASP3,RRM2B,TP53I3
YWHAG	-1.056	other			1.76E-02	CCT6A,GPI,HYOU1,NAPA,PRDX6
VAMP8		transporter			2.43E-02	EEA1,RAB11A,TPD52
LAMTOR2		other			3.78E-02	LAMTOR1,LAMTOR3
ULK1		kinase			5.83E-03	CASP3,CASP7,TUBB4A
FGR		kinase			3.89E-02	GCLC,HMOX1,NQO1
CDK1	1.081	kinase			4.04E-02	CDK1,H2AFX,HIST1H1B,JUN,XIAP
FAIM2		other			1.37E-02	CASP3,CASP8
YWHAQ	-1.088	other			4.27E-02	CASP3,CASP7,CASP8,MMP7
POLR2A	-1.228	enzyme			1.51E-02	ACTB,CAD,CASP7,CAV1,GAPDH,HNRNPH1,MAGOH,PTBP1,SRSF6,TNFAIP3,VIM,YAP1
ZNF224		other			1.37E-02	ALDOA,TNFAIP3
CNGB3		ion channel			2.43E-02	CAPN2,EIF2A,HSPA5
MED30		transcription regulator			1.00E-02	CS,NDUFS2,NDUFV1,SDHA,SDHB,SOD2
CDK9		kinase			4.81E-02	CAD,G6PD,HNRNPH1,MAGOH,NCL,NMD3,PTBP1,SRSF6,TNFAIP3,VIM
CRK	1.086	other			1.33E-02	CAV1,CTNND1,RAC1
PUF60	-1.049	other			1.33E-02	H2AFX,XRCC5,XRCC6
TCOF1	1.100	transporter			1.04E-07	AK4,AKR1B1,ANXA2,ARIH1,BCLAF1,CAPRIN1,CNBP,DDX42,EPB41L1,GALK1,GRHPR,GTF3C4,HNRNPDL,IQGAP1,MAPK14,NDRG1,PPIG,PPIL4,PRPF40A,PSMC6,QRICH1,S100A16,SAFB2,TXNRD1,UBA3
MCM2	1.057	enzyme			1.37E-02	LMNB2,MCM4
RAPGEF1		other			3.89E-02	PTGS2,PXN,RAP2A
TTN		kinase			2.43E-02	ATP2A2,FHL1,FHL2
KRT19	1.252	other			2.43E-02	EIF2S1,ERP29,HSPA5
TAOK2		kinase			3.78E-02	GSTP1,SOD2
MPZ		other			4.04E-02	DNAJC3,HMGCS1,HSPA5,MVD,SDF2L1
NFYB	-1.258	transcription regulator			8.28E-05	ACLY,ACTB,ATP5B,BET1,CAV1,CBX5,CDK1,CKS2,CSDE1,DNAJB6,EIF3C,ELAVL1,FAM49B,FBXL18,FTH1,GAPDH,GART,GGPS1,GLA,H2AFJ,HMGB2,HNRNPA1,HSPA13,KIAA0101,MED21,MSRA,MTPN,NOSIP,NUDT2,OAT,PCNA,PDIA4,PGM3,PPP1R7,PSMB7,PSMC6,RNPS1,RRM2,S100A4,SEPT7,SERBP1,SH3GL1,SNX6,SON,SPECC1,SUPT6H,TAX1BP3,TJP1,TPM1,TSNAX,TXNDC12,VIM,YBX3
MC4R		g-protein coupled receptor			4.04E-02	FASN,PSMA1,PSMA2,PSMA4,UBC
AGRP		other			1.44E-02	PSMA1,PSMA2,PSMA4,UBC
miR-483-5p (miRNAs w/seed AGACGGG)		mature microrna			1.37E-02	ALCAM,ARHGDIA
mir-489		microrna			3.78E-02	DEK,PTPN11
mir-138		microrna			5.83E-03	LCN2,LYPLA1,VIM
miR-185-5p (and other miRNAs w/seed GGAGAGA)		mature microrna			3.89E-02	CDC42,HMGA2,RHOA
mir-224		microrna			3.89E-02	CDC42,PAK4,SMAD4
MIR585		microrna			1.37E-02	CASP3,PARP1
DNMT3L		transcription regulator			3.78E-02	IGF2R,SNRPN
RILP		other			1.37E-02	IGF2R,LAMP1
P4HB	1.084	enzyme			1.60E-03	AGO2,PDIA3,PDIA4
NUBP1	-1.081	other			1.37E-02	FTH1,TFRC
RCE1		peptidase			4.61E-06	ACTN4,ATP5B,B2M,CRIP1,FSTL1,GDI2,LMNA,LMNB2,MGST1,RCN1,RCN2,REEP5,S100A13,SP1,TGFBI,ZFR
ATN1		transcription regulator			3.24E-02	ATP1A1,ATP1B1,BASP1,CBFB,DPYSL3,ENO2,HPCAL1,JUP,KCNAB2,LSM2,MARCKSL1,PABPC4,PPP1CB,PPP2R1A,PSME1,PTBP1,RAB2A,SMC2,STMN1,TUBA4A,TUBB,U2AF2
STK38L		kinase			1.37E-02	ITGB1,YAP1
HEXIM1	-1.481	transcription regulator			4.51E-03	ANXA1,HEXIM1,HNRNPH1,MAGOH,POLR2A,PTBP1,SRSF6,VIM
TPM1	1.137	other			1.60E-03	CALD1,RHOA,TPM1
SRSF1	1.210	other			1.19E-04	HNRNPH1,HNRNPL,MAGOH,PTBP1,RAC1,RRM2,SRSF1,SRSF2,SRSF6,SRSF7,VIM
CLOCK		transcription regulator			2.02E-02	ACOX1,ACSL4,ADPGK,AK4,C1QBP,CBR1,EGFR,ESYT1,FASN,FKBP5,HSD17B8,HSPH1,ICAM1,JMJD6,MAP2K3,MMP7,PA2G4,PAFAH1B2,PPIF,RAD23A,RANGAP1,THBD,TOR1B,VWA9,WNK1
BCAR1		enzyme			2.19E-02	MMP7,PXN,RAC1,RALA
MCM4	1.046	enzyme			1.37E-02	LMNB2,MCM4
SUPT16H	-1.199	transcription regulator			5.96E-03	AP1G1,HIST1H1C,HNRNPK,HSPA1A/HSPA1B,KRT8,LYPLA1,MSN,TOP1
LIMS2		other			2.43E-02	CTNNA1,ITGB1,TJP1
LIMA1		other			3.13E-02	KRT18,KRT8,MMP7,VIM
HFE		transmembrane receptor			4.04E-02	B2M,HSP90B1,HSPA5,TF,TFRC
HSPA4	-1.056	other			3.78E-02	APP,IDE
MCM7	-1.040	enzyme			3.89E-02	EGFR,LMNB2,MCM4
NFYC		transcription regulator			2.82E-02	ALB,BET1,CSDE1,FTH1,MTPN,PGM3,PSMC6,TXNDC12,YBX3
ADRA1A		g-protein coupled receptor			2.75E-03	CDK1,CEBPB,CREM,CSRP2,DDAH1,FABP5,JUN,MMP7,PCNA,PPP3CA,PRIM2,STAT3,TMPO
ADRA1D		g-protein coupled receptor			4.52E-03	CDK1,CEBPB,CREM,CSRP2,DDAH1,FABP5,JUN,PCNA,PPP3CA,PRIM2,STAT3,TMPO
ONECUT1		transcription regulator			1.44E-05	AFP,AKAP13,ALDH3A1,ALDH5A1,APIP,ARL1,ARMT1,CCT8,CLNS1A,COA4,COPB2,COX4I1,CXCL1,DHRS4,EIF4A1,EXOSC5,FABP5,G3BP2,GLA,GRB2,GSS,GTF2E1,HMGB2,HNRNPA2B1,HNRNPR,HSD17B4,HSPA1A/HSPA1B,HSPH1,ITGAV,LRRC59,LUC7L3,MAGED2,MDH1,MYOF,NOLC1,NUDT2,NUTF2,OAT,OGFR,PFKL,PHB2,PPFIA1,PSMA1,PSMB1,RNF20,RPLP1,SAMHD1,SH3BGRL,SMARCC1,SNRPD2,SNW1,SNX3,SUPT16H,TXNDC12,VCP,WDR12
FTMT		enzyme			1.60E-03	FTH1,FTL,TFRC
RAC2		enzyme			1.93E-03	ALDOA,ANXA1,CAP1,FHL2,GNB2,LDHA,MIF,PKM,RAC1,S100A6,TKT,ZYX
MCM3	1.046	enzyme			1.37E-02	LMNB2,MCM4
USP8		peptidase			3.89E-02	EGFR,HGS,HNRNPD
DRAP1		transcription regulator			1.94E-04	CKS2,GAPDH,HIST1H1B,HIST1H2BJ,ILF2,RPL7A,RPLP0,RPS27,RRAS,SOD1
FOLR1		transporter			2.15E-10	ABCE1,ACTN4,ADA,AK3,ATP6V1B2,BASP1,BCAT2,CAT,CAV1,CD9,CSTF1,DNASE2,DTD1,ECI2,GBA,GLRX,HNRNPDL,IK,NAP1L1,NSDHL,PFN1,PPID,RPS24,S100A4,SLC3A2,SMARCE1,SMC2,SORD,SYNCRIP,TAGLN2,TBCE,TPI1,UBE2V1,UCHL5
HOXA9		transcription regulator			5.81E-04	AHCYL1,AKAP13,ALDH1A1,ARL3,ARPC5,CDC37,CLTC,CREM,DHX36,DYNC1LI2,FXR1,GLRX,GLRX3,HMGN2,HNRNPU,JUN,KRT18,MBNL1,PABPN1,PCMT1,PRRC2C,RAP1B,RBBP6,RDX,RPL37A,RPS3A,SDCBP,SERPINB9,SRP72,SRSF11,ST13,TACC1,TPR,VIM,YWHAG
NME3		kinase			1.33E-02	ITGA2,ITGB1,VIM
AP2A1	-1.193	transporter			5.83E-03	APP,MT2A,TALDO1
E2F4		transcription regulator			8.13E-12	ATRX,BUB3,CBX5,CDK1,CFAP20,CKS1B,CKS2,COX7C,CSDE1,CSTF1,DHPS,DUT,EIF2B2,EXOSC8,FEN1,GINS1,H2AFX,HMGB1,HMGB3,HSP90B1,KHDRBS1,KIAA0101,MCM3,MCM4,MCM5,MCM6,MKI67,MSH2,MTHFD1,NAP1L4,NASP,NCL,NPM1,PCNA,PPP1R8,PRIM2,PRKCSH,PRKDC,PRPSAP1,PSAT1,RABIF,RANBP1,RBBP4,RBBP5,RFC4,RPA3,RRM1,RRM2,SFPQ,SLC3A2,SMC2,SMC4,SNRPC,SPAG7,SRRM2,SRSF2,STAM,STMN1,SUPT4H1,TK1,TMPO,UBE2C,UMPS
ORC1		other			1.37E-02	LMNB2,MCM4
UBE2D1		enzyme			5.83E-03	PTGS2,SMAD2,SMAD4
AGA		enzyme			1.33E-02	MCM3,MCM4,MCM5
PRMT1	1.116	enzyme			3.63E-02	FTH1,FTL,GCLC,HSP90AA1,MT2A,PRDX3
AK1	-1.010	kinase			2.58E-05	AK1,CKMT1A/CKMT1B,ENO1,ENO3,GAPDH,GLUD1,LDHA,PKM
ATP2A1		transporter			5.83E-03	ATP2A2,CALR,HSPA5
PLA2G2A		enzyme			3.89E-02	CD44,PLA2G4A,PTGS2
BRD7		transcription regulator			3.13E-02	FASN,KRT8,NDRG1,PYCARD
NUBPL	1.061	other			1.33E-02	NDUFS1,NDUFS3,NDUFV1
ATF7IP		transcription regulator			3.78E-02	JUND,SNRPN
SSRP1	1.350	other			1.13E-02	AP1G1,HIST1H1C,HNRNPK,KRT8,LYPLA1,MSN,TAGLN,TOP1,TP53I3
LMNB1	1.083	other			1.51E-06	ACTN4,ATP5B,B2M,CRIP1,FASN,FSTL1,GDI2,HMGCS1,LMNA,LMNB2,MGST1,RCN1,RCN2,REEP5,S100A13,SCD,SP1,TGFBI,ZFR
PLIN1		other			1.76E-02	ACADM,ACADVL,FASN,HADHA,HADHB
FOXH1		transcription regulator			5.83E-03	ALDH1A1,ALDH1A2,ALDH1A3
TUBB1		other			3.78E-02	TUBB,TUBB2A
DVL3		other			1.33E-02	CTNND1,GSK3A,GSK3B
ICMT		enzyme			3.17E-05	ACTN4,ATP5B,FSTL1,GDI1,LMNA,LMNB2,RCN2,REEP5,RHOA,S100A13,TGFBI
ADRB1		g-protein coupled receptor			7.18E-03	ACTC1,ANXA4,APP,GNAS,HSPA5,SMC4
PPP3CA	1.033	phosphatase			1.80E-04	APP,ATP2A2,C3,CA2,CD9,CSRP1,DECR1,FTL,GRN,GSTP1,LAMP2,MGST1,PRDX5,PSAP,PTGS2,S100A4,TF,VIM
TERF2		other			2.43E-02	GLB1,MIF,TOP1
SMARCC2	-1.039	transcription regulator			3.78E-02	NPC2,SMARCE1
PSMB5	1.238	peptidase			1.60E-03	GSTP1,PSMB1,PSMB2
NPHS2		other			3.78E-02	CD2AP,TJP1
BTG2		transcription regulator			1.76E-02	CAT,HMOX1,NQO1,SOD1,SOD2
VDAC1	-1.403	ion channel			3.78E-02	APP,VDAC1
PAX3		transcription regulator			3.57E-05	ALDH3A2,ANXA1,AP3M2,APP,ASNS,ASS1,CAPN1,CSTF2,CTSA,CTTN,DBN1,EIF2S1,FHL1,FKBP1A,FUBP1,G6PD,GLB1,GLDC,HARS,HNRNPA3,IFITM2,KIAA0368,M6PR,MED21,NFKB2,NNMT,NPC2,NUDT1,PAK2,PCNA,PEA15,PHGDH,PPIB,PPP1R7,PRSS1,PSME1,RBM25,SFN,SHMT1,SRSF3,TIA1,YARS,YWHAE
CFL1	-1.013	other			5.83E-03	DSTN,ICAM1,JUN
GFAP		other			5.47E-03	CD44,ITGA2,ITGB1,PLEC,VIM
PDIA6	-1.024	enzyme			1.37E-02	HSP90B1,HSPA5
TSPO		transmembrane receptor			3.89E-02	ICAM1,SOD2,VDAC1
RACGAP1		transporter			1.37E-02	CD14,CDC42
AHCY	-1.018	enzyme			3.78E-02	GPX1,ICAM1
BRD2		kinase			6.59E-03	CD47,CNOT4,DNAJA1,HBA1/HBA2,HMOX1,NQO1,P4HB,PAWR,PPA1,RPN1,S100A6,TARS
DYSF		other			1.09E-06	ABRACL,ACOT9,ACTR3,ANXA1,ANXA2,ARPC2,B2M,CD55,CHMP1A,CORO1C,CTSS,DNAJB1,ETF1,FTL,GNAI3,HSPA1A/HSPA1B,HSPB1,IDH3A,ITGB1,LGALS3,PRPF4B,PSAP,S100A13,S100A4
ANP32A	-1.016	other			3.78E-02	PTGS2,TK1
HNRNPA1	1.190	other			3.31E-03	ANXA7,APP,CD44,EIF2AK2,HNRNPA1,PKM
PLN		transporter			1.43E-11	ACTB,AHSG,AK1,ALDH3A2,ALDOA,ANXA2,ATP1A1,ATP2B1,CALU,ENO1,EZR,HSP90B1,ITGB1,MYL6,PGK1,PRKCA,RAB10,RAB1A,RAB21,RAB5B,RACK1,RALA,RRAS,SOD1,TPI1,VCP,VIM
FUS	1.260	transcription regulator			1.37E-02	ICAM1,MECP2
GIMAP1-GIMAP5		other			3.78E-02	HSP90B1,HSPD1
CAPN2	-1.305	peptidase			3.89E-02	PPP2R1A,PTK2,RHOA
SRSF2	1.121	transcription regulator			3.17E-05	APP,HNRNPH1,HNRNPL,MAGOH,PTBP1,RRM2,SRSF1,SRSF2,SRSF6,SRSF7,VIM
DIDO1		other			3.78E-02	CASP3,ITGAV
GNRH2		other			5.83E-03	RPLP1,RPLP2,RPSA
S100P	-1.094	other			2.79E-07	ACTB,CFL1,COTL1,CTSD,KRT18,KRT19,KRT8,S100A6
SEPT5		enzyme			1.37E-02	SEPT2,SEPT7
LAMB2		enzyme			1.37E-02	LAMA5,LAMB1
PTGES		enzyme			3.12E-02	ANXA1,ANXA2,CDK5,EZR,PPA1,PTGS2,PTMA,RHOA,RPS19,RPS3A,VIM
PCBP1	-1.171	translation regulator			3.89E-02	CD44,HNRNPD,MYH10
GNA15		enzyme			3.28E-03	AKAP12,AKR7A2,C3,CP,CYCS,DAB2,FHL1,FHL2,HMOX1,LGALS3,MAT2A,MCFD2,MGST1,PAWR,PDLIM1,PFN2,SOD2,TAGLN,THBD,UGDH
UBE2D2	-1.141	enzyme			1.37E-02	SMAD2,SMAD4
BNIP3		other			1.37E-02	AIFM1,RHEB
FTL	1.237	enzyme			3.78E-02	FTH1,TFRC
Collagen type V		complex			1.33E-02	ITGA2,ITGAV,ITGB1
TCF		group			5.00E-03	AKAP13,ALDH1A1,ALDH3A2,CCT8,CD44,CNN2,CRAT,DDX17,GPX2,LGALS3,MMP7,NRCAM,PCCA,PLS3,PTGS2,RCN1,SFN,SLC1A5,TK1
PLIN5		other		0.000	6.00E-04	ACAA2,ACADM,ACADVL,ACOX1,ESD,GCLC,GSS,HMOX1,NQO1,TXNRD1
SLC13A1		transporter		0.000	3.79E-05	ACLY,AKR1C3,ALDH1A1,CLPX,COPB2,EEF1G,EFTUD2,GALE,GFM1,GOLGB1,HSPA5,HSPA8,HSPB1,MVD,RPL8,RPN1,SCD,SDF2L1,ST13,TFG,TUBA1C,YARS
CDH11		other		0.000	1.25E-02	ADI1,CD9,JUP,LAMA5,MMP7,RAC1,SLC9A3R1,TJP1
CNGA3		ion channel		0.000	2.19E-02	CAPN1,CAPN2,EIF2A,HSPA5
ATF6		transcription regulator		0.000	1.84E-03	ACOX1,APP,ATP2A2,CALR,CEBPB,DNAJC3,FDPS,HSP90B1,HSPA5,MANF,NUCB2,PDIA4,RAN,RHEB,UBE2C
ARHGEF25		other		0.000	8.45E-04	CDC42,JUN,RAC1,RHOA
CARM1		transcription regulator		0.000	2.01E-02	C3,EPHX2,FTH1,FTL,GCLC,HSP90AA1,ICAM1,IGFBP4,KRT1
NFASC		other		0.000	1.36E-02	DCTN5,DYNC1LI1,DYNC1LI2,DYNLRB1,KLC1,NRCAM
FOS		transcription regulator		-0.011	1.11E-10	A2M,ABCC1,ACOX1,AGPS,AKR1C3,ALDH1A3,ANXA4,ARPC5,ATXN2,BLMH,CA2,CALU,CAPN2,CASP3,CAST,CAT,CD14,CD44,CLIP1,CPSF1,CREBBP,CTNND1,CTSB,CYCS,DDX3X,DNMT1,EEA1,EIF4G2,ENAH,ENO1,EPHX2,EZR,FASN,FBLIM1,FSTL1,FTH1,GBA,GSK3B,GSR,GSTP1,HBA1/HBA2,HMOX1,HPGD,HSD17B10,HSP90B1,HSPA5,HTATIP2,ICAM1,IGFBP1,IKBKAP,ITGB1,JUN,KIF5B,KRT8,LAMP2,LGALS3,MCM5,MGST1,MMP7,MT2A,MYH9,NAE1,NIPSNAP1,NPLOC4,NQO1,NR3C1,NSDHL,NUBP1,P…
OSM		cytokine		-0.019	9.01E-08	A2M,ABCC1,ACAA1,ACOT2,ACSL3,ADH5,AFP,AHCYL1,AKR1B10,AKR1C1/AKR1C2,AKR1C3,ALB,ANXA1,ANXA2,ANXA3,ARF6,ASAH1,ASNS,B2M,BLMH,CAT,CBX3,CDC42EP4,CLIP1,CLPP,CLPX,COX6B1,CSNK2A2,CTSL,CXCL1,CXCL5,DNAJC3,DNM1L,EIF4EBP1,EPHB2,ETFB,FASN,GART,GFPT1,GNS,GOLGA2,GRHPR,HMOX1,HSPA2,HSPA5,ICAM1,IFI35,IL18,JUN,KIF5B,KRT19,LCN2,LRRFIP1,LSM4,MAGED2,MAPK14,MARCKS,MCM7,MT2A,MYCBP2,MYH10,NAMPT,NEDD4,NOMO1 (includes others…
miR-375-3p (and other miRNAs w/seed UUGUUCG)		mature microrna		-0.020	3.13E-02	C1QBP,MTPN,YAP1,YWHAZ
JUN	1.091	transcription regulator		-0.029	7.29E-07	A2M,ACAT2,AFP,AKAP12,ANXA1,ANXA2,APEX1,APP,ASNS,CAPN2,CAPNS1,CAV1,CD14,CD44,CDK1,COMT,CTSL,CXCL1,CXCL5,CYCS,DARS,DNMT1,EEF2,EGFR,EHD4,EIF4A1,EPHX2,EZR,FTH1,FUS,GCLC,GOT1,GSK3B,GSTP1,HMGA1,HMOX1,HNRNPA2B1,HNRNPU,HPGD,ICAM1,IGF2R,IGFBP1,IGFBP4,ITGAV,ITGB1,JUN,LAMP2,LGALS3,LMNA,MAT2A,MMP7,MSH2,MT2A,MVD,NQO1,NRCAM,PEA15,PLA2G4A,PLAUR,PPP2CA,PPP2R2A,PRDX1,PTGS2,S100A10,SCD,SERPINB9,SF3B3,SLC38A2,SNRNP…
FHIT		enzyme		0.037	7.21E-05	IPO7,RAB11A,RAB1A,RAB2A,RAB5A,RAB7A,RABIF,RAC1,RAN,RANBP1,RANBP2,RHOC
NR3C2		ligand-dependent nuclear receptor		-0.037	1.79E-02	ARPC2,ATP1B1,BID,CNN3,FKBP1A,FKBP4,FKBP5,GPX1,HSPA9,ICAM1,IDH3B,NR3C1,PDHB,PPAT,PPIB,PTGS2,TACC2,TUBA4A,TUBB3
FMR1		translation regulator		-0.039	3.66E-05	ALDOA,APP,ATP6V1E1,BASP1,CFL1,EEF2,EIF1AX,ENO1,FXR1,GAPDH,MAP1B,PFKP,PPIA,PRKACA,RPSA,UQCRFS1
CCL5		cytokine		-0.044	1.28E-04	ALCAM,CAPN2,CD44,CDC37,DDAH1,HMGA1,LIMS1,MAPK1,NAMPT,NCOR2,PLAUR,PLEC,PNP,PPIF,SOD1,STAT1,STAT3,TPMT,TUBB4B,VASP
miR-1-3p (and other miRNAs w/seed GGAAUGU)		mature microrna		0.047	2.48E-12	ADAR,ADPGK,ANP32B,ANXA2,ARCN1,ARF3,ARF4,ARID1A,ASH2L,ATP6V1B2,CAND1,CAP1,CDCP1,CNN3,CORO1C,CPOX,CSRP1,CTSC,DDX5,DHX15,DNAJB1,EGFR,EML4,FERMT2,FSTL1,G6PD,GNPNAT1,ISY1,LARP4,LASP1,LIN7C,LZTFL1,MRC2,MTHFD2,OAT,PDLIM7,PGM2,PNP,PPIB,PTBP1,PTMA,SH2D4A,SH3BGRL3,SHTN1,SNX6,SRXN1,SSNA1,TAGLN2,TDP1,TMSB10/TMSB4X,TPM1,TPM2,TPM3,TPM4,TPPP,TRAPPC3,TWF1,YWHAQ
Lh		complex		0.055	1.92E-12	ACTB,ACTN1,ACTR2,AKAP12,ARHGAP1,ARPC4,ATP2A2,ATP2B1,BAG1,CAP2,CAPZA1,CD55,CDC42EP4,CDK5,CTNND1,DAB2,DUSP3,EGFR,EZR,FDX1,FDXR,FKBP5,GNAS,GNB1,ITGA3,ITGB5,JMJD6,KRT18,MAP2K1,MAP2K3,MAPK14,NOL3,NPC2,P4HA2,PAWR,PDE4D,PDXK,PGK1,PHB,PLIN3,PPIH,PPP2R1A,PRKACA,PRKAR1A,PRKAR2A,PSIP1,PSMD1,PSMD3,PTGS2,PTPN1,RAB14,RAB1A,RAB2A,RAB5A,RAB5C,RANGAP1,SNAP23,SOD2,STAT1,STIP1,STK24,TK1,TLN1,TNFAIP3,TPM1,TPM2,UPP1,…
Creb		group		-0.057	3.74E-02	ADK,ARPC5,ATP2A2,CD14,CD59,COMT,CREM,CSRP1,CTSB,DDX39B,DDX42,DDX6,DYNC1LI2,FLNB,FSCN1,FXN,GNAS,GSTM3,GTF2F2,HPGD,JUN,KRT1,LASP1,MAP2K1,MAT2A,MCM3,MIF,PCNA,PGK1,PLIN3,PPP2CA,PRKCA,PTGS2,PYCR1,RNASEH2A,SMAD4,SOD1,SP1,SYNPO,TF,TFG,TIA1,UBC
CLDN7		other		0.062	2.75E-02	ALDH3A1,ANXA3,C3,CA12,CKAP4,DNAJB6,GLS,LAMTOR1,LGALS3,LTA4H,MLEC,MT2A,NCOA7,NNMT,NTPCR,NUDT21,PHGDH,PSMG2,RPL34,RPS7,SERPINB1,TJP1
ERG		transcription regulator		-0.064	4.82E-04	ACTN1,CD59,CDC42BPB,CLIP1,COLGALT1,CXCL1,CYFIP1,DBN1,DSTN,FHL1,FKBP5,FLNB,GMFB,HMGB1,HPCAL1,HPGD,ICAM1,IKBKG,LAMA5,NDRG1,NRCAM,PCNP,PLAUR,PRKCI,PTPN11,PXN,RAB2A,RAB7A,RHOA,ROCK2,RPA1,RPL22,RPS11,RRAS,RSU1,TACC1,TGFB1I1,TMEM263,TRIOBP
IL15		cytokine		0.068	1.03E-07	ACTN4,ANXA1,CASP3,CD44,CD55,CD59,CKS1B,CKS2,COPB2,COX6C,DARS2,DDT,DHRS4,EXOSC8,FKBP1A,G6PD,GABARAPL2,GAPDH,GARS,GDI2,GLDC,GNAS,GPRC5A,H2AFY,HNRNPA2B1,HNRNPF,HSPA8,HSPE1,IFI35,ITGB1,ITGB5,JUN,LYPLA1,MAPK1,MCM5,MIF,MKI67,NME1,NME4,NUDT1,PA2G4,PCBP2,PCNA,PDCD5,PDIA3,PDIA4,PFDN4,PFN1,PNP,PPP6C,PRDX4,PRKACA,PSAP,PSMA5,PSMB10,PSMB8,PTPRJ,PYGL,RAB8A,RPS3A,S100A11,SET,SF1,SLC25A5,SMAD2,SMAD3,SRSF7,SYAP1,…
S1PR3		g-protein coupled receptor		-0.068	2.19E-02	CD44,ICAM1,JUN,PTGS2
BACH1		transcription regulator		-0.072	7.91E-04	DNAJC7,EWSR1,FTH1,GCLM,HMOX1,ME1,NQO1,SQSTM1
NFKBIA		transcription regulator		-0.075	9.01E-06	A2M,AK2,BCCIP,BID,C21orf33/LOC102724023,C3,CAPZA2,CASP8,CEBPB,CKS1B,CP,CSK,CTNNA1,CTSB,CTSZ,CXCL1,DDX3X,EIF4G2,ERAP1,ERO1A,FHL2,FSCN1,GRN,HMGA1,HMOX1,HSPA5,HSPA8,ICAM1,IGF2R,IPO9,ISG15,ITGA2,ITGA3,ITGAV,ITGB1,JUN,KRT18,KRT8,LAMA5,LCN2,NAGLU,NFKB2,PARK7,PCNA,PDHA1,PDLIM1,PEA15,PLD3,POLR1C,POLR2C,PTGS2,RABEP1,RAC1,ROCK1,RPL8,RPS18,RPS2,RPSA,RRM1,SCFD1,SMAD4,SOD1,SOD2,SPTBN1,TFRC,TGFB1I1,TMPO,TNFAIP…
MKNK1		kinase		0.076	9.48E-15	ACOT7,ANXA2,ANXA5,ARIH1,BAG3,CP,CPLX2,DPYSL3,EEF1D,EPB41L2,FLNA,FLNB,GNAI1,GPS1,HADHA,HSD17B4,HSPA2,HSPA4L,ISG15,KLC1,LAMC1,LCN2,MAP1B,MAPK1,MYO6,PAFAH1B1,PDLIM5,PLXNB2,PREP,PTBP1,RAB14,RNH1,SERPINH1,SMAD2,STRN4,STXBP1,TAGLN,TP53BP1,TPP1,USO1,VIM,YWHAG
CEBPB	1.193	transcription regulator		0.082	3.89E-03	AKR1B10,AKR1C3,ALB,ALDH1A1,ALDH1A2,ASNS,C3,CD14,CEBPB,CIRBP,CLPP,COPS5,CP,CTSC,CXCL5,DAB2,DDX5,DHX9,FHL1,FHL2,FTL,GNAS,GSK3B,HMGA1,HSD17B4,HSP90AA1,HSPA8,HSPD1,HSPE1,ICAM1,IDH3B,IGFBP1,IGFBP4,JUN,KRT18,LAMC1,LCN2,MCM3,MSH2,PCNA,PEA15,PLA2G4A,PLAUR,PPP1R14A,PSMA3,PSMA6,PTGS2,RBBP7,SCD,SLC38A2,SMAD2,SQRDL,SRP54,STAT3,TF,TOP1,TUBB3,UBA2,UBR2,UPP1,VIM,ZYX
LEP		growth factor		0.085	3.62E-02	ACADM,ACADVL,ACAT1,ACLY,ACO1,ACOX1,AKR1C1/AKR1C2,APP,ASAH1,ASS1,ATP2A2,ATP5A1,BID,CASP3,CASP7,CAV1,CD14,CD63,CEBPB,COL4A1,CPS1,CTSL,DFFA,ECH1,EPHX2,FADD,FASN,FDX1,GAPDH,GCLC,GNAS,GOT2,GPX1,GSK3B,HGD,HSPA5,ICAM1,IDH1,JUN,JUND,KHDRBS1,KIF3A,MMP7,NAMPT,NR3C1,PCNA,PPP1CA,PRDX1,PSMB3,PTGS2,RAC1,SCD,SCP2,SLC25A5,SOD1,SOD2,SORD,STAT3,UGP2,VIM
FTH1	-1.126	enzyme		-0.088	1.44E-02	FTH1,FTL,SHMT1,TFRC
IgG		complex		-0.100	1.16E-04	APP,ARSB,ASAH1,ATP1B1,B2M,C3,CALR,CD9,CEBPB,CSNK2B,CTSC,DSP,EZR,FABP5,GNAS,GPRC5A,GPX1,HDGF,HSPA5,HSPB1,ISG15,JUND,KRT10,KRT18,LCN2,LGALS1,LGALS3,PEA15,PLAUR,PLS3,PPIF,PTGS2,STK24,TNFAIP3,TRIM16,TUBB2A
mir-210		microrna		-0.101	1.04E-02	ALDH5A1,CBX1,EHD2,EPB41L1,FKBP9,GPD1L,H2AFY,ISCU,LASP1,NDRG1,P4HB,PDXK,PSAP,PTPN1,SEH1L,SH3BGRL,TNPO1,TNPO3,UBQLN1
ABCB6	-1.009	transporter		0.102	3.42E-03	CAT,CPOX,FECH,GLRX5,HAGH,HK1,HMBS,NT5C3A,TXNRD2,UROS
miR-155-5p (miRNAs w/seed UAAUGCU)		mature microrna		-0.105	6.28E-06	ANKFY1,ATG3,ATP6V1C1,BET1,CBFB,CD47,CEBPB,CUL4B,CXCL1,DCAF7,DNAJB1,DSG2,EGFR,FADD,KRAS,MATR3,MYO1E,NARS,PDLIM5,POLE3,PPP5C,PRKCI,PTPRJ,RAB27B,RAB34,RAB5C,RAB6A,RAI14,RCN2,RHEB,RHOA,SDCBP,SMAD2,TBCA,TRIP13,TWF1,TXNDC12,TXNRD1
SMTNL1		other		0.106	2.92E-02	AGL,GAPDH,HSP90AB1,PFKM,PPP1R12A,PTGS2
MAP3K12		kinase		0.106	8.84E-03	CASP3,JUN,SH3RF1,STAT3
BRCA1		transcription regulator		-0.111	4.12E-04	ACTB,AK1,ALDH1A3,ANXA8/ANXA8L1,CTSD,DUSP3,EGFR,ELAVL1,ENSA,EZR,FEN1,FHL2,FKBP5,H2AFX,HMGA2,HMOX1,HNRNPD,HSPB1,NQO1,NR3C1,PCBP2,PCNA,PIN1,RRM2B,RUVBL2,SAFB,SFN,SFPQ,SMAD3,STAT1,STAT5B,TP53I3,UBE2I,VIM,XRCC6
miR-138-5p (miRNAs w/seed GCUGGUG)		mature microrna		0.117	4.87E-03	ALDH1A2,KRT19,RHOC,ROCK2
ZAP70		kinase		-0.120	4.93E-04	ANXA1,CSTF2,ETFA,FKBP5,HSP90AA1,HTATSF1,MYCBP2,NASP,PLEC,RBM3,SCD,SNRNP70,SRP14,SSR4,TAF15,VPS4B
RBL2		other		-0.122	1.17E-02	ABCF2,CDK1,DNMT1,GSK3B,HADH,HCFC1,KPNA2,MAP2K3,PA2G4,PCNA,PFAS,PPM1G,PPP1R8,PRIM2,PSMB2,RANBP1,RRM2,STMN1,UCK2
ESRRA		ligand-dependent nuclear receptor		0.127	9.48E-04	ACADM,ACADVL,ACOX1,ASAH1,ATP2A2,ATP5B,CSRP2,CYCS,ENO1,GAPDH,GOT1,HADHA,HK1,HMGCS1,HSD17B4,IDH3A,IDI1,IGFBP4,KRT10,KRT19,LDHA,LDHB,LTF,MIEN1,PCK2,PKM,PPM1B,PSMD3,RPL19,SMARCE1,TFAM,TPI1,TRA2B,WIPF2
p70 S6k		group		0.130	3.63E-02	EEF1A1,EEF2,FASN,PABPC4,SCD,VIM
BCL6B		transcription regulator		-0.132	2.19E-02	CASP3,CASP7,CASP8,S100A4
REL		transcription regulator		-0.151	8.83E-03	ACSL4,ACSS2,ADK,AGPS,APP,ARFGAP3,B2M,CD59,CMPK1,COPS4,COTL1,CREM,CRKL,CTU2,DUT,EPHB2,H2AFJ,ICAM1,IL18,JUN,JUP,KPNA3,MINPP1,NFKB2,PFKM,PHGDH,PPP1R14B,PPP6R3,PYCARD,RAP2A,SOD2,STAT3,STAT5B,TBCA,TNFAIP3,UBE2Z,UBXN2B,VIM
STAT2		transcription regulator		0.152	3.71E-02	CAV1,IFI35,IFITM2,ISG15,OAS1,PSMB8,RBX1,SF3A1,ST13,WARS
MAPT		other		-0.152	7.31E-43	ACO2,ALB,ALDOA,APP,ARF4,ARF5,ARF6,ATOX1,ATP1B1,ATP5A1,ATP5B,ATP5C1,ATP5D,ATP5H,ATP5J,ATP6V1A,ATP6V1E1,BASP1,BSG,C1QBP,C3,CANX,CAP1,CAPN1,CASP3,CAST,CCDC25,CFL1,CFL2,CKMT1A/CKMT1B,CLTA,CLTB,CLTC,CPLX2,CS,CYCS,DBI,DNM1L,DPYSL2,DPYSL3,DSTN,EEF1G,ENO1,ENO2,ENSA,FBL,FKBP1A,GAPDH,GDI2,GLO1,GOT2,GSTP1,H2AFJ,H2AFV,HBA1/HBA2,HINT1,HK1,HSP90AA1,HSPA1A/HSPA1B,HSPA5,HSPA8,HSPD1,HSPE1,JUN,MAP1B,MAPK1,MDH1,MTH…
ITGA3	1.039	other		-0.152	3.13E-02	ITGA2,PTGS2,TLN1,VCL
BAG1	-1.666	other		0.156	3.63E-02	EGFR,FKBP5,JUN,NR3C1,PTGS2,UAP1
SPP1		cytokine		-0.160	1.45E-03	CA2,CAPNS1,CASP8,CCS,CD44,CD9,CXCL1,CXCL5,DSP,EGFR,EPDR1,GSTZ1,HMOX1,HTATIP2,ICAM1,ITGA2,ITGA3,ITGAV,ITGB5,KRT18,MECR,MMP7,NDUFV1,NRCAM,PGD,PLOD1,PNN,PTGS2,S100A4,S100A6,SSB,TXNRD2,VAT1,VIM
HSF1		transcription regulator		-0.166	1.69E-15	AHSA1,B2M,BAG3,CBX3,CCT2,CCT3,CCT4,CCT5,CCT6A,CCT7,CCT8,CDK1,CKS1B,CKS2,CSRP2,CUL1,DNAJA1,DNAJB1,EIF4A2,FASN,FKBP4,FXR1,HERC4,HMGB1,HMOX1,HNRNPA3,HSBP1,HSP90AA1,HSP90AB1,HSPA1A/HSPA1B,HSPA4,HSPA4L,HSPA8,HSPB1,HSPD1,HSPE1,HSPH1,ICAM1,ITGB5,JMJD6,JUN,LSM2,MAT2A,NCOR2,PGAM5,PGK1,PPP3CA,RAB5C,RANGAP1,RPL22,SERPINH1,SHC1,SPR,SPTAN1,ST13,STIP1,TCP1,TRA2B,TUBB4A,UBC
LONP1	-1.054	peptidase		-0.173	1.21E-20	ACAT1,ANXA2,ATP5A1,ATP5D,ATP5J,C1QBP,CALU,CHCHD3,COX5A,DLD,ECI1,ETFB,GLUD1,HNRNPA2B1,HSPA9,HSPB1,HSPD1,HSPE1,IDH3A,IMMT,MDH2,P4HB,PDIA3,PFN1,PGAM1,S100A11,SOD2,TFAM,TPM3,TRAP1,TUFM,UQCRFS1,VDAC1,VDAC2
LIPE		enzyme		0.186	3.80E-02	ACSS2,ALDH1A1,CA2,CASP8,CEBPB,CP,FASN,FKBP5,GAPDH,HSPA1A/HSPA1B,JUP,PC,PDHA1,PPM1B,SART1,SCARB2,SCD,SUCLA2,TKT,TWF2,YWHAG
miR-204-5p (and other miRNAs w/seed UCCCUUU)		mature microrna		-0.186	3.63E-02	ARPC1B,ATP2B1,CTSC,HMGA2,PTPN11,SHC1
SOD1	1.034	enzyme		0.192	2.80E-10	ACO1,ACTB,APEX1,ASS1,ATP1A1,B2M,BID,CASP3,CD14,CDK5,COMT,CP,CREBBP,DCXR,DPYSL3,EZR,FOSL2,FTH1,GCLC,GCLM,GNAS,GSTM3,GSTP1,HMOX1,HN1,HPCAL1,HSBP1,HSPA4,HSPA8,HSPB1,ICAM1,JUN,MRPS10,NDUFV3,PAWR,PITPNA,PRDX6,PSMB5,PSMB8,PTGR1,RBM3,RDX,SH3BGRL3,SKP1,SOD1,SOD2,SQSTM1,STIP1,STMN1,TFRC,TLN1,TNFAIP3,TUBB4A,VAPA
EBF1		transcription regulator		0.194	1.25E-02	AKT2,CRK,EIF4EBP1,FASN,FLOT2,GSK3B,GYS1,KRAS,MAP2K1,MAPK1,PCK2,PFKP,PHKA1,PPP1CA,PPP1CB,PRKACA,PRKAR1A,PRKAR2A,PTPN1,PYGB,RHEB,SCD,STAT1
miR-122-5p (miRNAs w/seed GGAGUGU)		mature microrna		-0.194	8.62E-05	ALDOA,ANXA11,AP3M2,CS,EEF1A1,FUBP1,GYS1,HMGB1,MECP2,NDRG3,NFATC2IP,P4HB,PKM,PSME1,PSME3,RABIF,TPD52L2,UBAP2,VIM
HTT		transcription regulator		-0.194	1.26E-13	ACADM,ACAT2,ACOT2,AKAP12,AKT2,ALDOA,APP,ARHGEF7,ATP1A1,ATP2A2,ATP5A1,ATP5B,B2M,BASP1,BCAP31,BID,CA12,CANX,CASP3,CAST,CBR1,CBX1,CBX5,CD9,CDK5,CEBPB,COL4A1,COX4I1,CPLX2,CPSF2,CREBBP,CTSD,CTTN,CYCS,DBNL,DLST,DNAJA2,DNAJB1,DNAJC3,ECI1,EEF1A1,EEF2,ENO2,ENO3,FASN,FDPS,FHL1,FKBP4,GAPDH,GCLC,GLO1,GPI,GSR,GSS,HBA1/HBA2,HMGA1,HMGB2,HMGCS1,HPCAL1,HSP90AB1,HSPA5,HSPA8,HSPA9,HSPD1,HSPE1,HTRA2,HUWE1,ITGB1,JUN,…
PTEN		phosphatase		-0.197	5.37E-13	ACAA1,ACAA2,ACO2,ACOX1,AKR1C3,ANXA1,ARHGDIA,ASPH,ATP5I,C3,CA12,CA2,CA8,CASP7,CEBPB,CKS1B,CKS2,CNN3,COX5A,CS,CSRP1,CSTF3,CTSB,CTSZ,DLAT,DLD,DYNC1LI2,ECI2,EGFR,EIF4EBP1,FASN,G3BP1,GGT1,GMDS,GYS1,H2AFY,HADH,HADHA,HADHB,HEXB,HSPA1A/HSPA1B,IDH2,IDH3A,IDH3B,IDH3G,IDI1,ISG15,JUND,KIF3A,KRT19,LDHB,LGALS3,LIMS1,LRRFIP1,MAPK14,MAT2A,MDH1,MKI67,MRPL12,MT2A,MVD,NDRG1,NDUFS3,NUDT1,PA2G4,PABPC4,PARP1,PCBP2,PDH…
ACOX1	1.027	enzyme		-0.197	7.58E-05	ACAA1,ACADM,ACADVL,ACOT2,ACOX1,ANXA2,CAT,CBR1,CD63,CPOX,CRAT,CSTB,EGFR,FAH,FASN,GOT1,GSTP1,HDAC1,HSPA5,IGFBP1,KRT8,LCN2,LGALS3,LHPP,LONP1,OAT,RBM3,RPL12,RPS24,SQSTM1,TAGLN2
PPARG		ligand-dependent nuclear receptor		0.199	1.53E-06	ACAA1,ACAA2,ACADM,ACLY,ACOX1,ACSL4,ALDH1A2,ALDH9A1,APP,ATP2A2,BIN1,C3,CA2,CAT,CAV1,CEBPB,CPLX2,CRAT,CS,CTPS1,CTSL,CXCL1,CXCL5,CYCS,DLAT,DR1,EGFR,EGLN1,EIF4EBP1,ENO2,EPHX1,ERO1A,FABP5,FASN,FDPS,GABARAPL2,GAPDH,H6PD,HADHA,HADHB,HEBP1,HMOX1,HYOU1,ICAM1,IDH1,IGFBP1,IVD,JUN,KRT18,KRT19,LHPP,MBNL1,MCM7,MDH1,ME1,MGST1,MKI67,MLYCD,MYH14,NDRG1,NDUFA5,NPEPPS,NSF,PC,PCK2,PCNA,PDHB,PEA15,PEPD,PFKFB3,PPIC,PTG…
LDL		complex		0.200	1.33E-02	AP1G1,ATP2A2,C3,CAPN1,CAPN2,CASP8,CDK1,CLIP2,CREM,DNMT1,FDPS,GCLC,GCLM,GNAI1,GPX1,HMOX1,HSP90B1,HSPA5,HYOU1,ICAM1,IGFBP4,ITGAV,JUN,LASP1,LIMS1,MKI67,NAMPT,NME1,NPC2,PSMC5,PTGS2,RABEP1,RANBP1,SHC1,SMAD3,SOD2,TNFAIP3,TRADD,UBE2K
MAFB		transcription regulator		-0.200	4.53E-02	ACTB,ACTN1,AKR1B10,ARHGDIA,CAP1,CD2AP,CNN2,TAGLN
HIST1H1T		other		0.218	5.30E-04	ARPC5,B2M,CCDC58,CD81,CPOX,CSTF1,FDPS,FKBP4,GPHN,HSPA4,MAN2B1,MARS,MCM6,OGT,PCCB,PHB2,RNF113A,RRM1,SF3A1,SMARCE1,ZC3H4
TRIM24		transcription regulator		0.221	4.38E-03	CA2,CSRP1,EIF5A,IFI35,ISG15,KIAA0101,LGALS3,MYH10,NMI,NUMA1,OAS1,PLEC,PRPS2,PSMB10,PSMB8,SAMHD1,STAT1,TGFBI,TRAFD1
USF1		transcription regulator		-0.222	2.28E-02	AGTRAP,AKAP12,B2M,CAD,CAT,CTSS,FASN,IGF2R,IGFBP1,MYH9,P4HA1,PRKAR1A,PTGS2,SYNPO,TNFAIP3
IL3		cytokine		-0.225	2.02E-20	ACOX1,ADA,AKR1A1,ALDH2,ARHGEF1,CALR,CAPZB,CASP3,CAT,CBFB,CCT5,CD14,CD63,CEBPG,CIAPIN1,COPS4,CRAT,CREM,CTTN,DHPS,ECH1,EEF1A1,EIF1AX,EIF2AK2,EIF3G,FASN,FKBP3,FOSL2,FUS,GART,GNAS,GPX1,HBA1/HBA2,HDGF,HK1,HNRNPA2B1,HSP90B1,HSPA2,HSPA5,HSPA9,ICAM1,IK,IMPDH2,ITGAV,JUN,KPNB1,LCN2,MAN2B1,MCM5,MID1,MYO1C,NACA,NARS,NCL,PFKL,PHGDH,PPM1G,PSMA5,PSMB3,PSMB7,PSMC4,PSME1,PTPN11,RALA,RAN,RANBP1,RARS,RBM3,RIDA,RPL1…
MTPN	-1.010	transcription regulator		-0.225	2.55E-02	AHSG,ANXA1,CASP3,CASP7,CASP8,CDK1,CP,FADD,H6PD,JUN,MIF,MTPN,S100A10,S100A6,TAGLN
MGEA5	-1.257	enzyme		0.229	7.13E-08	ACADM,ACO2,ACSL4,ACSS2,ACTN4,ADRM1,AHNAK2,AIFM1,AIFM2,AKT1S1,ARPC4,ASS1,ATP5I,BCL2L13,CAPN1,CAV1,CD14,CD44,CD47,CD55,CDK5,CEBPB,CIAPIN1,CNOT3,COX6C,DAB2,DLST,EIF2A,ELF1,FDPS,FERMT2,FLNA,FLNB,FSCN1,G6PD,GAA,GALK2,GNE,GTF2F2,HMGCS1,HPGD,HSP90AB1,IDH3A,IGBP1,IGF2BP3,IGFBP4,IL18,ITGA2,ITGB5,JUN,KRT81,LAMB1,NDUFA2,NDUFA5,NDUFS1,NSDHL,OGDH,PDCD6IP,PDHA1,PFKM,PLCG1,PLIN3,PRDX4,PYGL,RAP2A,RPS6KA3,S100A3,…
FGFR1		kinase		-0.232	1.63E-02	EEF1A1,EIF1AX,EIF3C,EIF4E,EIF4EBP1,EIF4G1,EIF5A,EIF5B,JUN,NCK1,PLAUR,PLXNB2,PTGS2,RPS6,SFN,VIM,XIAP
MAFG		transcription regulator		-0.243	1.30E-03	GCLC,GCLM,GSTP1,HMBS,HMOX1,NQO1,TXNRD1
IL4		cytokine		-0.245	9.49E-07	ACOT9,ACOX1,ADRM1,ALDH1A2,ALDH2,ANXA2,ANXA6,APRT,ARSB,ASS1,BCAT2,BIN1,C3,CA2,CAPG,CASP3,CAT,CBFB,CBX3,CCT3,CD14,CD3EAP,CD44,CD55,CDK1,CLIP1,CLNS1A,CLUH,CPOX,CRIP1,CTNNA1,CTSC,CXCL1,DARS2,DDAH1,DDX42,DDX46,DECR1,EEA1,EGLN1,EIF2S1,EIF3G,EIF4A1,EPHX1,FBL,FKBP5,GBE1,HDAC1,HPGD,HSPA1A/HSPA1B,HTRA2,ICAM1,IDE,IGFBP4,IL18,INPP1,ISG15,ITGA2,ITGAV,ITGB1,ITPA,JUN,JUND,KCNAB2,KIF3A,KRT1,KRT10,LAMP2,LGALS1,LG…
CTNNB1		transcription regulator		0.247	7.32E-05	ABCC1,ACTB,ACTC1,ACTN4,ACTR3,ADSS,AFP,AKAP13,ALCAM,ALDH1A1,ALDH1A2,ALDH1A3,ALDH3A2,ANXA1,APP,ARFGAP3,ARHGDIA,BCAP31,BTF3,CAPN1,CAPNS1,CAPZB,CASP7,CD44,CNN2,COL4A1,COMMD3-BMI1,CRAT,CRIP1,CTNNA1,CTSZ,DDX17,EGFR,EHD1,EIF5A,ENO2,ENO3,EPHB2,FEN1,FLOT2,GET4,GIPC1,GPX2,HDGF,HNRNPA0,HNRNPUL1,HSPE1,HTATIP2,IGF2BP1,ILF3,IMPDH2,ITGB1,JUN,KIF23,KRT1,KRT7,LAMB1,LAP3,LGALS3,LMNA,MAN2B1,MAP4,ME1,MMP7,NRCAM,NRP2…
miR-483-3p (miRNAs w/seed CACUCCU)		mature microrna		0.253	1.15E-03	ASH2L,ERP29,GTF2E1,HMGB3,HNRNPA0,METAP1,MKI67,PGAM1,PUDP,RAN,SMAD4,TACC1,YAP1
CXCL12		cytokine		-0.265	5.64E-04	AFP,AKR1C3,ARPC4,ATRX,CA2,CANX,CD14,CD44,CD47,CD9,CPSF1,EGFR,EXOSC6,FLNA,GOPC,GSR,HNRNPD,ICAM1,ITGB1,JUN,MARCKS,MSH6,NCK1,NUMA1,PTGS2,RANGAP1,RBM14,RHOC,ROCK1,RPS6KA3,RRAS,SEPT7,SSBP1,STRAP,TF,VIM,XRCC5,YY1
CD3		complex		0.266	5.22E-26	AARS,ACTN4,ACTR3,AHCYL1,AIMP1,ANXA1,AP1B1,ATP5C1,BZW1,CASP3,CASP8,CD44,CDK1,CKS1B,CKS2,CLIP1,COPB2,COX5A,COX6C,CREM,CS,CSTF2,CYCS,DDT,DDX19A,DHRS4,EEF1A2,EIF1B,EIF4A3,EIF4E,EWSR1,EXOSC8,FBL,FDPS,FKBP1A,FKBP2,FKBP3,FTL,G6PD,GABARAPL2,GAPDH,GDI2,GLDC,GNAS,GOLGB1,GPRC5A,GYS1,H2AFY,HDAC2,HGS,HINT1,HMGN1,HMGN2,HNRNPA1,HNRNPA2B1,HNRNPF,HNRNPR,HSP90AA1,HSP90B1,HSPA1A/HSPA1B,HSPA5,HSPA8,HSPE1,HUWE1,ICAM1…
UCP1		transporter		0.270	2.81E-09	AARS,ACOT2,ALDH18A1,ASNS,BCAT2,BTF3,BZW2,CCDC6,CDKN2AIPNL,CEBPG,EEF1A1,EIF4EBP1,FASN,G6PD,GARS,GOT1,GSR,GSTO1,GSTZ1,MTHFD1,MTHFD1L,MTHFD2,NT5C,PCK2,PGD,PGLS,PHGDH,PSAT1,PSPH,PYCR1,SHMT1,SHMT2,SLC3A2,SMOX,SMS,SND1,SRM,SYNM,TPPP,TXN2,UBC
let-7		microrna		-0.271	1.13E-03	CASP3,CBFB,CDC16,CDK1,CKS1B,E2F5,HMGA2,IGF2BP1,KRAS,MCM2,MCM3,MCM4,MCM5,MCM6,MCM7,NRAS,PDE12,PKM,PTGS2,RFC4,RFC5,RRM1,RRM2,S100A4,SCD,SMAD2,SMAD4,STAT3,VIM,YAP1
OGT	-1.220	enzyme		0.277	5.28E-07	ACADM,ACO2,ATP2A2,COX6C,DLST,ETFB,JUN,JUP,NDUFA5,NDUFA8,NDUFS1,OGDH,PDHX,SP1,SUCLG1,VIM
ACO1	1.032	enzyme		-0.277	6.36E-05	ACO2,APP,FTH1,FTL,GAPDH,IGFBP1,TFRC
GRP		growth factor		0.290	1.33E-02	ARF6,JUN,PRKCA,PTGS2,PTK2,RRM1,RRM2
GNA12		enzyme		0.290	1.19E-07	ARHGEF1,ARHGEF7,ARPC5,CFL2,EGFR,EZR,G6PD,GCLC,GCLM,GSR,GSTP1,IQGAP1,MAP2K1,PAK2,PPP1CA,PPP1CC,PSMB5,PTGS2,PXN,RDX,RHOA,TAGLN,TXNRD1,VCL,VIM,WASL
IL2		cytokine		-0.297	4.14E-02	ABCC1,ANXA1,ARHGDIA,BAG1,BCCIP,C3,CASP3,CD44,CD47,CD59,CD9,CPD,CTPS1,CTSC,CYCS,DARS2,DDX21,DKC1,DLST,DSG2,EEF1E1,ELF1,GAPDH,GARS,GART,GRN,HDAC1,HSP90B1,HSPA1A/HSPA1B,HSPA5,HSPD1,ICAM1,IDI1,IL18,ITGA2,ITGB1,JUN,JUND,MAP2K1,MAP2K6,NDRG1,NME1,NMI,PCNA,PDIA3,PEA15,PHB,PHB2,PNP,POLR1C,PPAT,PPP6C,PSMB1,PTGS2,PTPRJ,PTRH2,PUS1,RHOC,S100A4,SERPINB9,SNAP23,STAM,STAT3,STAT5B,STIP1,SWAP70,TIAL1,TP53RK,TPI1,U…
ARNT		transcription regulator		-0.299	3.47E-08	AKT2,ALDH3A1,ALDH7A1,ALDOA,CAV1,CD81,CDCP1,COX6B1,CTSD,DNAJC2,EIF6,ENO1,ERO1A,G6PD,GAPDH,GPI,ITGAV,LDHA,MYL6,MYO1C,NDUFS2,NDUFS3,NQO1,PCK2,PGK1,PGM2,PPP2CB,RANBP1,RANGAP1,TFRC,TP53RK,TPI1,TUBA4A,UBE2C,VIM
miR-30c-5p (and other miRNAs w/seed GUAAACA)		mature microrna		0.302	2.50E-11	ADPGK,AP2A1,ATP2A2,ATRX,CBFB,CDCP1,FRG1,HNRNPM,IDH1,ITGA2,JUN,KRT7,LMNB2,MAT2A,MBNL1,NAPG,NCEH1,NCL,NT5C3A,NUCB1,NUFIP2,P4HA2,PAFAH1B2,PGM1,PNP,PPP2R4,PPP3CA,PRPF40A,RAB27B,RAD23B,SEC23A,SLC38A2,SLC9A3R2,THEM4,TMED10,TMEM41B,UAP1,UBE2I,WDR92
mir-15		microrna		-0.303	2.73E-02	APP,CAPRIN1,CDC42,EGFR,EIF2B2,EIF4G2,HMGA1,HSPA1A/HSPA1B,LAMP1,PCNA,PTGS2
XBP1		transcription regulator		-0.321	4.97E-12	ADAM10,AFP,APP,ARCN1,ARFGAP3,ATP2A2,BET1,CALR,CAT,COPB1,COPB2,COPE,COPG1,COPZ1,CRK,DNAJC3,ERP29,ERP44,FASN,FKBP10,FKBP2,GOLGA3,GOLGA4,GOLGB1,GOLPH3,GOPC,GORASP2,HM13,HMOX1,HSP90B1,HSPA13,HSPA5,HYOU1,ICAM1,MCFD2,NUCB2,P3H1,PDIA3,PDIA4,PDIA6,PPIB,RPN1,S100A6,SDF2L1,SEC23A,SEC23B,SEC31A,SMC3,SOD1,SRP19,SRP54,SRP68,SRP9,SSR4,TOP1,TXN,TXNDC5,USO1,XRCC6
TFAM	1.253	transcription regulator		0.333	1.24E-04	ACADM,ACOX1,ECH1,ECHS1,FABP5,HK1,PFKP,PGAM1,PGK1
FSH		complex		0.342	2.48E-09	ACTB,ACTN1,ACTR2,AKAP12,ALDH3A2,ARHGAP1,ARPC4,ATP2A2,ATP2B1,BAG1,CAP2,CAPZA1,CD55,CDC42EP4,CLIP1,COPS5,CREM,CTNND1,DAB2,DHX15,DUSP3,EGFR,EPS15,EZR,FDX1,FDXR,FKBP5,FOSL2,GCLC,GNAS,GNB1,GOT1,GPRC5A,IGFBP4,ITGA3,ITGB5,JMJD6,JUN,KIF5B,KRT18,MAP2K1,MAP2K3,MAPK14,MT2A,NOL3,NPC2,P4HA2,PAWR,PCNA,PDXK,PGK1,PKM,PLIN3,PPIH,PPP1CB,PPP2R1A,PRKAR1A,PSIP1,PSMD1,PSMD3,PTGS2,PTPN1,RAB14,RAB1A,RAB2A,RAB5A,RAB5C,RA…
RB1		transcription regulator		0.344	2.24E-09	ACO2,ACTB,ACTC1,ATP1A1,ATP1B1,ATP5A1,CASP3,CASP7,CASP8,CBX5,CDK1,CHCHD3,COX17,COX4I1,COX6B1,CWC27,DCK,DCTN4,DEK,DLAT,DLST,DNMT1,DYNLRB1,EZR,FEN1,GADD45GIP1,GMPS,GPRC5A,GRPEL1,HIST1H1B,HIST1H2BJ,HMGB2,HSBP1,IDH3B,KIAA0101,KPNA4,KRT10,KRT18,LACTB,MAP2K3,MAPK1,MCM2,MCM3,MCM4,MCM5,MCM6,MCM7,MCMBP,MDH1,MECR,MLYCD,MRPL12,MRPS23,NDUFA2,NDUFA5,NDUFS2,NDUFV1,NFKB2,NIT1,NME1,PARK7,PARP1,PCNA,PGD,PMPCB,POLD…
GAST		other		0.346	5.16E-10	ANXA7,ARCN1,COX5B,CREM,DLAT,DNAJA1,HCFC1,HMGB2,HNRNPDL,IMPDH2,JUN,MAPK1,MCM3,MDH2,NACA,NARS,PDHX,PGK1,PHB,PRDX3,PTGS2,RAC1,RHOA,RPL7,RPS19,S100A6,SP1,SRC,SRSF2,STAT3
SP1	1.261	transcription regulator		-0.347	2.20E-04	ADA,ADH5,AKAP12,ALDH3A2,ASNS,ASS1,ATP2A2,ATP5B,C1QBP,CAD,CASP3,CAT,CAV1,CD55,CD59,CDK1,CEBPB,CIRBP,CREM,CSNK2A1,CTSD,CXCL5,DRG2,EGFR,EIF2AK2,EZR,FASN,FDX1,FLNA,GNAS,GSS,HADHA,HADHB,HDAC1,HDAC2,HINT1,HMGA1,HMOX1,HSPA5,ICAM1,IGFBP1,IGFBP4,ITGA2,ITGAV,ITGB5,JUN,KRT18,KRT19,KRT81,MAT2A,MAT2B,MECP2,MSH6,NDRG1,PARP1,PDHX,PGK1,PKM,PLA2G4A,PLAA,PLAUR,PRKCA,PSIP1,PTGS2,PTPN1,RANBP1,RRAS,SF1,SH3GL1,SLC25A5…
APP	1.128	other		0.356	6.24E-30	ACO2,ACTB,AIFM1,AK1,ALB,ALDOA,APP,ARF4,ARF5,ARF6,ATOX1,ATP1B1,ATP5A1,ATP5B,ATP5C1,ATP5D,ATP5H,ATP5J,ATP6V1A,ATP6V1E1,BASP1,BSG,C1QBP,C3,CA12,CALR,CANX,CAP1,CAPN1,CASP3,CAST,CAT,CCDC25,CD44,CD59,CDC37,CDC42,CDK1,CDK5,CFL1,CFL2,CKMT1A/CKMT1B,CLIC1,CLTA,CLTB,CLTC,CP,CPLX2,CREBBP,CRK,CS,CSNK2A1,CSNK2A2,CTSB,CTSD,CTTN,CUL3,CXCL1,CXCL5,CYCS,CYFIP1,DBI,DBN1,DDAH1,DNM1L,DPYSL2,DSTN,ECH1,EEF1G,EGFR,ENO1,E…
ELAVL1	1.539	other		0.366	5.39E-06	ANXA11,ARF5,EIF4G1,ELAVL1,FLNA,GSS,HMOX1,HNRNPD,HSPA2,KHSRP,NCL,PSMB4,PTGS2,PTMA,QARS,RACK1,RFC5,RPS14,RPS6,SNRPG,SRSF7,STAT3,TIA1,TRIOBP
MAPK9		kinase		-0.366	3.11E-04	ACLY,CAV1,CEBPB,CHERP,EIF4E,FASN,FOSL2,GAPDH,HMGA1,HMGN2,IL18,JUN,JUND,LMNA,LSM3,LUC7L3,MARCKSL1,METAP2,MIF,NCL,NME2,NMI,PDIA3,PLA2G4A,RAC1,RAD23B,RPSA,SCD,SF3B4,SOD2,TNFAIP3,ZYX
SLC29A1		transporter		-0.378	4.16E-03	FDXR,ITGB1,RPL3,RPS27L,RRM2B,SNRPG,TP53I3
BAX		transporter		-0.378	3.23E-02	CASP3,CDK1,CTSB,CTSD,CTSS,ERO1A,IFITM2,PDIA6,TGM2,XIAP
WT1		transcription regulator		0.382	3.07E-08	AHCY,ANXA11,APRT,ASNS,ATP5I,CAPRIN1,CD2AP,CIRBP,CLIC1,CLIC4,CMPK1,COL4A1,CUL4B,DDX3X,EGFR,ENO2,ETFA,EZR,FDPS,GPKOW,GSR,HDLBP,HNRNPL,HSP90B1,IDI1,JUND,JUP,KRAS,LGALS3,MGST1,MYL6,NDRG1,NME1,NQO2,NUCB1,NUP98,OS9,PCK2,PDIA4,PIR,PLAUR,PPIB,ROCK1,RPL19,SEC13,SMAD3,SMC1A,SQSTM1,SRSF6,TARDBP,TARS,TCOF1,TRAP1,WARS,YARS,YBX1
TCF7L2		transcription regulator		0.386	3.92E-02	ACAA1,ACSL3,ALDH1A2,ALDH3A2,ANXA1,ASPH,ATP6V1G1,BIN1,C5orf51,CAP1,CARHSP1,CNP,CPD,CSRP1,CTNNA1,EGFR,EPS15,FH,FKBP1A,FTH1,GCLM,GSS,HSPA2,IDH1,KIF5B,LAMP1,MAP7,ME1,MMP7,MYO6,NCOR2,NPC2,PAPSS1,PIP4K2A,PPP1R14A,PTPN11,QKI,RAP2A,RHOA,RHOG,ROCK1,SNAP23,SRSF1,TPPP,TWF1,UBE2G1,YAP1
NOS2		enzyme		0.400	1.39E-02	ACO1,ACTC1,ADH5,ALDH3A1,API5,APP,ATP2A2,CASP3,CD14,CD44,COL4A1,CP,CTSC,CYCS,DDX3X,FASN,G6PD,HMGB2,HMOX1,ISG15,LCN2,MCM5,PC,PCNA,PTGS2,SERPINH1,SLC1A5,SPR,STXBP1,TKT
AR		ligand-dependent nuclear receptor		-0.409	7.61E-03	ACTR3,AK3,AKR1C3,ALDH1A1,ARHGEF7,ATP2A2,BASP1,C3,CALU,CAST,CAV1,CKAP4,DBI,DCTPP1,DDT,DNM1L,DR1,EGFR,ENO2,EPHX1,ERO1A,FABP5,FEN1,FKBP4,FKBP5,GDI1,GSTP1,HSPA5,HSPH1,IMPDH2,INPP4B,ITGA2,KPNA2,LAMA5,MCM2,MCM4,MTHFD2,MYO1B,NAP1L1,NDRG1,NR3C1,P4HA1,PCMT1,PDIA5,PLOD2,PLS3,PRKCA,RP2,SMAD3,SMARCC1,SORD,STAT1,TACC2,TF,TJP1,TPD52,TPD52L1,TRIM25,TUBB3,UBE2C,VCL,VIM,ZYX
ITGB3		transmembrane receptor		0.411	2.40E-02	ACLY,CDK1,HSP90B1,ITGAV,ITGB5,LIMS1,NDUFV1,PCNA,PLAUR,PTGS2,RHOA,SMAD3,SNRPA,XIAP
Ubiquitin		group		-0.415	3.84E-02	HSP90AA1,HSP90B1,HSPA4,HSPA5,HSPA9,HSPD1,PAK2
IL1B		cytokine		-0.426	2.80E-02	A2M,AKR1B1,ALDH7A1,ANXA1,APP,ASS1,ATP1A1,ATP2A2,B2M,C3,CASP3,CAT,CD14,CD44,CD55,CEBPB,CEBPG,CLIP2,CP,CREM,CTSB,CTSS,CTSZ,CXCL1,CXCL5,DAB2,DBI,DDX5,DNMT1,DR1,EGLN1,EIF4E,ELAVL1,FABP5,FKBP5,G6PD,GCLC,GLA,GNAS,GNL1,GRN,GSK3B,GTF2F1,GYS1,HDAC1,HEXA,HEXB,HMGA1,HMGB1,HMOX1,HPRT1,HSPA1A/HSPA1B,HSPB1,ICAM1,IGFBP1,IGFBP4,IL18,ISG15,ITGAV,ITGB1,JUN,JUND,KRT19,LCN2,LDHA,MAP2K6,MAPK14,MARCKSL1,MIF,MMP7,MT2A,…
RAF1		kinase		-0.429	4.83E-04	ACAT2,ACOT7,AKAP12,ANXA1,AP2B1,CA2,CD44,CSTF1,CTSL,DCBLD2,GRN,HMGA2,HMGB3,HNRNPA2B1,HNRNPAB,HPCAL1,HSPB1,IGBP1,ITGA2,ITGB1,ITGB5,JUN,LDHA,MKI67,NQO1,PC,PLAUR,PLEC,PNP,PTGS2,RAC1,RAN,RPS2,RRM2,RTCB,SNRPD1,TCOF1,TGM2,TUBA4A,TUBB2A,TUBG1
ING1		transcription regulator		0.436	1.36E-02	AFP,DEK,EPS15,HSPA1A/HSPA1B,TPPP,TPT1
RARB		ligand-dependent nuclear receptor		0.438	9.73E-03	ACADM,ADAM10,CASP7,EZR,GNB1,ICAM1,ILF2,ITGAV,KRT1,MAP2K3,PTGS2,RAB5A,RPL15,SSR4,STAT1,TCEA1,THBD,TJP1
mir-145		microrna		0.447	4.41E-02	DDX17,DFFA,EGFR,FSCN1,HDAC2,NRAS,ROCK1,SOD2,TAGLN
FASN	-1.210	enzyme		0.447	3.63E-02	ACOX1,FASN,GSK3B,MLYCD,PTGS2,SCD
IPMK		kinase		-0.447	7.98E-05	ACTB,CAPNS1,CSRP1,FLNA,HSP90AB1,JUN,MYL6,PDLIM5,PFN1,TAGLN2
PDX1		transcription regulator		-0.447	2.16E-05	ACTB,AKR1B1,AKR7A2,ALB,ANXA2,ATP2A2,ATP5H,ATP5J,CAT,CD44,CKMT1A/CKMT1B,CRELD2,CREM,CSNK2B,ECH1,FH,GCLM,GNAS,GNG12,GOT1,GRN,HK1,IDH1,JUN,KRT18,KRT8,LTA4H,LXN,MDH1,NQO1,PAPSS2,PC,PCNA,PHGDH,PNPO,SDHA,TFAM,TIPRL
HNF1B		transcription regulator		0.451	6.09E-03	ACADVL,ACTN1,AFP,ALB,ANXA4,CA2,CD44,CDK1,CXCL1,FBLIM1,GDI2,HMGA2,IGFBP1,ITGA3,LAMB1,MMP7,PLAUR,S100A3,S100A4,S100A6,S100P,SERPINH1,UPP1
SNAI2		transcription regulator		-0.453	4.41E-02	BSG,CDC42,DSP,HPGD,ITGA3,ITGB1,JUP,KRT18,VIM
miR-133a-3p (and other miRNAs w/seed UUGGUCC)		mature microrna		-0.459	2.95E-05	AK2,ARHGDIA,ARL3,CORO1C,CPNE3,CTBP2,ELAVL1,FSCN1,FTL,KRT7,LASP1,MSN,PITPNB,PKM,QKI,RHOA,TPM4
26s Proteasome		complex		0.463	1.55E-03	ATP6V1H,CTSA,CTSB,CTSD,EGFR,H2AFX,ICAM1,IFI35,LAMP1,MYCBP,NFKB2,PPP2CA,PPP2R4,PRKCA,PRKDC,PSMB5,PTGS2,SMAD2,SQSTM1,SRC,STAT1,TK1,UBE2I,VIM
IREB2	-1.103	translation regulator		-0.464	1.56E-04	ACO2,APP,FTH1,FTL,SDHB,TFRC
HOXD10		transcription regulator		0.471	1.13E-04	CD44,DIS3,ERP44,EZR,HEBP1,ICAM1,ITGA3,LSM6,MAGED2,NME1,NUDT5,RHOC,RPSA,TGFB1I1,TJP1,USP14,USP15,WDR5
MAP2K4	-1.150	kinase		-0.479	1.11E-02	CD44,EGFR,FLNA,JUN,PAK2,PLA2G4A,PRDX1,PTGS2,ROCK1,ROCK2,STAT3,TUBB2A,XIAP
MTOR		kinase		0.481	5.08E-17	ACADM,ACLY,ACOX1,AIFM1,AKAP13,AKR1A1,AKR1B1,ATP2A2,ATP2B1,CACTIN,CASP3,CASP8,CEBPB,CLTC,CNP,COX4I1,CS,CTNND1,DDAH2,EGFR,EIF3A,ENO1,EPRS,ETFA,FABP5,FADD,FAF1,FASN,FDPS,FKBP1A,GLG1,GLUD1,GPHN,GSTZ1,HADHA,HADHB,HBA1/HBA2,HSP90AB1,HSP90B1,HSPB1,LDHB,MDH1,MDH2,MLYCD,OAS1,PCNA,PDHA1,PFKP,PFN1,PGP,PKM,PPIB,PPP2CA,PRDX5,PRKAR1A,PRKAR2A,PSMB5,PTBP1,PYGB,RAP1GDS1,RHEB,RHOA,RPL12,RPS11,RPS18,SERPINB1,SND1,S…
miR-16-5p (and other miRNAs w/seed AGCAGCA)		mature microrna		0.486	4.44E-14	ABCF2,ABHD10,ACTR1A,ADSS,ARHGDIA,CA12,CAPRIN1,CFL2,CHORDC1,DTD1,ECHDC1,EGFR,EIF2B2,EIF4E,EIF4G2,GFM1,GFPT1,GRB2,GRN,HARS,HDHD2,HMGA1,HMOX1,HSDL2,HSP90B1,HSPA1A/HSPA1B,IGF2R,ITGA2,JUN,KIF23,KPNA3,LAMC1,LAMTOR3,LAMTOR5,LUZP1,LYPLA2,MAP2K1,MAP2K4,MSH2,NAA15,NAPG,NT5DC1,PAFAH1B2,PDCD6IP,PNN,PNP,PPIF,PSAT1,PTGS2,RAB21,RARS,RIDA,RTN4,SQSTM1,TIA1,TOMM34,TPI1,TPM3,TPPP3,TXN2,UGDH,UGP2,ZYX
PDGF BB		complex		0.489	1.43E-05	ACAT2,AKAP12,AKR7A2,ANXA11,ARF5,ATP2A2,ATP2B1,C3,CALD1,CD44,CDK1,CEBPB,CP,CSRP2,CYCS,DAB2,DCBLD2,EGFR,EIF4G1,ELAVL1,FASN,FHL1,FHL2,FLNA,GFPT2,GSS,HMGCS1,HMOX1,IGFBP4,ITGB1,JUN,KRAS,LGALS3,LMNA,MAT2A,MCFD2,MGST1,NAMPT,PAWR,PCNA,PDLIM1,PFN2,PSMB4,PTGS2,QARS,RACK1,RFC5,RPS14,RPS6,SCD,SNRPG,SOD2,SRSF7,STAT3,TAGLN,TGM2,THBD,TNFAIP3,TRA2B,TRIOBP,UGDH
CD28		transmembrane receptor		-0.489	3.13E-08	ACTR3,AHCYL1,ANXA1,AP1B1,ATP5C1,BIN1,BZW1,CASP3,CASP8,CLIP1,COX6C,CREM,CS,CYCS,EIF4E,EWSR1,FBL,FDPS,FKBP2,GAPDH,GOLGB1,GYS1,H2AFY,HDAC2,HGS,HINT1,HMGN1,HMGN2,HNRNPA1,HSPA1A/HSPA1B,HSPA8,HUWE1,ILF2,ITCH,JUN,NAMPT,NCL,NFKB2,PDE4D,PGAM1,PHB,PHB2,PNP,POLR2A,PPA1,PRDX4,PRSS1,PSMA5,PSMA6,PSMD12,PSMF1,PTGS2,PTMA,PTPRJ,RAB2A,RAD23B,RANBP2,RHOC,RPL30,RPL6,RPS14,SLC25A5,SLC7A5,SNRPC,SP1,SSB,STAT3,STOM,STRN…
PRKAA2		kinase		0.491	8.43E-03	ACOT7,ALB,CA2,COX4I1,DDAH1,FASN,GALM,HSPA5,IGFBP4,LDHA,MGST1,NPEPL1,OAT,P4HB,SMAD3,TFAM,TGM2,VIM,YAP1,YBX1,ZYX
FBXO32		enzyme		-0.491	3.12E-04	ALDH1A3,BCAT2,CALR,CKMT1A/CKMT1B,CSRP2,DNAJC3,ERP44,GCLC,GMPPB,HSPA5,HYOU1,ITGA3,KRT19,NANS,OAT,PDIA3,PPP3CA,PTGS2,PYCR1,RPN1,SOD2
ERN1		kinase		0.492	1.47E-03	AP1M2,ARF4,ATP2A2,CAD,CEBPB,CNTN1,DNAJC3,ERO1A,FASN,GOLGA3,GOT1,HDLBP,HSP90B1,HSPA5,JUN,MVD,NARS,P3H1,PRKDC,SCD,SDF2L1,SRP19,SRP68,TBCB,USO1,WARS
PI3K (family)		group		0.496	5.12E-03	AKR1B10,AKR1C1/AKR1C2,CTSD,EGLN1,FASN,GCLC,GCLM,HK1,HMOX1,HSPA5,ITGB1,NQO1,PKM,PTGS2,PXN,TJP1,WTAP,XIAP
TFEB		transcription regulator		0.504	2.05E-06	ARSB,ATP6V1A,ATP6V1B2,ATP6V1C1,ATP6V1H,CTSA,CTSB,CTSD,GBA,GLA,GNS,HEXA,LAMP1,NAGLU,PSAP,TPP1
VEGFA		growth factor		0.505	2.72E-06	ABCC1,ACADM,ADH5,AK4,ALDH2,ANP32A,BCAT2,CASP3,CAV1,CBFB,CD55,CLIC4,COX5B,COX6B1,CREBBP,CSTB,CTSB,CTSS,DECR1,DIABLO,ERAP1,ETFA,GART,HK1,HMOX1,HSPA5,ICAM1,IGFBP4,ITGA2,ITGB1,KARS,LMNA,MDH2,ME2,MVP,NME1,NME2,PARP1,PCNA,PPA1,PRKCA,PTGS2,PTK2,RAB5A,SDHB,SET,SHMT2,SLC25A5,SLC25A6,SOD2,SYNM,THBD,TIMM13,TMSB10/TMSB4X,TUFM,TXN2
FN1		enzyme		0.526	3.48E-14	ACTN4,ACTR2,AHCY,APP,CACTIN,CANX,CAPN2,CASP7,CCT4,CEBPB,CLIC4,COPS5,CSNK2A1,CTBP1,CTSD,CXCL1,CXCL5,DDX3X,DLGAP4,EGFR,EIF2S3,EIF4B,EIF5A,EPB41L1,EWSR1,FERMT2,FLNA,G3BP1,G3BP2,GDI2,GPX1,GSK3A,HK1,IGF2BP3,ITGAV,ITGB1,JUND,KRT7,LAMP1,LIMS1,LIN7C,MARCKS,MAT2A,PCNA,PLAUR,PRKAR1A,PSMC1,PTBP1,PXN,RBBP4,RDX,SCRN1,SDCBP,SEC23B,SNAP23,SQSTM1,TAGLN,TGM2,U2AF2,UBE2H,VDAC1,XIAP,YWHAZ,ZYX
IGF1		growth factor		-0.534	2.08E-02	A2M,ACSS2,ADA,AKR1C1/AKR1C2,APP,BSG,CASP3,CD44,CDK1,CEBPB,CNP,CTSD,DDX5,EIF1AX,EIF2AK2,EIF4E,FASN,GAPDH,H2AFX,HMGA1,HMOX1,HSPA5,ICAM1,IGFBP1,IGFBP4,IL18,ITGAV,ITGB5,JUN,LAMP1,LASP1,LCN2,MAPK1,MIF,MKI67,NR3C1,PARP1,PBK,PCNA,PLAUR,PPP3CA,PSMB8,PTGS2,SCD,SEC23A,SFN,SP1,SRSF3,TF,TGFBI,TJP1,TK1,TUBB3,UBE2D2,UBE2G1,VIM,WTAP,XIAP,YBX3
RABL6		other		0.535	1.66E-02	CKS1B,DUT,FEN1,FERMT2,H2AFX,HMOX1,KIF23,MCM2,MCM5,MCM7,PBK,PSME3,SERPINH1,UBE2C
NRG1		other		-0.537	1.53E-03	ACAT1,ACTN1,ARPC4,BET1,BIN1,CAPN1,CASP3,CAV1,CHCHD3,CKS2,EEF1A1,ENO3,ETFB,FSTL1,G3BP1,GLG1,GPI,HMGA1,HMOX1,HNRNPK,IDH3B,IDI1,IMMT,ITGAV,ITGB5,JUND,NDUFS1,NUP214,PAFAH1B1,PCCB,PLAUR,PRKACA,PTGS2,PTRF,PXN,SDHA,SP1,TF,VCL,VIM,XRCC6
SHC1	-1.207	other		-0.540	2.66E-03	FTH1,FTL,GSTP1,ICAM1,NQO1,PCNA,SOD2,SQSTM1,THBD,TXN
PSEN2		peptidase		-0.542	2.88E-03	ACTB,APP,ATP2A2,CAP1,CASP3,CCS,CD9,CTSC,CTSS,CTSZ,EGFR,GAPDH,GNB1,KCNAB2,KIF5B,PTGS2,SLC38A2,UBC,XIAP
miR-542-3p (miRNAs w/seed GUGACAG)		mature microrna		-0.551	3.73E-04	PTGS2,RPL11,RPL22,RPS23,RPS28
TERT		enzyme		0.555	5.04E-06	ALDH1A3,ASNS,B2M,CALD1,CALU,CAV1,CECR5,CTSC,EGFR,GLB1,HMGB1,ICAM1,IGFBP4,ISG15,ITGAV,JUP,KHDRBS1,KRT19,MTHFD1L,NOP58,NSFL1C,NUCKS1,PLOD2,PPP6R3,PTGS2,PXN,RAB9A,RBBP4,RRM2,SMAD3,SOD2,TK1,TOX2,VIM
SIRT6		enzyme		-0.555	1.10E-02	ACSL3,ACSL4,FASN,GSK3B,IGF2R,LYPLA1,PCBP2,PTGS2,RPL23,RPL6,SCD,SOD2
SLC9A3R1	1.012	other		-0.555	2.39E-02	EGFR,EZR,KRT19,MSN,S100A4
PRKCI	1.445	kinase		-0.555	1.72E-03	COPB2,FASN,HK1,HMOX1,PLS1,PRKCI,PTGS2,RFC4
SDCBP	1.087	enzyme		-0.556	1.25E-02	EGFR,PEBP1,SRC,TJP1,VIM
SMARCB1		transcription regulator		-0.561	9.08E-03	A2M,ACAT1,ACTR2,ATP1B1,BAG3,CA8,CD44,CDK1,CTTN,DSG2,EIF2AK2,EIF4E,JUP,KIF23,MCM2,MCM3,MCM4,MCM5,OAS1,PC,PLXNB2,PTMS,RAB14,RAB3B,RAB5B,RAB5C,RFC5,SMC4,WASL
PRMT6		enzyme		-0.577	8.84E-03	BCCIP,CTNND1,THEM4,WDR5
F2		peptidase		-0.580	8.71E-06	AKR1B1,ALDH1B1,CAD,CALD1,CALR,CASP3,CBR3,CD44,CD55,CD63,CKAP4,CLIC1,COL4A1,CORO1C,COTL1,CTPS1,CXCL1,EHD4,EIF4A1,ERP29,FHL1,FOSL2,HMGA1,HMOX1,HSP90AA1,ICAM1,IGFBP4,ITGB1,JUN,LAMP1,LAMP2,MIF,MYH9,NCOA7,NUP62,PDIA4,PGM2L1,PLA2G4A,PLAUR,PPIF,PTGS2,RAC1,RHOA,RNH1,SERPINC1,SOD2,SRM,TAGLN2,THBD,TNFAIP3,TUBB3,TXNRD2,UCK2,VASP
CDK5	-1.094	kinase		-0.581	2.12E-02	CD14,GLB1,JUN,PSMB5,RALA,S100P,TNFAIP3
INS		other		-0.596	7.54E-04	ACADM,ACADVL,ACLY,ADAM10,ALDH3A2,ASPH,ATP5A1,CAT,CEBPB,COX4I1,CUL5,EIF4E,EIF4EBP1,FASN,FOSL2,HSPA5,ICAM1,IGFBP1,IGFBP4,JUN,JUND,NDUFV1,OGT,PPM1B,SCD,SOD1,TFAM
KITLG		growth factor		-0.604	1.28E-06	ACTB,ATP6V1B2,B2M,BLVRB,BZW2,CA2,CASP3,CD14,CIAPIN1,CLIC1,CPSF3,EEF1A1,ETF1,FABP5,FTH1,GCC2,HMOX1,HNRNPF,IK,IL18,ITGAV,KPNA2,KPNB1,LTF,MAP2K1,NPM1,NR3C1,PGLS,PKM,PRKCA,PSMB5,PTGES3,PTGS2,RBBP7,RCC2,RPL7,RPLP0,RPS23,RPS6,RPS7,SF3A1,SHC1,SNAP23,STAT3,TPT1,TXNL1,UPF1,WDR1,XRCC4,ZNF207
IRF2		transcription regulator		0.606	1.71E-02	B2M,CTSS,EIF2AK2,ERAP1,IFI35,ISG15,MYH9,OAS1,PSMB10,PSMB8,PSME1,PSME2,PTGS2
GAPDH	-1.077	enzyme		0.613	4.53E-02	CXCL1,ENO1,GAPDH,IFITM2,OAS1,SLC38A2,STAT1,WARS
KEAP1		transcription regulator		-0.623	2.62E-02	GCLC,GSTP1,HMOX1,IL18,NQO1,PRDX1,S100P
CDKN1A		kinase		-0.624	9.53E-07	ACP1,ACTB,AIMP1,APP,ATRX,BUB3,CASP3,CDK1,CKS1B,CTSB,GLB1,GRN,H2AFX,HMGB2,HNRNPA2B1,HSPA1A/HSPA1B,HSPA5,ITGAV,ITGB5,KIAA0101,KRT18,LGALS3,LUC7L3,MCM2,MCM3,MCM4,MCM6,MCM7,MKI67,NPM1,P4HA1,PBK,PCNA,PHGDH,PSAP,RFC4,RPA3,RRM1,SHC1,SMC2,SMC4,SOD2,SPDL1,STMN1,TP53I3,TUBB3,TUBB4A,UBE2C,XRCC6,YBX1
ESR1		ligand-dependent nuclear receptor		-0.638	7.62E-22	ACTC1,ACTR2,ADA,AHNAK,AK1,AKAP13,AKT1S1,AKT2,ALCAM,ANP32A,ANXA3,ANXA4,AP2B1,APEX1,ARFGAP1,ARHGAP1,ARHGEF7,ARPC5L,ARRB1,ASS1,ATG3,ATP1B1,ATP2B1,ATP6V1A,ATP6V1H,BAG1,BCCIP,BCLAF1,BIN1,BUB3,C18orf25,C3,CA2,CALD1,CAP2,CAPN2,CAV1,CCAR1,CD3EAP,CD55,CD59,CDC42,CDC42BPB,CDC5L,CDK1,CDK5,CEBPB,CEBPG,CFL2,CHMP4A,CNOT4,COMT,COPA,COPE,COPG1,COPZ1,COTL1,CP,CPNE1,CREBBP,CRK,CRKL,CTSB,CTSC,CTSD,CTSS,CXCL1,CYFIP1…
HGF		growth factor		-0.642	1.20E-04	A2M,AFP,AIFM1,AIMP2,AKAP12,AKAP13,ANP32A,ARPC5,ASNS,BAG2,CASP8,CAV1,CD3EAP,CD44,CDK1,CKS1B,CNBP,COL4A1,COPB1,CSE1L,CUL3,DDX21,DDX3X,DHPS,DKC1,DTYMK,DYNLL1,FAM50A,FEN1,FKBP5,FLNA,GBA,HDGF,HK1,HMOX1,ICAM1,IGFBP4,ISG15,ITGA2,ITGB1,KRT18,KRT19,LCN2,LDHA,MAP2K3,MAPK14,MAT2A,MCM2,MCM5,MID1,MKI67,NAMPT,NOLC1,NRCAM,NUMA1,PCNA,PGAM1,PGK1,PHB,PLAUR,PLOD1,PPP2R2A,PRKDC,PTGS2,RAB5A,RAC1,RAD50,RCC1,SF3B4,SLC9…
mir-155		microrna		-0.644	2.26E-02	ADAM10,ANXA2,CD47,CEBPB,EGFR,FADD,HMOX1,MSH2,MSH6,PSIP1,PTGS2,RHEB,SDCBP,SMAD2,STAT3,TNPO3,YWHAZ
let-7a-5p (and other miRNAs w/seed GAGGUAG)		mature microrna		0.657	1.08E-08	AARSD1,ACP1,BSG,CALCOCO2,CAPG,CARHSP1,CASP3,CHMP2A,CSDE1,DSP,DUSP23,EIF3J,EIF4G2,FAM96A,GYS1,HMGA1,HMGA2,HMOX1,HYOU1,IGF2BP1,IGF2BP3,KRAS,KRT19,MARS2,MTPN,NEDD4,NRAS,POLD2,POLR2C,PPP1R7,PTGS2,RHOG,RTCA,S100A4,SCD,SCYL1,SMC1A,SMOX,SNAP23,STAT3,TAGLN,TPM2,VIM
NFE2L2		transcription regulator		-0.661	5.41E-29	ABCC1,AKR1A1,AKR1B10,AKR7A2,ALDH3A1,ALDOA,ATP1A1,CAT,CBR1,CCT3,CCT7,CHORDC1,CLPP,COPS5,CTSD,CUL1,DDX39B,DNAJC3,DSTN,DYNLL1,EIF2S1,EIF3C,EIF3E,EIF3G,EIF4G2,EPHX1,ERP29,ESD,FKBP5,FTH1,FTL,G6PD,GBE1,GCLC,GCLM,GPX1,GPX2,GSPT1,GSR,GSS,GSTO1,GSTP1,HM13,HMBS,HMOX1,HPRT1,HSP90AA1,HSP90AB1,HSP90B1,HSPA9,HTATIP2,IDE,IKBKG,LMNA,M6PR,MCFD2,ME1,MGST1,NARS,NCKAP1,NQO1,NUCB2,OAT,PAFAH1B1,PCBP1,PDIA3,PDIA4,PDIA6…
PML		transcription regulator		-0.675	8.98E-13	ACADM,ACOX1,ACSL4,AKR1A1,AKR7A2,ANXA4,CACYBP,CAT,CFL1,CIAPIN1,DNAJB6,DNAJC9,EGFR,FAM50A,FASN,FTL,GCLM,HADHB,HMOX1,HSPB1,JUP,MAP2K1,MAPK1,MCM6,NDRG1,NQO1,NR3C1,NSFL1C,PCBP2,PRDX1,PRKCA,PSMB8,RSU1,SCD,SQSTM1,STIP1,STMN1,SUMO2,TNFAIP3,TPD52L2,TXN,TXN2,TXNRD1,UBE2M,YWHAG
PIK3CA		kinase		0.686	3.23E-02	ATP1A1,CALD1,CD14,CEBPB,COMMD3-BMI1,FASN,HSP90AB1,ITGB1,TK1,VIM
MITF		transcription regulator		0.686	3.96E-02	ACO2,ALCAM,ALDH16A1,ASAH1,ATP1A1,ATP6V1B2,ATP6V1C1,ATRX,CD44,CREM,DIAPH1,HMBS,HPGD,INPP4B,ITGA3,LGALS3,MCM2,MCM4,MCM5,MCM6,MDH1,NPM3,NR3C1,PIR,PPP2CA,QDPR,RFC5,RPA3,SHTN1,SNW1,STXBP1,UBE2C,UPP1,VAT1,YAP1,ZFYVE16
MYCN		transcription regulator		0.686	5.02E-50	ABCC1,ACTB,ACTN4,ALDH1A1,ALDOA,APEX1,ARPC1B,ATXN2,B2M,BASP1,BID,CAD,CAV1,CDC42,CKAP4,COL4A1,COMMD3-BMI1,DPYSL3,E2F5,EEF1A1,EEF1D,EEF1G,EEF2,EGFR,EIF3C,EIF4A1,EIF4G2,EIF5A,FKBP9,GAPDH,GRB2,HDAC2,HMGA1,HSP90AB1,HSPD1,ITGA2,ITGA3,ITGB1,LDHA,LGALS1,MAP4,MRC2,MRE11A,MYH9,MYL12A,NACA,NCL,NME1,NME2,NPM1,NUCB1,P3H1,PDIA4,PGRMC2,PHB,PHGDH,POLR2L,PSMA7,PSMB6,PSMB7,PTK2,PTMA,RBBP4,RBBP7,RPL11,RPL12,RPL17,RP…
SRF		transcription regulator		-0.692	1.21E-02	A2M,ACTB,ACTC1,AKAP12,BRD3,CALD1,CAP1,CAPRIN1,CNN2,CSRP1,CSRP2,DSTN,E2F5,EIF6,FHL1,FHL2,FLNA,GLRX3,ITGB1,JUN,LCN2,LMCD1,LTF,MGST1,MYH9,MYO1B,MYO1E,NCOA7,NPM1,PAFAH1B1,PDLIM7,PGM1,PPIA,PTGR1,PTGS2,PTMS,RAB27B,RBBP6,RFC4,RNH1,SCYL1,SND1,SNX2,TAGLN,TLN1,TMOD3,TST,TUBB4B,VCL,ZYX
ATF4		transcription regulator		-0.702	4.70E-10	AARS,APEX1,ASNS,CALR,CANX,CEBPB,CEBPG,CPOX,EIF2S2,EIF4EBP1,ERO1A,FASN,GARS,GYS1,HSP90B1,HSPA5,IARS,JUN,LARS,LGALS3,MARS,MGST1,MRPS7,MT2A,MTHFD2,NARS,NDRG1,PCK2,PHGDH,PRKDC,PSAT1,PSPH,PTGS2,PYCR1,SARS,SHMT2,SLC1A5,SLC38A2,SLC3A2,SLC7A5,STAT3,WARS
FOXO1		transcription regulator		-0.704	1.72E-02	A2M,ACLY,AIFM2,ATP5B,ATP5J,BCL2L13,BID,CA2,CASP8,CAT,CDK1,CDKN2AIPNL,CS,CYCS,EIF4EBP1,FASN,FDPS,GPI,GRHPR,GSTK1,HMOX1,HSPA5,HYOU1,ICAM1,IGFBP1,IL18,ITGA3,ITGAV,JUN,LAMP2,MCM5,ME1,MRPL46,MRPS14,MRPS7,MVD,NAMPT,NDUFA8,NDUFAF2,PBK,PCK2,PDHB,PSMB6,PSMB8,RAB7A,RPS6KA3,SCD,SMAD4,SOD2,STAT5B,TKT,TRADD
FAAH		enzyme		0.707	9.90E-03	ATP5H,HMOX1,RPL17,RPL5,RPL7,RPS18,RPS2,RPS6
EIF2AK4		kinase		-0.707	1.25E-02	ASNS,ATG3,CAT,PCK2,PHGDH,PSAT1,PSPH,SOD2
IL5		cytokine		-0.710	5.33E-10	A2M,ACAA2,AK3,ALDOA,ANXA2,ANXA6,ASNS,ASS1,ATP1B1,CD55,CD63,CDC123,CHMP1A,CISD1,CKAP4,CRELD2,CRIP1,CTSC,DDX21,EGLN1,EIF4EBP1,ENO1,ERO1A,FOSL2,GALK1,GCLM,HSP90B1,HSPA5,HSPH1,ICAM1,IDI1,ITGAV,KCNAB2,LMNB1,MANF,MAT2A,NACA,NDRG1,NDUFV3,P4HA1,PDIA6,PDLIM1,PFKP,PGM1,PKM,PPIF,PRDX4,PSAT1,PSMB4,PYCR1,RAB21,RBM3,RPN1,S100A4,S100A6,SDF2L1,SFPQ,SLC1A5,SLC7A5,SNAP23,SRI,SUPT6H,TPI1,TPM4,UCHL3,UCK2,UPP1,VIM,ZYX
AKT1		kinase		-0.710	2.02E-03	ACAT2,ACLY,AIP,AKR1B10,AKR1C1/AKR1C2,ASS1,CASP3,CKS2,COL4A1,FABP5,FASN,FSTL1,GCLC,GCLM,HMGB2,HMGCS1,HMOX1,HNRNPL,IGFBP1,ITGB1,JUND,LAMB1,LCN2,LDHB,MATR3,ME1,MT2A,MUT,NFKB2,NQO1,PRKAR1A,PTGS2,RAB11A,RFC4,SCD,SLC3A2,STUB1,TK1,UBE2C,VCP,VIM,XIAP
RET		kinase		0.711	4.33E-03	ANXA1,ANXA4,CTSB,CXCL1,DNAJA1,DNAJC3,DPYSL2,FKBP4,HSP90AA1,HSPA1A/HSPA1B,HSPA8,HSPA9,HSPD1,HSPH1,MMP7,PLAUR,PLOD2,RTN4,ST13,STIP1,STUB1,SUPT5H,UBQLN2
ANXA7	-1.497	ion channel		0.718	3.21E-02	CTSB,ELF1,EPHB2,GNB2,GSR,GSTP1,ITGA2,MGST1,NR3C1,RAD23A,RAD23B,SERPINB6,TSN
RHO		g-protein coupled receptor		-0.718	3.59E-03	ACADM,AP2A2,APP,B2M,CASP3,CD44,CEBPB,CTSS,DPYSL3,GNB1,HIST1H1C,HMGB2,S100A6,TNFAIP3
PAWR	-1.268	transcription regulator		0.728	2.19E-02	APP,CCAR1,MAPK1,XIAP
CD247		transmembrane receptor		0.728	5.64E-04	EIF2S2,ETFA,HSP90AA1,HTATSF1,MTHFD2,MTHFS,MYCBP2,NASP,RBM3,RPP30,RPS17,SNRNP70,SRP14,SSR4,TAF15,TARDBP,VPS4B
MAFK		transcription regulator		-0.732	3.16E-04	GCLC,GCLM,GSTP1,HMBS,HMOX1,NQO1,TXN,TXNRD1
AGT		growth factor		-0.738	1.93E-03	ACAT2,ANXA3,ATP1A1,ATP1B1,ATP2B1,CALR,CASP3,CASP8,CAT,CAV1,CD44,CDK1,COL4A1,COX4I1,COX5A,CP,CREM,CTSS,DAB2,DDAH2,EGFR,FASN,FDX1,FDXR,GFPT1,GSK3B,GSS,GSTP1,HMGB2,HMGCS1,HMOX1,HSPA1A/HSPA1B,HSPB1,ICAM1,IDH1,IDI1,IGFBP4,IL18,ITGA2,ITGAV,ITGB1,ITGB5,JUN,LAMB1,LPP,MGST1,MIF,MYH10,NCL,NDRG1,NFKB2,PALLD,PARP1,PFN1,PIR,POLE3,PTGS2,RAC1,RHOA,RRAS,SHC1,SOD2,SP1,TFRC,THBD,TIMM9,TJP1,TUBB3,WASL
PNPLA8		enzyme		-0.750	4.87E-03	HMOX1,HSP90B1,HSPA5,NQO1
HIF1A		transcription regulator		-0.772	2.01E-07	ABCF2,ACO1,ADAM10,AFP,AKAP12,ALDOA,ARPC2,ASNS,ATP2A2,ATP5J,BID,CARS,CAV1,CD44,CDCP1,CTPS1,CTSD,EGFR,EGLN1,EIF4E,EIF4G1,EIF5A,ENO1,ENO2,ERO1A,FHL1,FHL2,FSCN1,GAPDH,GBE1,GPI,H2AFX,HIST1H1C,HIST1H2BK,HMGCL,HMOX1,HSPA4,HSPA5,HSPB1,HUWE1,ITGAV,JUN,JUP,KRT18,KRT19,LDHA,LGALS1,MANF,MIF,NAE1,NDRG1,NPM1,NUCKS1,NUDCD2,P4HA1,P4HA2,PDHA1,PFKFB3,PFKL,PGK1,PKM,PLAUR,PLOD2,PPIA,PRKCA,PTGS2,QKI,SOD2,SP1,SSBP1,ST…
NRF1		transcription regulator		0.785	3.43E-07	ATP1A1,ATP1B1,CD47,COX4I1,COX5A,COX5B,COX6B1,CYCS,FTH1,GCLC,GCLM,HMOX1,IDE,NQO1,SDHA,TFAM,TFB2M,VDAC1
CEBPA		transcription regulator		-0.791	6.32E-04	A2M,ACLY,AKAP12,AKR1B1,AKR1B10,AKR1C1/AKR1C2,AKR1C3,ALB,ANXA1,ASNS,ASS1,BIN1,C3,CA2,CD14,CDC37,CEBPB,CKAP4,COPS5,COX4I1,CPS1,CTNNA1,CYCS,DDX21,EDF1,EEF1A2,EIF4E,EPHX1,FASN,FHL1,GAPDH,GGH,GLRX,GSK3B,GSTP1,HMGA1,HMOX1,HPGD,HSPA5,ICAM1,IGFBP4,ISG15,ITGB5,JUN,KRT7,LCN2,LGALS1,LTF,MALT1,MT2A,PCNA,PFN2,PGD,PIN1,PLOD2,PPP1R14A,PTGS2,QKI,SCD,SERPINB1,SOD1,SOD2,SPINT2,SULT1A3/SULT1A4,THBD,TUBB2A,UBE2I,VCL
PCGEM1		other		-0.809	5.02E-19	ACLY,ACOX1,ALDOA,CS,ENO1,FASN,FH,G6PD,GAPDH,GGT1,GLS,GLUD1,GPI,GSR,IDH1,IDH2,LDHA,MLYCD,NUDT9,OGDH,PDHA1,PDHB,PGD,PGK1,PGLS,PKM,SDHA,SUCLG1,TALDO1
Collagen(s)		complex		0.816	2.40E-02	ACTB,C3,CD55,CD63,IARS,LAMP1,LAMP2,PSAT1,PXN,SERPINH1
MXI1		transcription regulator		0.816	7.18E-03	APEX1,IARS,IMPDH2,LARS,MKI67,MTHFD2
ZBED6		other		-0.816	1.13E-02	ARHGEF1,FOSL2,NASP,PPAT,PRPF19,ROCK2,SPTBN1,TUBB3,UPP1
PNN	1.296	other		-0.816	8.10E-04	BSG,CDK5,DFFA,JUN,MMP7,RHOA,SRSF1
STIM1		ion channel		-0.816	4.97E-03	GCLC,GPX1,GSTO1,HMOX1,NQO1,PRDX1
mir-1		microrna		0.819	1.32E-06	ADAR,ADPGK,ANP32B,ANXA2,BET1,CAP1,CAPRIN1,CASP3,CEBPB,CNN3,CXCL1,DHX15,E2F5,EML4,HNRNPA3,HNRNPU,HSP90B1,HSPD1,KRAS,LASP1,MKL1,NUP50,PPIB,RHEB,RRBP1,SH3BGRL3,SNX6,TAGLN2,TNS3,TWF1,UNC119B
PRL		cytokine		0.828	1.55E-07	A2M,ACTB,ACTR3,ADAR,AKR1C3,ANXA2,ANXA3,ANXA5,APP,ARF3,ATP2A2,ATP5H,B2M,BAG1,CAPN2,CAV1,CNN3,COX4I1,CPD,CTSA,CTSB,CTSD,CTSS,DDX39B,EGFR,EIF2AK2,ENO1,HSPD1,IDE,IFI35,ISG15,JUN,KRT19,LAMC1,MARS,MGST1,MLKL,MSN,OAS1,P4HB,PC,PCNA,PDIA4,PDIA5,PNPT1,PSME1,PSME2,RHOG,RPSA,SAMHD1,SCP2,SND1,SOD1,STAT1,TCEB1,TECR,TPM3,TRIM25,VIM,YWHAG
NFE2L1		transcription regulator		0.832	3.58E-10	GCLC,GCLM,GSTP1,HMOX1,NQO1,PSMA6,PSMA7,PSMB1,PSMB2,PSMB5,PSMB6,PSMB7,PSMC2,PSMC3,PSMD11,PSMD12,TFAM
ADRB		group		0.837	8.48E-03	ACAT2,ANXA5,CASP3,CREM,FDPS,GCLM,HMGCS1,HMOX1,HSPD1,ICAM1,IDH1,IKBKG,JUN,MVD,NCL,NPM3,NQO1,NSDHL,PCNA,RAD9A,RAN,SLC9A3R2,SMC1A,SQSTM1,SRM,SRXN1
NLRP3		other		0.845	2.13E-02	H2AFX,HMOX1,IL18,NFKB2,PARP1,PRIM2,PRKDC,RAD50,RFC4,STAT3,TACC2,TDP1,UBE2N,VIM
PDCD4		other		-0.849	4.27E-02	CASP3,JUN,PTGS2,YBX1
KDM5B		transcription regulator		-0.850	1.38E-04	BUB3,CAV1,CDK1,COMMD3-BMI1,EHD1,EIF5B,EPB41L1,FABP5,FHL1,HSD17B8,IARS2,ISG15,LIMCH1,MCM2,MCM3,MIA3,NOL3,PBK,PIR,PLS3,PRPS1,PSIP1,PSME3,RECQL,RNF40,SMOX,SNRPD1,SNRPG,SWAP70,TUBB2A,UBR7
COL6A1		other		-0.855	5.39E-05	AK1,ALDOA,ENO3,FASN,IDH1,PTK2,ROCK1,TPI1
ATM		kinase		-0.861	1.13E-03	ACTB,FDXR,H2AFX,HMOX1,HSP90AA1,HSP90AB1,HSPE1,JUN,PCNA,PSMC4,PSME2,RRM1,RRM2,TGM2,TNFAIP3,XRCC5
GPX1	1.152	enzyme		-0.863	1.53E-03	CAT,CD14,FADD,FAF1,GLRX,GPX2,PRDX6,SOD1,SOD2,TRADD,TXN,TXN2
VHL		transcription regulator		-0.871	4.64E-06	AHCYL1,ALDH1A1,CA12,CAV1,CDCP1,CFL1,CLTC,COPS5,DAB2,DECR1,EGFR,EIF5,ENO2,FAF1,FTH1,FTL,GBE1,GLO1,GPX1,HMOX1,HNRNPA2B1,LMNA,MIF,NOSIP,PCNA,PFKFB3,PPIL1,RAP1B,RPS6,SOD2,TAGLN,TFRC,VIM
TP53		transcription regulator		-0.871	1.06E-57	A2M,ABCC1,ACAA2,ACADVL,ACAT1,ACLY,ACO2,ACSL3,ACTB,ACTL6A,ACTN1,ACTN4,ADA,ADH5,AFP,AHCY,AHSA1,AIFM2,AK1,AKAP12,AKR1B1,ALB,ALDH18A1,ALDH1A2,ALDH4A1,ALDH9A1,ANXA1,ANXA2,ANXA3,ANXA4,ANXA6,ANXA8/ANXA8L1,AP1B1,APEX1,API5,APP,ARHGAP1,ARPC1B,ASNS,ASS1,ATG4B,ATL3,ATP1A1,ATP5C1,BAG1,BCAP31,BICD2,BID,CALU,CAND1,CAP1,CAPNS1,CARHSP1,CARS,CASP3,CASP8,CAT,CAV1,CCS,CD44,CD47,CD59,CDC16,CDK1,CEBPB,CISD1,CKMT1A/CK…
EIF2AK3		kinase		0.873	1.12E-09	AARS,ABCF2,ALDH18A1,ASNS,CARS,CEBPB,CEBPG,CPOX,CTSC,DNAJC3,EIF4EBP1,EPRS,ERO1A,HSPA5,HSPA9,IARS,JUN,LARS,LONP1,MECR,NARS,NDRG1,NFKB2,PCK2,PON2,SARS,SHMT2,SNW1,SQSTM1,TARS,TBCE,WARS,XIAP,YARS
HMGA1	1.146	transcription regulator		-0.876	4.37E-02	B2M,CAV1,CD44,COL4A1,CSK,CTSC,DAB2,FOSL2,FSTL1,IDI1,IGFBP1,IGFBP4,KRT10,LAMB1,MVD,PTGS2,RAN,RPL7A,SERPINH1,STAT3,TAGLN,TRIM28,ZYX
PSEN1		peptidase		-0.880	6.86E-26	ACO2,ACTB,ALB,ALDOA,APP,ARF4,ARF5,ARF6,ATOX1,ATP1B1,ATP2A2,ATP5A1,ATP5B,ATP5C1,ATP5D,ATP5H,ATP5J,ATP6V1A,ATP6V1E1,BASP1,BSG,C1QBP,C3,CANX,CAP1,CASP3,CCDC25,CCS,CD9,CFL1,CFL2,CKMT1A/CKMT1B,CLTA,CLTB,CLTC,CPLX2,CS,CTSC,CTSS,CTSZ,CYCS,DBI,DNM1L,DPYSL2,DSTN,EEF1G,EGFR,ENO1,ENO2,ENSA,FBL,FKBP1A,GAPDH,GDI2,GNB1,GOT2,GSTP1,H2AFJ,H2AFV,HBA1/HBA2,HINT1,HK1,HSP90AA1,HSPA5,HSPA8,HSPD1,HSPE1,IDE,KCNAB2,KIF5B…
CDH1		other		-0.881	6.98E-03	ACTB,CD44,CDC42,CTNND1,EGFR,EIF4EBP1,JUN,JUP,KRT18,KRT19,KRT7,LCN2,PFKFB3,S100A4,VIM,XIAP
miR-145-5p (and other miRNAs w/seed UCCAGUU)		mature microrna		0.886	2.37E-04	ABRACL,AHNAK,C11orf58,CBFB,CCDC25,CLINT1,DFFA,DTD1,EIF4E,FSCN1,KRT7,LAMP2,PPP3CA,SOD2,SWAP70,TAGLN,TPM3
miR-103-3p (and other miRNAs w/seed GCAGCAU)		mature microrna		0.887	1.79E-02	AGO2,CRKL,GRN,RAB1B,RPS6,SERBP1
ADORA2A		g-protein coupled receptor		-0.891	1.64E-11	AKT2,APP,ARF3,ARHGEF7,ATP2A2,ATP2B1,ATP6V1B2,CCT5,CD81,DSTN,EEF2,EIF2S2,EIF5A,FBL,G3BP2,GAPDH,GDI1,GPI,HBA1/HBA2,HMOX1,HNRNPK,KIF5B,KLC1,NAPA,P4HB,PEA15,PGAM1,PMPCA,PPP1CA,PPP2CA,PPP2R1A,PRKAR1A,PTGS2,RAB6A,ROCK1,SPTBN1,SSRP1,TIMM44,TJP1,TUBB2A,TUBB3,TUBB4A,USP5
FAS		transmembrane receptor		-0.894	3.76E-03	AIFM1,AKT2,ANXA2,API5,ARFGAP1,ARHGDIA,ARHGEF1,BID,CASP3,CASP8,CAST,CD44,CD59,CLTB,COL4A1,CTNND1,CTSL,CXCL1,FADD,FLOT2,FSCN1,ICAM1,IL18,ITGAV,JMJD6,JUN,JUND,LGALS3,MAP2K4,MIF,NR3C1,NUMA1,OPTN,PAK2,PDLIM7,PLEC,PPFIA1,PPP1CC,PRKCI,PRKDC,PTPN1,RDX,RHEB,SERPINB9,SHC1,SOD2,SPTBN1,STAMBP,TAGLN2,TFRC,THBD,TIAL1,TNFAIP3,TP53BP1,TPM1,TPM4,TUBA4A,TWF2,WNK1,XIAP
NDRG1	-1.154	kinase		0.899	3.29E-02	CASP3,CXCL1,CXCL5,JUN,PARP1,SMAD2,SMAD3,SMAD4
CUL4B	-1.327	other		-0.905	7.07E-04	COL4A1,DARS,EIF3I,GLO1,HSPA9,NME1,PRDX3,PSMA1,SOD1,TPI1,TPM3,UBXN1
MYOD1		transcription regulator		0.927	1.02E-02	ACTC1,AKT2,ALDOA,ASS1,BIN1,CBX5,COL4A1,EIF3E,ENO3,FSTL1,GRB2,GYS1,HADH,HSPA4L,LMNB2,MAP2K1,MKI67,PFKM,PNP,PRKACA,PRKAR1A,PSMB4,PTK2,RPL7A,RRAS,SP1,SPTBN1,SRC,STAM,TJP1,TKT,TOP1
ATF1		transcription regulator		0.927	3.82E-02	ATP1A1,CEBPB,FTH1,HMOX1,JUN,PCNA,PTGS2,RHOA,SOD2
IGFBP7		transporter		-0.928	4.97E-03	ASNS,CASP3,MAPK1,PCNA,PTGS2,SOD2
ANGPT2		growth factor		0.936	1.52E-12	ABCC1,ADA,APIP,BAG1,CALR,CASP3,CAT,CCT7,CEBPB,COMT,DBNL,EEF1B2,EGFR,EIF1,EPHX2,FEN1,FKBP10,FKBP2,FKBP4,GSK3B,HDAC2,HMGCS1,HMOX1,HSP90AA1,HSPA1A/HSPA1B,HSPA2,HSPA4,HSPA5,HSPD1,ICAM1,JMJD6,KPNA2,LARP4,LMNB2,MAP2K1,MGST1,MIF,MMP7,NME1,P4HB,PDIA3,PDIA5,PDIA6,PTGS2,RBM14,RFC4,RPA2,RPA3,RPS6,SMYD5,SOD1,SOD2,SRXN1,ST13,TMEM41B,TOP1,TUBB3,VIM
KRAS	-1.073	enzyme		-0.949	7.75E-14	ACTR3,AKR1B10,ALDOA,ANXA8/ANXA8L1,ARPC3,ATP1B1,B2M,BAG1,BSG,CASP3,CAV1,CD44,CEBPB,CLNS1A,COL4A1,DBN1,DDAH1,DNMT1,E2F5,EEF1A1,EGFR,EIF2AK2,EIF5,EIF5A,ERO1A,FAH,FLOT2,FSTL1,FTH1,G6PD,GBA,GCLC,GCLM,GGT1,GRN,HADHB,HEXA,HMOX1,HSPA5,HSPB1,HYOU1,IFITM2,ISG15,JUN,KRAS,LAMA5,LAMP1,LAMP2,MAP2K1,MAPK14,MMP7,NFYB,NME2,NQO1,NR3C1,NRAS,OAS1,PALLD,PAWR,PDIA3,PPP1CA,PRCC,PRDX4,PSMA7,PSMC6,PTGS2,PTK2,RAB7A,RHOA,R…
YY1	1.104	transcription regulator		0.951	2.57E-04	ABCE1,ACTC1,ALCAM,API5,BTF3,CALR,CAPG,CASP7,CBX3,EEF1B2,EGFR,EIF4G2,FDPS,FEN1,H2AFX,HMOX1,HNRNPC,HSPA5,KIF23,KIF5B,LMNB1,LUC7L2,MAT2A,MATR3,MCM4,MCM5,MCM6,MCM7,MKI67,NIPSNAP1,NR3C1,PAWR,PCNA,PFN2,PPP4R2,RBBP4,RPL30,RRM1,SFPQ,SRC,SRSF1,SYNCRIP,TAGLN,TGFBI,TGM2,USP14,YWHAE
AQP1		transporter		-0.954	7.18E-03	AK2,AKR1B1,HSPA4L,HSPH1,LCN2,PGK1
miR-218-5p (and other miRNAs w/seed UGUGCUU)		mature microrna		-0.963	1.36E-02	CASP3,CTSB,EGFR,PARP1,PLCG1,SP1
ERBB2		kinase		0.965	6.18E-16	ABRACL,ACAA2,ACSL4,ACTB,AGR2,AHNAK,AKT2,ANXA2,ATP6V1A,BAG2,BCAT2,CAPZA2,CD47,CD59,CD9,CDK1,CEBPB,CHMP2B,CKS1B,CKS2,COL4A1,COMMD3-BMI1,CPS1,CRIP1,CTSB,CUL1,CUL3,DECR1,DNAJB6,DSG2,EGFR,EIF4EBP1,EIF6,EPHB2,EPHX2,EPS15,ETFB,FASN,FEN1,FLOT2,FSCN1,FSTL1,G3BP1,GBE1,GINS1,GLO1,GLS,GNAI1,GOLPH3,GSK3B,GSTZ1,GYG1,H6PD,HADHB,HMGA2,HMGB2,HNRNPK,HSPA1A/HSPA1B,HSPB1,IDH1,IGF2R,IGFBP4,ITGA2,ITGB1,JUN,JUP,KRT7,KR…
NR4A1		ligand-dependent nuclear receptor		0.968	4.33E-03	ACLY,ACSL4,AKR1C1/AKR1C2,ALDOA,BRE,CTNND1,DFFA,ENO3,FASN,GYS1,HDAC1,HMOX1,ICAM1,JUP,KRT18,KRT8,MARCKSL1,MAT2A,MMP7,NUCB2,PCNA,PDIA3,PEBP1,PFKM,PGK1,PHKA1,PTK2,SCD,SMAD3,SPINT2,TJP1,UBE2C
ALDH2	1.135	enzyme		-0.971	1.12E-05	GCLC,GCLM,GSS,MTHFD2,PHGDH,PSAT1,PSPH,SHMT1,SHMT2,SLC3A2,SLC7A5
PPARGC1B		transcription regulator		0.975	1.93E-04	ACADM,ACADVL,ATP5B,C3,COX4I1,COX5A,CS,CYCS,ENO1,ERO1A,FASN,FDPS,GGPS1,MCM4,MVD,SCD
QKI	-1.116	other		-0.975	4.87E-03	H2AFY,HNRNPF,HNRNPH1,MAP1B
HSPA5	1.045	enzyme		-0.976	5.80E-03	ACLY,APP,CASP3,FASN,HSP90B1,HSPA5,HSPA8,IDI1,P4HB
HRAS		enzyme		0.977	8.82E-19	A2M,ACTB,AFP,ALDH1A3,ANXA2,ANXA3,ANXA6,APP,ARF6,ASNS,ATP2A2,ATP5B,ATP5J,B2M,CALD1,CALU,CAPG,CAPN2,CAV1,CD44,CD81,CDK1,CEBPB,CECR5,CNN2,COL4A1,COPB2,CSRP1,CSRP2,CTSB,CTSC,CTSS,CTSZ,DNMT1,EGFR,EIF3C,EIF4EBP1,EPHX1,ERP29,FASN,FERMT2,FHL1,FLNA,FOSL2,FSTL1,GRN,H2AFY2,HMGB1,HMOX1,HNRNPA2B1,HNRNPUL1,HSP90AA1,HSPA8,HSPB1,ICAM1,IFITM2,IGFBP4,ITGAV,ITGB1,ITGB5,JUN,JUP,KHDRBS1,KRAS,KRT18,KRT19,LASP1,LPP,LXN…
EGF		growth factor		-0.979	1.33E-05	ABI1,ACOT2,ACSL4,ACTN1,ADA,AFP,ALCAM,ARF6,ATP2A2,BET1,CASP3,CAV1,CD44,CDK1,CDK5,CEBPB,CKS2,CREM,CTSD,CXCL5,DDX5,EEF1A1,EGFR,ENAH,EPS15,EZR,FASN,FSTL1,GFPT1,GLG1,GSK3B,GSTP1,HMGCS1,HMOX1,HNRNPK,HPGD,ICAM1,IDH1,IDI1,IGFBP1,IGFBP4,ITGA2,ITGB1,JUN,JUND,KRAS,KRT19,LCN2,LDHA,LTF,MAPK1,NCL,PBK,PCNA,PFKM,PLAUR,PPIB,PRKDC,PSMB1,PSMB2,PSMB3,PSMB4,PSMB5,PSMB6,PSMB7,PTGS2,RAB5A,RAC1,RALA,RHOA,RRM1,RRM2,S100A…
ECSIT		transcription regulator		-0.990	3.19E-02	CD44,HMOX1,NFKB2,PLAUR,PTGS2,SOD2,TNFAIP3
EIF4G2	-1.296	translation regulator		1.000	2.19E-02	ACTB,CTSD,JUN,KRT19
MYCBP	-1.413	transcription regulator		1.000	4.87E-03	CAD,EIF2A,LDHA,NCL
MAFF		transcription regulator		1.000	2.19E-02	GCLC,GSTP1,NQO1,TXNRD1
AIMP2	-1.402	other		1.000	1.44E-02	EGFR,EIF4E,KRAS,MKI67
FLT1		kinase		1.000	1.34E-15	ACTN4,ACTR2,AHCY,CANX,CAPN2,CLIC4,CSNK2A1,CTBP1,DDX3X,EIF2S3,EIF4B,EIF5A,EWSR1,FLNA,G3BP1,G3BP2,GDI2,GSK3A,HK1,HMOX1,ICAM1,IGF2BP3,LAMP1,LIMS1,LIN7C,MARCKS,MAT2A,PRKAR1A,PTBP1,RBBP4,RDX,SCRN1,SNAP23,UBE2H,VDAC1,YWHAZ
WHSC1		enzyme		-1.000	8.33E-03	CA2,ITGB1,JUN,OAS1,PRKCA,ROCK2,RRAS,STAT1,STAT3,TUBB4A
HNRNPAB	1.346	enzyme		-1.000	3.13E-02	PTGS2,S100A4,TJP1,VIM
MMP3		peptidase		1.008	4.25E-16	ADAR,ATXN2,CACTIN,CAPRIN1,CPSF6,CSTF2,CSTF2T,CSTF3,DDX39A,DDX46,EFTUD2,GEMIN5,MMP7,NCBP2,NDRG1,NUDT21,PNN,PNPT1,PPIL1,PRPF31,PSMA6,RAC1,RBM14,RBM39,RBM4,RBM8A,SAFB,SF3A1,SF3A3,SF3B4,SFPQ,SQSTM1,SRPK2,SRSF1,SRSF2,SRSF3,SUPT6H,SYNCRIP,TARDBP,THOC6,TOP1,TRA2B,VIM,YBX1
TFAP2A		transcription regulator		1.016	2.14E-03	ALCAM,ANXA1,CXCL1,DCBLD2,EGFR,G3BP2,GLO1,MCM5,MT2A,PLAUR,PPP2R2A,PRDX1,PSAP,RAB27B,RPL6,RPL7,RPLP0,RPS5,SOD2,TPM1,TPM3
CD24		other		1.018	1.68E-02	BCLAF1,CAV1,CTTN,FXR1,ICAM1,JUN,LPP,LRPPRC,MBNL1,MTUS1,NAGK,RAD50,RANBP2,RBBP6,RNF25,SFPQ,SMC4,TPR,TRAFD1,USO1
RBM5		other		1.024	4.22E-04	ANXA1,FAF1,GBE1,HSP90AA1,ICAM1,ISG15,ITPA,MYO1B,NDUFV2,RAB1A,SERPINH1,STAT5B,UBA1,XIAP
SUMO3	-1.082	other		1.026	2.31E-02	APP,CAV1,CD59,HMGA1,HSPA8,ISG15,PNP,XRCC5
HSF2		transcription regulator		1.026	2.77E-07	CCT2,CCT3,CCT4,CCT5,CCT6A,CCT7,CCT8,HSBP1,HSPA1A/HSPA1B,HSPA4,HSPB1,HSPH1,JUN,TCP1,TXN
mir-634		microrna		-1.047	4.87E-03	APIP,LAMP2,TFAM,XIAP
ESR2		ligand-dependent nuclear receptor		-1.049	2.21E-03	ACTC1,AKAP12,ANXA4,APEX1,ATP2B1,BAG1,BID,BIN1,C3,CA12,CA2,CAPN2,CAV1,CD3EAP,CRYZ,CTSD,DDAH1,EGFR,FADD,FASN,FHL1,GCLC,GCSH,GGCT,GLB1,GLRX,GSTP1,GYG1,HEBP1,HMGA2,HPGD,HSD17B4,HSPA2,IGFBP4,IMPDH2,ITGA2,ITGB1,KRT8,LIMCH1,LMNA,ME2,MKI67,NDRG1,NIPSNAP1,PCBD1,PGRMC2,PLAUR,PLEC,PPP1R12A,PSAT1,PTGS2,PYCR1,PYGL,RALA,ROCK1,RP2,SLC9A3R1,SMC2,SORD,SPTAN1,SRXN1,SUCLA2,SYNPO,TGM2,TNS3,TP53I3,TPM1,UCK2
GCG		other		1.054	1.45E-02	ACADM,CASP3,CEBPB,FASN,FDPS,FOSL2,GSTP1,HK1,IGFBP1,IGFBP4,IVD,NR3C1,PDHA1,SP1
CYP2E1		enzyme		1.067	1.36E-02	CAT,CD14,GCLC,HMOX1,MGST1,PTGS2
NUP107		transporter		1.067	4.87E-03	NUP214,NUP98,RANBP2,TPR
KDR		kinase		1.067	1.22E-02	A2M,ANXA2,CREBBP,HMOX1,MESDC2,NME1,NME2,PTGS2,SET,TJP1
MKL1	-1.012	transcription regulator		-1.072	2.53E-02	ACTB,ACTC1,ARPC1B,ARPC4,CBFB,CNN2,COMT,CRK,CTTN,FLNA,ICAM1,ITGB1,LCN2,LTF,MYH9,PFN2,RAB27B,RAC1,TAGLN,TST,VCL,WASL
PTP4A3		phosphatase		-1.078	1.98E-03	CSK,HDAC2,HSP90AA1,JUP,PCBP1,PXN,STMN1
NFYA		transcription regulator		-1.086	1.57E-03	ACLY,ALB,CALR,CAT,CDC42,CDK1,COMMD3-BMI1,EPHX1,FASN,FTH1,HSPA5,ICAM1,JUN,JUND,PGK1,PKM,RRM2,SCD,THOP1
IL24		cytokine		1.095	3.24E-03	CASP3,CASP8,EIF2A,EIF2AK2,FADD,FAF1,HSP90B1,HSPA5,PTGS2,XRCC4,XRCC6
RAB1B	1.038	other		-1.123	1.31E-06	ARF4,ARL1,BET1,COPG1,GOLGA2,GOLGA3,GORASP2,JUN,NAPA,RAB32,RRAGC,SEC31A,SRP54,STXBP1,USO1
CD40LG		cytokine		-1.127	1.90E-09	AKAP13,ALCAM,ANXA6,ANXA7,APRT,ARSB,B2M,BCAT2,CA2,CAST,CBX3,CD44,CD63,CLIP1,CLNS1A,CLUH,CSTF2,CTSC,CXCL1,CXCL5,DDX42,DDX46,DECR1,EGFR,EIF2A,EIF2AK2,EIF2S1,FBL,FOSL2,FSCN1,GRSF1,HSP90AA1,HSPA1A/HSPA1B,ICAM1,ISG15,ITPA,JUN,JUND,MAP2K3,MARCKS,MARCKSL1,METAP1,MIF,MRE11A,MSH2,MT2A,NAMPT,NAP1L1,NFKB2,PAWR,PLAUR,PMVK,PREPL,PRKDC,PSMA2,PSMB10,PSMB8,PSME1,PSME2,PSMG1,PTGS2,PTPN1,RAB9A,RAD50,RCC1,RIDA,SOD2,…
STAT4		transcription regulator		-1.131	5.14E-03	ADSS,AHNAK,AP2A2,ARFGAP3,ASPH,BSG,C3,COPG1,DDAH2,DNAJB6,ENO2,ERO1A,FDX1,FSCN1,GBE1,GLG1,GTF2E2,HEXB,ISG15,KRT18,LAMTOR3,LRRFIP1,LUC7L,MTHFS,NDRG1,P4HA2,PFN2,PGP,PLOD2,PRDX6,PYGL,S100A4,SERPINB1,STAT1,TAF15,TPD52,VDAC1
mir-144		microrna		1.134	2.92E-03	ABI1,ADAM10,PGM1,PPP6C,RAB14,RAC1,YWHAZ
S100A6	-1.790	transporter		1.134	4.57E-02	CDK1,EXOSC8,PBK,TMPO,TNFAIP3,TPM4,YBX3
CAPN3		peptidase		-1.134	4.81E-04	FTH1,GCLM,GPX2,GSTZ1,HMOX1,PTGS2,SOD2
CD38		enzyme		-1.150	1.67E-08	AK3,ALDOA,ANXA2,ANXA6,ASNS,ASS1,ATP1B1,CD44,CISD1,CKAP4,CRELD2,CRIP1,EGLN1,EIF4EBP1,ERO1A,GALK1,GBE1,ICAM1,KCNAB2,LGALS3,MANF,NDRG1,NDUFV3,P4HA1,PDIA6,PDLIM1,PFKL,PFKP,PGM1,PKM,PPP3CA,PRDX4,PSAT1,PYCR1,RPN1,S100A4,S100A6,SDF2L1,SLC7A5,TPI1,UCHL3,UCK2,VIM
MAPK10		kinase		1.154	3.13E-02	APP,CD44,JUN,PTGS2
SPDEF		transcription regulator		-1.177	2.40E-02	COL4A1,CYFIP1,EGFR,ITGA3,LAMC1,LASP1,PLAUR,PRKCA,SMAD2,SMAD3,SMAD4,SQSTM1,VASP,VIM
CYB5R4		enzyme		-1.178	8.10E-04	ACSL3,EIF2S1,FASN,GCLC,HMOX1,HSPA5,SCD
JUNB		transcription regulator		1.192	1.62E-02	ACAT2,ACLY,C3,CAV1,COMT,DARS,EEF2,FASN,FTH1,HMOX1,HPGD,ITGAV,LCN2,MVD,MYL12A,PLAUR,PPP2R2A,ROCK1,SCD,SPTAN1,SWAP70,YWHAG
VCAN		other		-1.195	3.76E-04	ANXA8/ANXA8L1,ASS1,C3,CASP3,CD59,CEBPB,EGFR,FABP5,GLB1,ICAM1,IGFBP4,ITGA3,ITGB1,LAMB1,LCN2,LGALS3,MAP1B,MCFD2,MIF,MYH10,PRDX5,PTK2,ROCK1,SMAD3,SOD2,TTC27,VCL,YBX3
TP63		transcription regulator		-1.205	2.57E-03	ACTL6A,ADA,ADRM1,AGR2,AKT1S1,ALDH1A3,ATG3,CAD,CASP3,CAST,CDC42,CDK1,CKS2,COL4A1,CTSD,DNMT1,EGFR,ENSA,FASN,FDXR,FLOT2,FUBP1,G6PD,GAPDH,GPX2,HAGH,HMGA2,HSPA8,ITGA2,ITGA3,ITGB1,KIF23,KRT1,KRT10,KRT7,MAP2K3,PCNA,PNPT1,POLD2,PPP2CA,PRPF4,PRPF8,RAD9A,RAP2A,RBBP6,RCC1,RNF113A,RPA1,S100A4,SEPHS1,SFN,SMAD2,SMAD3,SMAD4,TAGLN,TP53I3,TPM1,TPP1,UBE2H,VIM
E2f		group		1.216	6.59E-04	CAV1,CBX5,CDK1,CSDE1,DHPS,EXOSC8,GINS2,HDAC1,HIST1H2BJ,HNRNPA1,ITGB1,MCM2,MCM3,MCM4,MCM5,MCM6,MTHFD1,NASP,PCNA,RBBP5,RECQL,RPA3,RPS16,RRM2,SNRPC,UBE2C,YBX3
Collagen Alpha1		group		-1.217	3.13E-02	EGFR,PCNA,PLAUR,PTGS2
TOP1	1.030	enzyme		-1.223	6.95E-04	ASNS,CDK5,GLB1,MECP2,MYO6,TOP1
NME1	1.022	kinase		1.231	1.38E-05	ACIN1,CSTF1,CTSD,EXOSC8,FBL,GEMIN5,GRSF1,HNRNPA2B1,METTL1,NOP58,PA2G4,PABPC1,PPIG,RAC1,RAE1,SF3A1
ABCB7		transporter		-1.231	2.18E-05	FECH,FTH1,FTL,TFRC,TXN
PNPLA2		enzyme		1.246	1.13E-02	ACAA2,ACADM,ACADVL,ACOT2,ACOX1,FASN,GSTK1,HSPA5,ICAM1
TGFB1		growth factor		-1.247	2.72E-22	ABCE1,ABCF1,ACAA2,ACLY,ACSL3,ACTC1,ACTN1,ADAM10,ADI1,ADK,AFP,AGR2,AHNAK,AK1,AKR1C1/AKR1C2,ALB,ALDH18A1,ALDH2,ALDH3A2,ALDH5A1,ANXA11,ANXA2,ANXA8/ANXA8L1,APP,ARF4,ARPC2,ASNS,ASS1,B2M,BIN1,BSG,BUD31,C21orf33/LOC102724023,CAB39,CALCOCO2,CALD1,CAP1,CAPNS1,CAPRIN1,CARS,CASP3,CASP8,CAT,CAV1,CBFB,CBR3,CCT2,CCT5,CCT6A,CD14,CD44,CD55,CD59,CDC42EP4,CDK1,CEBPB,CFL1,CKS1B,CKS2,CLIC4,CNN2,CNN3,COL4A1,CORO1C,CO…
NR3C1	1.234	ligand-dependent nuclear receptor		-1.249	2.20E-04	A2M,ABI1,ACAT1,ACTB,ACTN1,AKT2,ANXA1,APP,ARPC2,ARRB1,ATG4B,ATP1B1,B2M,BAG1,BAG2,BAG3,BAG4,BIN1,BRE,CAPN2,CASP7,CAT,CAV1,CCAR1,CD47,CEBPB,CKS1B,COMT,CORO1C,CPS1,CUL1,DBI,DDX5,DIABLO,DUT,DYNLL1,FADD,FKBP4,FKBP5,FNTA,GPX1,GSTP1,H6PD,HDAC1,HDAC2,HGD,HNRNPU,HSP90AB1,ICAM1,IDH1,IGFBP1,IL18,ISG15,JMJD6,JUN,JUND,MALT1,MAPK1,MTHFD1,NAMPT,NFKB2,NMT1,NOL3,NR3C1,NSMAF,OAT,PAK2,PAWR,PDCL3,PEA15,PPP2CA,PPP3CA,…
miR-199a-3p (and other miRNAs w/seed CAGUAGU)		mature microrna		-1.254	1.00E-02	CALU,CD44,FUBP1,PON2,PRDX6,PTGS2
YES1		kinase		-1.257	2.30E-03	GCLC,HMOX1,NQO1,NQO2
FOXO3		transcription regulator		1.259	1.88E-02	ALDH3A1,APEX1,ATG4B,CAD,CASP8,CAT,EIF4EBP1,FASN,GPX1,IARS,IGFBP1,IMPDH2,LARS,LCN2,MKI67,MTHFD2,NAMPT,NOL3,PRDX3,PRDX5,SMAD4,SOD1,SOD2,TXN2,TXNRD2,UBC,UBE2C,VIM,YBX1
EGFR	1.002	kinase		1.261	2.86E-08	ABI1,ACOT7,ACTB,ANXA1,CAPZA2,CAV1,CCAR1,CD47,CDCP1,CDK1,CEBPB,CUL1,CUL3,CXCL5,DSG2,EGFR,EIF6,EPS15,FASN,FOSL2,GRN,HMGA2,HMGB3,HNRNPA1,HNRNPA2B1,HNRNPH1,HNRNPK,HSP90B1,HSPA5,HSPB1,ICAM1,IGBP1,IGF2BP3,IGFBP4,ITCH,ITGA2,ITGB5,JUN,JUND,LCN2,MACF1,MARCKS,PCNA,PLAUR,PLCG1,PPIA,PRKAR1A,PSMB1,PSMB2,PSMB3,PSMB4,PSMB5,PSMB6,PSMB7,PTGS2,RRAS,SDF2L1,SRSF1,STAT3,TCOF1,TGM2,TOP1,TUBB4A,TUBB4B,TUBG1,VCL,VIM,XIAP
CYP1B1		enzyme		1.265	3.71E-02	CBX3,ECI2,ETHE1,GSTM3,HMOX1,MCM4,MID1,NQO1,QKI,RBBP4
COMMD1		transporter		-1.265	3.17E-05	ALDOA,EGLN1,GRHPR,KRT19,LDHA,PFKFB3,PFKP,PGK1,STAT1,TF,TFRC
FGF10		growth factor		-1.266	1.29E-02	AHNAK,ANXA1,ANXA2,ANXA3,CEBPB,CTSB,LRPAP1,PTGS2,S100A13,S100A6,SCD,TMOD3
E2F1		transcription regulator		-1.272	4.29E-26	ACTR1A,ACTR3,ADK,BID,BUB3,CA2,CALD1,CALR,CASP3,CASP7,CASP8,CAV1,CBX5,CCT2,CCT4,CD2AP,CD44,CD9,CDK1,CLIC1,COPS8,COX4I1,COX5A,CRIP2,CRKL,CSDE1,CSE1L,CTSB,CWC27,DDAH2,DDX1,DDX39B,DNMT1,DUT,EIF2AK2,EIF3I,ENO2,ERH,FEN1,FHL1,FKBP3,GINS1,HADHA,HIST1H2BJ,HMGA1,HMGB1,HMGB2,HMGN1,HN1,HNRNPD,HNRNPK,HNRNPR,HSP90B1,HSPA8,HSPD1,HSPE1,ICAM1,IDH3A,KIAA0101,KIF23,KRT1,KRT10,LACTB,LTA4H,MAPK14,MCM2,MCM3,MCM4,MCM5,…
GDNF		growth factor		-1.272	5.19E-03	ACTB,CASP3,CTSB,DPYSL2,EEF2,EIF4A2,GNB1,KLC1,LGALS1,LMNB2,PRKACA,RPSA,TUBB4A,VASP,XIAP
CYP1A1		enzyme		1.300	9.16E-07	ANXA3,ANXA4,ANXA7,AP2M1,BANF1,CBX3,CNN2,COX6B1,CTTN,DYNLRB1,ECI2,ETHE1,GAMT,GSTM3,KRT19,KRT7,LMNA,LMNB2,MID1,NDUFV1,NQO1,PFDN1,QKI,RBBP4,SDHB,SEPT2,SPAG9,TMPO
ETV4		transcription regulator		1.318	1.90E-02	CAV1,GGT1,HPGD,JUP,MMP7,PLEC,PTGS2,VIM
miR-124-3p (and other miRNAs w/seed AAGGCAC)		mature microrna		1.322	6.31E-07	ACAA2,AK2,ALDH9A1,ANXA8/ANXA8L1,AP1M2,ARHGEF1,ARPC1B,ATL3,CAV1,CD59,CPNE3,CTNND1,DCTD,E2F5,ECI2,ERH,FAM129B,G3BP1,GNAI3,HADH,HADHB,HEBP2,HTATIP2,IQGAP1,ITGB1,LAMC1,LIMCH1,LMNB1,MAPK14,MTPN,MYH9,NAA15,NEK9,NME4,PAPSS2,PDLIM7,PGM1,PGRMC2,PLOD3,PTBP1,PTTG1IP,RHOG,ROCK1,SERPINB6,SP1,SPDL1,STAT3,STOM,SUCLG2,SWAP70,TLN1,TMEM263,TUBB6
THBS4		other		1.336	1.95E-03	CALR,CRELD2,HSPA5,HYOU1,ICAM1,MANF,MTHFD2,P4HB,SDF2L1
CBS/CBSL		enzyme		-1.342	2.39E-02	CASP3,EEF1A1,EEF1D,GOT1,GOT2
HNF4A		transcription regulator		1.346	2.18E-58	ABCE1,ABHD10,ACAA2,ACAT1,ACIN1,ACLY,ACO2,ACOT13,ACOX1,ACTN1,ACTR1A,ACTR3,ADSS,AFP,AHNAK,AHSA1,AHSG,AIMP1,AIP,AK2,AKAP13,AKR1B1,AKR1C1/AKR1C2,AKR1C3,ALDH1A1,ALDH2,ALDH3A1,ALDH5A1,ANXA5,AP2A1,APEH,APIP,ARFGAP1,ARL1,ARMT1,ARPC5,ASAH1,ATG3,ATP6V1H,BAG4,BCCIP,BCLAF1,BET1,BLVRB,BOLA1,BRD4,BUD31,C11orf54,C11orf58,C1orf123,C21orf33/LOC102724023,C3,C9orf64,CAP1,CAPZA2,CAV1,CBR3,CBX3,CBX5,CCDC25,CCDC53,CCT…
TNFSF10		cytokine		-1.385	1.85E-03	BID,CASP3,CASP8,CD14,CTSB,DIABLO,EGFR,EIF2AK2,FADD,FTH1,IFITM2,ISG15,JUN,PCNA,PSME2,PTGS2,SERPINH1,STAT1,TFRC,TNFAIP3,XIAP
EHHADH		enzyme		-1.387	1.76E-02	ACAA1,ACOT2,ACOX1,FASN,SCP2
SERTAD2		transcription regulator		-1.387	1.76E-02	ACOX1,CAT,ECH1,PHYH,TFAM
RTN4	1.027	other		-1.393	1.35E-07	ACTR1A,AP2A2,APP,ARHGDIA,CAPZA2,CFL1,DPYSL2,DYNC1H1,GNB2,JUN,JUND,LAP3,NQO1,PEA15,RTN4,STAT1,TUBB4A,YWHAB,YWHAG,YWHAQ
Srebp		group		-1.400	1.76E-02	ACLY,ACSS2,FASN,G6PD,PGD
PFDN6	-1.029	other		-1.400	2.18E-05	PFDN1,PFDN2,PFDN4,PFDN5,VBP1
IFT57		other		-1.400	3.14E-02	CASP3,CASP7,CASP8,SDHA,SDHB
estrogen receptor		group		1.406	1.87E-02	AGO2,AKT2,ANXA1,C3,CALD1,CAPG,CAV1,CD44,CD59,COL4A1,CXCL1,DNMT1,DSP,EGFR,HSP90AA1,HSPA1A/HSPA1B,HTRA2,ICAM1,IGF2BP3,ITGA3,ITGB1,JUN,JUP,KRT18,KRT19,KRT7,KRT8,LTF,MAP1B,MSN,PLAUR,PPP5C,SLC9A3R1,SMAD3,SMAD4,SYNPO,TRIP10,VIM
PPP1R13L		transcription regulator		-1.408	1.36E-02	DSP,H2AFX,ITGA3,ITGAV,ITGB1,JUP
CLCN5		ion channel		-1.432	6.95E-04	B2M,CTSB,MKI67,PCNA,SOD1,TXN
PGR		ligand-dependent nuclear receptor		-1.438	3.83E-12	ACOX1,AHCYL1,AK3,AK4,AKAP13,AKR1C3,ALDH1A3,AP1G1,ATP1B1,CA12,CALD1,CAPN2,CD44,CD59,CDK1,CEBPB,CKAP4,COMT,CSRP1,CTSD,DDX21,DPYSL2,DYNLL1,EGFR,EIF1AX,EIF5B,EZR,FKBP5,FLOT2,GLS,GOT1,GPRC5A,GSTM3,HBA1/HBA2,HPCAL1,HPGD,HSPA2,HSPB11,ICAM1,IGFBP1,ITGB1,KRT18,MAP2K3,MAT2A,MVP,NDRG1,NQO2,NT5C2,P4HA2,PAPSS2,PCNA,PDLIM1,PFKFB3,PFKP,PFN2,PPIF,PTGS2,RAB27B,RAB9A,RHOC,S100A6,S100P,SLC7A5,SLC9A3R1,SRSF7,STAT1,S…
VBP1	-1.127	other		-1.446	2.18E-05	PFDN1,PFDN2,PFDN4,PFDN5,PFDN6
PFDN5	-1.043	transcription regulator		-1.458	1.18E-04	PFDN1,PFDN2,PFDN4,PFDN6,VBP1
HOXA10		transcription regulator		-1.461	1.39E-02	ACTB,AIMP2,ALDH1A1,ALDH1A2,CHERP,EGFR,EIF3A,FAF1,FKBP3,HDLBP,HMBS,HNRNPL,HSP90AA1,IDH2,KRT18,LCN2,LTF,MAP1B,ME1,MSN,NUP214,P4HB,PHGDH,RHOG,RP2,RPL37A,SCD,TCEB1,THBD,YWHAG
LIN28A		other		1.463	3.16E-04	CDK1,FUS,H2AFX,HNRNPF,IGF2BP1,KRAS,TARDBP,TIA1
SNAI1		transcription regulator		-1.463	3.45E-05	ACTN1,ACTR1A,ACTR2,ACTR3,CD55,CDC42,CFL1,CFL2,CTTN,FLNA,FLNB,HPGD,ITGA2,ITGB1,KRT18,KRT8,LASP1,PEBP1,PFKP,PTGS2,THBD,TMOD3,TPM1,TPM3,TPM4,VASP
INSIG2		other		1.467	2.39E-02	ACLY,FASN,FDPS,G6PD,SCD
IFNG		cytokine		-1.467	5.08E-04	A2M,ABI1,ACLY,ACO1,ACTB,AHCY,ALDH1A3,ALDH7A1,APP,ARFGAP3,ASNS,ASS1,ATG3,ATP1A1,ATP1B1,ATP2A2,B2M,BID,C3,CALCOCO2,CASP3,CASP7,CASP8,CAT,CAV1,CD14,CD44,CD55,CD63,CEBPB,CIRBP,CKMT1A/CKMT1B,CLIC4,CLIP2,CP,CREM,CSE1L,CSK,CTSB,CTSC,CTSD,CTSS,CTSZ,CXCL1,DDB1,DDX5,DECR1,DHX9,DIABLO,DRG1,E2F5,EEF1A1,EIF2AK2,ELAVL1,ERAP1,FABP5,FAH,FASN,FECH,FHL2,FKBP5,FLAD1,FTH1,FTL,FXN,GART,GFM1,GLA,GLS,GNAS,GNL1,H6PD,HIP…
TFAP2C		transcription regulator		1.473	1.29E-02	ADA,AIFM1,ALCAM,CD44,FKBP4,GPX1,HIST1H1C,HK1,KRT8,SOD2,TACC1,TK1,TNFAIP3
EIF4G1	1.134	translation regulator		-1.488	2.43E-03	ATRX,CTNND1,MRE11A,RAD50,RFC4,RFC5,TP53BP1,XIAP
PRKAA1		kinase		1.500	2.50E-02	ACOT7,ALB,CA2,COX4I1,DDAH1,GALM,IGFBP4,LDHA,MGST1,MLYCD,NPEPL1,OAT,SMAD3,TFAM,TGM2,YAP1,ZYX
MAPK1	-1.036	kinase		1.502	6.18E-03	ACO1,ADAR,ARSB,ATP1B1,CAPN2,CAV1,COX17,CPPED1,CTSB,DAB2,DDT,DNMT1,EHD1,EIF2AK2,ENO3,ERAP1,ERP29,FHL2,GLS,H2AFV,HBA1/HBA2,HMOX1,IFI35,IGF2BP3,ISG15,ITGAV,JUN,JUND,LAP3,LGALS1,LGALS3,LMNA,MECP2,MKI67,MVP,NMI,OAS1,OGFR,PAIP1,PLA2G4A,PSMB8,PSME2,PTGS2,QKI,SAMHD1,SMARCC1,STAT1,TJP1,TRIM25,TTC27,UBE2C,UBE2I,VIM,XIAP,ZC3HAV1
PFDN2	-1.056	other		-1.505	2.18E-05	PFDN1,PFDN4,PFDN5,PFDN6,VBP1
ATP7B		transporter		-1.508	1.26E-04	ACLY,APP,CKS1B,CP,FABP5,FASN,FDPS,HIST1H1C,HMGCS1,IDI1,SMC2,SMC4,TRIP13
FGF7		growth factor		-1.520	2.23E-02	ADSL,ADSS,APRT,CAD,CD44,DDX5,EGFR,FABP5,FASN,HPRT1,S100A10,SCD,STAT1
CDKN2A		transcription regulator		-1.537	1.35E-06	A2M,AK1,C3,CAPG,CASP3,CDK1,CEBPB,CUL1,DCK,DCTN4,DEK,DYNLRB1,EEF1A1,FBL,FEN1,FHL2,GLB1,GNAS,GPRC5A,GSPT1,H2AFX,HMGB2,IFI35,IGF2BP3,ITGAV,ITGB5,JUN,KRAS,LAMP1,LGALS3,MCM4,MCM5,MCM7,MCMBP,MKI67,NFKB2,NPM1,NR3C1,P4HA2,PCNA,POLD2,POLD3,PSMA5,PTGS2,RAB9A,RBBP7,RFC4,RRM1,RRM2,RRM2B,S100A6,SAE1,TK1,TMPO,TPM1,TPP1,TRIM28,UBR7,VIM
PARK2		enzyme		-1.542	2.77E-02	EGFR,FUBP1,GLO1,NDUFS3,NDUFV2,PDHA1,PRDX1,PRDX6
SRC	-1.140	kinase		-1.552	1.80E-04	ACAT1,CA2,CAV1,CDK1,CTNND1,CTSB,EGFR,ENO1,GCLC,HMOX1,ICAM1,JUN,KRT18,LAMP1,LAMP2,NQO1,NQO2,PGK1,PLAUR,PRKCA,PTGS2,PTRF,SRC,STAT3,SUMO1,SYNPO,TJP1,VIM
MAT1A		enzyme		-1.569	1.24E-04	ALB,ATP1B1,GAMT,KRT18,LTA4H,PCNA,PHB,PRDX6,SOD1
EPO		cytokine		1.577	3.23E-08	ACTB,ATP6V1B2,B2M,BLVRB,BZW2,CA2,CASP3,CLIC1,CPSF3,CTSZ,CUL1,EEF1A1,ETF1,FABP5,FBXL18,FECH,FXN,GBA,GCC2,GSPT1,H2AFY,HBA1/HBA2,HMGB1,HMGN1,HMGN2,HNRNPF,IL18,ILF2,ITGB1,JUN,KPNA2,KPNB1,NACA,NPM1,NR3C1,PCNA,PRKCA,PTGS2,RCC2,RHOA,ROCK1,ROCK2,RPL7,RPLP0,RPS23,RPS6,RPS7,SNAP23,SOD1,SON,SPTAN1,SSRP1,STAT3,TF,TFRC,TJP1,TOP1,TPI1,TPT1,TSN,UPF1,WDR1,XIAP,YBX1
TNF		cytokine		-1.578	1.19E-05	A2M,ABCC1,ABR,ACADM,ACADVL,ACOX1,ACTB,AGFG2,AIMP1,AK2,AKAP12,AKR1B1,AKR1B10,ALB,ALCAM,ALDH1A3,ALDH2,ALDH3A1,ANXA1,ANXA11,APP,ARF4,ASS1,ATP1A1,ATP2A2,ATP2B1,ATP5J,B2M,BCL2L13,BID,C21orf33/LOC102724023,C3,CA2,CALR,CASP3,CASP7,CASP8,CAT,CAV1,CBR3,CD14,CD44,CD47,CD55,CD59,CDC42,CDC42EP4,CEBPB,CEBPG,CLIC4,CNP,COTL1,CP,CREM,CTSB,CTSC,CTSS,CTSZ,CTTN,CXCL1,CXCL5,DBI,DCBLD2,DDX5,DNMT1,ECH1,EGFR,EGLN1,EHD1…
NR1I2		ligand-dependent nuclear receptor		-1.580	2.75E-02	ACOX1,AHCY,ALDH1A1,ALDH3A2,CPOX,FASN,GLUD1,GOT1,GSTM3,GSTP1,HMGCS1,JUN,LCN2,MGST1,PAPSS2,PDIA4,PGD,PGRMC2,SCD,STAT3,TF,TGM2
PKM	-1.008	kinase		-1.594	4.51E-03	ACLY,ENO1,ITGB1,LDHA,PKM,PTK2,STAT3,TP53RK
MAP4K4		kinase		-1.610	1.11E-16	ACAA2,ACADVL,ACLY,ACO2,AGL,ALDH4A1,APIP,BCAT2,CEBPB,DHRS4,DLAT,DLD,DLST,FASN,GOT1,GRHPR,GYS1,H6PD,HADH,HADHA,HADHB,HMGCL,IVD,KYAT3,LDHB,MPI,NDUFA5,NDUFAB1,NDUFS1,NDUFV1,NT5C2,OGDH,PAPSS2,PDHX,PEX19,PFKM,PGAM1,PGM1,PHYH,POLE3,PON2,PRKAR2A,SCD,SCP2,SEPHS1,SUCLG1,UQCRC1,UQCRFS1
STK17A		kinase		1.633	1.56E-04	ATOX1,CCS,GSTO1,NUDT1,NUDT9,SOD2
PDGF (family)		group		1.633	5.76E-05	CALR,EEF1B2,HSPD1,P4HB,PDIA3,VIM
mir-451		microrna		1.633	3.31E-03	ABI1,PGM1,PPP6C,RAB14,RAC1,YWHAZ
RUVBL1	-1.010	transcription regulator		-1.633	3.82E-02	CARS,HIST1H2BK,MCM3,MCM4,NAE1,NUCKS1,NUDCD2,PCNA,QKI
IRF4		transcription regulator		1.644	3.19E-05	ADA,B2M,CDK1,CLTA,CTSS,DBI,DNASE2,EZR,GRB2,HSPA8,ISG15,ITGB1,MANF,MAPRE1,OAS1,PCNA,PDCD6,PLAUR,PPIB,PRKCA,PSMA1,PSMA2,PTMA,RAB7A,RAC1,RHOA,RPL6,RPS3A,STAT1,SUB1,TK1,UBE2H,YBX1,YWHAH
AGTR1		g-protein coupled receptor		1.664	5.45E-03	CASP3,CP,EGFR,GSTP1,HMOX1,JUN,MAPK1,MGST1,PTGS2,RHOA
SET	1.024	phosphatase		1.667	1.68E-02	BET1,CORO1C,DTYMK,FDPS,FTO,MRPS14,PTGES3,SRP72,YBX1
ATG5		other		-1.673	2.31E-02	APP,CASP3,CASP7,HSPA5,PDIA3,SQSTM1
CST5		other		-1.695	1.76E-26	ABCC1,ACAT2,ADRM1,ADSL,AHCTF1,AHNAK,AKAP12,AKR1C1/AKR1C2,ANXA2,ANXA3,ANXA5,ANXA6,AP1M2,ARF6,BCAP31,C17orf49,CAV1,CD44,CEP170,CNBP,COPS8,CREBBP,CTSB,DDT,DDX21,DECR1,DHX38,DHX9,DKC1,DR1,DSP,EEF1B2,EEF1D,EEF1G,EIF2B1,EIF2B2,EIF5B,EPN3,EZR,FBXO2,FHL1,GOLGA2,GPRC5A,GRSF1,HNRNPA2B1,HNRNPA3,HNRNPC,HNRNPDL,HNRNPH1,HNRNPU,IGBP1,KIAA0101,LAMC1,MALT1,MAP1B,MSN,MVP,MYCBP2,NCBP1,NCBP2,NCL,NHP2,NR3C1,NUMA1,NUP…
mir-22		microrna		1.698	3.19E-02	ARRB1,CLIP2,MAPK14,MYCBP,PTMS,SP1,YWHAZ
CFTR		ion channel		1.698	9.05E-04	ACAA1,ACAA2,ASNS,CAPG,EPHX2,FDPS,GPX2,GSR,HADH,HDAC2,HPGD,HSD17B4,IDI1,PTGS2,SCD,SCP2,STAT1,TNFAIP3
ABCC8		transporter		-1.698	4.97E-03	ACADM,ACADVL,CAT,GPX2,SOD1,SOD2
mir-21		microrna		1.699	5.11E-06	ARCN1,ARF6,CACYBP,CANX,CCT8,CKS2,CLPB,COPG1,CREBBP,CSE1L,CSNK2A2,DDAH1,DDAH2,FUBP1,H2AFX,HMGA2,HNRNPA2B1,ICAM1,IL18,KIF23,KIF5B,MKI67,MSH2,NME1,NMT1,NUCKS1,PBK,PGAM1,PIP4K2A,PPA1,PPP4R2,PSME2,SEPT2,SMAD2,SMC2,SOD2,SRSF3,STAT1,STAT3,STMN1,STRAP,SUMO1,TP53RK,TPM1,TRMT10C,TYMP,UBE2G1,YWHAB,YWHAZ,YY1
PPARA		ligand-dependent nuclear receptor		1.701	1.77E-11	ACAA1,ACAA2,ACADM,ACADVL,ACAT1,ACAT2,ACOT2,ACOX1,ACSS2,ADAM10,AHCY,ALDH2,ALDH3A2,ALDH9A1,ANXA2,APEX1,APP,ARHGDIA,ASNS,ASS1,ATP5B,C3,CAT,CD63,CDK1,CEBPB,COX4I1,CPS1,CS,CTSL,CYCS,DBI,DECR1,DR1,DYNLL1,ECH1,ECI1,ECI2,ETHE1,FABP5,FASN,FDPS,G6PD,GLS,GLUD1,GOT2,GSTK1,GSTM3,GSTP1,GSTZ1,H2AFX,HACL1,HADH,HADHA,HADHB,HIST1H1C,HMGCS1,HMGN1,HMOX1,HSD17B10,HSD17B4,IDI1,IGFBP1,KRT8,KYAT3,MAT2A,ME2,MGST1,MKI67,M…
EPAS1		transcription regulator		1.717	1.49E-03	ABCF2,ABI1,AKAP12,CA12,CAT,CAV1,CDCP1,CHMP2B,CKMT1A/CKMT1B,EGFR,EIF5A,ENO1,ENO2,FASN,FHL1,FXN,GBE1,GLS,GPX1,HIST1H1C,HMGCS1,HSPA4,HSPA5,ITGAV,LDHA,MANF,MIF,NDRG1,PFKFB3,PLOD2,PRKCA,SF3A3,SLC7A5,SOD1,SOD2,TNFAIP3,UGP2
CAV1	-1.238	transmembrane receptor		-1.718	1.14E-02	AFP,CAV1,CD14,HMOX1,HSPA8,KRT18,KRT19,KRT7,KRT8,NPM1,NQO1,PCNA,PLA2G4A,PTRF,RAC1,RALA,RBM39,RPL17,RPS13,RPS9,SPAG9,SRP54,TJP1
IL27		cytokine		-1.750	1.00E00	B2M,CD14,CD63,HPGD,ICAM1,IL18,PTGS2,SPTBN1,STAT1,VIM
CTGF		growth factor		1.752	3.72E-01	ABCF1,AFP,CD44,ENO1,FLNB,JUN,LIMS1,MIA3,P4HA1,RAB18,TMOD3,WNK1,XIAP
F2R		g-protein coupled receptor		-1.757	1.34E-01	CD55,HMOX1,ICAM1,MIF,PTGS2,RHOA,TAGLN,TGM2,TJP1,TNFAIP3
HDAC3		transcription regulator		1.761	1.84E-01	CD55,FASN,G6PD,HDAC2,HMOX1,ICAM1,JUP,ME1,PTGS2,SCD,TAGLN,VIM
miR-146a-5p (and other miRNAs w/seed GAGAACU)		mature microrna		-1.761	1.00E00	BLMH,CAT,FADD,LTF,PA2G4,PTGES2,STAT1
GH1		growth factor		1.774	1.40E-06	ABCC1,ACAA1,ACTB,AKR1A1,AKR1B1,ALB,C3,CAT,CEBPB,COMT,DBI,DDT,DECR1,FASN,FDPS,FTH1,GCLC,GLUD1,GSTP1,HADH,HADHB,HDAC1,IGFBP1,JUN,JUP,MGST1,NRAS,PCNA,PRDX1,PRDX3,PTMA,RAD23A,RAD23B,RHOA,RPL6,SHMT2,SOD1,SP1,TF,TKT,UGDH,VEZF1,VIM,XRCC6,YWHAZ,YY1
PRNP		other		1.778	1.23E-02	APP,CASP3,CD44,CTSD,DAB2,EIF2S1,HSP90B1,HSPA1A/HSPA1B,HSPA5,HSPA8,HSPA9,HSPB1,LAMP2,PDIA3,PLAUR
EIF3A	1.131	other		1.787	1.56E-04	ISG15,NDRG1,RAD23B,RPA1,RPA2,RPA3
IFI16		transcription regulator		-1.801	8.66E-02	CD81,FAF1,GPX1,ICAM1,ISG15,MAP2K1,MGST1,MIF,MTHFD2,OAS1,PCNA,RPA3,SOD1
RICTOR		other		-1.802	1.14E-40	ATP5A1,ATP5B,ATP5C1,ATP5D,ATP5H,ATP5J,ATP6V1A,ATP6V1B2,ATP6V1C1,ATP6V1E1,ATP6V1G1,ATP6V1H,BSG,COX17,COX4I1,COX5A,COX6B1,FABP5,IGFBP1,ISG15,LHPP,NDUFA2,NDUFA5,NDUFA8,NDUFAB1,NDUFS1,NDUFS2,NDUFS3,NDUFS6,NDUFV1,NDUFV2,NDUFV3,POMP,PPA1,PPA2,PRKCA,PSMA1,PSMA2,PSMA3,PSMA4,PSMA5,PSMA6,PSMA7,PSMB1,PSMB10,PSMB2,PSMB3,PSMB4,PSMB5,PSMB6,PSMB7,PSMB8,PSMC1,PSMC2,PSMC3,PSMC4,PSMC5,PSMC6,PSMD1,PSMD11,PSMD12,PSM…
CDKN1B		kinase		-1.807	4.46E-02	AGTRAP,B2M,CCT6A,CLPB,COPS5,CPSF2,FHL1,HSPA5,IGF2BP1,LGALS3,MCM5,MCM7,MRRF,PCNA,PTK2,SHMT1,SP1,STAT3,TK1
PPARD		ligand-dependent nuclear receptor		1.817	1.50E-01	ACAA1,ACAA2,ACADVL,ACOX1,ALDH2,ALDH3A2,ALDH9A1,CDK1,CEBPB,ECH1,ECI2,FASN,GOT2,IGFBP1,KYAT3,LDHA,LDHB,MLYCD,PCNA,PTGS2,S100A6,SCD,SORD,STAT1,UBC,YWHAE
AKT2	-1.011	kinase		-1.826	4.53E-02	AKT2,CEBPB,ITGB1,NFKB2,PALLD,RAC1,VIM,XIAP
APOA1		transporter		-1.840	1.49E-01	APP,CAV1,CDC42,HSPA5,ICAM1,PTGS2,RAC1,SOD2
SP3		transcription regulator		1.846	1.10E-01	ADH5,AKAP12,ASNS,CD2AP,EGFR,EIF2AK2,FDX1,HSPA5,ITGA2,ITGB5,JUN,KRT81,MAT2A,MAT2B,MSH6,PGK1,PKM,PLAUR,PTGS2,PTPN1,RRAS,SERPINH1,SMARCC1,SOD2,SP1,SRC,STAT1,TAGLN,TXNRD1,VIM
SCP2	1.013	transporter		-1.886	1.29E-01	ACAA1,ACOX1,BSG,SCP2
TOB1		transcription regulator		1.890	3.08E-01	HUWE1,IKBIP,RBBP6,SON,SPDL1,TP53RK,UBA6
TNFRSF8		transmembrane receptor		-1.897	1.34E-01	AHNAK,ALDH18A1,CDC5L,CTSC,GCLC,NFKB2,PFKM,RPL7A,TMEM41B,VCL
NEUROG1		transcription regulator		-1.897	2.10E-01	ASS1,C3,CXCL1,DSP,GFPT2,P4HA2,PPIC,RHOA,S100A4,SQRDL
POR		enzyme		1.924	4.45E-02	ACADVL,ACAT2,ACLY,ALDH1A1,ALDH1A2,ANXA5,ASNS,C11orf54,ECI1,ETHE1,FDPS,GPHN,HADHB,HMGCS1,HMOX1,HSD17B10,HSPH1,IDI1,LGALS1,MVD,NSDHL,PFKFB3,PGD,PMVK,SCD,STAT1,UGDH
LGALS3	1.006	other		-1.929	3.28E-02	COL4A1,FSCN1,ICAM1,ITGAV,ITGB1,KRAS,KRT18,KRT19,LAMP1,LMNB1,MAP2K1,MGST1,NRAS,PRKCSH,PRSS1,RAC1
CD40		transmembrane receptor		-1.931	1.00E00	CD44,CUL1,ICAM1,IL18,ITGB1,JUN,LGALS3,NFKB2,PSMB10,PTGS2,THBD,TNFAIP3,TXLNA
mir-122		microrna		1.934	1.97E-24	ACTR1A,ALDOA,ARHGAP1,BCAT2,CACYBP,CDC42BPB,CLIC4,CS,CSRP1,FBLIM1,FKBP1A,FOSL2,G6PD,GNPDA1,GNPNAT1,GYS1,IQGAP1,KHDRBS1,KIF5B,LAMC1,LETM1,LMNB2,MAP1B,MAP4,MAPRE1,MMP7,MTHFD2,NPEPPS,NUDC,NUTF2,PKM,PLIN3,PPP2CA,PTPN1,PXN,RBM3,RCC2,SEPT2,SEPT9,SERPINB6,SF3B4,SH3BGRL3,SH3GL1,SLC1A5,TGM2,TPD52L2,VIM,VPS4B,WARS,YARS
KLF3		transcription regulator		1.940	3.88E-07	ABCF1,ABHD14B,ACOT9,ADPGK,AHNAK,ANXA5,ANXA6,AP1M2,APRT,ARFGAP2,ARPC4,BOLA1,CAPG,CAPNS1,CARHSP1,CBFB,CCT3,CD55,CIRBP,CTNNA1,CTSC,DFFA,DIAPH1,DRG1,EIF2B1,EIF5A,EPRS,GSTK1,GSTP1,HEXB,HM13,HNRNPDL,HNRNPF,HNRNPH1,HYPK,IDH1,IGF2BP3,IKBKAP,MIF,MSN,NDRG1,NDUFV3,NSMAF,NSUN2,PDLIM1,PFKP,PPM1A,PPM1G,PRKACA,PSMB2,PSMC5,PSMD7,RAB7A,REEP5,RSRC1,RUVBL1,SCP2,SEPT6,SERPINH1,SMAD3,SNX2,TES,TMOD3,TMPO,TPM3,TRIP10,U…
TCF3		transcription regulator		-1.943	1.00E00	BID,CA2,CASP3,EIF4EBP1,EPRS,H2AFX,HADHA,JUN,JUND,MKI67,PFKP,PGK1,PSAP,RPS3A,SLC7A5,SMARCC1,STRN3,SULT1A3/SULT1A4,TF,XRCC6
PARP1	1.174	enzyme		-1.947	1.43E-01	CXCL1,FASN,FKBP5,HMOX1,ICAM1,JUN,PARP1,PRIM2,PTGS2,RPA1,SLC38A2,SP1,STAT1,YY1
FOXC2		transcription regulator		-1.949	1.00E00	CASP3,ITGB5,PRKAR1A,PTGS2
RCAN1		transcription regulator		1.953	3.34E-01	GSK3B,ICAM1,PTGS2,SOD1
CSHL1		growth factor		1.953	1.00E00	GSK3B,IGFBP1,SERPINH1,STAT5B
MTTP		transporter		-1.953	5.49E-01	EIF2S1,GOT1,HSPA5,JUN
TNFSF12		cytokine		-1.963	1.00E00	CYCS,ICAM1,NFKB2,SDHA
CTSB	-1.049	peptidase		-1.969	3.62E-01	APP,CTSB,PLAUR,RAC1
LPIN1		phosphatase		-1.974	7.51E-02	ACADM,ACADVL,FASN,FDPS,PTGS2,SCD
EDN1		cytokine		-1.975	1.93E-07	ACTB,ANXA1,ANXA4,ANXA5,ANXA6,ARF6,ATP2A2,BAG2,CDC42,CDK1,COL4A1,CTNND1,EGFR,EIF3J,EZR,GRN,HSPA5,HSPA8,ICAM1,IL18,ITGA2,ITGAV,ITGB1,JUN,MAP2K1,MARCKSL1,MMP7,MPRIP,MSN,MYL6,NPM1,PDIA6,PLAUR,PLOD1,PRKCA,PTGS2,PXN,RPSA,SF3B2,SOD1,TGM2,TPM2,TPM3,TPM4,TPT1,VCL,VIM,XIAP,YWHAE
miR-22-3p (miRNAs w/seed AGCUGCC)		mature microrna		1.980	3.90E-01	ARRB1,BIN1,CLIP2,MTHFD2
miR-293-5p (and other miRNAs w/seed CUCAAAC)		mature microrna		1.982	2.25E-01	GOLPH3,MAPK1,MGST1,TAGLN
BCL3		transcription regulator		1.982	1.00E00	ACADM,ICAM1,JUN,PLAUR
DIO3		enzyme		1.982	4.45E-01	ALDH1A1,CIRBP,FLYWCH2,PYGL
FGF19		growth factor		1.982	2.86E-01	ACLY,AFP,ALDH1A1,ENO3,FABP5,FASN,FDPS,IGFBP1,LCN2,SCD,TCEA1
ADM		other		1.982	1.00E00	CASP8,ICAM1,PGK1,PTGS2
TFAP4		transcription regulator		1.987	1.00E00	CD44,CKS2,GMFB,VIM
KLF15		transcription regulator		1.997	1.93E-03	ACADM,ACADVL,ACAT1,ACOX1,DECR1,FABP5,FASN,HADHA,HADHB,MLYCD,SCD,SYNPO
DCX		other	Activated	2.000	8.45E-04	ACTN1,ACTN4,ACTR3,TUBB3
CALCA		other	Activated	2.021	1.73E-01	AHNAK,AKAP13,ALB,CD44,CREM,EIF4B,GNG12,GOLGB1,LMNA,MKI67,PXN,RAB7A,RBM14,SNX3
ETS1		transcription regulator	Activated	2.042	5.09E-01	ARPC2,CAV1,CD14,CD44,DIAPH1,EEF1D,GSK3A,HMOX1,HPGD,HSPA1A/HSPA1B,HSPA8,HSPE1,ICAM1,IGF2BP3,KRT8,MMP7,NQO1,PARP1,PLAA,PRIM2,SERPINB6,SP1,SZRD1,UBAP2L
FLI1		transcription regulator	Activated	2.091	7.62E-02	AIP,DDX21,DNMT1,HSPA8,NPM1,RACK1,RPL18,SNU13,SRC,TCP1
E2F3		transcription regulator	Activated	2.165	6.01E-04	AKR1C1/AKR1C2,AKR1C3,BAIAP2L1,CA12,CASP7,CD9,CDK1,CTNND1,CXCL1,HIST1H1C,HIST1H2BJ,HMGB2,KIAA0101,MCM2,MCM3,MCM4,MCM5,MCM6,MCM7,NUCKS1,PCNA,PIN1,PPP1R8,PTMA,RRM1,RRM2,SERPINH1,THBD,TK1,TMPO,UBE2C
Alpha catenin		group	Activated	2.170	1.00E00	CTSB,DIAPH1,FSTL1,IGFBP1,IGFBP4,PTGS2,RHOC,TGM2,TNFAIP3,VIM,ZYX
NPC2	1.058	other	Activated	2.200	5.07E-02	AKR1C3,PLA2G4A,PTGS2,STAT1,STAT3
WNT5A		cytokine	Activated	2.201	1.00E00	CAPN1,CD14,CXCL1,DAB2,EGFR,FLNA,PRKCI,PTGS2,STAT1,STAT3,VIM
IL10		cytokine	Activated	2.209	1.00E00	CASP3,CASP8,CD14,CD44,CD55,CTSB,CTSS,CTSZ,CXCL5,ELAVL1,FKBP5,HMOX1,HPGD,HTATIP2,ICAM1,IGFBP4,IL18,JUN,LGALS1,PHGDH,PTGS2,PTPN1,SLC9A3R2,SNAP23,STAT1,STAT3,TFRC,TUBB4B
OMA1		peptidase	Activated	2.219	2.39E-02	ACADVL,COX4I1,DNM1L,FASN,SCD
TNFSF8		cytokine	Activated	2.236	5.47E-03	MSH2,PRKDC,SWAP70,XRCC5,XRCC6
MAP2K1/2		group	Activated	2.349	1.03E-01	C3,CDK1,GCLC,H2AFX,HMOX1,HSPA5,HSPB1,JUN,PCNA,PRKCI,VIM
PPARGC1A		transcription regulator	Activated	2.363	3.91E-07	ACADM,ACADVL,ACAT1,ACOX1,AK1,ATP5A1,ATP5B,ATP5H,BCAT2,C3,CAT,CEBPB,COX4I1,COX5A,COX5B,COX6C,CS,CYCS,DLAT,DR1,FASN,GOT2,GPX1,GSK3B,HMGCL,IDH3A,IMPA1,KYAT3,LDHA,MDH2,ME1,NCEH1,NDUFS1,NDUFV2,PACSIN2,PCK2,PDHA1,PGAM1,PHYH,PRDX3,PRDX5,PTGS2,SCD,SDHA,SOD1,SOD2,TFAM,TIGAR,TXN2,TXNRD2,UQCRFS1
INSIG1		other	Activated	2.399	4.64E-01	ACLY,ACSL4,ACSS2,FABP5,FASN,FDPS,G6PD,HMGCS1,IDI1,LCN2,PMVK,SCD
GPS2		transcription regulator	Activated	2.449	3.67E-01	BIN1,HEBP1,IDH1,LHPP,MBNL1,SNX1
FOXA1		transcription regulator	Activated	2.455	1.48E-01	ACTC1,AFP,AGR2,ALDH6A1,ANXA1,ATP5J,CPS1,EPHX1,FKBP4,FSTL1,GLS,HK1,IGFBP1,MALT1,MSH2,NDUFV3,SOD1,TAGLN,TF
MYC		transcription regulator	Activated	2.558	1.71E-71	ABCE1,ACAT1,ACSL4,ACTB,ACTN1,ACTN4,ADK,AFP,AHCY,AIMP2,AK2,AKAP12,ALB,ALCAM,ALDH18A1,ALDOA,ANXA4,ANXA5,ANXA6,APEX1,APP,ARF3,ARHGEF7,ASNS,ASS1,BAG1,BIN1,C1QBP,CAD,CANX,CAPN2,CAPNS1,CAPZB,CASP3,CASP8,CAST,CAV1,CCT3,CD44,CD47,CD9,CDK1,CKS2,CLIC4,CLPB,CLUH,CNBP,CNP,COL4A1,COMMD3-BMI1,COX5B,COX6B1,CPD,CRIP1,CSDE1,CSRP2,CSTB,CTNNA1,CTSB,CTSD,CUL1,CYCS,DBI,DBN1,DCTPP1,DDX21,DDX39B,DDX3X,DDX5,DKC1,DNMT1,D…
IGF1R		transmembrane receptor	Activated	2.651	5.54E-12	ACADM,ACP1,ACTN4,ALDOA,ANXA3,APP,ATP5A1,ATP5B,ATP5D,ATP5H,ATP5J,CALU,CAPG,CBFB,CDC42,CDK1,CEBPB,CETN2,CKS2,COL4A1,COX4I1,CTNND1,CTSD,CYCS,FASN,FTH1,HADHA,HSPA5,IGF2R,IGFBP4,KRT19,LASP1,MAPK14,NDUFV2,NME1,PRKAR1A,PSMC6,PTGS2,RAB18,RAB1A,RAC1,RBBP7,RBM3,RHOA,RPL24,RPL3,RPL37A,RPL7,RPS21,RPS24,RPS26,RRAGC,S100A4,SCP2,SF3B5,SMU1,STAT3,TGFBI,TJP1,TXN,UBE2V2,UQCRC1
EIF4E	1.030	translation regulator	Activated	3.389	1.70E-09	ATOX1,BCLAF1,CAPG,CAPZB,CEBPB,CHMP1A,CKS2,EGFR,EIF4EBP1,GPS1,GPX2,GRB2,HMOX1,IGFBP4,IL18,ILF2,LSM2,LSM4,LSM6,LSM7,NEDD8,NHP2,NOL3,NRAS,PA2G4,PCNA,PHB,PHF5A,PIN1,PLAUR,PRDX5,PRPS1,PTGES3,RHOG,SNRPA,SRXN1,TP53BP1,TRIP6,UBE2C,UPP1,XIAP,ZPR1
INSR		kinase	Activated	3.747	2.49E-15	ACAA2,ACADM,ACADVL,ACO2,ACOT13,ACOT2,ACSL4,ACTN4,ALDH2,ALDH6A1,ARFGAP2,ARHGDIA,ATP5A1,ATP5B,ATP5D,ATP5H,ATP5J,BAG1,CBR1,CDC5L,CDK1,CFL1,CKMT1A/CKMT1B,COX4I1,CRAT,CS,CSTB,CTSB,CYCS,DCTN4,DECR1,DEK,ECHS1,ECI1,ETFA,ETFB,FASN,FDPS,FEN1,FH,FHL1,GANAB,GAPDH,GNB1,GOT2,GRN,HADHA,HADHB,HMGCS1,HSD17B10,HSD17B4,HSPD1,IDH1,IDH3A,IDI1,IFITM2,IGF2R,IGFBP1,IQGAP1,ITGB5,LGALS1,MARCKSL1,MCM2,MCM4,MCM5,MCM7,MDH2,M…
CACNA1C		ion channel	Inhibited	-2.000	1.18E-04	ANXA2,CAV1,ENO1,PTGS2,S100A10
TNFSF13		cytokine	Inhibited	-2.000	3.02E-01	MCM2,MCM4,MCM5,MCM6,PCNA,RPA3
EIF2AK2	1.112	kinase	Inhibited	-2.005	3.61E-02	AKT2,CEBPB,EIF2AK2,IFI35,IFITM2,ISG15,NFKB2,NMI,NNMT,OAS1,PSMB10,SAMHD1,SOD2,STAT1,TNFAIP3,ZC3HAV1
GLI1		transcription regulator	Inhibited	-2.077	1.93E-01	ACADVL,ARPC5,BID,CAV1,CMBL,COMMD3-BMI1,DRG2,EZR,FHL1,HNRNPU,HUWE1,JUP,KRT19,LMNA,NQO2,PAPSS2,PGM2L1,PLOD1,PRKCI,RAB34,RAP2A,RGS10,RPL30,SDHA,TUFM,USP7,VIM
TSC2		other	Inhibited	-2.096	6.70E-04	A2M,ACSS2,ANXA1,ANXA2,ATP6V1A,ATP6V1B2,ATP6V1G1,CP,CRIP1,ERO1A,GLA,HMOX1,HSPA5,HSPB1,LDHB,LGALS3,NSDHL,PGM2L1,PRKCA,S100A11,S100A6,SCD,SOD2,STAT1,TAGLN
Tgf beta		group	Inhibited	-2.106	1.00E00	CASP8,DAB2,FSCN1,FSTL1,GCLC,HMOX1,HNRNPAB,ITGB1,JUN,KRT1,MIF,MMP7,PTGS2,SMAD2,SMAD4,TAGLN,TGFBI,VIM,XIAP
PRKCD		kinase	Inhibited	-2.114	1.00E00	CAMSAP1,CEBPB,CTSB,FOSL2,GPRC5A,ICAM1,JUN,LAMP1,NFKB2,OAS1,PDLIM7,PTGS2,STAT3,TUBB2A
SYVN1		transporter	Inhibited	-2.114	4.96E-08	ACSL3,APP,ATP1A1,CD44,CTPS1,DAB2,FASN,GANAB,GNB2,GPRC5A,HNRNPM,HSPB1,IFITM2,ITGA3,ITGAV,ITGB1,LDHB,MYOF,NFKB2,NUDT21,PCBP1,PFN1,POLR2B,PSMC3,PTBP1,PTPRJ,PTRF,RAB10,RAB34,RPL18,SLC1A5,SLC3A2,SLC7A5,SNAP23,STOM,TARS,TFRC,USP5,ZC3HAV1
E2F6		transcription regulator	Inhibited	-2.121	1.36E-03	CBX5,DCTN4,DHPS,GINS2,KIAA0101,MCM2,MCM3,MCM5,PRKAR1A,RBBP4,RECQL,RFC4,RPA2,RRM2,SMC1A,SRSF1
BDNF		growth factor	Inhibited	-2.132	2.98E-07	ACOT7,ALDH7A1,ANXA2,ANXA5,APEX1,APP,ARIH1,BAG3,BID,CASP3,CP,CPLX2,DPYSL3,EEF1D,EPB41L2,FLNA,FLNB,FSCN1,FTL,GNAI1,GPS1,HADHA,HSD17B4,HSP90AA1,HSPA2,HSPA4L,HSPA5,JUN,KLC1,LAMC1,LCN2,LGALS1,MACROD1,MAP1B,MAPK1,MVD,MYO6,P4HA1,PAFAH1B1,PCNA,PDLIM5,PFKFB3,PLXNB2,PREP,PTBP1,RAB14,REEP5,RHOA,RNH1,RPL37A,RPS23,S100A10,SERPINH1,SOD2,STRN4,STXBP1,TAGLN,TFRC,TP53BP1,TPP1,TUBB3,USO1,VIM,YWHAG
F3		transmembrane receptor	Inhibited	-2.156	4.02E-02	CASP7,CDC42,FERMT2,HMGA2,ICAM1,ITGA2,KRAS,LAMB1,MMP7,RAC1,RHOA,SERPINC1,TGM2
SCAP		other	Inhibited	-2.172	2.73E-02	ACAA2,ACLY,ACSL4,ACSS2,FASN,FDPS,IDI1,MVD,NSDHL,PMVK,SCD
Gsk3		group	Inhibited	-2.182	4.95E-01	FASN,FSCN1,ICAM1,JUN,PTGS2,STAT1,TNFAIP3,XIAP
RAC1	-1.010	enzyme	Inhibited	-2.184	2.65E-01	DPYSL2,HMOX1,HSPB1,ICAM1,ITGB1,JUN,PLAUR,PTGS2,RAC1,RHOA,SHC1,SOD2,STAT1,STAT3
IL12A		cytokine	Inhibited	-2.205	1.00E00	CASP3,ICAM1,MMP7,STAT1,STAT3
Notch		group	Inhibited	-2.211	1.00E00	AFP,S100A11,SMAD2,SMAD3,TAGLN
SNCA		enzyme	Inhibited	-2.216	1.95E-06	CASP3,CFL1,CHMP4B,CTSB,DCTN2,EZR,GLO1,GSK3B,HSBP1,HSP90B1,HSPA5,ITPA,KIF3A,LDHB,MDH2,PSMA3,PYGB,SERPINB1,TPI1,TUBB3,TUBG1,UCHL1,YWHAE,YWHAG,YWHAH
FOXL2		transcription regulator	Inhibited	-2.224	1.00E00	BID,ICAM1,PTGS2,SOD2,TNFAIP3
NOD2		other	Inhibited	-2.235	1.00E00	ALDH1A2,ICAM1,IL18,MARCKSL1,NFKB2,SOD2,TNFAIP3,XIAP
EIF3M	-1.273	other	Inhibited	-2.236	1.18E-04	EIF3C,EIF3F,EIF3H,MIF,MT2A
PCK1		kinase	Inhibited	-2.236	8.48E-03	ACADM,ACADVL,ACOX1,CRAT,MLYCD
TBK1		kinase	Inhibited	-2.236	1.00E00	ICAM1,IL18,ISG15,NMI,PTGS2
NRIP1		transcription regulator	Inhibited	-2.309	1.95E-02	ACAA2,ACO2,AIFM2,CDK1,FASN,HADHB,IDH3A,LDHB,PTGS2,PYGL,SCD,SDHB,TK1
RASSF5		other	Inhibited	-2.331	3.17E-05	BZW1,CIRBP,DNAJA1,DTYMK,EEF2,LRRFIP1,LSM7,PCMT1,PSMD1,RAB32,RABIF,U2AF1/U2AF1L5
CD5		transmembrane receptor	Inhibited	-2.360	1.61E-01	CEBPB,ICAM1,LSM3,MAP2K2,MAP2K3,PCK2,SNRPD3,STAT1,STAT3
COPS5	1.005	transcription regulator	Inhibited	-2.414	1.00E-02	AIMP1,GPS1,H2AFX,MARS,RARS,STAT3
SREBF2		transcription regulator	Inhibited	-2.453	1.23E-02	ACAA2,ACLY,ACSS2,DBI,FABP5,FASN,FDPS,G6PD,HMGCS1,IDH1,IDI1,MVD,NSDHL,PMVK,SCD
KDM5A		transcription regulator	Inhibited	-2.530	1.68E-09	ACO2,ACTC1,ATP1A1,ATP1B1,ATP5A1,CD55,CHCHD3,COX17,COX4I1,COX6B1,DLAT,DLST,GADD45GIP1,GRPEL1,HMOX1,HSBP1,IDH3B,ITGB1,MAP2K3,MCM2,MCM3,MDH1,MLYCD,MRPL12,MRPS23,NDUFA2,NDUFA5,NDUFS2,NDUFV1,NIT1,NME1,PARK7,PGD,PMPCB,SDHB,SOD2,TXN2,UQCRC1,UQCRFS1,VDAC1
SRC (family)		group	Inhibited	-2.588	6.51E-02	ATP1A1,ICAM1,IGFBP1,ITGAV,PTGS2,PXN,S100A4,STAT1,TJP1
SREBF1		transcription regulator	Inhibited	-2.924	4.53E-06	AARS,ACLY,ACSL4,ACSS2,AK4,ATOX1,CAPZB,CEBPB,DARS,DBI,ETHE1,FABP5,FASN,FDPS,G6PD,GRSF1,GSR,HMGCS1,HMOX1,HSPA13,HSPA1A/HSPA1B,HSPA5,IDH1,IDI1,IMMT,LGALS3,MLYCD,MVD,NSDHL,OAT,PCK2,PLS3,PMPCA,PMVK,PPAT,PTGS2,RPLP0,RPS24,RPS27,SCD,STXBP1,SUCLG1,TF,UQCRFS1
GCK		kinase	Inhibited	-3.000	3.48E-03	ACADM,ACLY,ATP5A1,ATP5C1,ECHS1,FASN,FH,HADH,SCD
TNFSF11		cytokine	Inhibited	-3.546	1.96E-02	AK3,AKAP13,BSG,CA2,CAPN2,CAV1,CD14,CD44,CDC42EP4,CIAO1,CSRP1,DAB2,EHD1,FHL2,GCLC,GLRX,GRN,HMOX1,ICAM1,ILF3,ITCH,ITGAV,JUN,MAP2K1,MARCKSL1,NFATC2IP,NFKB2,NME6,PA2G4,PLAUR,PTGS2,RRAS,SERPINB9,SOD2,SRC,SRXN1,STAT1,STMN1,YWHAZ
© 2000-2016 QIAGEN. All rights reserved.

## Sheet: CUGBP1 knockdown microsomal
© 2000-2016 QIAGEN. All rights reserved.
Upstream Regulator	Exp Fold Change	Molecule Type	Predicted Activation State	Activation z-score	p-value of overlap	Target molecules in dataset
IL5		cytokine	Activated	4.283	9.29E-05	AK3,ALDOA,ANXA2,ANXA6,ASNS,ASS1,ATP1B1,BCL2L1,BNIP3L,CD40,CD55,CD63,CDC123,CISD1,CKAP4,CRIP1,DDX21,DNTTIP2,EBP,EGLN1,ENO1,EPS8,ERO1A,FAM162A,FAS,FOSL2,GALK1,GCLM,HMGCR,HMMR,HSP90B1,HSPA5,HSPH1,ICAM1,ITGAV,LMNB1,LMO7,MANF,MTDH,NACA,NDUFV3,P4HA1,PDIA6,PDLIM1,PFKP,PKM,PPIF,PRDX4,PRRC2A,PSAT1,PSMB4,PYCR1,RAB21,RBM3,RBPMS,RPN1,S100A4,S100A6,SAP30,SCRIB,SDF2L1,SFPQ,SLC16A3,SLC1A5,SLC7A5,SNAP23,SPCS2,SR…
CD44	1.539	enzyme	Activated	3.542	1.19E-01	AAK1,ACTB,ANXA11,BCL2L1,BIRC5,CALR,CD44,CD63,CLU,DNMT1,EPN2,FAS,FASN,FKBP4,FKBP5,FN1,HDGF,HMMR,HSP90AB1,ITGA3,ITGA5,ITGAV,JUN,KDM1A,LAMB1,LAMC1,LGALS1,LGALS3,MAPK8,MET,MGEA5,MMP7,MTCH1,MYBBP1A,MYO1B,NFKB2,PDCD4,SRC,VCP,VIM,WBP2,XIAP,ZYX
FGF10		growth factor	Activated	3.219	4.63E-02	AHNAK,ANXA1,ANXA2,ANXA3,CEBPB,CTSB,CYP51A1,LDLR,LMO7,LRPAP1,LSS,PTGS2,S100A13,S100A6,TMOD3
CD38	1.114	enzyme	Activated	3.133	9.89E-06	AK3,ALDOA,ANXA2,ANXA6,ASNS,ASS1,ATP1B1,BNIP3L,CD44,CISD1,CKAP4,CRIP1,EGLN1,EPS8,ERO1A,FAM162A,GALK1,GBE1,HMMR,ICAM1,LGALS3,LMO7,MANF,MTDH,NDUFV3,NT5E,P4HA1,PDIA6,PDLIM1,PFKP,PKM,PPP3CA,PRDX4,PSAT1,PYCR1,RBPMS,RPN1,S100A4,S100A6,SAP30,SDF2L1,SLC16A3,SLC7A5,SPCS2,STK39,TMED5,TMEM97,TPI1,UCHL3,UCK2,VIM
SPP1		cytokine	Activated	3.041	7.83E-04	BCL2L1,CA2,CAPNS1,CASP8,CD44,CD9,CDH2,CDK2,COX7A2L,CXCL1,CXCL5,DSP,EGFR,EPDR1,FN1,HMGCR,HMOX1,HMOX2,HTATIP2,ICAM1,ILK,ITGA2,ITGA3,ITGAV,ITGB5,JAG1,KRT18,MMP7,MTA1,MTA2,NDUFA9,NDUFB9,NDUFS4,NDUFS7,NDUFS8,NDUFV1,OCLN,PGD,PLOD1,PNN,POR,PTGS2,S100A4,S100A6,SAMM50,SERPINE1,SSB,UQCRC2,VAT1,VIM
IL3		cytokine	Activated	2.952	6.88E-11	ADGRE5,AKR1A1,ALDH2,ARHGEF1,BCL2L1,BNIP3L,CALR,CAPZB,CASP9,CAT,CCT5,CD14,CD40,CD63,CEBPZ,CIAPIN1,COPS4,CPT1A,CREM,CSNK1A1,CTTN,ECH1,EEF1A1,EIF2AK2,EIF3G,EMP3,FAS,FASN,FGFR1,FKBP3,FOSL2,FUS,GART,GNA13,GNAS,HBA1/HBA2,HDGF,HK1,HLA-A,HNF1A,HNRNPA2B1,HSP90B1,HSPA2,HSPA5,HSPA9,ICAM1,IK,IMPDH2,ITGAV,JUN,KIF1B,KPNB1,LYN,MCM5,MID1,MLF2,MYO1C,NACA,NARS,NCL,NIFK,NRP1,PHGDH,PPM1G,PSMA5,PSMB3,PSMB7,PSMC4,PSME…
KMT2D	1.054	transcription regulator	Activated	2.947	1.00E00	ACADM,ANO10,BAG2,CCDC91,CD55,CKAP4,CRIP1,CRIP2,CTSD,ECI2,GALK1,GPRC5C,LAMB3,MINA,NT5E,POLE,PRKRA,PTGR1,REEP6,SCARB1,STXBP2
ERK1/2		group	Activated	2.893	3.11E-01	AKR1B10,AKR1C3,ASAH1,B2M,BCL2L1,C3,CALR,CAT,CAV1,CD40,CD44,CDK1,CEBPB,CTSB,CXCL1,CXCL5,DAPK1,ECE1,ENO1,EZR,FKBP5,GJA1,HLA-A,HMGA1,HPGD,HSPA5,ICAM1,ID1,ITGA2,ITGA3,JUN,JUND,LDLR,MAP2K2,MAPK1,MED1,MUC5B,NAMPT,PCNA,PLAUR,POLB,PSMB6,PTGES,PTGS2,RAB4B,RAC1,RHOC,S100A6,SERPINE1,SLC12A7,SYVN1,TAP2,TAPBP,TNFRSF10B,TYMP
PPARGC1A		transcription regulator	Activated	2.892	7.67E-03	ACACA,ACADM,ACADVL,ACAT1,AK1,ATP5A1,ATP5B,ATP5H,ATP5O,C3,CALM1 (includes others),CAT,CEBPB,COX4I1,COX5A,COX5B,COX6C,CPT1A,CS,CYCS,DLAT,DR1,FASN,GOT2,GSK3B,IDH3A,LDHA,LDLR,MDH2,ME1,MFN2,MT-CO2,NCEH1,NDUFB5,NDUFS1,NDUFS8,NDUFV2,PACSIN2,PCK2,PDHA1,PHYH,PLIN2,PRDX3,PRDX5,PTGS2,SDHA,SIRT3,SLC39A14,SOD1,SOD2,TFAM,TIGAR,TXN2,UQCRFS1,VAMP2
BTNL2		transmembrane receptor	Activated	2.887	1.00E00	APPL2,CNN3,CYP2S1,ENAH,FAM213A,GPD2,IFNGR1,MYO10,NCOA7,NT5E,S100A4,SPECC1
SPHK1		kinase	Activated	2.767	4.62E-01	APP,BCL2L1,CTTN,FN1,JUN,PTGES,PTGS2,SERPINE1
RB1		transcription regulator	Activated	2.762	1.61E-17	ACO2,ACTB,ACTC1,ALG5,APPL2,ATAD2,ATP1A1,ATP1B1,ATP5A1,ATP6V1D,ATP6V1F,BIRC5,CASP8,CASP9,CBX5,CCNB1,CDK1,CDK2,CHCHD3,CMAS,CNOT6L,COA3,COL4A3BP,COX4I1,COX6A1,COX6B1,CWC27,DCTN4,DEK,DHFR,DLAT,DLST,DNAJC11,DNMT1,DYNLRB1,EI24,EPS8,EZR,FAS,FEN1,FN1,GADD45GIP1,GHITM,GMPS,GPRC5A,GRPEL1,H1F0,HACD3,HAUS1,HIST1H1B,HIST1H2BJ,HMGB2,ICT1,ID1,IDH3B,KANK2,KPNA4,KRT10,KRT18,KRT4,LACTB,LIG1,MAP2K3,MAPK1,MCM2,MCM3,…
ERK		group	Activated	2.742	3.11E-01	ACTN1,ADAM10,ADGRG6,BCL2L1,CAV1,CLU,CTNNB1,CTTN,DPYSL2,E2F4,EGFR,EIF2AK2,EPHA2,FAS,FN1,FOSL2,GCLC,GPRC5C,HMGA1,HMOX1,ICAM1,IGFBP1,JAG1,JUN,KLF5,KRT18,KYNU,LAMB1,LDLR,MAP4K4,PTGES,PTGS2,ROCK1,RRS1,SERPINE1,SFN,SIRT6,SLC4A7,SPTBN1,STAT1,TGM2,TNFAIP8,TNFRSF10A,TNFRSF10B,TYMP,VASP,ZFP36L1
IL2		cytokine	Activated	2.688	1.00E00	ABCC1,AHR,ANXA1,ARHGDIA,BAG1,BCCIP,BCL2L1,C3,CD38,CD40,CD44,CD46,CD47,CD59,CD9,CDK2,CPD,CTPS1,CYCS,DAPK1,DARS2,DDX21,DKC1,DLST,DSG2,E2F4,EEF1E1,ELF1,EXOSC9,FAS,FGFR1,GAPDH,GARS,GART,GNL3,GRN,HDAC1,HSP90B1,HSPA1A/HSPA1B,HSPA5,HSPD1,ICAM1,IFNGR1,ITGA2,ITGA6,ITGB1,ITM2B,JAK1,JUN,JUND,LDLR,MAP2K1,MX1,NDUFA12,NFKB1,NIFK,NOP2,PCNA,PDCD11,PDCD4,PDIA3,PHB,PHB2,PHLDA1,PNP,POLR1B,POLR1C,PPP6C,PRKD2,PSMB1,P…
EGFR	-1.311	kinase	Activated	2.640	3.65E-04	ABI1,ACTB,ANXA1,BCL2L1,BIRC5,CAPZA2,CAV1,CCAR1,CD47,CDCP1,CDK1,CDK2,CEBPB,CELF1,CHKA,CTNNB1,CUL3,CXCL5,DAG1,DSG2,EGFR,EIF6,EPS15,FASN,FOSL2,GRN,HMGB3,HNRNPA1,HNRNPA2B1,HNRNPH1,HNRNPK,HSP90B1,HSPA5,HSPB1,ICAM1,ID1,IGBP1,IGF2BP3,ITCH,ITGA2,ITGA6,ITGB5,JAG1,JUN,JUND,KIAA0391,MACF1,MET,MTA1,OSMR,PARP2,PCNA,PLAUR,PPIA,PRKAR1A,PSMB1,PSMB2,PSMB3,PSMB4,PSMB5,PSMB6,PSMB7,PTGES,PTGS2,RRAS,SDF2L1,SERPINE1,S…
TP53		transcription regulator	Activated	2.616	5.89E-43	ABCC1,ABCC2,ACADVL,ACAT1,ACLY,ACO2,ACSL3,ACTB,ACTN1,ACTN4,ADGRE5,ADH5,AEN,AFP,AHCY,AHSA1,AIFM2,AK1,AKAP12,AKR1B1,ALB,ALDH18A1,ALDH1A2,ALDH4A1,AMOTL2,ANAPC4,ANXA1,ANXA2,ANXA3,ANXA4,ANXA6,ANXA8/ANXA8L1,AP1B1,AP3B1,APEX1,API5,APP,ARHGAP1,ARHGAP5,ARHGEF2,ARPC1B,ASNS,ASS1,ATAD2,ATG7,ATL3,ATP1A1,ATP5C1,BAG1,BCAP31,BCAS3,BCL2L1,BICD2,BID,BIRC5,BRAF,CALU,CAMK2D,CAMLG,CAND1,CAP1,CAPNS1,CARHSP1,CARS,CASP8,…
SP1	1.146	transcription regulator	Activated	2.610	6.85E-03	ACSL1,ADH5,AKAP12,ALDH3A2,ASNS,ASS1,ATP2A2,ATP5B,ATP7A,BIRC5,BNIP3L,C1QBP,CAD,CAT,CAV1,CD40,CD55,CD59,CDH2,CDK1,CDK2,CEBPB,CIRBP,CREM,CSNK2A1,CTSD,CXCL5,CYC1,CYP51A1,DHCR24,DHFR,DNM1,DRG2,EGFR,EIF2AK2,EZR,FAS,FASN,FGFR1,FLNA,FN1,GJA1,GNAS,HADHA,HADHB,HDAC1,HINT1,HMGA1,HMGCR,HMOX1,HSD17B7,HSPA5,ICAM1,IFNGR1,IGFBP1,ITGA2,ITGAV,ITGB5,JUN,KRT18,KRT19,KRT4,KRT81,LDLR,MAOA,MECP2,MET,MFN2,MSH6,MTA1,MUC5…
TCR		complex	Activated	2.591	1.71E-01	ABCD3,ABLIM1,ARHGEF1,BCL2L1,BIN1,BSG,CD38,CD44,CD70,CDK13,CDK2,COMMD3-BMI1,CTSB,DDX58,DKC1,EBNA1BP2,EIF4E,FAS,FLNA,HSP90B1,HSPA5,HSPD1,IFNGR1,JUN,LAMP1,LBR,LMNB1,MAP3K7,MAPK1,MAPK8,MX1,MYD88,NFKB1,NFKB2,NHP2,NIP7,NOP58,NR3C1,NRP1,P4HB,PA2G4,PDCD4,PDIA4,PFDN6,PGK1,PRKACB,PRMT1,PTK2B,PXN,RELA,RELB,RIPK1,RPL13A,RRS1,SCARB2,SDCBP,SNRPD3,STAT1,STAT3,SYNCRIP,ZC3HAV1,ZNFX1
Jnk		group	Activated	2.556	4.63E-01	ALDH1A2,ANXA5,APP,ASAH1,ATG5,ATG7,BCL2L1,CD40,CD44,CD55,CDH2,CRIP2,DNMT1,E2F4,FAS,FN1,GJA1,HMOX1,HSPA5,ICAM1,JUN,JUND,MRC2,MSH2,MT-CO2,NQO1,OCLN,PLAUR,PON2,PTGES,PTGS2,SERPINE1,SOD2,TGM2,TNFRSF10A,TNFRSF10B,XIAP
EP300		transcription regulator	Activated	2.554	1.00E00	ACADM,AKAP12,ANXA6,B2M,BCL2L1,BCLAF1,BIRC5,CA2,CAD,CAMK2D,CAPG,CD59,CDK2,CHKA,CLASP2,CNN3,COMT,CPT1A,DDX3Y,DGKE,DHFR,DHRS3,DNAJB4,EPHB2,FASN,FMNL2,FN1,FNBP1,FNDC3B,FOSL2,FTH1,GM2A,GSK3B,HMGCR,HMOX1,HSP90AB1,ID1,ITGA6,JUN,JUP,KDM3A,KIF1B,LDHA,LGALS3BP,LIG4,LMNA,MAFG,MCM3,MKI67,MMP7,MSH2,NR3C1,OAS3,PARP1,PCYT1A,PHIP,PITPNM1,PLA2G4A,PLAA,PPFIBP2,PRKCD,PTGS2,RPS6KA1,SLC7A11,SOD2,STOM,TANC2,TESC,TFAM,…
NUPR1		transcription regulator	Activated	2.553	1.21E-04	AEN,AGRN,AKAP12,ANP32A,ANP32E,API5,ASB9,ATP6V0A1,ATR,BRCC3,BRI3BP,C3orf58,CCDC9,CD63,CDC23,CDCA2,CDK2,CEBPB,CENPC,CEP170B,CEP97,CHD4,CHUK,COA5,CSTF2T,CXCL5,CYB5B,DDX46,DGCR8,DHCR24,DIDO1,DLG1,DSN1,EGLN1,ERCC6L,ERMP1,FAM114A1,FAM162A,FHL2,GTF3C2,HIST1H1B,HLTF,HNRNPA2B1,HNRNPM,HSPA2,IGF2BP3,IRF2BP2,ITPR3,KANK2,KDM3A,KIAA0196,KIF11,KIF23,KIFC1,KXD1,LBR,LMAN2L,LMNB1,LRP8,LRRC16A,MAFG,MGLL,MKI67,MKKS,…
TGFB2		growth factor	Activated	2.543	1.00E00	AHR,CD40,CD46,CD59,CYP24A1,FAS,FN1,HMOX1,ITGB5,JAG1,PLOD2,SERPINE1,SMAD3,SP1,XIAP
CTLA4		transmembrane receptor	Activated	2.540	1.00E00	AHR,CD40,ICAM1,KPNA2,MKI67,PTPRJ,SLC7A5,SOD2,TIMM23,TOP2A,TPX2
IL1A		cytokine	Activated	2.525	1.00E00	ABCC2,ALDH1A1,ALDH3A2,APP,BCL2L1,CA2,CD40,CD44,CXCL1,CXCL5,FAS,FGFR1,FTH1,HMOX1,ICAM1,IFNGR1,IK,ITGA5,ITGAV,ITGB1,JUN,LDHA,MED1,MT2A,NFKB1,NR3C1,PLA2G4A,PTGES,PTGS2,RELA,SERPINE1,SOD2,SPARC
CD247		transmembrane receptor	Activated	2.524	1.77E-02	CYBA,EIF2S2,ETFA,HSP90AA1,HTATSF1,MTHFD2,NASP,NDUFB6,RBM3,RPP30,RPS17,SLC25A1,SNRNP70,SRP14,SSR4,TAF15,TARDBP,TRA2A,VPS4B
IFNG		cytokine	Activated	2.460	4.46E-01	ABCD3,ABI1,ACLY,ACTB,AGRN,AHCY,AHR,ALDH7A1,APP,ARFGAP3,ARL6IP5,ASNS,ASS1,ATG3,ATG5,ATP1A1,ATP1B1,ATP2A2,B2M,BCL2L1,BID,BST1,C3,CALCOCO2,CASP8,CASP9,CAT,CAV1,CD14,CD276,CD38,CD40,CD44,CD55,CD63,CDK2,CEBPB,CIRBP,CLIC4,CLIP2,CP,CREM,CSE1L,CSK,CTNNB1,CTSB,CTSD,CXCL1,CYB5A,CYBA,CYP24A1,DAPK1,DDB1,DDX5,DDX58,DECR1,DEGS1,DHX9,DIABLO,DRG1,DTX3L,E2F4,ECE1,EEF1A1,EIF2AK2,ELAVL1,ERAP1,F11R,FABP5,FAS,FASN,FE…
MAPK14	1.039	kinase	Activated	2.458	2.27E-01	CALR,CAT,CCNB1,CD40,CYP51A1,EGFR,ELAVL1,FAS,FASN,FDPS,FN1,FOSL2,GJA1,GNAS,HMGCR,HMOX1,ICAM1,JUN,JUND,LDLR,MAPK14,MUC5B,NRP1,PLAUR,PRDX1,PSMD10,PTGES,PTGS2,SHC1,SOD1,SOD2,STIM1,TGM2,TOP2A
PDGF (family)		group	Activated	2.449	8.95E-04	CALR,EEF1B2,HSPD1,P4HB,PDIA3,VIM
IKBKB		kinase	Activated	2.446	2.76E-01	AFP,BCL2L1,C3,CASP8,CD44,CEBPB,CKS1B,CLU,CP,CTNNB1,CTSB,CXCL1,CXCL5,CYBA,ECT2,EGLN1,FAS,FASN,FSCN1,GM2A,GRN,H2AFX,HLA-A,HMOX1,ICAM1,ILK,ITGB5,KIF23,KLF5,LMNB1,MX1,NAGLU,NFKB1,NFKB2,PLA2G4A,PLD3,PTGS2,PTK2B,PTPN13,RELA,RELB,S100A4,SERPINE2,SOD2,STAT3,TLN1,TNFAIP2,UACA,XIAP
Rock		group	Activated	2.433	3.40E-01	APP,CDC42,FN1,ICAM1,LPP,MAFK,NOP16,PPP1R12A,PTRF,TJP1
P38 MAPK		group	Activated	2.431	1.00E00	ADAM17,ANXA5,ASS1,ATG7,BCL2L1,BIRC5,BNIP3L,CAV1,CD40,CD44,CD46,CD55,CD70,CEBPB,FADD,FAS,FDXR,FLNA,FN1,GCLC,GDI1,GJA1,GOLGA2,HMOX1,HSPA5,ICAM1,ITGAV,ITGB4,JUN,KLF5,MAP4,MAP4K4,MSH2,MT-CO2,MUC5B,NFKB1,OCLN,PCNA,PLA2G4A,PLAUR,PML,PTGS2,PTPN12,RAB5A,RAB7A,RASA1,SERPINE1,SMAD3,STAT1,STIM1,TERF2,TJP2,TNFRSF10A,TNFRSF10B,TNIP1,TOP2A,TRADD,VLDLR
AQP1		transporter	Activated	2.429	6.47E-02	AK2,AKR1B1,CTNNB1,HSPA4L,HSPH1,PGK1
CLU	1.132	other	Activated	2.425	3.35E-01	APP,ATP7A,BCL2L1,CDK1,CLU,HSPA5,SMAD3
Cg		complex	Activated	2.407	1.00E00	ACSL1,ACTB,AKR1B10,AKR1C3,B2M,BCL2L1,CCDC86,CDH2,CEBPB,CEP170,CLU,CREM,DBI,EIF4E,FABP5,FAS,GJA1,GM2A,GTF2E1,HDLBP,HLA-A,HMGA1,HMGCR,HPGD,HSD17B7,ICAM1,ITGAV,ITGB1,ITGB5,JUN,KNOP1,LDLR,LGALS3BP,LIMCH1,MEN1,MRPS6,NRP1,PCNA,PDE4D,PHLDA1,PLAUR,PLXND1,PODXL,PTGS2,RECQL,S100A10,S100A6,SACS,SCARB1,SMAD4,SMARCA1,SMARCA5,SRXN1,SUMO1,XIAP
HIF1A		transcription regulator	Activated	2.404	1.02E-04	ABCF2,ADAM10,ADAM17,AFP,AKAP12,ALDOA,ANKZF1,ASNS,ATP2A2,ATP5J,ATP7A,BCL2L1,BID,BIRC5,BNIP3L,CARS,CAV1,CCNT1,CD44,CD70,CDCP1,CDH2,CHKA,CTPS1,CTSD,CYB5A,CYP2S1,EGFR,EGLN1,EIF4E,EIF4G1,EIF5A,EMC9,ENO1,ERGIC1,ERO1A,FAM162A,FHL2,FN1,FSCN1,GAPDH,GBE1,GJA1,GLYR1,GPI,H2AFX,HIST1H1C,HIST1H2BK,HIST2H2AC,HMOX1,HSPA4,HSPA5,HSPB1,HUWE1,ITGA5,ITGAV,JUN,JUP,KDM3A,KIAA1217,KRT18,KRT19,LDHA,LGALS1,LOXL2,MANF,MET,…
TFEB		transcription regulator	Activated	2.379	2.56E-03	ATP6V1A,ATP6V1B2,ATP6V1C1,ATP6V1H,CTSA,CTSB,CTSD,GBA,GLA,LAMP1,NAGLU,PSAP,SCPEP1,TMEM55B,TPP1
NRF1		transcription regulator	Activated	2.359	6.67E-09	ATP1A1,ATP1B1,CD47,COX4I1,COX5A,COX5B,COX6A1,COX6B1,COX8A,CYCS,FMR1,FTH1,GCLC,GCLM,HMOX1,IDE,MOGS,NQO1,PVR,SDHA,TFAM,TFB1M,TFB2M,TOMM20,VDAC1
BMP4		growth factor	Activated	2.341	1.00E00	ALDH1A2,CDK2,DEK,EGFR,GJA1,ID1,JUN,PYCR2,SCARB1,SPARC,TGM2
Nfat (family)		group	Activated	2.335	1.00E00	B4GALT1,CALD1,CD40,DOCK10,EHD4,FAS,ICAM1,NCOA7,PTGS2,RELB,SERPINE1,SOD2,TUBB3,USP15
SMAD3	1.052	transcription regulator	Activated	2.296	1.00E00	ABI2,ALB,APOB,C3,CDH2,CTNNB1,DAPK1,FN1,HMOX1,ID1,ITGB1,ITGB5,JAG1,JUN,JUND,MEF2D,PCNA,POR,PTGS2,RAC1,SERPINE1,SLC25A4,SMAD3,STAT3,TPM3,VIM,XIAP,ZYX
IL1B		cytokine	Activated	2.291	1.00E00	ABCC2,ABCC3,ABCD3,AKR1B1,ALDH7A1,ANXA1,APOB,APP,ARL6IP5,ASS1,ATP1A1,ATP2A2,B2M,BCL2L1,C3,CAT,CD14,CD40,CD44,CD55,CEBPB,CLIP2,CP,CREM,CTNNB1,CTSB,CXCL1,CXCL5,CYBA,DBI,DDX5,DNMT1,DR1,EGLN1,EIF4E,ELAVL1,ELF3,FABP5,FAS,FKBP5,FMR1,FN1,G6PD,GCLC,GJA1,GLA,GM2A,GNAS,GNL1,GRB7,GRN,GSK3B,GTF2F1,H1FX,HDAC1,HEXB,HLA-A,HMGA1,HMGB1,HMOX1,HNF1B,HPRT1,HSF1,HSPA1A/HSPA1B,HSPB1,ICAM1,IFNGR1,IGFBP1,ITGA5,ITGAV,ITGB…
TGFB3		growth factor	Activated	2.290	3.16E-01	CD46,CD59,CDH2,EEF1D,FN1,FOSL2,GJA1,ITGAV,JUN,JUND,MICAL2,MYO10,OCLN,PALLD,PLAUR,PLOD2,SERPINE1,SERPINE2,STAT6,TJP1,XIAP
ARNT2		transcription regulator	Activated	2.263	1.00E00	ABI1,AKR1B1,ARID1A,BAG6,BST1,CAMLG,CASC3,CFL2,CYBA,EGFR,EIF5A,FKBP3,FNBP1,GALNT4,HLA-A,ICAM1,LAMB3,LRRFIP1,MCM7,MRPL37,NACA,NAP1L4,NDUFA1,NUDC,PFN1,PGK1,SMAD3,SMARCD2,SNX5,SRSF1,STRN,UBA1,ZFP36L1
IL1		group	Activated	2.249	1.00E00	ACACA,ADAM17,AHR,AKR1C1/AKR1C2,ALB,ALDH3A1,APP,C3,CD40,CD55,CD59,CP,CPT1A,CTSB,CTSL,CXCL1,CXCL5,EGFR,ELF3,FAS,FN1,FTH1,GGT1,GJA1,GLS,HMGB1,HMGCR,HMOX1,ICAM1,IGFBP1,JUN,KYNU,LAMB1,LDLR,MAP2K3,MAPK1,MMP7,NRP2,PLA2G4A,PTGS2,RELA,RELB,S100A3,SERPINE1,SOD2,SPARC,TGM2,THBD,TYMP
TGFB1		growth factor	Activated	2.243	2.09E-11	ABCC2,ABCE1,ABCF1,ABI2,ACLY,ACSL3,ACTC1,ACTN1,ADAM10,ADAM17,AFP,AGR2,AHNAK,AHR,AK1,AKR1C1/AKR1C2,ALB,ALDH18A1,ALDH2,ALDH3A2,AMOTL2,ANKLE2,ANPEP,ANXA11,ANXA2,ANXA8/ANXA8L1,AP3S1,APOB,APP,ARHGAP35,ASNS,ASS1,ATG5,ATG7,ATP13A3,B2M,BCL2L1,BIN1,BIRC5,BNIP3L,BSG,C20orf24,CAB39,CADM1,CALCOCO2,CALD1,CALM1 (includes others),CAMK2G,CAP1,CAPNS1,CAPRIN1,CARS,CASP8,CASP9,CAT,CAV1,CAV2,CCNB1,CCT2,CCT5,CCT6A,CD1…
APLN		other	Activated	2.236	1.00E00	CAT,HBA1/HBA2,SOD1,TAGLN2,TESC
mir-183		microrna	Activated	2.236	2.43E-01	FN1,JUP,SEL1L,SLC30A1,VIM
PDCD1		phosphatase	Activated	2.236	1.00E00	KPNA2,MKI67,SLC7A5,TIMM23,TOP2A
TWIST2		transcription regulator	Activated	2.232	4.85E-01	CD44,CDH2,CTNNB1,FN1,VIM
PTTG1		transcription regulator	Activated	2.224	1.00E00	CCNB1,CD44,CDH2,MLH1,SUMO1,VIM
IL11		cytokine	Activated	2.219	1.00E00	ANXA2,BCL2L1,CD40,EZR,ICAM1,IL6ST
FOXL2		transcription regulator	Activated	2.216	1.00E00	BID,FAS,ICAM1,PTGS2,SOD2
S100A4	1.893	other	Activated	2.216	1.00E00	CLIC4,CTNNB1,FN1,OCLN,VIM
PEX5L		ion channel	Activated	2.213	8.12E-02	FDFT1,FDPS,HMGCR,LSS,PMVK
PTHLH		other	Activated	2.211	1.00E00	BCL2L1,CDK1,CTNNB1,FN1,FOSL2,HSPA1A/HSPA1B,ITGA6,PTGS2,SERPINE1
PRKCB		kinase	Activated	2.209	9.99E-02	APP,ATP6V1C1,BCL2L1,CD40,CTNNB1,CYCS,FASN,FN1,ICAM1,JUN,PTGS2,RELB,SERPINE1,SOD2
NGF		growth factor	Activated	2.205	3.27E-01	AGRN,ANXA2,APP,BCL2L1,CAV1,CD40,CDK1,CDK2,DHX9,EEF1A1,EGFR,EHD4,FAS,FOSL2,GSK3B,HMOX1,ID1,ITGA2,JUN,KIF2A,LRRFIP1,MAFK,MAPK14,PLA2G4A,PLAUR,PPP2R5E,RAC1,RACK1,RELA,SHC1,SOD1,SQSTM1,STAT3,TRIO,TXN,YES1
GAB2		other	Activated	2.200	5.47E-01	APP,BCL2L1,GSN,MUC5B,SERPINE1,SPARC
miR-129-5p (miRNAs w/seed UUUUUGC)		mature microrna	Activated	2.200	4.05E-02	AGO3,FNDC3B,GALNT1,PDS5A,TNPO1
XBP1		transcription regulator	Activated	2.191	1.65E-22	ADAM10,AFP,APP,ARCN1,ARFGAP3,ATP2A2,BET1,CALR,CAT,COG3,COG6,COPB1,COPB2,COPE,COPG1,COPZ1,CRK,DDOST,DNAJB11,DNAJB9,DNAJC1,DNAJC10,DNAJC3,DOLPP1,ERP29,ERP44,FAS,FASN,FKBP10,FKBP11,FKBP2,FN1,GOLGA3,GOLGA4,GOLGB1,GOLPH3,GOPC,GORASP2,GOSR2,HM13,HMOX1,HSP90B1,HSPA13,HSPA5,HYOU1,ICAM1,LMAN1,LMAN2,MOGS,P3H1,PCYT1A,PDIA3,PDIA4,PDIA6,PPIB,PRNP,RELA,RPN1,RPN2,S100A6,SDF2L1,SEC11A,SEC22B,SEC23A,SEC23B,SEC24D…
IRF6		transcription regulator	Activated	2.180	4.62E-01	CD14,CD9,CDH2,MAD1L1,PTGES,PTGS2,SOD2,TJP1
SIRT6	-1.034	enzyme	Activated	2.157	8.21E-03	ACSL3,ACSL4,BIRC5,ELOVL1,FASN,GPAT4,GSK3B,HMGCR,IGF2R,LSS,LYPLA1,PCBP2,PTGS2,RPL23,RPL6,RPS15A,SOD2
TBK1	-1.167	kinase	Activated	2.156	1.00E00	BCL2L1,CD40,CD70,ICAM1,NFKB1,PTGS2,RELA,RILPL1
GCG		other	Activated	2.139	1.39E-01	ACADM,BCL2L1,CEBPB,CPT1A,FASN,FDPS,FOSL2,GSTP1,HK1,HMGCR,IGFBP1,IVD,NR3C1,PDHA1,SCARB1,SP1
ATF6		transcription regulator	Activated	2.129	4.50E-05	APP,ATP2A2,CALR,CEBPB,CHKA,CPT1A,DNAJB11,DNAJC3,FDPS,HMMR,HSP90B1,HSPA5,LMAN1,MANF,PDIA4,PLIN2,PRNP,PVR,RAN,RHEB,SPARC,SYVN1,TNFRSF10B,UBE2C
IGF1R		transmembrane receptor	Activated	2.125	1.08E-09	ABCC4,ACADM,ACP1,ACSL1,ACTN4,ALDOA,ANXA3,APP,ATP5A1,ATP5B,ATP5D,ATP5H,ATP5J,ATP5L,ATP5O,BCL2L1,CALU,CAPG,CD38,CDC42,CDK1,CEBPB,CLU,COX4I1,CTNNB1,CTNND1,CTSD,CYCS,FASN,FTH1,GRB10,HADHA,HSPA5,IGF2R,IVNS1ABP,KRT19,LASP1,MAPK14,NDUFA1,NDUFA3,NDUFA4,NDUFA9,NDUFB4,NDUFB9,NDUFV2,PDCD10,PRKAR1A,PRKCDBP,PSMC6,PTGS2,RAB18,RAB1A,RAC1,RACGAP1,RBBP7,RBM3,RFC2,RHOA,RPL10A,RPL24,RPL3,RPL35A,RPL37A,RPL7,RPL9,RPS…
LGALS1	1.228	other	Activated	2.122	1.00E00	AHR,CCNB1,FIS1,FN1,IFNGR1,KRAS,LGALS1,LGALS3,SERPINE1
SIM1		transcription regulator	Activated	2.121	1.00E00	ABI1,AKR1B1,ARID1A,BAG6,BST1,CAMLG,CASC3,CFL2,CYBA,EGFR,EIF5A,FKBP3,FNBP1,GALNT4,HLA-A,ICAM1,LAMB3,LRRFIP1,MCM7,MRPL37,NACA,NAP1L4,NDUFA1,NUDC,PFN1,SMAD3,SMARCD2,SNX5,SRSF1,STRN,UBA1,ZFP36L1
ZAP70		kinase	Activated	2.111	5.51E-03	ANXA1,CSTF2,CYBA,ETFA,FKBP5,HS2ST1,HSP90AA1,HTATSF1,NASP,NDUFB6,PLEC,RBM3,SLC25A1,SNRNP70,SRP14,SSR4,TAF15,TRA2A,VPS4B
Pkc(s)		group	Activated	2.103	1.00E00	ACAT1,AHR,APP,BCL2L1,CCAR1,CD55,CPT1A,CTNNB1,CTSB,DNAJC3,EGFR,FAS,FN1,HMGCR,HMOX1,HPGD,HSP90B1,HSPA5,ITGA5,ITGB1,JUN,KRT8,MAD1L1,MAFK,MAPK1,NFKB1,NQO1,P4HB,PDIA4,PHLDA1,PRKCA,PTGS2,SCARB1,SERPINE1,SP1,XIAP
PCGEM1		other	Activated	2.100	9.83E-17	ACACA,ACLY,ALDOA,CANT1,CS,DHCR24,ENO1,FASN,FH,G6PD,GAPDH,GGT1,GLS,GLUD1,GPI,GSR,IDH1,IDH2,LDHA,LSS,MLYCD,OGDH,PDHA1,PDHB,PGAM2,PGD,PGK1,PGLS,PKM,SDHA,SUCLG1,TALDO1
EGR1		transcription regulator	Activated	2.096	2.90E-01	ATP2A2,BAIAP2,CASP8,CASP9,CAV1,CD44,CLU,CREM,EGFR,FAS,FN1,FTL,GNAS,HMGCR,HMOX1,HPGD,ICAM1,JUN,JUND,LDLR,ME1,NFKB1,PTGES,PTGS2,PTPN1,PTRF,SERPINE1,SF1,SLC12A2,SLC4A2,SOD1,SOD2,SQLE,TOE1
Collagen type I		complex	Activated	2.088	3.88E-01	APP,CDH2,CTNNB1,FN1,HDGF,ITGA2,ITGA3,ITGB1,PLOD2,PTGS2,RAC1,S100A10,VIM
HMGB1	1.752	transcription regulator	Activated	2.086	1.00E00	CD40,CXCL5,FASN,HMGB1,ICAM1,PTGES,PTGS2,RELB
EGF		growth factor	Activated	2.074	2.21E-02	ABI1,ACSL4,ACTN1,ADAM17,AFP,ALCAM,ANPEP,ARF6,ARHGEF2,ATP2A2,B4GALT1,BCL2L1,BET1,BIRC5,CAV1,CCNB1,CD44,CDK1,CEBPB,CLU,CREM,CTSD,CXCL5,DDX5,EEF1A1,EGFR,ELF3,ENAH,EPHA2,EPS15,ERCC1,EZR,FASN,FGFR1,FN1,GAK,GFPT1,GJA1,GLG1,GRB7,GSK3B,GSTP1,HMOX1,HNRNPK,HPGD,ICAM1,ID1,IDH1,IGFBP1,ITGA2,ITGB1,JUN,JUND,KRAS,KRT19,LDHA,MAD1L1,MAPK1,MT-CO2,MUC5B,NCL,NRP1,OCLN,PBK,PCNA,PDCD4,PLAUR,PPIB,PRKDC,PSMB1,PSMB2,PSMB…
CALR	1.646	transcription regulator	Activated	2.069	3.07E-01	ATP2A2,CDH2,FN1,GJA1,ICAM1,PPP2CA,PTGS2,VCL
MAPK8	1.031	kinase	Activated	2.064	1.00E00	ACSL4,ATG5,ATG7,B4GALT1,BCL2L1,CDH2,CDK2,CEBPB,DNMT1,FOSL2,FTH1,FUS,HMOX1,JUN,JUND,MUC5B,MVP,NRP1,PLAUR,PTGES,PTGS2,RELA
KRAS	1.369	enzyme	Activated	2.042	3.68E-14	ABCC4,ACTR3,AGRN,AHR,AKR1B10,ALDOA,ANPEP,ANXA8/ANXA8L1,APLP2,ATG5,ATG7,ATP1B1,B2M,BAG1,BCL2L1,BIRC5,BSG,CAV1,CD44,CDH2,CEBPB,CLU,CTNNB1,DBN1,DHFR,DNMT1,E2F4,EEF1A1,EGFR,EI24,EIF2AK2,EIF5,EIF5A,ERO1A,FAS,FLII,FLOT2,FN1,FTH1,G6PD,GBA,GCLC,GCLM,GGT1,GJA1,GNA13,GRN,GSN,GTF2I,HADHB,HMOX1,HSPA5,HSPB1,HYOU1,ID1,IGF2BP2,ITM2B,JUN,KRAS,LAMB3,LAMP1,LAMP2,MAN2A1,MAP2K1,MAPK14,MET,MMP7,MX1,NFYB,NME2,NPC1,NQO…
Rb		group	Activated	2.019	5.11E-02	BIRC5,CDK1,CDK2,DHFR,DNMT1,ECT2,HDAC1,MCM3,MCM5,MCM7,NEO1,PA2G4,PCNA,PCYT1A,POLD1,RFC4,RPA2,SOD2,TOP2A
NFkB (complex)		complex	Activated	2.019	1.00E00	ABCD3,AHR,ALDH1B1,ALDH7A1,APP,ATP2A2,ATP6AP2,B4GALT1,BCL2L1,BID,BIRC5,C3,CAMK2D,CAPNS1,CASP8,CASP9,CCNB1,CD40,CD44,CEBPB,CLIP2,CLU,CREM,CSNK2A1,CTNNB1,CXCL1,CXCL5,DBT,EGFR,ELF3,ERAP1,FABP5,FAS,FN1,FTH1,GCLC,GFPT2,GLA,GNAS,HDGF,HIP1,HLA-A,HMOX1,HSPA9,HSPB1,ICAM1,ITCH,ITGAV,ITGB1,JAG1,JUN,KRT19,KYNU,LAMP2,MT-CO2,MUC5B,NAMPT,NCOA7,NFKB1,NFKB2,NOP14,NUP62,PPIF,PRKCD,PTGES,PTGS2,PXN,RELA,RELB,RRAS,SAR…
EIF2AK3		kinase	Activated	2.013	1.51E-05	AARS,ABCF2,ALDH18A1,ASNS,ATG5,CARS,CEBPB,CYB5R1,DNAJB9,DNAJC3,ELP3,EPRS,ERO1A,HSPA5,HSPA9,IARS,JUN,LARS,LONP1,NARS,NFKB2,PCK2,PON2,RELB,SARS,SEL1L,SHMT2,SNW1,SPATA5,SQSTM1,TARS,TBCE,UIMC1,WARS,XIAP,YARS
C5		cytokine	Activated	2.010	1.00E00	CD46,CD55,CD59,CD63,CXCL1,DAG1,HSPA5,ICAM1,MET,NFKB1,SERPINE1,SF1,TNFAIP2
CREB1		transcription regulator	Activated	2.009	1.00E00	AK4,AKAP1,AKAP13,AKAP8L,ARHGAP35,ARL15,ATP1A1,ATP5I,ATP6V0D1,BAG3,BCAP29,BCL2L1,BIRC5,CACNA2D1,CARS,CCNB1,CD9,CDC37,CDH2,CEBPB,COX8A,CPD,CPT1A,CREM,CYP51A1,EBP,EHD4,EXOSC6,FASN,FN1,GAA,GALNT1,GLA,GLS,HLA-A,HMGCR,HMOX1,HPCAL1,HPGD,HSPA4,HSPA5,ID1,INA,JUN,KLF5,LDLR,LGALS8,LSS,MCM5,MCM6,MKI67,MRPL49,MRPS18B,MUC5B,MYH10,MYO1B,NARF,NDUFA10,NDUFA4,NDUFV1,NECTIN3,NEO1,NF1,NPC2,NRP1,NRP2,OCIAD2,OSTF1,PCN…
NADPH oxidase		complex	Activated	2.000	4.96E-01	CXCL1,HMOX1,JUN,PTGS2
CACNA1C		ion channel	Activated	2.000	1.22E-03	ANXA2,CAV1,ENO1,PTGS2,S100A10
SMYD3		enzyme	Activated	2.000	4.05E-01	CRKL,CTSD,PSMD9,RBM38
ZBTB33	-1.529	other	Activated	2.000	1.33E-02	BID,FAS,MMP7,MTA2,PGK1,S100A4,TNFRSF10A
TARDBP	-1.143	transcription regulator	Activated	2.000	3.64E-01	FIS1,MEF2D,MFN1,SQSTM1,TARDBP
RLIM		enzyme	Activated	2.000	1.02E-01	CDH2,FN1,SERPINE1,VIM
SMARCD3		transcription regulator	Activated	2.000	5.40E-01	ALCAM,CD151,CD44,ITGA3
SMARCE1	1.360	transcription regulator	Activated	2.000	3.64E-01	CCNB1,CDK1,CTSD,NPC2,SMARCE1
T		transcription regulator	Activated	2.000	4.05E-01	ALCAM,CD151,CD44,ITGA3
ARHGAP21		other	Activated	2.000	1.00E00	CD70,PTGS2,RILPL1,TRIM21
GLIS2		transcription regulator	Inhibited	-2.000	4.05E-01	C3,SERPINE1,SPARC,VIM
miR-122-5p (miRNAs w/seed GGAGUGU)		mature microrna	Inhibited	-2.012	1.37E-04	ADAM17,ALDOA,ANXA11,CD320,CS,EEF1A1,FOXP1,FUBP1,GALNT10,HMGB1,MECP2,NDRG3,NFATC2IP,OSMR,P4HB,PKM,PSME1,PSME3,RAB11FIP1,SLC7A11,TMED3,TPD52L2,TTYH3,UBAP2,VIM
E2f		group	Inhibited	-2.032	1.16E-05	ALG5,CAV1,CBX5,CCNB1,CDK1,CDK2,CSDE1,DHFR,E2F4,EXOSC8,GINS2,HDAC1,HIST1H2BJ,HNRNPA1,ITGA5,ITGA6,ITGB1,ITGB4,KNTC1,LIG1,MCM2,MCM3,MCM4,MCM5,MCM6,MTHFD1,NASP,NUSAP1,PCNA,PCYT1A,PGRMC1,POLA1,RECQL,RPA3,RPS16,SERPINE1,SNRPC,TMEM126A,TMEM126B,TPX2,UBE2C,UXT,VKORC1L1
FOXM1		transcription regulator	Inhibited	-2.047	2.36E-01	ADAM17,ANXA1,BIRC5,CAV1,CCNB1,CDCA2,CDH2,CDK1,CDK2,CKS1B,COMMD3-BMI1,GLB1,IPO7,LDHA,MAPK8,MKI67,NBN,NEDD4,PCNA,PGK1,PLAUR,STAT3,TJP1,TOP2A,VIM
FAAH		enzyme	Inhibited	-2.137	7.09E-03	ATP5H,FNDC3A,HMOX1,PTK2B,RPL17,RPL5,RPL7,RPL7L1,RPS18,RPS2,RPS6
PML	-1.078	transcription regulator	Inhibited	-2.155	8.22E-09	ACACA,ACADM,ACSL4,AKR1A1,ANXA4,BIRC5,CACYBP,CAT,CDK2,CFL1,CIAPIN1,CIT,CPT1A,DNAJB4,DNAJB9,DNAJC9,EGFR,FAM50A,FAS,FASN,FTL,GCLM,HADHB,HMGCR,HMOX1,HSPB1,JUP,LDLR,MAP2K1,MAPK1,MCM6,NQO1,NR3C1,NSFL1C,PCBP2,PIK3C2A,PRDX1,PRKCA,RSU1,SQSTM1,STIP1,SUMO2,TAP2,TOPBP1,TPD52L2,TRIO,TXN,TXN2,TXNRD1,UBE2M,YWHAG
PTPN11		phosphatase	Inhibited	-2.174	1.00E00	ACSL4,BCL2L1,BSG,CD14,FASN,JUN,NF1,PLAUR
CASP3		peptidase	Inhibited	-2.190	5.62E-01	BCL2L1,BIRC5,CAPN1,CAPN2,CDK2
CFLAR		other	Inhibited	-2.190	6.72E-02	BCL2L1,BID,CTNNB1,HMOX1,NFKB1,TNFRSF10B,XIAP
ZNF148		transcription regulator	Inhibited	-2.198	1.07E-01	BCL2L1,CXCL5,FN1,STAT1,VIM
LEPR		transmembrane receptor	Inhibited	-2.199	5.22E-01	ACACA,ANXA5,APOB,ATP2A2,BCL2L1,CASP8,CCAR1,CD63,CDK2,DNAJC7,EIF3A,EXOC4,FASN,FN1,H2AFV,HMGCR,INPPL1,LDLR,MAP4K4,MMP7,NBN,NUP160,PC,PLCB3,RPL7L1,SCARB1,SERPINE1,STAT3,STUB1,TNPO3
EP400	-1.479	other	Inhibited	-2.200	1.00E00	GLB1,MCM3,MCM4,NCAPG2,PCNA,RCC1,UHRF1
CLCA2		ion channel	Inhibited	-2.200	5.88E-02	CASP8,CASP9,CDH2,FN1,VIM
WISP2		growth factor	Inhibited	-2.210	6.59E-02	CD44,CTNNB1,DSP,FN1,ITGA5,JUN,JUP,KRT18,KRT8,LAMB3,SERPINE1,SMAD3,SPARC,VIM
SCD		enzyme	Inhibited	-2.211	1.00E00	ACACA,ACADVL,CEBPB,CPT1A,FASN,HSPA5,PTPN1,SPTLC1,SPTLC2
ABCC8		transporter	Inhibited	-2.213	1.37E-01	ACADM,ACADVL,CAT,SOD1,SOD2
TIMP3		other	Inhibited	-2.219	2.31E-02	ADAM10,APP,FAS,LRP8,MET,VIM
SERTAD2		transcription regulator	Inhibited	-2.219	1.07E-01	CAT,CYC1,ECH1,PHYH,TFAM
TBX5		transcription regulator	Inhibited	-2.220	1.00E00	ACTC1,ATP2A2,BCL2L1,BIRC5,CDK2,GJA1,OXSR1,PHKA1,S100A4,TTN,VIM
STIM1	-1.212	ion channel	Inhibited	-2.236	4.79E-02	BCL2L1,GCLC,GSTO1,HMOX1,NQO1,PRDX1
MAP4K4	-1.367	kinase	Inhibited	-2.248	1.13E-11	ACACA,ACADVL,ACLY,ACO2,AGPAT3,ALDH3B1,ALDH4A1,CEBPB,COX11,CYC1,DHRS4,DLAT,DLD,DLST,EIF4E2,FAR1,FASN,GRHPR,HADH,HADHA,HADHB,IMPDH1,ITGA5,IVD,LDHB,MGLL,MPI,NDUFA11,NDUFA3,NDUFA5,NDUFAB1,NDUFB7,NDUFS1,NDUFS4,NDUFS8,NDUFV1,NT5C2,OGDH,PAPSS2,PDHX,PEX11A,PHYH,PIGO,POLE3,PON2,PRKAR2A,PTDSS2,PTGES,RPS6KB2,SCP2,SUCLG1,UQCRC1,UQCRFS1
MTA1	1.120	transcription regulator	Inhibited	-2.291	3.98E-01	APEX1,BCAS3,BCL2L1,CTNNB1,EPHA2,GPRIN3,GSK3B,SERPINB1,STAT3
miR-199a-5p (and other miRNAs w/seed CCAGUGU)		mature microrna	Inhibited	-2.357	3.39E-01	BIRC5,C3,CALD1,CSTB,FN1,GPRC5A,ITGA3,ITGB4,JAG1,LIN7C,MMP7,MPP5,SET,TGFB1I1,VPS11
MEOX2		transcription regulator	Inhibited	-2.387	1.00E00	CXCL1,ICAM1,ID1,ITGAV,ITGB5,PCNA
CAT	1.056	enzyme	Inhibited	-2.414	2.03E-01	ATG5,ATG7,CAV1,FN1,GCLC,HMOX1,HSPA4,PTGS2,SERPINE1,TNFRSF10B,VIM,XIAP
ACTL6A		other	Inhibited	-2.449	3.67E-01	BCL2L1,CCNB1,CDK2,FAS,HMOX1,SFN
PRKAA2		kinase	Inhibited	-2.578	1.00E00	ALB,CA2,COX4I1,FASN,FN1,HSPA5,LDHA,MGST1,P4HB,SMAD3,TFAM,TGM2,VIM,YBX1,ZFP36L1,ZYX
miR-29b-3p (and other miRNAs w/seed AGCACCA)		mature microrna	Inhibited	-2.735	1.65E-01	CAV2,CD276,CDC42,FAM3C,LAMC1,LOXL2,MAPRE2,NASP,PURA,SP1,SPARC,SRSF10,TUBB2A,YY1,ZFP36L1
E2F1		transcription regulator	Inhibited	-2.803	5.89E-21	ACTR1A,ACTR3,ALG5,ATAD2,BCL2L1,BCS1L,BID,BIRC5,BUB3,CA2,CALD1,CALM1 (includes others),CALR,CASP8,CASP9,CAV1,CBX5,CCNB1,CCT2,CCT4,CD2AP,CD44,CD9,CDK1,CDK2,CLIC1,COPS8,COX4I1,COX5A,CRIP2,CRKL,CSDE1,CSE1L,CTNNB1,CTSB,CWC27,CYB5A,DDX1,DDX39B,DHFR,DNMT1,DUT,E2F4,ECT2,EI24,EIF2AK2,EIF3I,ERH,EXOSC9,FAS,FEN1,FGFR1,FKBP3,GM2A,HADHA,HELLS,HIST1H2BJ,HLTF,HMGA1,HMGB1,HMGB2,HMGN1,HNRNPD,HNRNPK,HNRNPR,HSP90B1,…
ACOX1		enzyme	Inhibited	-2.848	1.35E-01	ABCD3,ACADM,ACADVL,ACSL1,ANXA2,CAT,CBR1,CD63,CSTB,EGFR,FASN,GSTP1,HDAC1,HSPA5,IGFBP1,KRT8,LGALS3,LGALS3BP,LONP1,MGLL,PEX11A,PHLDA1,PLIN2,RBM3,RPL12,RPS24,SLC27A2,SQSTM1,TAGLN2,TNFRSF10A
SMAD7		transcription regulator	Inhibited	-2.857	1.00E00	BZW2,CCNB1,CDH2,CDK1,FAS,FN1,HMOX1,ICAM1,ITGA6,KRT8,MET,PCNA,RAC1,SERPINE1,SMAD3,SP1,TGFBI,TPM3,TXN,XIAP
TSC2	-1.178	other	Inhibited	-3.090	3.01E-02	ANXA1,ANXA2,ATP6AP2,ATP6V1A,ATP6V1B2,ATP6V1D,ATP6V1G1,BIRC5,CASP9,CP,CRIP1,CTNNB1,EMP3,ERO1A,GALC,GLA,GSN,HMOX1,HSPA5,HSPB1,LDHB,LGALS3,NSDHL,PRKCA,S100A11,S100A6,SCPEP1,SOD2,STAT1
RICTOR	-1.008	other	Inhibited	-3.752	1.16E-53	ATP5A1,ATP5B,ATP5C1,ATP5D,ATP5F1,ATP5H,ATP5J,ATP5L,ATP5O,ATP6AP1,ATP6V0A1,ATP6V0D1,ATP6V1A,ATP6V1B2,ATP6V1C1,ATP6V1D,ATP6V1E1,ATP6V1F,ATP6V1G1,ATP6V1H,BCL2L1,BSG,COX11,COX4I1,COX5A,COX6A1,COX6B1,COX7A2L,COX8A,CYC1,FABP5,FAU,IGFBP1,MRPL13,NDUFA1,NDUFA10,NDUFA11,NDUFA2,NDUFA3,NDUFA4,NDUFA5,NDUFA6,NDUFA7,NDUFA8,NDUFA9,NDUFAB1,NDUFB10,NDUFB3,NDUFB4,NDUFB5,NDUFB6,NDUFB7,NDUFB9,NDUFC2,NDUFS1,NDUFS2,NDU…
mir-122		microrna	Inhibited	-3.761	1.76E-18	ACTR1A,ALDOA,ARHGAP1,CACYBP,CDC42BPB,CLIC4,CS,CSRP1,CUX1,FKBP1A,FOSL2,G6PD,GALNT10,GIT1,GTF3C2,H1F0,IQGAP1,KHDRBS1,KIF5B,LAMC1,LETM1,LMNB2,MAP1B,MAP4,MAPRE1,MMP7,MTHFD2,NPEPPS,NUDC,NUTF2,PKM,PLIN3,PPP2CA,PTPN1,PXN,RAD21,RBM3,RCC2,SCAF11,SEPT2,SEPT9,SERPINB6,SF3B4,SH3BGRL3,SH3GL1,SLC1A5,TGM2,TPD52L2,VAMP3,VIM,VPS4A,VPS4B,WARS,YARS

## Sheet: miR-574-5p knockdown microsomal
© 2000-2016 QIAGEN. All rights reserved.
Upstream Regulator	Exp Fold Change	Molecule Type	Predicted Activation State	Activation z-score	p-value of overlap	Target molecules in dataset	Mechanistic Network
Srebp		group		1.314	8.41E-03	ACLY,ACSL1,FASN,G6PD,LDLR,NPC1,PGD
Sos		group			3.51E-08	ABCC1,ADD2,ADNP,AFF4,AGPS,AKR1C3,APLP2,ASAP1,ATP2C1,B4GALT1,CA2,CADM1,CAMK2D,CAST,CAT,CD44,CREBBP,CTNND1,DDX3X,DLG1,DOCK1,EEA1,ENAH,EPS8,GBA,GIT2,GM2A,GSK3B,GSR,HBA1/HBA2,HMMR,HMOX1,HSD17B10,HSPB8,ITGA6,ITGB1,KIF1B,KIF2A,KIF5B,KRAS,LGALS3BP,LRP8,MAFK,MAOA,MAP4K4,MET,MGST1,MLH1,MYH9,NDUFS7,NPLOC4,NSDHL,PFN1,PHLDA1,PRPF4B,PTGS2,PTPN12,QKI,RAB11FIP1,RALB,RBBP4,RIPK1,S100A3,STK3,TPP1,UTRN,YWHAZ,ZAK	962 (8)
Creb		group		1.939	1.93E-01	ARPC5,ATP2A2,CBWD1,CD14,CD59,CLMN,COMT,CPT1A,CREM,CSRP1,CTSB,CXXC1,CYP51A1,DCTN3,DDX28,DDX39B,DDX42,DDX6,DYNC1LI2,FAS,FLNB,FSCN1,GJA1,GNAS,GSTM3,GTF2F2,HPGD,HSPB8,INTS1,JUN,KRT1,LASP1,LDLR,MAP2K1,MAPK8,MCM3,MUC5B,NDUFA3,NDUFB5,NF1,PCNA,PGK1,PLIN3,POLA1,POLE,PPFIBP1,PPP2CA,PRKCA,PTGS2,PYCR1,RIPK1,RNASEH2A,SLC7A11,SMAD4,SOD1,SP1,SYNPO,TCAF1,TFG
Pkg		group		-1.633	3.88E-02	CTNNB1,JUN,PTGES,SOD2,TLN1,TXN,VCL
Cyclin B		group			3.57E-02	BIRC5,XIAP
Hsp27		group		1.964	1.00E00	CD14,GBA,PTGS2,STAT3
p70 S6k		group		0.478	1.40E-02	CASP9,CDH2,E2F4,EEF1A1,EEF2,FASN,PABPC4,PDCD4,VIM
Cyclin E		group		-1.982	8.44E-02	CDK1,DHFR,E2F4,EGLN1,KRAS,ROCK2
RNA polymerase II		complex			2.01E-02	ACTB,ACTC1,ASNS,ATP6V0A1,B2M,CA12,CAP2,CBX5,CCNB1,CD14,CD40,CYP24A1,DHFR,ENO1,EXOSC8,FANCI,FOSL2,GAPDH,HNF1A,HNRNPU,HPRT1,HSPA1A/HSPA1B,ICAM1,ID1,IFNGR1,IGFBP1,JUN,KMT2A,KPNA2,LDLR,MAP2K1,MAP2K2,MAPK1,MAPK8,MCM3,NCOA3,NMD3,PCNA,POLB,POLR2A,PTGS2,PTK2,RAD50,RBBP4,RPL10A,RPL12,RPL13A,RPS21,RPS3,RPS6,SDHC,SFN,SLC27A2,SOD2,TAP2,TAPBP,TIAL1,TLN1,TXN,WDR36
CD3		complex		-0.325	2.76E-18	AARS,ACTN4,ACTR3,AHCYL1,AHR,AIMP1,ANAPC1,ANXA1,AP1B1,ATP5C1,BCL2L1,BIRC5,BRK1,BZW1,CALM1 (includes others),CASP8,CD44,CDK1,CDK2,CDK2AP1,CDK7,CKS1B,COPB2,COX5A,COX6C,CREM,CS,CSTF2,CUL4A,CYBA,CYC1,CYCS,DDX18,DDX19A,DHRS4,E2F4,EBP,EEF1A2,EIF4A3,EIF4E,EWSR1,EXOSC8,FAM160B1,FAS,FBL,FDPS,FKBP1A,FKBP2,FKBP3,FTL,G6PD,GABARAPL2,GABPB1,GAPDH,GDI2,GNAS,GNL2,GOLGB1,GPRC5A,GTPBP4,H2AFY,HAT1,HCCS,HELLS,HGS,HIN…	1544 (17)
Bvr		group			2.31E-02	HMOX1,HMOX2,RELA
Ubiquitin		group		1.783	1.43E-01	HSP90AA1,HSP90B1,HSPA4,HSPA5,HSPA9,HSPD1,PAK2,STAT6
Erm		group			4.97E-02	CAV1,CD44,ICAM1
E2f		group		1.004	1.13E-05	ALG5,CAV1,CBX5,CCNB1,CDK1,CDK2,CSDE1,DHFR,E2F4,EXOSC8,GINS2,HDAC1,HIST1H2BJ,HNRNPA1,ITGA5,ITGA6,ITGB1,ITGB4,KNTC1,LIG1,MCM2,MCM3,MCM4,MCM5,MCM6,MTHFD1,NASP,NUSAP1,PCNA,PCYT1A,PGRMC1,POLA1,RECQL,RPA3,RPS16,SERPINE1,SNRPC,TMEM126A,TMEM126B,TPX2,UBE2C,UXT,VKORC1L1	755 (7)
CYP		group			2.31E-02	GCLM,HMOX1,NQO1
RAB1B	-1.120	other		1.021	8.98E-07	ARL1,BET1,COPG1,GOLGA1,GOLGA2,GOLGA3,GORASP2,JUN,NAPA,RAB11FIP2,RAB32,SEC22B,SEC24D,SEC31A,SRP54,STX3,STXBP1,USO1,YIF1A
Mre11		group			3.57E-02	NBN,RAD50
ALKBH5		enzyme			1.33E-08	ABI1,AKAP13,ASAH1,BLVRB,CAV1,CLU,CREM,CTSD,CTTN,DDX3X,DNAJA1,DNM1L,DNMT1,EEF1D,EIF4G1,EIF4G2,EIF4G3,FGFR1,GJA1,HSPA8,HUWE1,MAPK14,MYO6,NCOR1,NONO,PAFAH1B1,PRDX4,RACGAP1,RPA1,RPLP0,SBF1,SLC4A2,SOD1,SPAG9,STAG2,TMBIM6,UBA1,UHRF1
HIST1H1T		other		0.962	2.55E-03	ARPC5,B2M,CANT1,CCDC58,CD81,FANCI,FARP1,FDPS,FKBP4,GPHN,HSPA4,MARS,MCM6,OGT,PAPD5,PARVA,PCCB,PHB2,PHLDA1,RILPL1,RRM1,SERINC3,SF3A1,SMARCE1,TMEM230,TRPM4,ZC3H4
MBNL3		other			3.57E-02	ABLIM1,CD44
MCU	1.628	ion channel			2.31E-02	ATP5A1,NDUFA9,UQCRC2
ZBED1		enzyme			2.31E-02	RPL10A,RPL12,RPS6
FSH		complex		-0.500	5.70E-08	ACTB,ACTN1,ACTR2,ADAM17,AHR,AKAP12,ALDH3A2,AMOTL2,ARHGAP1,ARHGAP35,ARL4C,ARL6IP5,ARPC4,ATP2A2,ATP2B1,BAG1,BNIP3L,CAMK2G,CAP2,CAPZA1,CASP9,CD55,CDH2,CHUK,COPS5,CREM,CSNK1A1,CTNND1,DAPK1,DHRS3,DHX15,DNAJB9,EGFR,EPS15,EZR,FDXR,FGFR1,FKBP5,FOSL2,FOXK2,GCLC,GNAS,GNB1,GPRC5A,ID1,ILK,ING1,ITGA3,ITGA5,ITGB5,JMJD6,JUN,KIDINS220,KIF5B,KRT18,LDLR,MAP2K1,MAP2K3,MAP3K7,MAP4K4,MAPK14,MAPRE2,MBD2,MEF2D,MT2A,NEO…	692 (5)
BLVRA	1.141	enzyme			2.31E-02	HMOX1,JUN,TNFRSF10B
ESRP1		other			2.31E-02	CD44,EXOC7,RAC1
BDNF		growth factor		1.146	1.15E-03	AGRN,ALDH7A1,ANXA2,ANXA5,AP3D1,APEX1,APP,BAG3,BCL2L1,BID,CAV2,CP,CPLX2,DCTN1,DPYSL3,EEF1D,EPB41L2,FLNA,FLNB,FSCN1,FTL,GNAI1,GPS1,HADHA,HMGCR,HSD17B12,HSD17B4,HSP90AA1,HSPA2,HSPA4L,HSPA5,JUN,KIF1B,KLC1,LAMC1,LGALS1,MAN2A1,MAP1B,MAPK1,MYO5A,MYO6,NCDN,P4HA1,PAFAH1B1,PCNA,PDLIM5,PLXNB2,PREP,PTBP1,RAB14,REEP5,RHOA,RNH1,RPL13,RPL35A,RPL37A,RPS23,S100A10,SCCPDH,SERPINH1,SOD2,SPARC,STRN4,STXBP1,TFRC,TM9S…	1044 (9)
RHOJ		enzyme			9.88E-04	AKAP12,ANXA1,ATP2A2,CALU,CAV1,CNBP,GSN,MYH9,PPP2R1A,SEC62
MGEA5	1.279	enzyme		-0.847	4.91E-09	ABLIM1,ACADM,ACO2,ACSL4,ACTN4,ADRM1,AHNAK2,AIFM1,AIFM2,AKT1S1,ARPC4,ASS1,ATP5I,ATP5L,AVEN,BCL2L1,BCL2L13,BRAF,CAPN1,CAV1,CD14,CD151,CD40,CD44,CD47,CD55,CDK2,CDKAL1,CEBPB,CIAPIN1,CNOT1,CNOT3,COX6C,CTNNB1,DAGLB,DLST,DST,EIF2A,ELF1,EPS8,FAS,FDFT1,FDPS,FERMT2,FGFR1,FGFR1OP,FLNA,FLNB,FN1,FSCN1,G6PD,GAA,GALNT4,GSN,GTF2F2,HMGCR,HPGD,HSDL1,HSF1,HSP90AB1,IDH3A,IGBP1,IGF2BP3,IL6ST,ITGA2,ITGB5,JAK1,JUN,KRT8…
LIN28A		other		-0.579	7.66E-03	CDK1,CDK2,FUS,H2AFX,HNRNPF,IGF2BP1,KRAS,TARDBP
ST6GALNAC1		enzyme		-1.131	2.73E-02	B2M,CDH2,CTNNB1,VIM
NEIL2		enzyme			2.60E-02	ACTB,GAPDH,HPRT1,MT-CO2,POLB
CDK12	-1.077	kinase			4.97E-02	ATR,FANCI,SMARCC2
FGF21		growth factor		1.796	2.35E-01	ACACA,ACADM,ACLY,CPT1A,FASN,FGFR1,IGFBP1,LDLR,ME1,SERPINE1
IPMK		kinase		-1.571	9.63E-04	ABHD12,ACTB,CAPNS1,CSRP1,FLNA,HSP90AB1,JUN,MYL6,PDLIM5,PFN1,TAGLN2
CYB5R4		enzyme		-0.842	4.77E-02	ACSL3,EIF2S1,FASN,GCLC,HMOX1,HSPA5
VRK2	1.984	kinase			3.57E-02	PTGS2,TCP1
PFDN6	-1.888	other		-1.964	5.40E-03	PFDN1,PFDN2,PFDN5,VBP1
PRKAG3		other			4.20E-02	ANXA8/ANXA8L1,ASPH,ATP1B1,ATP6V1A,CD55,CLASP1,COMMD3-BMI1,CTNNA1,DLAT,EIF4B,EIF4E2,FGFR1,FTL,GBE1,GJA1,GLRX,GOLM1,HSPA5,ID1,ITGA6,LMCD1,LUC7L2,MAP4,NAMPT,NAP1L1,NEO1,NR3C1,PLIN3,PPP1R14B,PRPF6,RPL12,RPL13A,RPL22,RPL5,SH3KBP1,TFRC,TRIM16,UGP2,ZC3H11A
PNPLA8	-1.186	enzyme		-1.949	2.73E-02	HMOX1,HSP90B1,HSPA5,NQO1
NOX5		ion channel			2.31E-02	DNMT1,PTGES,PTGS2
AFF4	1.104	transcription regulator			4.66E-02	HNRNPH1,MAGOH,PTBP1,SRSF6
MARCH2		enzyme			3.57E-02	TFRC,TNFRSF10A
SIRT6	1.068	enzyme		-0.431	8.15E-03	ACSL3,ACSL4,BIRC5,ELOVL1,FASN,GPAT4,GSK3B,HMGCR,IGF2R,LSS,LYPLA1,PCBP2,PTGS2,RPL23,RPL6,RPS15A,SOD2	1198 (19)
E2F8		transcription regulator			4.03E-02	CCNB1,CDK1,ECT2,KIF23,RACGAP1
RRP1B	-1.541	other			3.41E-12	BIRC5,CDK1,CEBPB,CREBBP,CYP24A1,DHFR,EIF3H,EIF4B,FEN1,HAT1,HSP90AA1,HSP90AB1,ITGB5,KIF11,MCM2,MCM3,MCM4,MCM5,MCM6,PCNA,POLD1,PRKCA,PRKCD,PRKD1,RHOQ,RPA1,RPA2,RPL11,RPL13,RPL13A,RPL14,RPL19,RPL22,RPL27,RPL37,RPL37A,RPL6,RPS10,RPS14,RPS19,RPS26,RPS3,RPS5,RPS8,RPS9,SERPINE2,TOP2A,TOPBP1,TUBG1
IGF1R		transmembrane receptor		0.118	1.04E-09	ABCC4,ACADM,ACP1,ACSL1,ACTN4,ALDOA,ANXA3,APP,ATP5A1,ATP5B,ATP5D,ATP5H,ATP5J,ATP5L,ATP5O,BCL2L1,CALU,CAPG,CD38,CDC42,CDK1,CEBPB,CLU,COX4I1,CTNNB1,CTNND1,CTSD,CYCS,FASN,FTH1,GRB10,HADHA,HSPA5,IGF2R,IVNS1ABP,KRT19,LASP1,MAPK14,NDUFA1,NDUFA3,NDUFA4,NDUFA9,NDUFB4,NDUFB9,NDUFV2,PDCD10,PRKAR1A,PRKCDBP,PSMC6,PTGS2,RAB18,RAB1A,RAC1,RACGAP1,RBBP7,RBM3,RFC2,RHOA,RPL10A,RPL24,RPL3,RPL35A,RPL37A,RPL7,RPL9,RPS…	1465 (16)
EPN3	-1.521	other			3.57E-02	EHD1,EHD2
RICTOR	1.331	other		1.110	1.04E-53	ATP5A1,ATP5B,ATP5C1,ATP5D,ATP5F1,ATP5H,ATP5J,ATP5L,ATP5O,ATP6AP1,ATP6V0A1,ATP6V0D1,ATP6V1A,ATP6V1B2,ATP6V1C1,ATP6V1D,ATP6V1E1,ATP6V1F,ATP6V1G1,ATP6V1H,BCL2L1,BSG,COX11,COX4I1,COX5A,COX6A1,COX6B1,COX7A2L,COX8A,CYC1,FABP5,FAU,IGFBP1,MRPL13,NDUFA1,NDUFA10,NDUFA11,NDUFA2,NDUFA3,NDUFA4,NDUFA5,NDUFA6,NDUFA7,NDUFA8,NDUFA9,NDUFAB1,NDUFB10,NDUFB3,NDUFB4,NDUFB5,NDUFB6,NDUFB7,NDUFB9,NDUFC2,NDUFS1,NDUFS2,NDU…
TCF/LEF		group			4.66E-02	BIRC5,FN1,ITGB1,PTGS2
CREB3L2		transcription regulator		0.447	1.53E-02	HSPA5,MX1,SEC23A,SEC23B,SEC24C
CTTNBP2		other			3.57E-02	STRN,STRN4
RABL6	1.022	other		0.000	4.91E-07	CCNB1,CDK2,CKS1B,DAPK1,DUT,FEN1,FERMT2,H2AFX,HMMR,HMOX1,KIF23,MCM2,MCM5,MCM7,NCAPG,NDC80,PARP2,PBK,POLA1,POLD1,PRIM1,PSME3,RFC3,SEL1L,SERPINH1,TMEM97,TOP2A,TPX2,UBE2C,VRK1	742 (7)
EIF3M	1.005	other		0.000	1.38E-02	EIF3C,EIF3F,EIF3H,MT2A
SPDEF		transcription regulator		1.992	7.83E-02	CD40,CDH2,CYFIP1,EGFR,FGFR1,ITGA3,ITGA5,ITGA6,LAMC1,LASP1,PLAUR,PRKCA,SERPINE1,SMAD3,SMAD4,SQSTM1,VASP,VIM
CLCN5		ion channel		1.432	8.73E-03	B2M,CTSB,MKI67,PCNA,SOD1,TXN
CACNA1C		ion channel		1.000	1.21E-03	ANXA2,CAV1,ENO1,PTGS2,S100A10
FH	-1.190	enzyme			2.76E-03	AATF,AKR1C1/AKR1C2,BLVRB,HMOX1,LDHA,NQO1,TKT
LGR5		transmembrane receptor			3.57E-02	AKR1C3,BCL2L1
ZDHHC2		enzyme			3.57E-02	CD151,CD9
DPH5		enzyme			4.77E-02	CREBBP,RELA,SMAD3,SP1,STAT1,STAT3
SAMHD1	1.155	enzyme			3.57E-02	MX1,SAMHD1
NSD1		transcription regulator			8.41E-03	BLOC1S2,CTSD,KRT10,KRT2,POLR2A,ZFP36L1,ZMYM3
SURF1		enzyme		-1.633	3.39E-02	COX4I1,MT-CO2,NDUFA1,SDHA,TFAM,VDAC1
C11orf31		other			3.57E-02	GLB1,H2AFX
CDCA7L		other			8.73E-03	CCNB1,DHFR,MAOA,MCM3,MSH2,POLA1
PCGEM1		other		1.134	9.60E-17	ACACA,ACLY,ALDOA,CANT1,CS,DHCR24,ENO1,FASN,FH,G6PD,GAPDH,GGT1,GLS,GLUD1,GPI,GSR,IDH1,IDH2,LDHA,LSS,MLYCD,OGDH,PDHA1,PDHB,PGAM2,PGD,PGK1,PGLS,PKM,SDHA,SUCLG1,TALDO1	845 (7)
FAM3B		cytokine			9.88E-03	CAV1,FN1,GJA1,ITGA5,KRT19,LDHA,LGALS1,MED1,SPARC
HYAL1		enzyme		-1.000	5.40E-03	CCNB1,CDK1,FADD,FAS
STOX1		other			8.41E-03	AHCY,CALM1 (includes others),CLASP1,PSMF1,RAB10,RPL17,SRSF7
BLOC1S5		other		0.670	7.66E-03	AP3D1,ATP7A,BLOC1S2,BLOC1S6,DTNBP1,PI4K2A,SNAPIN,VAMP7
KDM6B		other		-1.987	2.43E-01	CD40,CDH2,FN1,PPIA,VIM
WHSC1	-1.545	enzyme		-1.000	3.49E-02	CA2,ERCC1,HAT1,IGF2BP2,ITGB1,JUN,PDCD10,PRKCA,ROCK2,RRAS,STAT1,STAT3
PHF6	-1.259	other			4.97E-02	H2AFX,POLR2A,UBTF
DDX25		enzyme		-0.000	4.77E-02	BCL2L1,BID,DGCR8,DIABLO,HDAC1,HMGCR
RSF1	-1.104	transcription regulator			4.97E-02	BCL2L1,PTGS2,XIAP
26s Proteasome		complex		0.101	2.98E-02	AHR,ATP6V1D,ATP6V1H,CTSA,CTSB,CTSD,DDX58,EGFR,H2AFX,ICAM1,IFI35,LAMP1,MYCBP,NFKB1,NFKB2,PPP2CA,PPP2R4,PRKCA,PRKDC,PRNP,PSMB5,PTGS2,SQSTM1,SRC,STAT1,UBE2I,VIM,VPS11,VPS18
Presenilin		group			8.07E-03	APP,EGLN1,FKBP8,PML,PRNP
Ifn		group		-1.782	1.00E00	B2M,BAG1,CASP8,CD40,CD44,DDX58,EIF2AK2,FAS,HLA-A,ICAM1,MAVS,MX1,NUB1,OAS3,PML,PTPRJ,SERPINE1,STAT1,TFRC,TRIM21,TYMP
Eif2		complex			6.74E-03	EIF2AK2,HSPA5,PTGS2
Lh		complex		1.022	8.77E-09	ACTB,ACTN1,ACTR2,AKAP12,ARHGAP1,ARHGAP35,ARL4C,ARL6IP5,ARPC4,ATP2A2,ATP2B1,BAG1,BNIP3L,CAMK2G,CAP2,CAPZA1,CASP9,CD55,CHUK,CSNK1A1,CTNND1,DAPK1,DHRS3,EGFR,EZR,FDXR,FKBP5,GJA1,GNAS,GNB1,ILK,ITGA3,ITGB5,JMJD6,KIDINS220,KRT18,MAP2K1,MAP2K3,MAP3K7,MAP4K4,MAPK14,MAPRE2,MBD2,NOL3,NPC2,P4HA2,PDE4D,PGK1,PGRMC1,PHB,PI4K2A,PLIN3,PPIH,PPP2R1A,PPP2R5C,PPP3R1,PRKAR1A,PRKAR2A,PRKD1,PSIP1,PSMD1,PSMD3,PTGS2,PTPN1…	1021 (7)
Collagen Alpha1		group		0.148	4.03E-02	CDH2,EGFR,PCNA,PLAUR,PTGS2
EIF2AK3		kinase		-1.129	1.49E-05	AARS,ABCF2,ALDH18A1,ASNS,ATG5,CARS,CEBPB,CYB5R1,DNAJB9,DNAJC3,ELP3,EPRS,ERO1A,HSPA5,HSPA9,IARS,JUN,LARS,LONP1,NARS,NFKB2,PCK2,PON2,RELB,SARS,SEL1L,SHMT2,SNW1,SPATA5,SQSTM1,TARS,TBCE,UIMC1,WARS,XIAP,YARS	152 (4)
ERVW-1		other		-1.982	5.39E-01	CNP,CXCL1,HSPA5,MCM2
POLG		enzyme			3.15E-12	COX7A2L,CYB5A,EEF1B2,EIF3H,MT-CO2,RACK1,RPL13,RPL14,RPL23,RPL27A,RPL5,RPL7,RPS16,RPS19,RPS24,RPS25,RPS27A,RPS5,TPT1,USE1
Collagen type III		complex		-0.225	2.73E-02	ITGA2,ITGA5,ITGAV,ITGB1
ATP7B		transporter		1.213	5.25E-06	ACLY,APP,CENPQ,CKS1B,CP,CYP51A1,FABP5,FASN,FDFT1,FDPS,HIST1H1C,HMGCR,LDLR,LSS,SHCBP1,SMC2,SMC4,SQLE,TRIP13
RBM5		other		0.688	7.58E-05	ADAM9,ANXA1,CDC27,CDK2,FAF1,GBE1,HSP90AA1,ICAM1,ITPA,MLH1,MYO1B,NCOA3,NDUFV2,RAB1A,SCAF11,SERPINH1,STAT5B,TSPAN6,UBA1,XIAP
HSF1	-1.626	transcription regulator		0.486	3.50E-11	AHSA1,ATG7,B2M,BAG3,BCL2L1,CBX3,CCT2,CCT3,CCT4,CCT5,CCT6A,CCT7,CCT8,CDK1,CHD3,CKS1B,CLU,DNAJA1,DNAJB1,FASN,FKBP4,FXR1,HERC4,HMGB1,HMOX1,HNRNPA3,HSF1,HSP90AA1,HSP90AB1,HSPA1A/HSPA1B,HSPA4,HSPA4L,HSPA8,HSPB1,HSPD1,HSPE1,HSPH1,ICAM1,ITGB5,JMJD6,JUN,KNTC1,LDLR,LMAN2L,LRIF1,LSM2,MBOAT7,MLH1,MRPL18,MSH3,NCOR1,NCOR2,PGAM5,PGK1,PPP3CA,RAB5C,RANGAP1,RBM23,RELA,RPL22,SERPINH1,SHC1,SPR,SPTAN1,ST13,STAG2,STA…	71 (2)
EIF4G2	1.162	translation regulator		-1.342	2.60E-02	ACTB,CTSD,JUN,KRT19,SERPINE2
CCND1		transcription regulator		-1.931	2.79E-01	ABCC4,ASAP2,ATAD2,BIRC5,CD44,CDCA2,CDK2,CENPH,CLPB,CPNE3,DHCR24,DNMT1,E2F4,EGFR,ELAVL1,ELOVL7,EPHA2,EPS8,FGFR1,GPRC5A,HSPA1A/HSPA1B,HSPA8,HSPB8,ITGAV,KIAA1524,KIF11,KIF4A,KRT4,MCM4,MCM7,MTMR1,NCAPH,NT5E,PCNA,PDCD4,POLD3,PRIM2,PTBP3,QKI,RAB3B,RACGAP1,RFC5,SERINC3,STOM,STXBP1,SVIP,TOR3A,TPX2,TRIP13,TSC2,TYMP,UHRF1,USE1,UTRN
STAT3	1.355	transcription regulator		-1.928	1.00E00	AHR,ALDH1A1,APEX1,BCL2L1,BIRC5,CAT,CCDC88A,CCNB1,CD40,CD46,CD9,CDH2,CDK1,CEBPB,COPS5,CTSB,CTSL,CTTN,DNMT1,ECT2,EIF2AK2,FAS,FASN,FERMT2,FN1,FSCN1,GIGYF1,GJA1,GLIPR1,HAVCR1,HLA-A,HMOX1,HNRNPD,ICAM1,IFI35,IFIT5,IGFBP1,IL6ST,ITGAV,ITGB1,JAG1,LDHB,MMP7,MX1,MYD88,NAMPT,NFKB1,NRP1,NRP2,OAS3,PDIA4,PEX1,PHB,PHLDA1,PLA2G4A,PLAUR,PML,PSIP1,PSMB5,PTGS2,PTK2,PTPN13,RAB27A,SERPINB1,SERPINE1,SERPINE2,SLFN5,SOD2…
SLC9A3R1	-1.482	other		-1.205	4.77E-02	EGFR,EZR,KRT19,MSN,S100A4,SCARB1
MAP2K4	-1.284	kinase		-0.000	1.24E-02	BCL2L1,BIRC5,CD44,EGFR,FLNA,JUN,KIF2A,MAPK8,MUC5B,PAK2,PLA2G4A,PRDX1,PTGS2,ROCK1,ROCK2,STAT3,TUBB2A,XIAP
MAX		transcription regulator		0.000	1.16E-03	ACTC1,APEX1,CAD,CBX5,CCNB1,CSDE1,CYCS,DHFR,DKC1,FADS2,FTH1,GLYR1,HMGA1,ID1,LAMP2,MTHFD1,NCL,NPM1,RBBP4,RBBP7,RCC1,SCPEP1,SERINC3,TMEM126A,TSC2,UBE2C,YBX1,YY1	164 (2)
E2F1		transcription regulator		1.880	5.43E-21	ACTR1A,ACTR3,ALG5,ATAD2,BCL2L1,BCS1L,BID,BIRC5,BUB3,CA2,CALD1,CALM1 (includes others),CALR,CASP8,CASP9,CAV1,CBX5,CCNB1,CCT2,CCT4,CD2AP,CD44,CD9,CDK1,CDK2,CLIC1,COPS8,COX4I1,COX5A,CRIP2,CRKL,CSDE1,CSE1L,CTNNB1,CTSB,CWC27,CYB5A,DDX1,DDX39B,DHFR,DNMT1,DUT,E2F4,ECT2,EI24,EIF2AK2,EIF3I,ERH,EXOSC9,FAS,FEN1,FGFR1,FKBP3,GM2A,HADHA,HELLS,HIST1H2BJ,HLTF,HMGA1,HMGB1,HMGB2,HMGN1,HNRNPD,HNRNPK,HNRNPR,HSP90B1,…	1074 (13)
VCAN		other		-0.771	3.16E-02	AGRN,ANXA8/ANXA8L1,ASS1,C3,CBX6,CD59,CEBPB,CLU,CYBA,DAG1,EGFR,FABP5,FAS,FN1,GLB1,ICAM1,ITGA3,ITGA5,ITGB1,LAMB1,LGALS3,MAP1B,MYH10,NFKB1,PRDX5,PTK2,ROCK1,SMAD3,SOD2,SPATS2L,TTC27,VCL
IGF1		growth factor		-1.890	1.00E00	ACACA,AKR1C1/AKR1C2,ANPEP,APP,BCL2L1,BIRC5,BSG,CCNB1,CD44,CDK1,CDK2,CEBPB,CLU,CNP,CTNNB1,CTSD,CYBA,DDX5,EIF2AK2,EIF4E,FASN,FGFR1,FN1,GAPDH,GPD2,H2AFX,HMGA1,HMGCR,HMOX1,HSPA5,ICAM1,IGFBP1,ITGA5,ITGAV,ITGB5,JUN,LAMP1,LASP1,MAFG,MAK16,MAPK1,MKI67,MUC5B,NR3C1,OSMR,PARP1,PBK,PCNA,PHLDA1,PLAUR,PPP3CA,PRNP,PTGS2,RELA,SEC23A,SERPINE1,SFN,SLC12A7,SP1,SQLE,SRSF3,TAP2,TGFBI,TJP1,TTF2,TUBB3,UBE2D2,UBE2G1,UBT…
LARP1	-1.278	translation regulator		0.000	1.27E-03	PABPC1,RPL32,RPS20,RPS6
ALDH2	1.175	enzyme		-1.066	1.40E-02	GCLC,GCLM,MTHFD2,PHGDH,PSAT1,SHMT2,SLC3A2,SLC7A11,SLC7A5
AP1M1	1.495	transporter			3.57E-02	ATP7A,HLA-A
PI3K (family)		group		0.305	6.48E-03	AKR1B10,AKR1C1/AKR1C2,ATG7,BIRC5,CTSD,EGLN1,FASN,GCLC,GCLM,HK1,HMOX1,HSPA5,ITGA6,ITGB1,NQO1,PKM,PTGS2,PXN,RDH10,SCARB1,SLC4A7,TJP1,TNFRSF10B,WTAP,XIAP	1412 (19)
PTEN		phosphatase		1.406	2.73E-09	ABCC4,ACACA,ACO2,ACSL1,AKAP1,AKR1C3,ANXA1,ARHGAP5,ARHGDIA,ASPH,ATP5I,BIRC5,C3,CA12,CA2,CCNB1,CD40,CDK9,CEBPB,CKS1B,CNN3,COX5A,COX8A,CS,CSRP1,CSTF3,CTNNB1,CTNNBL1,CTSB,CUL4A,DEGS1,DHFR,DLAT,DLD,DYNC1LI2,EBP,ECI2,EGFR,EP400,FAM134C,FAS,FASN,FDFT1,G3BP1,GGT1,GTF2I,H2AFY,HADH,HADHA,HADHB,HAVCR1,HEXB,HMGCR,HSPA1A/HSPA1B,IDH2,IDH3A,IDH3B,IDH3G,IFT20,INPPL1,ITPR3,JAG1,JUND,KIF3A,KLF5,KRT19,LDHB,LGALS3,L…	1498 (19)
VHL		transcription regulator		0.125	4.85E-06	AHCYL1,ALDH1A1,BCL2L1,CA12,CAV1,CDCP1,CDH2,CFL1,CLTC,COPS5,DECR1,EGFR,EIF5,FAF1,FLCN,FN1,FTH1,FTL,GBE1,GLCE,GLO1,HMOX1,HNF1A,HNRNPA2B1,ITGA5,LMNA,MAVS,NDUFB1,NOC2L,NOSIP,PCNA,PISD,POLRMT,PREB,RAP1B,RHOF,RPS6,SLC16A3,SOD2,SPARC,STRA13,TFRC,TMED3,UQCRQ,VIM	1338 (13)
PFDN5	-1.674	transcription regulator		-1.944	1.38E-02	PFDN1,PFDN2,PFDN6,VBP1
CSF1		cytokine		-1.875	1.00E00	ADGRE5,BCL2L1,BIRC5,CCNB1,CDK2,CTNNB1,FAS,FHL2,FN1,HSP90B1,HSPA5,IFNGR1,IL6ST,ITGA5,ITGAV,ITGB1,ITGB5,JUN,NFKB2,NKIRAS1,PCNA,PTPRJ,RHOA,RIPK1,STAT1,STX12,STX3,STX6,TPT1
NUP133	1.712	transporter		-1.000	1.27E-03	NUP107,NUP153,NUP98,TPR
SLC13A1		transporter		-0.200	2.54E-03	ACLY,AKR1C3,ALDH1A1,BYSL,CHD3,CLPX,COPB2,EEF1G,EFTUD2,GFM1,GOLGB1,HSPA5,HSPA8,HSPB1,MKKS,MPP6,RPL8,RPN1,SDF2L1,SRPRA,ST13,STX6,TFG,TUBA1C,YARS
GMNN		transcription regulator		-1.941	1.00E00	CTNNB1,DSP,ECSIT,EPHA2,FARP1,KIF16B,NCKAP1,NRP1,NUDT21,PPP2CA,SMAD4,TEAD1,TXNRD1
YWHAG	1.191	other			3.39E-02	CCT6A,GPI,HYOU1,NAPA,PRDX6,UTRN
MKL1		transcription regulator		-1.191	4.55E-02	ACTB,ACTC1,ARPC1B,ARPC4,BCL2L1,CD151,CDC42BPA,CNN2,COMT,CRK,CTTN,CYBA,DHCR24,DNAJB4,FADS2,FLNA,FNBP1L,HLA-A,ICAM1,ITGA6,ITGB1,MAFK,MYH9,PFN2,RAB27B,RAC1,SCARB1,SERINC3,TST,VCL,WASL
SIRT2		transcription regulator		1.890	3.88E-02	FDFT1,FNTA,HMGCR,LSS,NEDD4,PMVK,SQLE
REL		transcription regulator		-0.861	9.59E-03	ACAD9,ACSL4,AGPS,AHR,APP,ARFGAP3,B2M,BCL2L1,BIRC5,CAMK2D,CD40,CD59,CMPK1,COPS4,COTL1,CREM,CRKL,DDX18,DHFR,DUT,EPHB2,FADS2,FAS,FN1,HLA-A,ICAM1,IFT74,JUN,JUP,KPNA3,MAFG,MINPP1,NFKB1,NFKB2,PARP14,PHF14,PHGDH,PHIP,PIBF1,POLB,PPP1R14B,PPP6R3,RAP2A,RDH10,RELA,RELB,SOD2,STAT3,STAT5B,TBCA,TNFRSF10A,TNFRSF10B,UBE2Z,UBXN2B,VIM,VTI1A	990 (10)
PRL		cytokine		-0.259	3.26E-05	ACTB,ACTR3,ADAR,AKR1C3,ANXA2,ANXA3,ANXA5,APP,ARF3,ATP2A2,ATP5H,B2M,BAG1,BCL2L1,CAPN2,CAV1,CCNB1,CD40,CLU,CNN3,COX4I1,CPD,CTSA,CTSB,CTSD,DDX39B,DDX58,DTX3L,EGFR,EIF2AK2,ENO1,FN1,HNRNPH2,HSD17B7,HSPD1,ID1,IDE,IFI35,IFIT5,JUN,KRT19,LAMC1,MAFG,MAGED1,MARS,MEN1,MGST1,MSN,NFKB1,OAS3,OCLN,P4HB,PARP14,PC,PCNA,PDIA4,PNPT1,PSME1,PSME2,RALB,RHOG,RPSA,SAMHD1,SCARB1,SCP2,SND1,SOD1,SPARC,STAT1,TCEB1,TDRD7,TECR…	1379 (15)
ATP1A1	1.337	transporter			3.57E-02	HMGCR,LDLR
NRF1		transcription regulator		-0.067	6.56E-09	ATP1A1,ATP1B1,CD47,COX4I1,COX5A,COX5B,COX6A1,COX6B1,COX8A,CYCS,FMR1,FTH1,GCLC,GCLM,HMOX1,IDE,MOGS,NQO1,PVR,SDHA,TFAM,TFB1M,TFB2M,TOMM20,VDAC1
CDK1	-1.259	kinase		-1.987	2.82E-02	BIRC5,CDK1,H2AFX,HIST1H1B,JUN,NDUFB10,XIAP
JUNB		transcription regulator		-1.946	2.79E-01	ACLY,C3,CAV1,CLU,COMT,DARS,EEF2,FASN,FN1,FTH1,HMOX1,HPGD,ITGAV,ITGB4,MYL12A,PLAUR,PPP2R2A,PTBP2,RELB,ROCK1,SERPINE1,SPTAN1,SWAP70,SYT1,YWHAG
RBL1		transcription regulator		-1.987	1.30E-01	CDK1,CDK2,DHFR,E2F4,FAS,KRT10,MCM2,MCM3,MCM5,MCM6,MCM7,MET,MTOR,PA2G4,PCNA,RRM1,UXT
PPARG		ligand-dependent nuclear receptor		-0.227	3.70E-04	ACACA,ACADM,ACLY,ACSL1,ACSL4,ALDH1A2,APP,ASAP1,ATP2A2,ATP5O,ATP6V1D,BCL2L1,BIN1,BIRC5,C3,CA2,CAT,CAV1,CAV2,CCPG1,CD40,CDK2,CEBPB,CPLX2,CPT1A,CS,CTNNB1,CTPS1,CTSL,CXCL1,CXCL5,CYBA,CYCS,DHRS3,DLAT,DR1,EGFR,EGLN1,EPHX1,ERO1A,F11R,FABP5,FASN,FDPS,FN1,GABARAPL2,GAK,GAPDH,HADHA,HADHB,HEBP1,HMGCR,HMOX1,HYOU1,ICAM1,IDH1,IGFBP1,IVD,JUN,KRT18,KRT19,LAMB3,LDLR,LNPEP,MBNL1,MCM7,MDH1,ME1,MGLL,MGST1,MKI67,MLYC…	1235 (15)
L1CAM		other			4.66E-02	ARHGDIA,FDXR,NBN,SQLE
SHC1	-1.034	other		0.102	1.07E-02	BCL2L1,FTH1,FTL,GSTP1,ICAM1,NQO1,PCNA,SERPINE1,SOD2,SQSTM1,THBD,TXN
MKNK1		kinase		-0.143	5.53E-12	AGRN,ANXA2,ANXA5,AP3D1,BAG3,CP,CPLX2,DCTN1,DPYSL3,EEF1D,EPB41L2,FLNA,FLNB,GNAI1,GPS1,HADHA,HSD17B4,HSPA2,HSPA4L,KIF1B,KLC1,LAMC1,MAN2A1,MAP1B,MAPK1,MYO5A,MYO6,NCDN,PAFAH1B1,PDLIM5,PLXNB2,PREP,PTBP1,RAB14,RNH1,SERPINH1,SPARC,STRN4,STXBP1,TFDP1,TM9SF2,TMBIM6,TP53BP1,TPP1,TRIM32,USO1,VAMP2,VIM,YWHAG
ROCK2	-1.056	kinase		-1.762	1.15E-01	APP,CD44,DSP,FABP5,FAS,KRT1,KRT10,MSN,SERPINE1
TOP1	-1.258	enzyme			4.03E-02	ASNS,GLB1,MECP2,MYO6,TOP1
SPTLC1	1.592	enzyme			3.57E-02	SPTLC1,SPTLC2
CELA1		peptidase			3.57E-02	HLA-A,HSPA1A/HSPA1B
PTP4A3		phosphatase		-1.662	7.66E-03	CSK,FN1,HSP90AA1,JUP,LEO1,PCBP1,PXN,TERF2IP
MED30		transcription regulator			4.30E-05	CS,NDUFA10,NDUFB3,NDUFB7,NDUFS2,NDUFS7,NDUFV1,SDHA,SDHB,SDHC,SOD2
MAT1A		enzyme		0.792	4.46E-03	ALB,ATP1B1,FAS,KRT18,LTA4H,PCNA,PHB,PRDX6,SOD1
EMP2		other			6.74E-03	CAV1,ITGA5,ITGA6
PSMB9		peptidase		-1.131	8.07E-03	HLA-A,NFKB1,NFKB2,RELB,RPS3	863 (7)
HAND1		transcription regulator		-1.980	4.85E-01	ACACA,CPT1A,DBI,MLYCD,NRP1
ETV4		transcription regulator		-0.604	1.70E-02	B4GALT1,CAV1,CTNNB1,FN1,GGT1,HPGD,JUP,MMP7,PLEC,PTGS2,VIM
SERPINA3		other			2.73E-02	APP,EGFR,HMGCR,LDLR
HIF1A		transcription regulator		-1.562	9.93E-05	ABCF2,ADAM10,ADAM17,AFP,AKAP12,ALDOA,ANKZF1,ASNS,ATP2A2,ATP5J,ATP7A,BCL2L1,BID,BIRC5,BNIP3L,CARS,CAV1,CCNT1,CD44,CD70,CDCP1,CDH2,CHKA,CTPS1,CTSD,CYB5A,CYP2S1,EGFR,EGLN1,EIF4E,EIF4G1,EIF5A,EMC9,ENO1,ERGIC1,ERO1A,FAM162A,FHL2,FN1,FSCN1,GAPDH,GBE1,GJA1,GLYR1,GPI,H2AFX,HIST1H1C,HIST1H2BK,HIST2H2AC,HMOX1,HSPA4,HSPA5,HSPB1,HUWE1,ITGA5,ITGAV,JUN,JUP,KDM3A,KIAA1217,KRT18,KRT19,LDHA,LGALS1,LOXL2,MANF,MET,…	1162 (17)
CRK	-1.781	other			4.97E-02	CAV1,CTNND1,RAC1
NDUFA13	-1.121	enzyme			2.73E-02	BCL2L1,CCNB1,CTTN,TFDP1
TMOD1		enzyme			6.74E-03	GNL3,PTK2,PTK2B
MBTPS1		peptidase		1.633	2.30E-02	ACACA,FASN,FDFT1,FDPS,HMGCR,LDLR
IL24		cytokine		-0.217	4.25E-02	BCL2L1,CASP8,EIF2A,EIF2AK2,FADD,FAF1,FAS,HSP90B1,HSPA5,LIG4,PTGS2,XRCC6
PUF60	1.117	other			4.97E-02	H2AFX,XRCC5,XRCC6
APBA1		transporter			3.57E-02	APP,LRP8
EHHADH		enzyme		-1.633	3.39E-02	ABCD3,ACSL1,FASN,MGLL,PEX11A,SCP2
TCOF1	-2.099	transporter			1.10E-10	AK4,AKR1B1,ANXA2,ASAP1,BCLAF1,BNIP3L,CAPRIN1,CEBPZ,CNBP,DDX42,DNAJC11,EPB41L1,GALK1,GRHPR,GTF3C4,HNRNPDL,IQGAP1,MAPK14,MED1,NUDCD3,NUP155,POLR3A,PPIG,PRPF40A,PSMC6,QRICH1,RASA1,RBM10,S100A16,SAFB2,TBRG4,TERF2,THOC1,TXNRD1,UBA3,UPF2,UTP4
RASSF5		other		0.168	4.14E-05	BZW1,CIRBP,DNAJA1,DTYMK,EEF2,FAT1,LRRFIP1,LSM7,PCMT1,PSMD1,RAB32,RAP1A,RPS15,U2AF1/U2AF1L5,UQCR11
EZR	-1.131	other		-1.890	2.33E-02	BCL2L1,BIRC5,BOP1,CDH2,CTNNB1,FAS,GEMIN5,HNRNPA2B1
PTBP1	-1.017	enzyme		-0.933	1.53E-02	CD44,FGFR1,KRAS,LDLR,PKM
MCM2	1.085	enzyme			3.57E-02	LMNB2,MCM4
FN1	-1.175	enzyme		-1.661	8.94E-15	ACTN4,ACTR2,AHCY,APLP2,APP,BIRC5,BNIP3L,BSDC1,CANX,CAPN2,CCT4,CDH2,CEBPB,CLIC4,COPS5,CSNK2A1,CTBP1,CTSD,CXCL1,CXCL5,DDX3X,DHCR24,DLGAP4,DPF2,EGFR,EIF2S3,EIF4B,EIF5A,EPB41L1,EWSR1,FERMT2,FLNA,FN1,G3BP1,G3BP2,GDI2,GSK3A,HK1,IGF2BP3,ITGA5,ITGAV,ITGB1,JUND,KRT7,LAMP1,LGALS8,LIMS1,LIN7C,MAP3K7,MAPK8,MTOR,NUP88,PCNA,PLAUR,PREB,PRKAR1A,PSMC1,PTBP1,PXN,RALB,RBBP4,RDX,SCRN1,SDCBP,SDHC,SEC23B,SERPINE1,SNAP…	1562 (18)
MTOR	1.193	kinase		-1.851	2.50E-12	ACACA,ACADM,ACLY,AIFM1,AKAP13,AKR1A1,AKR1B1,ARL4C,ATG7,ATP2A2,ATP2B1,ATP5F1,BCL2L1,BIRC5,CASP8,CASP9,CD40,CEBPB,CHKA,CLTC,CNP,COX4I1,CS,CTNND1,DCTN1,DHFR,EGFR,EIF3A,ENO1,EPRS,ERCC1,ETFA,FABP5,FADD,FAF1,FASN,FDPS,FKBP1A,FN1,GLG1,GLUD1,GPHN,HADHA,HADHB,HBA1/HBA2,HSP90AB1,HSP90B1,HSPB1,LDHB,MDH1,MDH2,MLYCD,MTOR,PCNA,PDHA1,PFKP,PFN1,PGP,PGRMC1,PKM,PPIB,PPP2CA,PRDX5,PRKAR1A,PRKAR2A,PSMB5,PTBP1,PYGB,RA…	1336 (19)
TSC22D3		transcription regulator		1.982	1.00E00	ANXA1,ICAM1,NFKB1,PTGS2
RAPGEF1		other			2.73E-02	PTGS2,PXN,RAP1A,RAP2A
LIMS1	-1.228	other		0.155	8.92E-04	CTNNA1,GJA1,ILK,ITGB1,PARVA,TJP1
CD24		other		1.573	9.68E-08	ATP13A3,BCLAF1,CAV1,CDC27,CTTN,DIAPH2,DLG1,DNAJC13,EDEM3,EMP3,FRYL,FXR1,HMMR,HOMER3,HS2ST1,HSPB8,ICAM1,JUN,KNTC1,LPP,LRPPRC,MBNL1,MTUS1,NCOA3,NIPBL,PDS5A,RAD50,RANBP2,RASA1,RBBP6,RELB,RNF25,SCAF11,SFPQ,SLC30A1,SMC4,SYNE2,TOP2A,TPP2,TPR,UPF2,USO1,VPS13C
MAPT		other		1.195	7.40E-22	ACO2,ALB,ALDOA,APP,ARF5,ARF6,ATP1B1,ATP5A1,ATP5B,ATP5C1,ATP5D,ATP5H,ATP5J,ATP6V1A,ATP6V1E1,BASP1,BSG,C1QBP,C3,CAMK2D,CANX,CAP1,CAPN1,CAST,CCNB1,CFL1,CFL2,CLTB,CLTC,CPLX2,CS,CXXC1,CYCS,DBI,DNM1L,DPYSL2,DPYSL3,DSTN,EEF1G,ENO1,ERMP1,FBL,FKBP1A,GAPDH,GDI2,GLO1,GOT2,GSTP1,H2AFV,HBA1/HBA2,HINT1,HK1,HSP90AA1,HSPA1A/HSPA1B,HSPA5,HSPA8,HSPD1,HSPE1,JUN,MAP1B,MAPK1,MAPK8,MDH1,MTHFD1L,NDUFA5,NDUFA8,NDUFS3,ND…	1046 (10)
ELAVL1	-1.173	other		0.217	4.96E-06	ANXA11,ARF5,BCL2L1,CALM1 (includes others),CASP9,CDK2,EIF4E2,EIF4G1,ELAVL1,FLNA,HMOX1,HNRNPD,HSPA2,KHSRP,NCL,NXF1,PSMB4,PTGS2,QARS,RACK1,RFC5,RPL13,RPN2,RPS14,RPS6,SLC25A11,SRSF7,STAT3,TAF9,TIMM17A,TRIOBP,VAPB
VEGFA		growth factor		-0.194	3.89E-05	ABCC1,ACADM,ACSL1,ADH5,AK4,ALDH2,ANP32A,ANPEP,ATP5O,BIRC5,CAV1,CD55,CLIC4,COX5B,COX6B1,COX8A,CREBBP,CSTB,CTSB,CYB5B,DBT,DECR1,DIABLO,ERAP1,ETFA,FGFR1,FN1,GART,GJA1,GRB10,HK1,HMOX1,HSPA5,ICAM1,ID1,ITGA2,ITGB1,KARS,LMNA,LOC102724828/MRPL23,MDH2,MRPL3,MRPS12,MTIF2,MVP,NDUFA1,NME2,NRP1,OCLN,PARP1,PCNA,PPA1,PRKCA,PRPF6,PTGS2,PTK2,RAB5A,SDHB,SERPINE1,SET,SHMT2,SLC25A5,SLC25A6,SOD2,SPARC,SYNM,THBD,TIMM1…	1287 (15)
PLA2G2F		enzyme			3.57E-02	PTGES,PTGS2
HMGCR	1.263	enzyme			2.31E-02	BIRC5,HMGCR,PRNP
MMP14		peptidase		0.306	4.34E-02	ANXA7,CDH2,CTNNB1,DAPK1,JAG1,NNT,NR3C1,PTGS2,SMARCA1,SNRPB2
NFYB	-1.491	transcription regulator			1.32E-03	ACLY,ACTB,AKAP17A,ATP5B,BCL2L1,BET1,CAV1,CBX5,CCNB1,CDH2,CDK1,CSDE1,CTNNB1,EIF3C,ELAVL1,FAM49B,FAS,FLCN,FRYL,FTH1,GALNT2,GAPDH,GART,GLA,HCCS,HMGB2,HNRNPA1,HSPA13,ITM2C,KIAA1524,L2HGDH,LIG3,LYAR,MARCH5,MARK2,MED21,MLH1,NOSIP,PCNA,PDIA4,PGRMC1,PIH1D1,PPP1R7,PSMB7,PSMC6,RFC3,RNPS1,S100A4,SCARB1,SDF2,SEPT7,SERBP1,SH3GL1,SNX6,SON,SPECC1,SUPT6H,SYNJ2,TAX1BP3,TJP1,TMBIM6,TOP2A,TSNAX,TXNDC12,UHRF1,USP10,…
IL4		cytokine		0.482	7.86E-03	ABLIM1,ACOT9,ACSL1,ADRM1,AHR,ALDH1A2,ALDH2,ANXA2,ANXA6,ARMC6,ASCC3,ASS1,BBX,BCL2L1,BIN1,BIRC5,BNIP3L,BOP1,C3,CA2,CAPG,CARM1,CAT,CBX3,CCDC86,CCT3,CD14,CD276,CD38,CD3EAP,CD40,CD44,CD55,CDK1,CDK2,CLUH,CRIP1,CTNNA1,CXCL1,DARS2,DCTN1,DDX42,DDX46,DECR1,EBNA1BP2,EEA1,EGLN1,EIF2S1,EIF3G,EIF4A1,EPHX1,FAM162A,FAS,FBL,FKBP5,FN1,GBE1,GJA1,HDAC1,HMGCR,HPGD,HSPA1A/HSPA1B,HTRA2,ICAM1,IDE,IL6ST,ITGA2,ITGAV,ITGB1…	1500 (17)
SP1	-1.662	transcription regulator		-0.902	6.68E-03	ACSL1,ADH5,AKAP12,ALDH3A2,ASNS,ASS1,ATP2A2,ATP5B,ATP7A,BIRC5,BNIP3L,C1QBP,CAD,CAT,CAV1,CD40,CD55,CD59,CDH2,CDK1,CDK2,CEBPB,CIRBP,CREM,CSNK2A1,CTSD,CXCL5,CYC1,CYP51A1,DHCR24,DHFR,DNM1,DRG2,EGFR,EIF2AK2,EZR,FAS,FASN,FGFR1,FLNA,FN1,GJA1,GNAS,HADHA,HADHB,HDAC1,HINT1,HMGA1,HMGCR,HMOX1,HSD17B7,HSPA5,ICAM1,IFNGR1,IGFBP1,ITGA2,ITGAV,ITGB5,JUN,KRT18,KRT19,KRT4,KRT81,LDLR,MAOA,MECP2,MET,MFN2,MSH6,MTA1,MUC5…	1444 (18)
SPP1		cytokine		0.134	7.70E-04	BCL2L1,CA2,CAPNS1,CASP8,CD44,CD9,CDH2,CDK2,COX7A2L,CXCL1,CXCL5,DSP,EGFR,EPDR1,FN1,HMGCR,HMOX1,HMOX2,HTATIP2,ICAM1,ILK,ITGA2,ITGA3,ITGAV,ITGB5,JAG1,KRT18,MMP7,MTA1,MTA2,NDUFA9,NDUFB9,NDUFS4,NDUFS7,NDUFS8,NDUFV1,OCLN,PGD,PLOD1,PNN,POR,PTGS2,S100A4,S100A6,SAMM50,SERPINE1,SSB,UQCRC2,VAT1,VIM	1462 (17)
FOXP3		transcription regulator		-1.897	1.00E00	ANXA1,FEN1,HLA-A,IGSF3,LIG1,MAPK8,NFKB1,NRP1,NT5E,PAXIP1,PDCD4,POLD1,POLD3,RBM14
SIAH2		transcription regulator		1.951	1.43E-01	AKR1C3,CYP24A1,DBI,DHCR24,EGLN1,NCOR1,STEAP2,TINF2
HAS1		enzyme			4.97E-02	CCNB1,CD44,CDK1
HOXD10		transcription regulator		1.528	2.34E-03	BIRC6,CD44,DIS3,ERP44,EZR,FMR1,HEBP1,ICAM1,ITGA3,ITGB4,MAGED2,MTA1,NCS1,RHOC,RPSA,SERPINE1,TGFB1I1,TJP1,USP14,USP15,WDR5
TERT		enzyme		0.478	1.71E-03	AKAP2,ASAP1,ASNS,B2M,BIRC5,CALD1,CALU,CAV1,EGFR,FAM213A,GLB1,GNA13,GSN,HMGB1,ICAM1,IQGAP2,ITGAV,JUP,KDM5C,KHDRBS1,KRT19,MTHFD1L,MX1,NOP58,NSFL1C,NUCKS1,PLOD2,PPP6R3,PRSS23,PTGS2,PXN,RAB9A,RBBP4,SMAD3,SOD2,SSR3,TERF2,UBASH3B,VIM	903 (7)
PRKCA	-1.217	kinase		-1.247	1.83E-02	APP,ARL4C,BCL2L1,BNIP3L,CAV1,CD55,CTSB,CYCS,DIAPH1,FN1,GBA,HS2ST1,HSPA1A/HSPA1B,ICAM1,ID1,IGF2BP3,JUN,MRPL9,NFKB1,NQO1,PML,PRKCD,PTGS2,PVR,SCAMP1,SDCBP,SEC23IP,SERPINE1,UBAP2L
PRKCI		kinase		1.171	2.61E-03	COPB2,ECT2,ELF3,FASN,HK1,HMOX1,PLS1,PTGS2,RFC4,SF3B1
PNN	-1.630	other		1.633	1.32E-02	BCL2L1,BSG,JUN,MMP7,RHOA,SRSF1,TBRG4
miR-155-5p (miRNAs w/seed UAAUGCU)		mature microrna		-1.666	1.70E-17	AMIGO2,ANKFY1,ARFIP1,ARID2,ATG3,ATP6V1C1,BET1,CD47,CDK5RAP3,CEBPB,CTNNB1,CUL4B,CUX1,CXCL1,CYP51A1,DHX40,DNAJB1,DNAJC19,DSG2,EGFR,FADD,FADS1,FAR1,FMNL2,GNA13,HSD17B12,HSDL1,KRAS,LCLAT1,MARC1,MATR3,MET,MOSPD2,MPZL1,MSI2,MYD88,MYO10,MYO1E,NARS,NT5E,PDLIM5,PHC2,PICALM,PKN2,PLXND1,PODXL,POLE3,PPP5C,PRAF2,PTPRJ,RAB27B,RAB34,RAB5C,RAB6A,RAI14,RCN2,RHEB,RHOA,RIPK1,SCAMP1,SDCBP,SERPINE1,SH3BP4,SLC30A1,SYN…
mir-155		microrna		-1.602	4.41E-03	ADAM10,ANXA2,CD47,CDC73,CEBPB,DHX40,DOCK1,EGFR,FADD,HMOX1,MLH1,MSH2,MSH6,MYD88,NUP153,PSIP1,PTGS2,RELA,RHEB,RICTOR,RIPK1,SDCBP,SERPINE1,STAT3,TNPO3,TRIM32,YWHAZ
miR-291a-3p (and other miRNAs w/seed AAGUGCU)		mature microrna		1.838	1.03E-02	ADAM9,ANKRD52,APP,BAZ1A,C3,CD44,CD46,CDK11B,CFL2,FYCO1,HSPA14,KIF23,LMNB1,LUC7L2,NUP58,PBK,PHC2,PRKACB,RELA,SEPT2,STK4,TBC1D2,TFAP4,TMEM263,TMEM9B,VPS26A
mir-15		microrna		0.520	3.30E-03	APP,BIRC5,CAPRIN1,CARM1,CDC42,CDK7,DICER1,EGFR,EIF2B2,EIF4G2,HMGA1,HSPA1A/HSPA1B,LAMP1,PCNA,PTGS2,PURA,TARBP2,TFAP4
mir-1		microrna		0.730	2.80E-10	ADAR,ADPGK,ANP32B,ANXA2,ATP6V0A1,BET1,CAP1,CAPRIN1,CDK9,CEBPB,CNN3,CXCL1,DHX15,EML4,FN1,GATAD2A,GJA1,H3F3A/H3F3B,HACD3,HNRNPA3,HNRNPU,HSP90B1,HSPD1,KIF2A,KRAS,LASP1,MET,MTX1,NELFCD,NUP50,PDCD4,PICALM,PPIB,PPP2R1B,RASA1,RHEB,RRBP1,SEC61A1,SH3BGRL3,SLC25A1,SNX6,SRSF9,STX6,TAGLN2,TMX1,TNS3,TWF1,UTRN,ZFP36L1
miR-487b-3p (miRNAs w/seed AUCGUAC)		mature microrna			3.57E-02	CDKN2AIP,MAP2K4
mir-210		microrna		-0.602	1.43E-03	ABCC3,CBX1,CDH2,CLASP2,DDOST,DHFR,EHD2,EPB41L1,FAM3C,FKBP9,GIT2,H2AFY,HECTD1,KCMF1,LASP1,NDUFA4,NIPBL,NUP210,P4HB,PSAP,PTPN1,SDF2,SIPA1L3,SMCHD1,STAT6,TERF2IP,TNPO1,TNPO3,UBQLN1,VAMP7
miR-124-3p (and other miRNAs w/seed AAGGCAC)		mature microrna		1.402	1.23E-14	AHR,AK2,ANXA8/ANXA8L1,ARFIP1,ARHGEF1,ARPC1B,ATL3,B4GALT1,BLOC1S6,CAV1,CD59,CDK2,CHP1,CHST14,CPNE3,CTNND1,DHCR24,DNAJC1,DNM2,ECI2,ELOVL1,ERH,F11R,FA2H,FAM129B,FAM177A1,FAM83H,FCHO2,G3BP1,GNG10,GSN,HADH,HADHB,HTATIP2,IQGAP1,ITGB1,JAG1,LAMC1,LDLR,LIMCH1,LMNB1,MAGT1,MAN2A1,MAPK14,MET,MYH9,MYO10,NAA15,NEK9,NFIC,OSBPL8,PAPSS2,PDLIM7,PGRMC2,PLOD3,PODXL,POLR3G,PRKD1,PTBP1,PTBP2,PTPN12,PTTG1IP,QSER1,RBM47…
miR-16-5p (and other miRNAs w/seed AGCAGCA)		mature microrna		-0.530	3.98E-18	ABCF2,ABHD10,ACTR1A,ARHGDIA,CA12,CACNA2D1,CADM1,CAPRIN1,CDK7,CFL2,CHORDC1,DNAJB4,EGFR,EIF2B2,EIF4E,EIF4G2,FGFR1,FNDC3B,GALNT7,GFM1,GFPT1,GNL3L,GOLGA5,GRB10,GRB2,GRN,GTF2H1,H3F3A/H3F3B,HARS,HMGA1,HMOX1,HPF1,HSDL2,HSP90B1,HSPA1A/HSPA1B,IGF2R,IPO4,ITGA2,JUN,KIF23,KPNA3,LAMC1,LAMTOR3,LAMTOR5,MAP2K1,MAP2K4,MSH2,NAA15,NAPG,NFIA,PDCD4,PDCD6IP,PHLDB2,PISD,PNN,PNP,PPIF,PPP2R5C,PRIM1,PSAT1,PTGS2,PURA,RAB21…
mir-185		microrna		-0.232	8.07E-03	EPHB2,FDFT1,HMGCR,LDLR,STIM1
miR-183-5p (miRNAs w/seed AUGGCAC)		mature microrna			4.97E-02	IDH2,PDCD4,SRSF2
miR-483-3p (miRNAs w/seed CACUCCU)		mature microrna		1.269	1.78E-03	ASH2L,CTNNB1,EI24,ERP29,FAM213A,GJA1,GTF2E1,HMGB3,HNRNPA0,LBR,MDC1,METAP1,MKI67,RAN,RWDD4,SMAD4,TACC1
miR-483-5p (miRNAs w/seed AGACGGG)		mature microrna			3.57E-02	ALCAM,ARHGDIA
mir-451		microrna		-1.134	8.41E-03	ABI1,EMC4,PPP6C,RAB14,RAC1,RASA1,YWHAZ
mir-26		microrna		-0.240	2.30E-02	CHORDC1,HPGD,PHF6,PTGS2,SMAD4,STK39
miR-129-5p (miRNAs w/seed UUUUUGC)		mature microrna		-1.195	4.03E-02	AGO3,FNDC3B,GALNT1,PDS5A,TNPO1
let-7		microrna		-0.787	9.98E-03	AGO3,BCL2L1,CCNB1,CDC16,CDC23,CDCA2,CDH2,CDK1,CKS1B,DICER1,FARP1,FN1,GTF2I,IGF2BP1,KRAS,MCM2,MCM3,MCM4,MCM5,MCM6,MCM7,MINA,MYD88,NFKB1,NRAS,PKM,PTGS2,RDH10,RELA,RFC2,RFC3,RFC4,RFC5,RRM1,S100A4,SMAD4,SSR1,STAT3,VIM
miR-431-3p (miRNAs w/seed AGGUCGU)		mature microrna			4.97E-02	CD81,DICER1,TRAP1
miR-218-5p (and other miRNAs w/seed UGUGCUU)		mature microrna		-1.008	3.88E-02	CTSB,EGFR,LAMB3,PARP1,PIK3C2A,RICTOR,SP1
miR-122-5p (miRNAs w/seed GGAGUGU)		mature microrna		1.649	1.35E-04	ADAM17,ALDOA,ANXA11,CD320,CS,EEF1A1,FOXP1,FUBP1,GALNT10,HMGB1,MECP2,NDRG3,NFATC2IP,OSMR,P4HB,PKM,PSME1,PSME3,RAB11FIP1,SLC7A11,TMED3,TPD52L2,TTYH3,UBAP2,VIM
miR-542-3p (miRNAs w/seed GUGACAG)		mature microrna		-1.406	3.58E-03	ILK,PTGS2,RPL11,RPL22,RPS23
miR-133a-3p (and other miRNAs w/seed UUGGUCC)		mature microrna		0.554	2.84E-06	AK2,ARHGDIA,ARL3,ATP6AP2,CASP9,CDK13,CORO1C,CPNE3,ELAVL1,FSCN1,FTL,KRT7,LASP1,MSN,NELFA,PITPNB,PKM,PTBP2,QKI,RHOA,STK3,TNFRSF10B,UBXN7,YES1
mir-214		microrna			4.77E-02	ALCAM,CADM1,FGFR1,LDLR,PSMD10,PTGS2
miR-30c-5p (and other miRNAs w/seed GUAAACA)		mature microrna		-0.544	5.22E-20	ADPGK,ANPEP,AP2A1,ATP2A2,ATRX,CDCP1,CHD1,CNOT9,DOCK7,ELMOD2,FRG1,FXR2,GALNT1,GALNT7,GPD2,HNRNPM,IDH1,ITGA2,JUN,KRT7,LMNB2,LTN1,MAP4K4,MBNL1,MET,MPDU1,MYO10,NAPG,NCEH1,NCL,NT5C3A,NT5E,NUCB1,NUFIP2,P4HA2,PEX11B,PNP,PPP2R4,PPP3CA,PRPF40A,PTGFRN,RAB27B,RAD23B,RBMS1,SEC23A,SEC62,SLC38A1,SLC38A2,SLC4A7,SLC7A11,SLC9A3R2,STRN,STX7,SYPL1,TMCO1,TMED10,TMED2,TMED3,TMED7,TMEM41B,TNFAIP2,TNFRSF10B,UBE2I
mir-21		microrna		1.433	1.69E-04	ARCN1,ARF6,ATAD2,CACYBP,CANX,CCNB1,CCT8,CKAP5,CLPB,CLU,COPG1,CREBBP,CSE1L,CSNK2A2,ECT2,FAM3C,FUBP1,GGA3,H2AFX,HNRNPA2B1,ICAM1,JAG1,KIF23,KIF4A,KIF5B,KIFC1,KNTC1,MKI67,MSH2,MYD88,NCAPD2,NIFK,NMT1,NUCKS1,NUSAP1,OAS3,PBK,PDCD4,PPA1,PPP2R5E,PPP4R2,PSME2,RACGAP1,SEPT2,SMC2,SOD2,SRSF3,SSR1,STAT1,STAT3,STRAP,SUMO1,TMEM97,TOP2A,TRMT10C,TYMP,UBE2E2,UBE2G1,UBE2L6,VRK1,YWHAB,YWHAZ,YY1,ZW10,ZWILCH
miR-103-3p (and other miRNAs w/seed GCAGCAU)		mature microrna		1.527	4.46E-03	AGO2,AGO3,CACNA2D1,CRKL,GRN,NFIA,RAB1B,RPS6,SERBP1
miR-138-5p (miRNAs w/seed GCUGGUG)		mature microrna		0.000	2.73E-02	ALDH1A2,KRT19,RHOC,ROCK2
miR-145-5p (and other miRNAs w/seed UCCAGUU)		mature microrna		1.873	3.59E-03	ABRACL,ACBD3,AHNAK,C11orf58,CLINT1,EIF4E,F11R,FSCN1,KLF5,KRT7,LAMP2,NDUFA4,PODXL,PPP3CA,RASA1,SERPINE1,SOD2,SWAP70,TPM3,USP46	1036 (7)
mir-634		microrna		1.307	3.58E-03	BIRC5,LAMP2,OPA1,TFAM,XIAP
miR-491-5p (and other miRNAs w/seed GUGGGGA)		mature microrna		1.969	2.73E-02	BCL2L1,GIT1,PTK2,PXN
miR-199a-3p (and other miRNAs w/seed CAGUAGU)		mature microrna		0.141	3.01E-04	CALU,CD44,FN1,FUBP1,ITGA6,MET,MTOR,PON2,PRDX6,PTGS2
mir-144		microrna		-1.414	1.15E-02	ABI1,ADAM10,EMC4,PPP6C,RAB14,RAC1,RASA1,YWHAZ
miR-1-3p (and other miRNAs w/seed GGAAUGU)		mature microrna		-0.839	5.03E-21	ADAR,ADPGK,AGRN,ANKIB1,ANP32B,ANPEP,ANXA2,AP3B1,AP3D1,ARCN1,ARF3,ARHGEF18,ARID1A,ARID2,ASH2L,ATP6V0A1,ATP6V1B2,BRI3BP,CAND1,CAP1,CDCP1,CDK9,CNN3,COIL,CORO1C,CSRP1,DDX5,DHX15,DNAJB1,EGFR,EHMT1,EML4,FERMT2,FOXP1,G6PD,GAK,GJA1,GOLGA7,GPD2,H3F3A/H3F3B,HACD3,IQGAP3,ISY1,ITGB4,KIF2A,LARP4,LASP1,LIN7C,LRRC8A,LZTFL1,MET,MOV10,MRC2,MTHFD2,MTX1,NELFCD,NRP1,PDCD4,PDLIM7,PGM2,PICALM,PLEKHG2,PNP,POLA1,POM121/…
let-7a-5p (and other miRNAs w/seed GAGGUAG)		mature microrna		0.442	7.73E-17	ACP1,AKAP8,ANAPC1,ATP6V0A1,ATP6V1F,BCL2L1,BIRC5,BSG,CALCOCO2,CAPG,CARHSP1,CDH2,CDK7,CDKAL1,CHMP2A,COIL,COMMD9,CSDE1,CSNK1D,DHX57,DICER1,DOCK5,DSP,DUSP12,EIF3J,EIF4G2,FADS2,FAM96A,FNDC3A,GAK,GEMIN7,HMGA1,HMOX1,HYOU1,IFIT5,IGF2BP1,IGF2BP2,IGF2BP3,IPO4,KRAS,KRT19,MRPS33,NEDD4,NRAS,NXN,PGRMC1,POLD2,POLR2C,POM121/POM121C,PPP1R7,PRIM1,PRRC2A,PTGS2,RDH10,RHOG,RRP8,RTCA,S100A4,SCYL1,SLC25A1,SLC25A13,SLC2…
NUPR1		transcription regulator		-1.497	1.17E-04	AEN,AGRN,AKAP12,ANP32A,ANP32E,API5,ASB9,ATP6V0A1,ATR,BRCC3,BRI3BP,C3orf58,CCDC9,CD63,CDC23,CDCA2,CDK2,CEBPB,CENPC,CEP170B,CEP97,CHD4,CHUK,COA5,CSTF2T,CXCL5,CYB5B,DDX46,DGCR8,DHCR24,DIDO1,DLG1,DSN1,EGLN1,ERCC6L,ERMP1,FAM114A1,FAM162A,FHL2,GTF3C2,HIST1H1B,HLTF,HNRNPA2B1,HNRNPM,HSPA2,IGF2BP3,IRF2BP2,ITPR3,KANK2,KDM3A,KIAA0196,KIF11,KIF23,KIFC1,KXD1,LBR,LMAN2L,LMNB1,LRP8,LRRC16A,MAFG,MGLL,MKI67,MKKS,…
LPL		enzyme		1.859	1.00E00	APOB,CPT1A,ICAM1,LDLR,SCARB1
PIK3CA		kinase		0.063	1.52E-02	ATP1A1,BIRC5,CALD1,CCNB1,CD14,CDH2,CEBPB,COMMD3-BMI1,FASN,HSP90AB1,ITGB1,JAG1,SERPINE1,SPARC,VIM
MAFG	-1.479	transcription regulator		0.186	9.54E-04	ABCC3,ABCC4,GCLC,GCLM,GSTP1,HMOX1,MAFG,NQO1,TXNRD1
MXI1		transcription regulator		-0.522	4.85E-03	APEX1,CCNB1,IARS,IFT20,IMPDH2,LARS,MKI67,MTHFD2	170 (3)
CD44	-1.575	enzyme		-1.962	1.18E-01	AAK1,ACTB,ANXA11,BCL2L1,BIRC5,CALR,CD44,CD63,CLU,DNMT1,EPN2,FAS,FASN,FKBP4,FKBP5,FN1,HDGF,HMMR,HSP90AB1,ITGA3,ITGA5,ITGAV,JUN,KDM1A,LAMB1,LAMC1,LGALS1,LGALS3,MAPK8,MET,MGEA5,MMP7,MTCH1,MYBBP1A,MYO1B,NFKB2,PDCD4,SRC,VCP,VIM,WBP2,XIAP,ZYX
CHEK2		kinase		-0.218	4.77E-02	BCL2L1,BIRC5,H2AFX,KRAS,OCLN,TJP1
RILP		other			3.57E-02	IGF2R,LAMP1
MYCBP	-1.474	transcription regulator		1.000	2.73E-02	CAD,EIF2A,LDHA,NCL
GJA1	1.053	transporter		1.974	1.00E00	CD40,GJA1,ICAM1,VIM
PRAME		other			3.39E-02	BCL2L1,CD40,DNM2,POLR2A,S100A4,TOP2A
P4HB	-1.572	enzyme			6.74E-03	AGO2,PDIA3,PDIA4
NUBP1		other			3.57E-02	FTH1,TFRC
SUZ12		enzyme			3.34E-02	ANXA8/ANXA8L1,ATP2A2,CALU,CBX6,CCPG1,CTNNA1,EIF3A,EIF4G3,EML4,HNRNPM,HSD17B11,ILF3,IVNS1ABP,JUND,LAMB3,LGALS3,MAP7D1,MFN2,RAN,RBMS1,SLC25A3,SLC7A5,SRP9,TNFAIP2,TNS3,UBXN7,UCHL3,VAMP3,VAMP7,VASP,VTA1
XBP1		transcription regulator		0.978	1.56E-22	ADAM10,AFP,APP,ARCN1,ARFGAP3,ATP2A2,BET1,CALR,CAT,COG3,COG6,COPB1,COPB2,COPE,COPG1,COPZ1,CRK,DDOST,DNAJB11,DNAJB9,DNAJC1,DNAJC10,DNAJC3,DOLPP1,ERP29,ERP44,FAS,FASN,FKBP10,FKBP11,FKBP2,FN1,GOLGA3,GOLGA4,GOLGB1,GOLPH3,GOPC,GORASP2,GOSR2,HM13,HMOX1,HSP90B1,HSPA13,HSPA5,HYOU1,ICAM1,LMAN1,LMAN2,MOGS,P3H1,PCYT1A,PDIA3,PDIA4,PDIA6,PPIB,PRNP,RELA,RPN1,RPN2,S100A6,SDF2L1,SEC11A,SEC22B,SEC23A,SEC23B,SEC24D…	541 (9)
RTN4	1.275	other		-0.926	2.24E-04	ACTR1A,AP2A2,APP,ARHGDIA,CAPZA2,CFL1,DPYSL2,DYNC1H1,GNB2,INA,JUN,JUND,LAP3,NQO1,RAB3D,RTN4,STAT1,YWHAB,YWHAG,YWHAQ	988 (7)
YWHAZ	1.033	enzyme		1.961	1.70E-01	CTNNB1,HSP90B1,HSPA5,MMP7,SMAD3
ARNT		transcription regulator		-0.499	1.01E-05	ADAM17,AHR,ALDH3A1,ALDH7A1,ALDOA,ATP5O,CAV1,CD81,CDCP1,COX6B1,CTSD,CYP2S1,DEGS1,DNAJC2,EIF6,ENO1,ERO1A,G6PD,GAPDH,GPI,HNF1A,ITGAV,LDHA,MYL6,MYO1C,NDUFS2,NDUFS3,NDUFS4,NQO1,PCK2,PDPK1,PGK1,PGM2,RANBP1,RANGAP1,SERPINE1,TFRC,TPI1,TUBA4A,UBE2C,VIM	1285 (11)
RCE1		peptidase			4.94E-04	ACTN4,ATP5B,B2M,CRIP1,GDI2,GJA1,LMNA,LMNB2,MGST1,PLIN2,RCN1,RCN2,REEP5,S100A13,SP1,TGFBI,ZFR
TSC2	-1.120	other		-0.324	2.98E-02	ANXA1,ANXA2,ATP6AP2,ATP6V1A,ATP6V1B2,ATP6V1D,ATP6V1G1,BIRC5,CASP9,CP,CRIP1,CTNNB1,EMP3,ERO1A,GALC,GLA,GSN,HMOX1,HSPA5,HSPB1,LDHB,LGALS3,NSDHL,PRKCA,S100A11,S100A6,SCPEP1,SOD2,STAT1
MED1	1.249	transcription regulator		2.000	4.34E-01	ANAPC5,APOB,ARID1A,BCL2L1,BIRC5,BOP1,CCNB1,CDK1,CDK2,CYP24A1,DTYMK,EDF1,FASN,GSTP1,HPRT1,HSD17B4,IGFBP1,LBR,MAD1L1,MET,NCL,NF1,NR3C1,PEX11A,PODXL,SCP2,TOP1,ZMYND11
NUP107	1.593	transporter		0.168	2.66E-04	NUP133,NUP153,NUP214,NUP98,RANBP2,TPR
MAFF		transcription regulator		1.915	5.98E-04	ABCC3,ABCC4,GCLC,GSTP1,MOGS,NQO1,TXNRD1
TFEB		transcription regulator		-0.396	2.54E-03	ATP6V1A,ATP6V1B2,ATP6V1C1,ATP6V1H,CTSA,CTSB,CTSD,GBA,GLA,LAMP1,NAGLU,PSAP,SCPEP1,TMEM55B,TPP1
CLDN7		other		-1.570	1.13E-06	ABLIM1,ALDH3A1,ANXA3,APLP2,ASAP1,C3,CA12,CKAP4,DENND5A,GLS,HIST2H2AC,ITPR3,LAMTOR1,LGALS3,LIMA1,LTA4H,MAGED1,MCU,MLEC,MRPL40,MRPS15,MRPS17,MT2A,MX1,NCOA7,NNMT,NSA2,NTPCR,NUDT21,PHGDH,PLGRKT,PRNP,PRSS23,RPL29,RPL34,RPP40,RPS7,RSL1D1,SERPINB1,SF3B6,SLC25A22,SYTL2,TJP1,TMCO1,UBE2L6,XXYLT1
PPARA		ligand-dependent nuclear receptor		1.145	3.95E-07	ABCD3,ACACA,ACADM,ACADVL,ACAT1,ACSL1,ADAM10,AHCY,ALDH2,ALDH3A2,ANAPC5,ANXA2,APEX1,APP,ARHGDIA,ASNS,ASS1,ATP5B,BCL2L1,C3,CAT,CCNB1,CCNT1,CD63,CDK1,CDK2,CEBPB,CHKA,COX4I1,CPS1,CPT1A,CS,CTSL,CYB5B,CYBA,CYCS,CYP51A1,DBI,DECR1,DECR2,DR1,ECH1,ECI2,F11R,FABP5,FADS1,FADS2,FASN,FBXO21,FDFT1,FDPS,G6PD,GLS,GLUD1,GOT2,GPD2,GSTK1,GSTM3,GSTP1,H2AFX,HADH,HADHA,HADHB,HIST1H1C,HMGCR,HMGN1,HMOX1,HSD17B10,HSD17B11,…	1357 (15)
CDKN2A		transcription regulator		0.766	3.33E-06	AK1,ANAPC5,APPL2,ATAD2,BIRC5,C3,CAPG,CCNB1,CDK1,CDK2,CEBPB,CNOT6L,DCTN4,DEK,DGCR14,DHFR,DYNLRB1,EEF1A1,EPS8,FBL,FEN1,FGFR1,FHL2,GLB1,GNA13,GNAS,GNL3,GPRC5A,GSPT1,GTF3C1,H2AFX,HACD3,HAUS1,HMGB2,IFI35,IGF2BP3,ITGAV,ITGB5,JUN,KANK2,KIFC1,KRAS,LAMP1,LGALS3,MCM4,MCM5,MCM7,MKI67,MTA1,NFKB2,NPM1,NR3C1,P4HA2,PCNA,PML,POLD2,POLD3,PPFIBP1,PSMA5,PTGS2,PTK2B,RAB27A,RAB9A,RBBP7,RFC1,RFC3,RFC4,RRM1,S100A6,SAE1…	1093 (14)
FOXO4		transcription regulator		-0.145	9.71E-03	ACACA,BCL2L1,CYP51A1,DHCR24,FASN,FDFT1,HMGCR,IGFBP1,JAG1,LEMD3,NAMPT,PSMD11,RICTOR,SERPINE1,SOD2	870 (7)
KDM5A	1.416	transcription regulator		-0.286	2.97E-17	ACO2,ACTC1,ATP1A1,ATP1B1,ATP5A1,ATP6V1D,ATP6V1F,CD55,CHCHD3,COA3,COL4A3BP,COX4I1,COX6A1,COX6B1,DLAT,DLST,DNAJC11,GADD45GIP1,GHITM,GRPEL1,HMOX1,ICT1,IDH3B,ITGB1,MAP2K3,MCM2,MCM3,MDH1,MFN2,MLYCD,MRPL11,MRPL12,MRPL53,MRPL55,MRPL9,MRPS23,MTOR,MUL1,NDUFA10,NDUFA13,NDUFA2,NDUFA3,NDUFA4,NDUFA5,NDUFA6,NDUFA9,NDUFB10,NDUFS2,NDUFS4,NDUFS7,NDUFV1,OPA1,PARK7,PGAM2,PGD,PMPCB,SDHB,SDHC,SOD2,TIMM50,TOMM22,TXN2,…
H2AFX	-1.968	transcription regulator			3.98E-03	ACTB,CLU,EPDR1,MDC1,MLH1,MYL6,RPL10A,RPL13,SLC7A11,TP53BP1	719 (7)
SPRY2		other		1.934	1.00E00	EGFR,MET,PCNA,PTPN1
ATM		kinase		-0.226	9.25E-04	ACTB,BCL2L1,CD70,CLU,FAS,FDXR,FN1,H2AFX,HMOX1,HSP90AA1,HSP90AB1,HSPE1,JUN,PCNA,PPP2R5D,PSMC4,PSME2,RRM1,SERPINE1,TGM2,TNFRSF10B,XRCC5	1332 (16)
PKM	1.157	kinase		-0.636	2.57E-02	ACLY,BCL2L1,CDH2,ENO1,ITGB1,LDHA,PKM,PTK2,STAT3
GH1		growth factor		-1.098	1.90E-04	ABCC1,ACACA,ACSL1,ACTB,AKR1A1,AKR1B1,ALB,C3,CAT,CCNB1,CEBPB,CLU,COMT,CTNNB1,CUX1,CYB5B,DBI,DECR1,FASN,FDPS,FN1,FTH1,GCLC,GLUD1,GSTP1,GTF2H1,HADH,HADHB,HDAC1,ID1,IGFBP1,JUN,JUP,LDLR,MGST1,MLH1,MT-CO2,NRAS,PCNA,PRDX1,PRDX3,RAD23B,RFC1,RHOA,RPL6,SHMT2,SOD1,SP1,TAF9,TKT,UGDH,VEZF1,VIM,XRCC1,XRCC6,YWHAZ,YY1	1561 (20)
CXCL12		cytokine		-1.078	2.33E-03	AFP,AKR1C3,ARPC4,ATRX,BCL2L1,CA2,CANX,CCNT1,CD14,CD44,CD47,CD9,CDK2,CDK9,CELF1,CTNNB1,EGFR,ERCC1,EXOSC6,FAS,FLNA,FN1,GOPC,GSR,HNRNPD,ICAM1,ID1,ITGB1,ITGB4,JUN,LOXL2,MAFK,MSH6,NCK1,NUMA1,PRKCD,PTGS2,RANGAP1,RAP1A,RBM14,RHOC,ROCK1,RPS6KA3,RRAS,SEPT7,SSBP1,STRAP,TNFRSF10A,TNFRSF10B,VIM,XRCC5,YY1	1400 (17)
APP	-1.107	other		-0.819	1.65E-18	ABCD3,ACO2,ACTB,AIFM1,AK1,ALB,ALDOA,APLP2,APP,ARF5,ARF6,ARL6IP5,ATP1B1,ATP5A1,ATP5B,ATP5C1,ATP5D,ATP5H,ATP5J,ATP6V1A,ATP6V1E1,BASP1,BCL2L1,BSG,C1QBP,C3,CA12,CALR,CAMK2D,CANX,CAP1,CAPN1,CASP9,CAST,CAT,CD151,CD40,CD44,CD59,CDC27,CDC37,CDC42,CDH2,CDK1,CDK2,CDK5RAP2,CDK9,CFL1,CFL2,CLIC1,CLTB,CLTC,CLU,COMMD7,CP,CPLX2,CREBBP,CRK,CS,CSNK2A1,CSNK2A2,CTNNB1,CTSB,CTSD,CTTN,CUL3,CXCL1,CXCL5,CXXC1,CYCS,CYFIP…	1270 (17)
ADORA2A		g-protein coupled receptor		0.623	1.48E-06	APP,ARF3,ARHGEF7,ATP2A2,ATP2B1,ATP6AP1,ATP6V1B2,CCT5,CD81,DAPK3,DSTN,EEF2,EIF2S2,EIF5A,FBL,G3BP2,GAPDH,GDI1,GPI,HBA1/HBA2,HMOX1,HNRNPK,KIF5B,KLC1,NAPA,OCLN,P4HB,PMPCA,PPP1CA,PPP2CA,PPP2R1A,PPP3R1,PRKAR1A,PTGS2,RAB6A,ROCK1,SPARC,SPTBN1,SSRP1,STRA13,TIMM44,TJP1,TUBB2A,TUBB3,USP5,VPS4A
CSF2		cytokine		-1.833	1.00E00	ADGRE5,AKR1A1,ANXA1,BCL2L1,BID,BIRC5,BSG,C3,CASC3,CCNB1,CD14,CD276,CD38,CD40,CD63,CDC123,CDCA2,CDK1,CENPH,CKS1B,CXCL1,ERCC6L,FAS,GADD45GIP1,GCLM,HAUS8,HMGB1,HSPD1,HSPH1,ICAM1,IK,ILF3,ITGB5,KIF11,KNTC1,LAMP2,MAEA,MCM3,MCM5,MCM6,MET,MKI67,MLH1,NACA,NCAPD2,NCAPH,NFKB1,NFKB2,NRP1,NUSAP1,OSMR,PHGDH,POLD1,POLE,PPIF,PRNP,PTGS2,PTK2,PTK2B,RACGAP1,RBBP4,RBM3,RELA,RELB,RINT1,RIPK2,SLC1A5,SMC2,SNAP23,SOD2,S…
SRSF1	-1.543	other		-1.980	5.33E-04	BIRC5,CASP9,FN1,HNRNPH1,HNRNPL,MAGOH,PTBP1,RAC1,SRSF1,SRSF2,SRSF6,SRSF7,VIM
PHLDA1	-1.051	other			2.31E-02	FAS,ITGA2,ITGA6
CD40LG		cytokine		-1.313	9.46E-07	ADAM17,AHR,AKAP13,AKAP2,ALCAM,ANXA6,ANXA7,ARMC6,ASCC3,B2M,BCL2L1,CA2,CAST,CBX3,CD38,CD40,CD44,CD63,CD70,CLU,CLUH,CSTF2,CXCL1,CXCL5,DCTN1,DDX42,DDX46,DECR1,EGFR,EIF2A,EIF2AK2,EIF2S1,FAS,FBL,FOSL2,FSCN1,GRSF1,HSP90AA1,HSPA1A/HSPA1B,ICAM1,ITPA,JUN,JUND,KIF2A,LAS1L,LIG3,LIG4,LMAN2,MAP2K3,MED1,METAP1,MRE11A,MSH2,MT2A,MX1,NAMPT,NAP1L1,NCOA3,NFKB1,NFKB2,NINJ1,NOC2L,ORC5,PEX14,PLAUR,PML,PMVK,POLA1,PRKDC,…	1271 (14)
FGF10		growth factor		-1.312	4.60E-02	AHNAK,ANXA1,ANXA2,ANXA3,CEBPB,CTSB,CYP51A1,LDLR,LMO7,LRPAP1,LSS,PTGS2,S100A13,S100A6,TMOD3
CLOCK		transcription regulator			6.09E-03	ACSL4,ADPGK,AK4,C1QBP,CBR1,CCNT1,CYP51A1,DNAJB9,EGFR,ESYT1,FASN,FKBP5,HSPH1,ICAM1,ID1,JMJD6,KRR1,LGALS8,LIG3,MAP2K3,MAPK8,MEN1,MINA,MMP7,NDUFA3,PA2G4,PICALM,POR,PPIF,RANGAP1,RSL1D1,SEL1L,SMARCD2,TBRG4,THBD,TMED3,TOR1B,VWA9,WNK1
MCM4	-1.133	enzyme			3.57E-02	LMNB2,MCM4
SUPT16H	1.249	transcription regulator			1.16E-02	AP1G1,HIST1H1C,HNRNPK,HSPA1A/HSPA1B,KRT8,LOXL2,LYPLA1,MSN,POLR3G,TOP1
KRAS	-1.153	enzyme		-0.302	3.47E-14	ABCC4,ACTR3,AGRN,AHR,AKR1B10,ALDOA,ANPEP,ANXA8/ANXA8L1,APLP2,ATG5,ATG7,ATP1B1,B2M,BAG1,BCL2L1,BIRC5,BSG,CAV1,CD44,CDH2,CEBPB,CLU,CTNNB1,DBN1,DHFR,DNMT1,E2F4,EEF1A1,EGFR,EI24,EIF2AK2,EIF5,EIF5A,ERO1A,FAS,FLII,FLOT2,FN1,FTH1,G6PD,GBA,GCLC,GCLM,GGT1,GJA1,GNA13,GRN,GSN,GTF2I,HADHB,HMOX1,HSPA5,HSPB1,HYOU1,ID1,IGF2BP2,ITM2B,JUN,KRAS,LAMB3,LAMP1,LAMP2,MAN2A1,MAP2K1,MAPK14,MET,MMP7,MX1,NFYB,NME2,NPC1,NQO…	1403 (17)
SSPN		other			1.38E-02	CDH2,CTSB,PTGS2,UTRN
CAV1	1.247	transmembrane receptor		0.359	2.56E-04	ADAM17,AFP,BLOC1S6,CAV1,CAV2,CD14,CD276,CRNKL1,CTNNB1,FAS,HMOX1,HSD17B12,HSPA8,ID1,KRT18,KRT19,KRT4,KRT7,KRT8,MUC5B,NPM1,NQO1,OCLN,PCNA,PLA2G4A,PTRF,RAC1,RALA,RBM39,RPL17,RPS13,RPS9,SLC12A2,SLC25A12,SPAG9,SRP54,TJP1,TJP2,TXNL4A	1455 (20)
LIMS2		other		0.155	4.53E-05	CTNNA1,GJA1,ILK,ITGB1,PARVA,TJP1
XAF1		other			4.97E-02	BIRC5,CASP8,CASP9
PPARGC1A		transcription regulator		1.333	7.55E-03	ACACA,ACADM,ACADVL,ACAT1,AK1,ATP5A1,ATP5B,ATP5H,ATP5O,C3,CALM1 (includes others),CAT,CEBPB,COX4I1,COX5A,COX5B,COX6C,CPT1A,CS,CYCS,DLAT,DR1,FASN,GOT2,GSK3B,IDH3A,LDHA,LDLR,MDH2,ME1,MFN2,MT-CO2,NCEH1,NDUFB5,NDUFS1,NDUFS8,NDUFV2,PACSIN2,PCK2,PDHA1,PHYH,PLIN2,PRDX3,PRDX5,PTGS2,SDHA,SIRT3,SLC39A14,SOD1,SOD2,TFAM,TIGAR,TXN2,UQCRFS1,VAMP2	1013 (14)
CD38	-1.362	enzyme		-1.039	9.67E-06	AK3,ALDOA,ANXA2,ANXA6,ASNS,ASS1,ATP1B1,BNIP3L,CD44,CISD1,CKAP4,CRIP1,EGLN1,EPS8,ERO1A,FAM162A,GALK1,GBE1,HMMR,ICAM1,LGALS3,LMO7,MANF,MTDH,NDUFV3,NT5E,P4HA1,PDIA6,PDLIM1,PFKP,PKM,PPP3CA,PRDX4,PSAT1,PYCR1,RBPMS,RPN1,S100A4,S100A6,SAP30,SDF2L1,SLC16A3,SLC7A5,SPCS2,STK39,TMED5,TMEM97,TPI1,UCHL3,UCK2,VIM
NCOA3	-1.238	transcription regulator		0.597	4.66E-02	AHR,CDK2,FASN,HMOX1,IGFBP1,ILK,LDHA,MAPK1,MCM7,MNAT1,NCOA3,PCNA,PDPK1,PGK1,PLIN2,PSMA2,PTGS2,SLC16A3
PPP1R13L		transcription regulator		0.563	1.15E-02	CTNNB1,DSP,GJA1,H2AFX,ITGA3,ITGAV,ITGB1,JUP
MYBL2		transcription regulator		-0.853	4.53E-03	BIRC5,CCNB1,CDK1,CDK2,CLU,COPA,HSPA8,ID1,IQGAP1,ITGB1,MAD1L1,PPP3CA,SLC1A5,SLC25A3,TOP2A
SOX1		transcription regulator		-1.941	1.00E00	CTNNB1,DSP,ECSIT,EPHA2,FARP1,KIF16B,NCKAP1,NRP1,NUDT21,PPP2CA,SMAD4,TEAD1,TXNRD1
ATF6		transcription regulator		-0.710	4.44E-05	APP,ATP2A2,CALR,CEBPB,CHKA,CPT1A,DNAJB11,DNAJC3,FDPS,HMMR,HSP90B1,HSPA5,LMAN1,MANF,PDIA4,PLIN2,PRNP,PVR,RAN,RHEB,SPARC,SYVN1,TNFRSF10B,UBE2C	656 (6)
MCM7	1.286	enzyme			3.58E-03	CDK2,EGFR,LMNB2,MCM4,MET
ERN1		kinase		1.376	1.76E-06	ACACA,ATP2A2,CAD,CEBPB,CNTN1,DNAJB11,DNAJB9,DNAJC3,ERO1A,FAS,FASN,FKBP11,GOLGA3,HDLBP,HSP90B1,HSPA5,JUN,NARS,OSBP,P3H1,PLIN2,PRKDC,PVR,SDF2L1,SEC11A,SEC22B,SEC24D,SEC61A1,SEL1L,SMARCB1,SPARC,SPCS2,SRP19,SRP68,SRPRA,SSR3,STX5,SURF4,SYVN1,TBCB,TMED3,TNFRSF10B,USO1,WARS,XRCC1	315 (5)
PML	-1.327	transcription regulator		0.311	8.00E-09	ACACA,ACADM,ACSL4,AKR1A1,ANXA4,BIRC5,CACYBP,CAT,CDK2,CFL1,CIAPIN1,CIT,CPT1A,DNAJB4,DNAJB9,DNAJC9,EGFR,FAM50A,FAS,FASN,FTL,GCLM,HADHB,HMGCR,HMOX1,HSPB1,JUP,LDLR,MAP2K1,MAPK1,MCM6,NQO1,NR3C1,NSFL1C,PCBP2,PIK3C2A,PRDX1,PRKCA,RSU1,SQSTM1,STIP1,SUMO2,TAP2,TOPBP1,TPD52L2,TRIO,TXN,TXN2,TXNRD1,UBE2M,YWHAG	1387 (18)
INS		other		-0.123	1.71E-02	ACACA,ACADM,ACADVL,ACLY,ADAM10,ALDH3A2,ASPH,ATP5A1,BCL2L1,CAT,CEBPB,COX4I1,CPT1A,EIF4E,FAS,FASN,FOSL2,GPAT4,GRB10,HMGCR,HSPA5,ICAM1,IGFBP1,JUN,JUND,NDUFV1,OGT,PLIN2,RDH10,SDHC,SOD1,TFAM,VLDLR
GNA12		enzyme		-1.679	4.13E-06	ARHGEF1,ARHGEF7,ARPC5,BAIAP2,BRAF,CFL2,EGFR,EZR,G6PD,GCLC,GCLM,GNA13,GSR,GSTP1,IQGAP1,ITGA6,JAK1,LAMB3,MAP2K1,PAK2,PPP1CA,PSMB5,PTGS2,PXN,RDX,RFFL,RHOA,TXNRD1,VCL,VIM,WASL	1220 (12)
ARHGEF25		other		-1.000	5.40E-03	CDC42,JUN,RAC1,RHOA
CDKN1A		kinase		-1.387	6.78E-08	ACP1,ACTB,AIMP1,APP,ATAD2,ATRX,BCL2L1,BIRC5,BUB3,CCNB1,CDK1,CIT,CKS1B,COG1,CTSB,ECSIT,FANCI,FAS,FN1,GLB1,GRN,H2AFX,HMGB2,HNRNPA2B1,HSPA1A/HSPA1B,HSPA5,ITGAV,ITGB5,JAG1,KNTC1,KRT18,LBR,LGALS3,LGALS3BP,LIMA1,LUC7L3,MCM2,MCM3,MCM4,MCM6,MCM7,MKI67,NPM1,NUSAP1,P4HA1,PARP2,PBK,PCNA,PHGDH,POLD1,PSAP,RACGAP1,RFC4,RPA3,RRM1,SERPINE1,SHC1,SMC2,SMC4,SOD2,SPAG5,TOP2A,TPX2,TUBB3,UBE2C,UBE2T,UHRF1,VEZT,WDHD1,X…	1091 (14)
VBP1	-1.647	other		-1.969	5.40E-03	PFDN1,PFDN2,PFDN5,PFDN6
ADRA1A		g-protein coupled receptor			1.24E-02	CCNB1,CDK1,CDK2,CEBPB,CREM,FABP5,FN1,IL6ST,JUN,MMP7,PCNA,POLA1,PPP3CA,PRIM2,STAT3,TMPO
STIM1	1.020	ion channel		0.447	4.77E-02	BCL2L1,GCLC,GSTO1,HMOX1,NQO1,PRDX1
PSEN1		peptidase		0.014	4.44E-11	ACO2,ACSL1,ACTB,ALB,ALDOA,APP,ARF5,ARF6,ATP1B1,ATP2A2,ATP5A1,ATP5B,ATP5C1,ATP5D,ATP5H,ATP5J,ATP6V1A,ATP6V1E1,BASP1,BSG,C1QBP,C3,CAMK2D,CANX,CAP1,CD9,CDH2,CFL1,CFL2,CLTB,CLTC,COX8A,CPLX2,CS,CTNNB1,CXXC1,CYCS,DBI,DGKE,DHRS7,DNM1L,DPYSL2,DSTN,EEF1G,EGFR,ENO1,ERMP1,FBL,FKBP1A,GAPDH,GDI2,GJA1,GNB1,GOT2,GSTP1,H2AFV,HBA1/HBA2,HINT1,HK1,HSP90AA1,HSPA5,HSPA8,HSPD1,HSPE1,IDE,KIF5B,LRP8,MAP2K2,MAPK1,MTHFD1L…	1462 (19)
ADRA1D		g-protein coupled receptor			6.25E-03	CCNB1,CDK1,CDK2,CEBPB,CREM,FABP5,FN1,IL6ST,JUN,PCNA,POLA1,PPP3CA,PRIM2,STAT3,TMPO,UBTF	746 (7)
ONECUT1		transcription regulator			1.22E-08	ABCC2,AFP,AKAP13,ALDH3A1,ANKZF1,ARL1,ARMC6,ARMT1,BNIP3L,CCT8,CDK13,CDK2,COPB2,COPS7A,COX4I1,COX7A2L,CXCL1,CYP51A1,DHRS4,EIF4A1,ELOVL1,EMG1,EXOSC5,FABP5,FAS,G3BP2,GBF1,GLA,GRB2,GTF2E1,GUF1,HMGB2,HMGCR,HNF1B,HNRNPA2B1,HNRNPR,HSD17B4,HSPA1A/HSPA1B,HSPH1,IFT74,ITGAV,KAT7,LRRC59,LSG1,LUC7L3,MAGED2,MDH1,MGST3,MYOF,NDC1,NDUFAF4,NOLC1,NUTF2,OTUD6B,PACS1,PHB2,PIH1D1,POLR3G,PPFIA1,PPFIBP1,PSMA1,PSMB1,RBM23…
RAF1		kinase		0.382	4.04E-03	AKAP12,ANXA1,AP2B1,CA2,CD44,CTNNB1,CTSL,DCBLD2,DHRS3,EMP3,FAS,GRN,HMGB3,HNRNPA2B1,HNRNPAB,HPCAL1,HSPB1,IGBP1,ITGA2,ITGB1,ITGB4,ITGB5,JUN,KIAA0391,LDHA,MET,MGLL,MKI67,NFKB1,NINJ1,NOP56,NQO1,OCLN,OSMR,PC,PHLDA1,PLAUR,PLEC,PNP,PPP1R10,PTGS2,RAC1,RAN,RFFL,RPS2,RTCB,SLC26A2,SNRPD1,SQLE,TCOF1,TGM2,TOMM40,TUBA4A,TUBB2A,TUBG1	1228 (12)
NFE2L2		transcription regulator		1.390	2.58E-17	ABCC1,ABCC2,ABCC3,ABCC4,AGPAT3,AHR,AKR1A1,AKR1B10,ALDH3A1,ALDOA,ATP1A1,BCL2L1,CAT,CBR1,CCT3,CCT7,CHORDC1,CLPP,COPS5,CTSD,DCTN3,DDX39B,DDX50,DNAJB11,DNAJC3,DSTN,EIF2S1,EIF3C,EIF3E,EIF3G,EIF4G2,EPHX1,ERP29,FKBP5,FN1,FTH1,FTL,G6PD,GBE1,GCLC,GCLM,GNA11,GSPT1,GSR,GSTO1,GSTP1,HACD3,HM13,HMOX1,HNF1A,HPRT1,HSP90AA1,HSP90AB1,HSP90B1,HSPA9,HTATIP2,IDE,IMPDH1,LGALS8,LMNA,M6PR,MAFG,ME1,MGLL,MGST1,MGST3,MOGS,…	143 (2)
HNF4A		transcription regulator		0.803	4.44E-82	AAR2,ABCC2,ABCC3,ABCE1,ABCF3,ABHD10,ABHD6,ABT1,ACAT1,ACIN1,ACLY,ACO2,ACOT13,ACSL1,ACTN1,ACTR1A,ACTR3,AFP,AHNAK,AHSA1,AIMP1,AIP,AK2,AKAP13,AKR1B1,AKR1C1/AKR1C2,AKR1C3,ALDH1A1,ALDH2,ALDH3A1,ANKHD1/ANKHD1-EIF4EBP3,ANKZF1,ANPEP,ANXA5,AP1M1,AP2A1,AP3B1,AP3M1,APEH,APOB,ARFGAP1,ARL1,ARL4C,ARMC1,ARMC6,ARMT1,ARPC5,ASAH1,ATG3,ATP6V1D,ATP6V1F,ATP6V1H,BAG6,BAZ1A,BAZ1B,BCCIP,BCL2L1,BCLAF1,BCS1L,BET1,BLOC1S1,B…
RXRA		ligand-dependent nuclear receptor		1.830	1.00E00	ABCC2,ABCC3,ACACA,ACADM,ACSL1,ACSL3,AHCY,AKR1C1/AKR1C2,ALDH1A1,ALDH1A2,APP,ARL4C,ASNS,C3,CAT,CCNB1,CD38,CLMN,CPT1A,CYP24A1,DR1,EPHX1,FABP5,FADS2,FASN,FTL,GCLC,HADHA,HADHB,HMOX1,HNF1B,HSD17B4,IGFBP1,ILK,MLYCD,NDUFC2,PC,PCK2,PDPK1,THBD,TNFRSF10B,TPP1,TXN
FOXO1		transcription regulator		-1.433	6.00E-04	ACACA,ACLY,AIFM2,ATP5B,ATP5J,ATP6V0A1,ATP6V1D,BCL2L13,BID,BIRC5,CA2,CASP8,CAT,CCNB1,CD40,CD70,CDK1,CDK5RAP3,CS,CYCS,DAPK1,FAS,FASN,FBXO21,FDPS,FN1,FOXP4,GPD2,GPI,GRHPR,GSTK1,HMGCR,HMOX1,HSPA5,HYOU1,ICAM1,IGFBP1,ITGA3,ITGAV,JAG1,JUN,KIF11,LAMP2,LEMD3,MAVS,MCM5,ME1,MEN1,MRPL14,MRPL45,MRPL46,MRPL47,MRPL55,MRPL57,MRPS12,MRPS14,MRPS2,MRPS22,MRPS30,MRPS7,NAMPT,NCAPG,NDUFA12,NDUFA4,NDUFA7,NDUFA8,NDUFA9,…	1187 (18)
FTMT		enzyme			6.74E-03	FTH1,FTL,TFRC
MGAT3		enzyme		0.555	1.53E-02	APOB,CDH2,ITGA2,ITGA3,ITGA5
ATF3		transcription regulator		-0.745	3.34E-02	ASNS,CDK1,CDK2,CTNNB1,GSN,HSPB1,ID1,JUN,LDLR,MSH2,MT2A,MTA1,NFKB2,SERPINE1,SP1,SRI,STAT3,TNFRSF10B,XIAP
KLF3		transcription regulator		-1.225	6.68E-07	ABCF1,ACOT9,ADPGK,AHNAK,ALDH3B1,ANXA5,ANXA6,ARFGAP2,ARPC4,BCAP29,BLOC1S1,CAMK2D,CAPG,CAPNS1,CARHSP1,CCT3,CD55,CEP170B,CIRBP,CSNK1G3,CTNNA1,DEGS1,DHRS7,DIAPH1,DRG1,EIF5A,EPRS,FCGRT,GALNT1,GIT2,GPD2,GRB7,GSTK1,GSTP1,HEXB,HM13,HNRNPDL,HNRNPF,HNRNPH1,IDH1,IGF2BP3,IKBKAP,INTS4,KDM3A,KDM5C,LIN54,LMAN2L,MAGED1,MAK16,MAP1S,MICU2,MRPL14,MRPL3,MSN,MTCH2,MYO5A,NDUFV3,NELFB,NSUN2,PCYOX1,PDLIM1,PFKP,PKNOX1,PP…
NFYA		transcription regulator		-0.440	3.34E-02	ACLY,ALB,CALR,CAT,CCNB1,CDC42,CDK1,COMMD3-BMI1,EPHX1,FASN,FTH1,HSD17B7,HSPA5,ICAM1,JUN,JUND,LMAN1,MLH1,PGK1,PKM,POLA1,TOP2A
BAX		transporter		-1.912	1.28E-01	CCNB1,CDK1,CDK2,CTSB,CTSD,DNAJB9,ERO1A,HLA-A,JAK1,PDIA6,TGM2,XIAP
RAC2		enzyme			1.50E-02	ALDOA,ANXA1,BCL2L1,CAP1,CDH2,FHL2,GNB2,LDHA,NFKB1,PKM,RAC1,S100A6,TKT,ZYX
ITGA6	-1.341	transmembrane receptor		0.260	1.15E-02	BCL2L1,BIRC5,CTNNB1,ITGA2,ITGA3,ITGB4,RELA,RPSA
SLC2A1		transporter		0.152	4.66E-02	ACACA,FN1,SERPINE1,SLC1A5
DCX		other		-1.000	5.40E-03	ACTN1,ACTN4,ACTR3,TUBB3
OTUD7B	1.447	peptidase			4.97E-02	ICAM1,PTK2,RIPK1
MCM3	1.085	enzyme			3.57E-02	LMNB2,MCM4
PGR		ligand-dependent nuclear receptor		0.257	5.70E-08	ACSL1,AHCYL1,AK3,AK4,AKAP13,AKR1C3,AP1G1,ATP1B1,BCL2L1,CA12,CALD1,CAPN2,CCNB1,CD44,CD59,CDC42BPA,CDK1,CEBPB,CKAP4,COMT,CSRP1,CTSD,DDX21,DNAJB4,DPYSL2,DST,EGFR,EIF5B,EP400,EZR,FKBP5,FLOT2,FN1,GLS,GPRC5A,GRB10,GSTM3,HBA1/HBA2,HPCAL1,HPGD,HSPA2,ICAM1,ID1,IGFBP1,ITGA6,ITGB1,ITGB4,KLF5,KRT18,LIG1,MAP2K3,MBOAT7,MPHOSPH10,MVP,MYO10,NOP16,NPC1,NSUN5,NT5C2,P4HA2,PAPSS2,PCNA,PDLIM1,PFKP,PFN2,PGRMC1,PHF21A,…	1496 (18)
USP8	1.122	peptidase			3.58E-03	EGFR,HGS,HNRNPD,MET,STAM2	895 (7)
KHDRBS1	-1.467	transcription regulator			2.73E-02	BCL2L1,CD44,ECE1,SRSF1
E2F3		transcription regulator		-1.091	6.83E-05	AKR1C1/AKR1C2,AKR1C3,BAIAP2L1,BIRC5,C1orf198,CA12,CAV2,CCNB1,CD9,CDK1,CDK2,CTNND1,CXCL1,DAG1,DHFR,ECE1,ELF3,HIST1H1C,HIST1H2BJ,HMGB2,KRT80,LBR,MCM2,MCM3,MCM4,MCM5,MCM6,MCM7,MLH1,NCAPG2,NUCKS1,PCNA,POLA1,RBPMS,RRM1,SERPINE1,SERPINH1,SMG6,THBD,TM9SF2,TMPO,TNFAIP2,TOP2B,TOPBP1,TPX2,UBE2C,UXT	867 (11)
TP63		transcription regulator		-0.252	1.29E-03	ABI2,ADRM1,AEN,AGR2,AHR,AKT1S1,ATG3,ATG5,ATG7,BCL2L1,BRAF,CAD,CAST,CCNB1,CCNT1,CDC42,CDH2,CDK1,CTNNB1,CTSD,DAP3,DICER1,DNM2,DNMT1,DST,EGFR,EI24,EPHA2,FAS,FASN,FDXR,FLOT2,FN1,FUBP1,G6PD,GAPDH,GCNT3,HSPA8,ID1,ING1,ITGA2,ITGA3,ITGB1,ITGB4,JAG1,KIF23,KRT1,KRT10,KRT7,LYN,MAP2K3,MAPK8,MDC1,MED1,MLH1,MLPH,MRPL41,NT5E,PCNA,PELP1,PHC2,PNPT1,POLD2,PPP2CA,PRNP,PRPF4,PRPF8,PTPN12,RACGAP1,RAP2A,RBBP6,RCC1,REL…	1122 (14)
MAP2K7		kinase		1.982	2.20E-02	DUT,ERCC1,FAS,FCGRT,GJA1,HSPA5,ITGB1,KLC1,LMO7,MAP2K4,MAPK8,MUC5B,PDIA3,PLA2G4A,PPP1R7,RPS6,SERPINC1
DRAP1		transcription regulator			2.57E-02	BLOC1S6,GAPDH,HIST1H1B,HIST1H2BJ,ILF2,RPL7A,RPLP0,RRAS,SOD1
PFDN2	-2.063	other		-1.960	5.40E-03	PFDN1,PFDN5,PFDN6,VBP1
C3	1.528	peptidase		1.840	1.00E00	APP,C3,CD46,CD55,THBD
FGFR1	-1.242	kinase		-1.540	3.62E-02	BIRC5,DNAJC1,EEF1A1,EIF3C,EIF4E,EIF4G1,EIF5A,EIF5B,FGFR1,JUN,NCK1,NXF1,PDCD4,PDPK1,PLAUR,PLXNB2,PRKRA,PTGS2,RPS6,SFN,SPARC,VIM,XIAP
ANGPT2		growth factor		-0.974	5.41E-12	ABCC1,ARHGEF2,ARL4C,BAG1,CALR,CAT,CCT7,CDC27,CEBPB,COMT,CWC22,CYBA,DBNL,DNAJB4,EEF1B2,EGFR,EIF1,FAS,FEN1,FKBP10,FKBP2,FKBP4,FN1,GSK3B,HMOX1,HSP90AA1,HSPA1A/HSPA1B,HSPA2,HSPA4,HSPA5,HSPD1,ICAM1,JMJD6,KIF1C,KLF5,KPNA2,LARP4,LIG4,LMNB2,LYN,MAP2K1,MGST1,MMP7,P4HB,PDCD4,PDIA3,PDIA6,PHLDA1,POLA1,POLD1,PTGES,PTGS2,RAD21,RBM14,RDH10,RFC1,RFC2,RFC4,RPA2,RPA3,RPS6,SERPINE1,SOD1,SOD2,SRXN1,ST13,STK17A,TMEM4…	1357 (17)
RBL2		other		0.784	1.34E-02	ABCF2,CCNB1,CDK1,CHKA,DHFR,DNMT1,E2F4,FAS,GSK3B,HADH,HCFC1,KIFC1,KPNA2,MAP2K3,MARK2,MTOR,NOP2,PA2G4,PCNA,PFAS,POLD1,PPM1G,PRIM2,PSMB2,RANBP1,UCK2,UXT
FOLR1		transporter			3.90E-07	ABCE1,ACTN4,AK3,AP1S2,ATP6V1B2,ATR,BASP1,CAT,CAV1,CD9,ECI2,GBA,GLRX,HNRNPDL,IK,MPP6,MRPS6,NAP1L1,NSDHL,PDCD4,PFN1,PIP4K2C,PPID,RPS24,S100A4,SHCBP1,SLC3A2,SMARCE1,SMC2,SNRPF,STXBP2,SYNCRIP,TAGLN2,TBCE,TPI1,UBE2V1,UCHL5,WDFY1
MAFK	-1.517	transcription regulator		0.411	1.69E-03	ABCC3,ABCC4,GCLC,GCLM,GSTP1,HMOX1,NQO1,TXN,TXNRD1	143 (3)
RARB		ligand-dependent nuclear receptor		-0.150	4.64E-02	ACADM,ADAM10,DDX58,DLG1,EZR,GNB1,HNF1B,ICAM1,ID1,ILF2,ITGAV,KRT1,MAP2K3,PTGS2,RAB5A,RPL15,SSR4,STAT1,STAT6,TCEA1,THBD,TJP1,YES1
PLPP3		phosphatase			3.57E-02	CTNND1,FN1
MITF		transcription regulator		-0.357	2.92E-04	ACO2,ACSL1,ALCAM,ALDH16A1,ASAH1,ATP1A1,ATP6V1B2,ATP6V1C1,ATRX,CCNB1,CD151,CD44,CDK2,CENPH,CHKA,CREM,DAPK1,DIAPH1,DSN1,ECT2,FN1,GM2A,HAUS8,HPGD,INPP4B,ITGA3,IVNS1ABP,KIF4A,KIFC1,LGALS3,LIG1,MCM2,MCM4,MCM5,MCM6,MDC1,MDH1,MET,MMS19,NCAPD2,NPM3,NR3C1,OSTM1,PIR,POLD1,PPP2CA,RAB27A,RFC5,RHOQ,RPA3,SCARB1,SERPINE1,SHTN1,SNW1,SPAG5,SPC24,STX7,STXBP1,TDRD7,TPX2,UBE2C,UIMC1,USP48,VAT1,ZFYVE16	728 (7)
SNCA		enzyme		-0.054	2.02E-05	BCL2L1,CFL1,CHMP4B,CTSB,DCTN1,DCTN2,DNAJB9,DNM1,EZR,GLO1,GSK3B,HSP90B1,HSPA5,ITPA,KIF1B,KIF2A,KIF3A,LDHB,MDH2,MEF2D,PSMA3,PYGB,SERPINB1,SERPINE1,TPI1,TUBB3,TUBG1,UCHL1,YWHAE,YWHAG,YWHAH	992 (7)
UCP1		transporter		1.467	6.19E-04	AARS,ACACA,ALDH18A1,ARHGEF2,ASNS,ATG7,BTF3,BZW2,CCDC6,CCNK,CPNE2,CYB5R1,DBT,EEF1A1,FASN,G6PD,GARS,GHITM,GOLM1,GSR,GSTO1,HSD17B7,MTHFD1,MTHFD1L,MTHFD2,PCK2,PGD,PGLS,PHGDH,PSAT1,PYCR1,REEP6,SERPINE1,SHMT2,SLC3A2,SMYD2,SND1,SRM,SYNM,TXN2,XPOT
HOXA9		transcription regulator		-1.195	3.86E-05	AHCYL1,AKAP13,ALDH1A1,ARL3,ARPC5,CBX6,CDC37,CDK7,CELF1,CLTC,CREM,CSNK1A1,DHX36,DHX8,DYNC1LI2,EPS8,FCGRT,FXR1,GLRX,GLRX3,GNG10,HNRNPU,INPPL1,JUN,KRT18,LYN,MAFG,MAN2A1,MBNL1,MSI2,NDUFB3,NFIA,OSBPL8,PABPN1,PCMT1,PKNOX1,PRRC2C,RAB31,RAP1B,RBBP6,RDX,RPL27A,RPL37A,RPP40,RPS3A,SDCBP,SRP72,SRSF11,ST13,TACC1,TPR,VIM,YES1,YWHAG
FBXO32		enzyme		-1.060	2.42E-02	ABCC4,CADM1,CALR,CDK5RAP3,DNAJB9,DNAJC3,ERP44,GCLC,HSPA5,HYOU1,ITGA3,KLF5,KRT19,NANS,PDIA3,PPP3CA,PTGES,PTGS2,PYCR1,RAB27A,RPN1,SOD2,STT3A
SNF8	-1.317	enzyme			3.57E-02	VPS25,VPS36
NFE2L1		transcription regulator		0.832	5.78E-07	GCLC,GCLM,GSTP1,HMOX1,NQO1,PSMA6,PSMA7,PSMB1,PSMB2,PSMB5,PSMB6,PSMB7,PSMC2,PSMC3,PSMD11,PSMD12,TFAM
UPF1	1.292	enzyme		-0.096	1.40E-02	DNAJB11,IQGAP1,LBR,LMNB1,PTBP2,PYGL,SMG6,SMG7,UPF2
AGTR1		g-protein coupled receptor		-0.647	2.27E-02	CP,CYBA,EGFR,FN1,GSTP1,HMOX1,JUN,MAPK1,MGST1,PTGS2,RHOA,SERPINE1
NME3		kinase			4.97E-02	ITGA2,ITGB1,VIM
MMP3		peptidase		0.615	2.50E-17	ADAR,AQR,ATXN2,CAPRIN1,CDK13,CNOT6L,CPSF6,CRNKL1,CSTF2,CSTF2T,CSTF3,DBR1,DDX39A,DDX46,DHX8,EFTUD2,GEMIN5,MMP7,MTPAP,NUDT21,PAPD4,PAPOLA,PDCD11,PNN,PNPT1,PRPF31,PSMA6,PTGES,RAC1,RBM14,RBM27,RBM39,RBM4,SAFB,SCAF4,SCAF8,SF3A1,SF3A3,SF3B1,SF3B4,SFPQ,SQSTM1,SRPK2,SRSF1,SRSF2,SRSF3,SUPT6H,SYNCRIP,TARDBP,TDRD3,TFIP11,THOC1,THOC6,TOP1,TRA2B,VIM,YBX1
OGT	1.276	enzyme		-0.688	1.28E-08	ACADM,ACO2,ATP2A2,BCL2L1,COX6C,DLST,ETFB,JUN,JUP,MTX1,NDUFA5,NDUFA6,NDUFA8,NDUFA9,NDUFB6,NDUFC2,NDUFS1,OGDH,PDHX,SP1,SUCLG1,VIM	1002 (7)
AP2A1	1.380	transporter			2.31E-02	APP,MT2A,TALDO1
CHRM4		g-protein coupled receptor			2.31E-02	ITGA5,ITGAV,ITGB5
E2F4	-1.276	transcription regulator			2.02E-11	ALG5,ATRX,BUB3,CALM1 (includes others),CBX5,CDK1,CDK2,CFAP20,CKS1B,COX7C,CSDE1,DDX28,DHFR,DUT,ECT2,EIF2B2,EMC4,EXOSC8,EXOSC9,FAS,FDFT1,FEN1,H2AFX,HLTF,HMGB1,HMGB3,HMMR,HSP90B1,KHDRBS1,KIF4A,MAP3K7,MCM3,MCM4,MCM5,MCM6,MKI67,MLH1,MRTO4,MSH2,MTHFD1,NAP1L4,NASP,NCL,NDC80,NPM1,PCNA,PGRMC1,PKN2,POLA1,POLD1,PRIM2,PRKCSH,PRKDC,PRPSAP1,PSAT1,RANBP1,RBBP4,RFC2,RFC3,RFC4,RPA3,RRM1,SERPINE1,SFPQ,SLC3A2,SMARC…
BCAR3		other			4.97E-02	RALA,RAP1A,RRAS
SIVA1		other			4.97E-02	BCL2L1,RELA,RELB
TBC1D10A	-1.487	other			6.74E-03	RAB27A,RAB8A,TBC1D10A
GDNF		growth factor		-1.821	2.95E-01	ACTB,CTSB,DPYSL2,EEF2,FN1,GNB1,ITGA6,KLC1,LGALS1,LMNB2,RPS4Y1,RPSA,VASP,XIAP
FAS	-1.259	transmembrane receptor		0.234	3.38E-02	AIFM1,AKAP2,AKAP8,AKAP9,ANXA2,API5,ARFGAP1,ARHGDIA,ARHGEF1,BCL2L1,BID,BIRC5,CAMK2G,CASP8,CASP9,CAST,CD44,CD59,CLASP1,CLTB,CTNND1,CTSL,CXCL1,ERCC1,FADD,FAS,FLOT2,FSCN1,GIT2,GLIPR1,ICAM1,IQGAP2,ITGAV,JMJD6,JUN,JUND,LDLR,LGALS3,MAP2K4,MAP4K4,MARK2,MBOAT7,MET,MPZL1,MTMR1,MYO5A,NR3C1,NUMA1,OPTN,PAK2,PDLIM7,PKN2,PLEC,PLIN2,PPFIA1,PPFIBP2,PRKAB1,PRKDC,PTPN1,RASA1,RDX,RELA,RHEB,SERPINE1,SHC1,SNTB2,SOD2,S…
SLC9A1		ion channel			4.97E-02	CA2,PPP3R1,SLC12A2
ATF4		transcription regulator		1.011	1.94E-05	AARS,APEX1,ASNS,CALR,CANX,CEBPB,CTNNB1,EIF2S2,ERO1A,FASN,GARS,GHITM,GRB10,HSP90B1,HSPA5,IARS,JAG1,JUN,LARS,LGALS3,MARS,MGST1,MRPS7,MT2A,MTHFD2,NARS,OSMR,PCK2,PHGDH,PRKDC,PSAT1,PTGS2,PYCR1,SARS,SEL1L,SHMT2,SLC1A5,SLC38A2,SLC3A2,SLC7A5,STAT3,TNFRSF10B,WARS,XPOT,XRCC1	888 (7)
RB1		transcription regulator		-1.324	1.50E-17	ACO2,ACTB,ACTC1,ALG5,APPL2,ATAD2,ATP1A1,ATP1B1,ATP5A1,ATP6V1D,ATP6V1F,BIRC5,CASP8,CASP9,CBX5,CCNB1,CDK1,CDK2,CHCHD3,CMAS,CNOT6L,COA3,COL4A3BP,COX4I1,COX6A1,COX6B1,CWC27,DCTN4,DEK,DHFR,DLAT,DLST,DNAJC11,DNMT1,DYNLRB1,EI24,EPS8,EZR,FAS,FEN1,FN1,GADD45GIP1,GHITM,GMPS,GPRC5A,GRPEL1,H1F0,HACD3,HAUS1,HIST1H1B,HIST1H2BJ,HMGB2,ICT1,ID1,IDH3B,KANK2,KPNA4,KRT10,KRT18,KRT4,LACTB,LIG1,MAP2K3,MAPK1,MCM2,MCM3,…	1123 (14)
CST5		other		0.854	6.03E-70	ABCC1,ABLIM1,ABT1,ADRM1,AHCTF1,AHNAK,AKAP12,AKR1C1/AKR1C2,ANXA2,ANXA3,ANXA5,ANXA6,AP3B1,AP3D1,ARF6,ARHGAP12,ARHGEF2,ATR,BCAP31,BLOC1S1,BRIX1,C17orf49,CAMK2G,CAV1,CD44,CEBPZ,CEP170,CHD2,CHD3,CNBP,COPS7A,COPS8,CREBBP,CTSB,DCP1A,DDX18,DDX21,DDX54,DECR1,DHX9,DKC1,DNAJA3,DNAJB11,DNAJB4,DOCK5,DR1,DSP,EBNA1BP2,EDC3,EDC4,EEF1B2,EEF1D,EEF1G,EIF2B2,EIF5B,EMP3,EPN3,EXOC3,EZR,FBXO2,GAR1,GEMIN7,GLTSCR2,GNL3,G…
HNF1B	-1.704	transcription regulator		0.732	1.88E-02	ACADVL,ACTN1,AFP,ALB,ANXA4,CA2,CD44,CDK1,CXCL1,DST,EPS8,F11R,FN1,GDI2,HNF1A,ID1,IGFBP1,ITGA3,JAG1,LAMB1,MET,MMP7,OCLN,PLAUR,PODXL,S100A3,S100A4,S100A6,S100P,SERPINH1,SPARC
CCL5		cytokine		-0.915	4.59E-03	ADGRE5,AHR,ALCAM,CAPN2,CD40,CD44,CDC37,HMGA1,LIMS1,MAPK1,NAMPT,NCOR2,PLAUR,PLEC,PNP,PPIF,SOD1,SQLE,STAT1,STAT3,TPMT,TUBB4B,VASP	761 (8)
EBF1		transcription regulator		1.976	1.40E-01	CHUK,CRK,FASN,FLOT2,GSK3B,INPPL1,KRAS,LNPEP,MAP2K1,MAPK1,MAPK8,MTOR,MYD88,PCK2,PFKP,PHKA1,PPP1CA,PPP1CB,PRKAA1,PRKAR1A,PRKAR2A,PTPN1,PYGB,RHEB,RHOQ,RPS6KB2,RPTOR,STAT1
GPX1		enzyme		1.268	4.53E-03	CAT,CD14,FADD,FAF1,FAS,GLRX,PRDX6,RELA,RIPK1,SOD1,SOD2,TRADD,TXN,TXN2,UQCRC2	1041 (10)
PAWR		transcription regulator		-0.668	2.60E-02	APP,CCAR1,MAPK1,TNFRSF10B,XIAP
ORC1		other			3.57E-02	LMNB2,MCM4
NFKBIB		transcription regulator		-1.901	1.00E00	BCL2L1,CASP9,CD40,CXCL1,DAPK1,ICAM1,XIAP
COL6A1		other		-0.263	8.41E-03	AK1,ALDOA,FASN,IDH1,PTK2,ROCK1,TPI1
ING1	-1.151	transcription regulator		-1.763	3.88E-02	AFP,CCNB1,DEK,EPS15,HSPA1A/HSPA1B,ITSN2,TPT1
NLRP3		other		0.143	9.92E-03	CDK2,H2AFX,HMOX1,LIG1,MDC1,NFKB2,PARP1,PARP2,POLB,PRIM1,PRIM2,PRKDC,RAD50,RELB,RFC3,RFC4,STAT3,TACC2,UBE2N,VIM,XRCC1
TIMP3		other		1.387	2.30E-02	ADAM10,APP,FAS,LRP8,MET,VIM
BLOC1S6	-1.294	other		1.154	2.40E-04	AP3D1,ATP7A,PI4K2A,STX12,VAMP7
LASP1	-1.382	transporter			2.31E-02	CTNNB1,S100A4,VIM
ERG		transcription regulator		1.514	8.41E-04	ABCC4,ACTN1,ARFGEF2,ARHGAP17,ARHGEF2,CD59,CDC42BPB,CDK5RAP2,CHTOP,COLGALT1,CTNNB1,CXCL1,CYFIP1,DBN1,DIAPH2,DNMBP,DOCK1,DOCK10,DSTN,FKBP5,FLNB,FMNL2,GAK,HMGB1,HMMR,HPCAL1,HPGD,ICAM1,ILK,ITGA6,MET,MYO10,MYO5A,PARVA,PCNP,PLAUR,PXN,RAB2A,RAB7A,RBMS1,RHOA,ROCK2,RPA1,RPL22,RPL27A,RPS11,RRAS,RSU1,SPARC,SVIL,TACC1,TGFB1I1,TMEM263,TRIOBP,UTRN	674 (5)
TGFB1		growth factor		-1.043	1.87E-11	ABCC2,ABCE1,ABCF1,ABI2,ACLY,ACSL3,ACTC1,ACTN1,ADAM10,ADAM17,AFP,AGR2,AHNAK,AHR,AK1,AKR1C1/AKR1C2,ALB,ALDH18A1,ALDH2,ALDH3A2,AMOTL2,ANKLE2,ANPEP,ANXA11,ANXA2,ANXA8/ANXA8L1,AP3S1,APOB,APP,ARHGAP35,ASNS,ASS1,ATG5,ATG7,ATP13A3,B2M,BCL2L1,BIN1,BIRC5,BNIP3L,BSG,C20orf24,CAB39,CADM1,CALCOCO2,CALD1,CALM1 (includes others),CAMK2G,CAP1,CAPNS1,CAPRIN1,CARS,CASP8,CASP9,CAT,CAV1,CAV2,CCNB1,CCT2,CCT5,CCT6A,CD1…	1539 (19)
E2F6		transcription regulator		-1.265	1.60E-04	CBX5,DCTN4,DHFR,FNTB,GINS2,GJA1,KDM3A,LIG1,MCM2,MCM3,MCM5,PRKAR1A,RBBP4,RECQL,RFC4,RFX5,RPA2,SERPINE1,SMC1A,SRSF1,USP47,UXT,VKORC1L1,WDR36	735 (7)
F2		peptidase		-1.651	1.13E-02	AKR1B1,ALDH1B1,B4GALT1,CAD,CALD1,CALR,CD44,CD55,CD63,CKAP4,CLIC1,CLU,CORO1C,COTL1,CTPS1,CXCL1,DOCK10,DST,ECE1,EHD4,EIF4A1,ERP29,FN1,FOSL2,GNA13,HMGA1,HMOX1,HSP90AA1,ICAM1,ITGB1,JUN,LAMP1,LAMP2,LOXL2,MGLL,MYH9,NCOA7,NUP62,PDIA4,PLA2G4A,PLAUR,PLCB3,PPIF,PTGS2,RAC1,RELB,RHOA,RNH1,SERPINC1,SERPINE1,SLC12A7,SOD2,SRM,TAGLN2,TAP2,THBD,TMED9,TOMM40,TRIO,TUBB3,UCK2,VASP,YIF1A
COMMD1	-1.181	transporter		-0.426	8.38E-03	ALDOA,ATP7A,EGLN1,GRHPR,KRT19,LDHA,PFKP,PGK1,STAT1,TFRC	869 (7)
AJUBA		transcription regulator			4.97E-02	CRK,DOCK1,PTK2
SMARCB1	-1.332	transcription regulator		1.375	6.48E-03	ACAT1,ACSL1,ACTR2,ATP1B1,BAG3,BNIP3L,CD44,CDK1,CTTN,DAPK1,DHFR,DSG2,EIF2AK2,EIF4E,F11R,FAS,GJA1,GSN,JUP,KIF11,KIF23,MCM2,MCM3,MCM4,MCM5,MX1,NEO1,OAS3,PC,PLXNB2,POLA1,PRIM1,PTMS,RAB14,RAB3B,RAB5B,RAB5C,RFC5,SMARCB1,SMC4,SPARC,TFDP1,WASL	1072 (13)
RNF139		enzyme			3.57E-02	FASN,HMGCR
AGA		enzyme		0.000	5.40E-03	MCM3,MCM4,MCM5,TERF2
ACACB		enzyme		-1.987	3.10E-01	ACACA,ACLY,FASN,HMGCR
AK1	-1.262	kinase			2.30E-02	AK1,ENO1,GAPDH,GLUD1,LDHA,PKM
ATP2A1		transporter			2.31E-02	ATP2A2,CALR,HSPA5
APLP2	-1.092	other			2.31E-02	EGFR,GSK3B,PRNP
ITGA3	-1.069	other		1.387	8.73E-03	FN1,ITGA2,PTGS2,SERPINE1,TLN1,VCL	997 (10)
ITGB3		transmembrane receptor		-1.994	1.52E-04	ACLY,APLP2,BCL2L1,CD40,CDK1,FN1,HSP90B1,ILK,ITGA5,ITGAV,ITGB5,KMT2A,LDLR,LIMS1,NDUFV1,PCNA,PLAUR,PTGS2,RHOA,SDHC,SERPINE1,SMAD3,SNRPA,SPARC,UBA52,XIAP	1368 (17)
SORL1		transporter			3.57E-02	APP,PACS1
SOX3		transcription regulator		-1.941	1.00E00	CTNNB1,DSP,ECSIT,EPHA2,FARP1,KIF16B,NCKAP1,NRP1,NUDT21,PPP2CA,SMAD4,TEAD1,TXNRD1
TFDP2		transcription regulator			4.97E-02	DHFR,SMC1A,TOP2B
TNFSF8		cytokine		-1.342	4.03E-02	MSH2,PRKDC,SWAP70,XRCC5,XRCC6
SENP1		peptidase		0.000	3.88E-02	CYCS,GABPB1,IDH3A,MFN2,PML,SUMO1,TFAM
SIRT1		transcription regulator		-0.781	1.95E-02	ABCC2,ACADM,ACTB,AFP,ATXN10,BCL2L1,BCLAF1,BIRC5,CAT,CDH2,CPT1A,CTBP1,CTNNB1,DDB1,EIF2S2,EPDR1,ERO1A,FASN,FN1,GABARAPL1,GPAT4,HMOX1,ICAM1,ID1,IDH2,KIF13B,MAOA,MED27,MLH1,MTHFD1L,MYL6,NDUFA5,NF1,PARP1,PC,PCK2,PML,POLR1A,PRMT3,RELB,ROCK1,RPL10A,RPL13,SEC61A1,SERPINE1,SIRT3,SIRT6,SLC7A11,SOD2,STAT3,STRN,SYNPO,THBD,TNFRSF10B,UQCRC2,UQCRFS1
ATR	1.467	kinase		0.816	4.77E-02	ATR,BCL2L1,FAS,MET,PCNA,RBM39
NUBPL	1.415	other		1.131	5.40E-03	NDUFA13,NDUFS1,NDUFS3,NDUFV1
CASP2		peptidase		-0.728	5.40E-03	BID,CASP9,DIABLO,NFKB1
FAAH		enzyme		0.971	7.05E-03	ATP5H,FNDC3A,HMOX1,PTK2B,RPL17,RPL5,RPL7,RPL7L1,RPS18,RPS2,RPS6
LMNB1	-1.475	other		-1.698	1.12E-05	ACTN4,ATP5B,B2M,CRIP1,CYP51A1,ELOVL7,FASN,GDI2,GJA1,HMGCR,LDLR,LMNA,LMNB2,MGST1,PLIN2,RCN1,RCN2,REEP5,S100A13,SP1,SQLE,TGFBI,ZFR
URI1	-1.615	transcription regulator			4.97E-02	CCNB1,CDK1,FKBP5
HTT		transcription regulator		0.174	9.12E-09	ACADM,AGRN,AKAP12,ALDOA,AP1S1,APP,ARHGEF7,ATL2,ATP1A1,ATP2A2,ATP2C1,ATP5A1,ATP5B,ATP5O,B2M,BAIAP2,BASP1,BCAP31,BID,CA12,CANX,CAST,CBR1,CBX1,CBX5,CD9,CDK2,CDK2AP1,CEBPB,CHKA,CHUK,CIT,COX4I1,COX6A1,CPLX2,CPSF2,CREBBP,CTNNB1,CTSD,CTTN,CYC1,CYCS,CYP51A1,DBNL,DDX50,DLST,DNAJA2,DNAJB1,DNAJC3,DNM1,EEF1A1,EEF2,EMC8,EMP3,FAM173A,FASN,FDFT1,FDPS,FGFR1,FKBP4,FN1,GAPDH,GCLC,GLO1,GPI,GSN,GSR,HBA1/HBA2,HMGA1,H…	1503 (18)
PLIN1		other			3.39E-02	ACACA,ACADM,ACADVL,FASN,HADHA,HADHB
KITLG		growth factor		0.703	4.45E-04	ACTB,ATP6V1B2,B2M,BCL2L1,BIRC5,BLVRB,BZW2,CA2,CD14,CIAPIN1,CLIC1,CPSF3,DHCR24,EEF1A1,ETF1,FABP5,FGFR1,FTH1,GCC2,GJA1,HMOX1,HNRNPF,IK,ITGAV,KPNA2,KPNB1,LDLR,MAP2K1,NPM1,NR3C1,PDCD4,PGLS,PKM,PRKCA,PSMB5,PTGES3,PTGS2,RAB4A,RBBP7,RCC2,RING1,RPL7,RPLP0,RPS23,RPS6,RPS7,SDHC,SEC22B,SF3A1,SHC1,SLC25A12,SMARCD2,SNAP23,STAT3,STIM1,TAF1C,TPT1,TXNL1,UPF1,WDR1,ZNF207	1065 (10)
DVL3		other			5.40E-03	CTNNB1,CTNND1,GSK3A,GSK3B
MYCN		transcription regulator		-0.598	1.88E-42	ABCC1,ACTB,ACTN4,ALDH1A1,ALDOA,AMOTL2,APEX1,ARPC1B,ATXN2,B2M,BASP1,BCL2L1,BID,BIRC5,CAD,CAV1,CCNT1,CDC42,CDK7,CDK9,CKAP4,CLU,COMMD3-BMI1,DPYSL3,EEF1A1,EEF1D,EEF1G,EEF2,EGFR,EIF3C,EIF4A1,EIF4G2,EIF5A,FAU,FKBP9,FN1,GAPDH,GRB2,HLA-A,HMGA1,HSP90AB1,HSPD1,ITGA2,ITGA3,ITGB1,LDHA,LGALS1,MAGT1,MAP4,MRC2,MRE11A,MYH9,MYL12A,NACA,NBN,NCL,NME2,NPM1,NUCB1,P3H1,PDIA4,PGRMC2,PHB,PHGDH,POLR2L,PSMA7,PSMB6,PSMB7,P…
YY1	-1.425	transcription regulator		-0.049	7.05E-05	ABCE1,ACTC1,ALCAM,API5,BCL2L1,BIRC5,BTF3,CALR,CAPG,CBX3,CCNB1,CENPH,CLU,CYP24A1,DNAJB4,EEF1B2,EGFR,EIF4G2,FAS,FDPS,FEN1,H2AFX,HELLS,HMGCR,HMOX1,HNRNPC,HSPA5,KIF11,KIF23,KIF5B,LDLR,LMAN1,LMNB1,LUC7L2,MATR3,MCM4,MCM5,MCM6,MCM7,MKI67,MPG,NCAPD2,NIPSNAP1,NR3C1,PCNA,PFN2,POLA1,POLB,PPP4R2,PTBP3,RAD18,RAD21,RBBP4,RPL30,RRM1,SCARB1,SFPQ,SFXN1,SLC25A4,SRC,SRSF1,SYNCRIP,TGFBI,TGM2,TNFRSF10A,TOP2A,TRA2A,UH…	1170 (15)
AIFM1	1.421	enzyme		0.071	1.38E-03	AIFM1,CHCHD4,MT-CO2,NDUFA13,NDUFA9,NDUFB6,NDUFS7
GGA2		transporter			3.57E-02	GGA1,GGA3
HSPA5	-1.448	enzyme		0.647	4.34E-02	ACLY,APP,BCL2L1,BIRC5,CLU,FASN,HSP90B1,HSPA5,HSPA8,P4HB
ICMT		enzyme			2.35E-03	ACTN4,ATP5B,GDI1,GJA1,LMNA,LMNB2,RCN2,REEP5,RHOA,S100A13,TGFBI
KDM5B		transcription regulator		-0.202	3.64E-04	ARL6IP5,BUB3,CAV1,CCNB1,CD2BP2,CDK1,COMMD3-BMI1,CYB5A,DHCR24,ECT2,EHD1,EIF5B,EPB41L1,FABP5,HMMR,IARS2,IVNS1ABP,LGALS3BP,LIMCH1,MCM2,MCM3,MIA3,NCAPH,NDC80,NOL3,PBK,PIR,PLS3,POLB,PPOX,PRPS1,PSIP1,PSME3,RECQL,RNF40,SMARCA2,SMC5,SNRPD1,SS18,SWAP70,TOP2A,TUBB2A
PPP3CA	1.043	phosphatase			3.67E-03	APP,ATP2A2,C3,CA2,CD9,CPT1A,CSRP1,DECR1,FN1,FTL,GRN,GSTP1,LAMP2,MAGT1,MGST1,PPP3R1,PRDX5,PSAP,PTGS2,S100A4,VIM	487 (6)
IFNB1		cytokine		-1.759	1.00E00	ANXA5,BCL2L1,CAPN2,CASP8,CD14,CD38,CD40,CDH2,CREM,DDX3Y,DDX58,DICER1,EIF2AK2,FKBP9,HLA-A,HMGB2,HMGCR,IFNGR1,ITGAV,LAMB1,MCM6,MX1,MYD88,NNMT,NT5C3A,NUB1,PHLDB2,PML,PTGS2,RIPK2,SLC39A14,SQLE,STAT1,TNFRSF10A,TRIM21,UBE2E2,UCHL1,VCL
EIF4E	-1.001	translation regulator		-1.298	4.50E-06	ANAPC4,ATR,BCL2L1,BCLAF1,BIRC5,BIRC6,CAPG,CAPZB,CD70,CDK2,CEBPB,CUL2,DDX56,EGFR,GPS1,GRB2,HMOX1,HMOX2,ILF2,LSM2,LSM4,LSM7,NHP2,NOL3,NOP10,NRAS,NRP1,PA2G4,PCNA,PDS5B,PHB,PLAUR,PNKP,POLR3D,PRDX5,PRPS1,PTGES3,RHOG,SNRPA,SRXN1,SVIL,TP53BP1,TXNL4B,UBE2C,UBE4A,UBR5,XIAP,ZPR1
EEF2K		kinase			6.74E-03	BCL2L1,KLF5,MAP1B
FGF7		growth factor		1.976	2.52E-01	ABCC3,BCL2L1,CAD,CD44,CDK2,DDX5,EGFR,FABP5,FASN,HPRT1,LPCAT1,S100A10,SERPINE1,STAT1
CDC20		other			3.57E-02	CCNB1,UBE2C
PSMB5	1.173	peptidase			6.74E-03	GSTP1,PSMB1,PSMB2
ZAP70		kinase		-1.222	5.46E-03	ANXA1,CSTF2,CYBA,ETFA,FKBP5,HS2ST1,HSP90AA1,HTATSF1,NASP,NDUFB6,PLEC,RBM3,SLC25A1,SNRNP70,SRP14,SSR4,TAF15,TRA2A,VPS4B
GAST		other		-0.120	1.56E-08	ABCC2,ANXA7,ARCN1,COX5B,CREM,CTNNB1,DLAT,DNAJA1,HCFC1,HMGB2,HNRNPDL,IMPDH2,JAG1,JUN,MAPK1,MCM3,MDH2,NACA,NARS,PDHX,PGK1,PHB,POR,PRDX3,PTGS2,RAC1,RHOA,RPL35A,RPL7,RPS19,S100A6,SLC4A2,SP1,SRC,SRSF2,STAT3	1379 (15)
SDCBP	1.184	enzyme		1.837	2.30E-02	CTNNB1,EGFR,PEBP1,SRC,TJP1,VIM
BTG1		transcription regulator			3.57E-02	BCL2L1,NR3C1
CYP1A1		enzyme		-0.522	1.02E-05	ANXA3,ANXA4,ANXA7,AP2M1,BANF1,CBX3,CHP1,CNN2,COX6B1,CTTN,DAG1,DYNLRB1,ECI2,GSTM3,KIF2A,KRT19,KRT7,LMNA,LMNB2,LYAR,MID1,MYO10,NDUFA1,NDUFV1,NQO1,PFDN1,PWP1,QKI,RACGAP1,RBBP4,SDHB,SEPT2,SPAG9,TMPO,VLDLR
IL15		cytokine		-1.968	1.69E-03	ACTN4,AHR,ANXA1,BCL2L1,BRK1,CALM1 (includes others),CD38,CD40,CD44,CD46,CD55,CD59,CDK2AP1,CKS1B,COPB2,COX6C,CPT1A,DARS2,DDX18,DHRS4,EBP,EXOSC8,FAM160B1,FAS,FKBP1A,G6PD,GABARAPL2,GABPB1,GAPDH,GARS,GDI2,GNAS,GNL2,GPRC5A,H2AFY,HAT1,HNRNPA2B1,HNRNPF,HSPA8,HSPE1,IFI35,ITGB1,ITGB5,JUN,LYN,LYPLA1,MAPK1,MCM5,MKI67,MTA2,MX1,MYD88,PA2G4,PCBP2,PCNA,PDCD4,PDCD5,PDIA3,PDIA4,PFN1,PNP,PPP6C,PRDX4,PSAP,PSMA5,PTP…	1057 (9)
TCF7L2		transcription regulator		0.391	1.59E-04	ACSL1,ACSL3,AGO3,ALDH1A2,ALDH3A2,ANKIB1,ANXA1,ARHGEF10,ASPH,ATP6V1G1,BIN1,C5orf51,CAP1,CARHSP1,CNP,CPD,CSRP1,CTNNA1,CYP51A1,DEGS1,DHCR24,DHRS7,DOCK10,EGFR,ELOVL1,EPS15,ERBIN,FA2H,FAM91A1,FH,FKBP1A,FMNL2,FNTB,FTH1,GCLM,GSN,HSPA2,ID1,IDH1,ILK,JAG1,KIF5B,LAMP1,LTV1,MAP4K4,MAP7,ME1,MMGT1,MMP7,MOSPD2,MYO6,NCOR2,NPC1,NPC2,OTUD7B,PARVB,PICALM,POLR1D,POP4,QKI,RAB31,RAP1A,RAP2A,REEP3,RFFL,RHOA,RHOG,RNF13,…
ABCB7	1.977	transporter		-0.246	2.40E-04	FECH,FTH1,FTL,TFRC,TXN
HGF		growth factor		-0.593	2.09E-05	AFP,AHR,AIFM1,AIMP2,AKAP12,AKAP13,ANP32A,ARPC5,ASNS,BAG2,BCL2L1,BIRC5,CALM1 (includes others),CASP8,CAV1,CD3EAP,CD40,CD44,CD46,CDK1,CDK2,CHD2,CKS1B,CNBP,COPB1,CSE1L,CTNNB1,CUL2,CUL3,DDX21,DDX3X,DGCR14,DIAPH2,DKC1,DTYMK,EBP,ELF3,FAM3C,FAM50A,FEN1,FKBP5,FLNA,FN1,FNDC3A,GAK,GBA,GNA13,GRB10,HDGF,HELLS,HK1,HMMR,HMOX1,ICAM1,ID1,IGHMBP2,IL6ST,INPPL1,ITGA2,ITGA6,ITGB1,ITPR3,KIF11,KMT2A,KRR1,KRT18,KRT19,L…	1440 (17)
TMBIM6	1.414	other		0.478	2.82E-02	ATG5,DNAJB9,EIF2A,HMOX1,HSPA5,MAPK8,SEC61A1
FRK		kinase			4.97E-02	PTK2,SRC,YES1
FOS		transcription regulator		0.280	8.58E-09	ABCC1,ADD2,ADNP,AFF4,AGPS,AKR1C3,ANXA4,AP3D1,APLP2,ARPC5,ASAP1,ATP2C1,ATXN2,B4GALT1,BLMH,CA2,CADM1,CALU,CAMK2D,CAPN2,CAST,CAT,CD14,CD44,CLU,CREBBP,CTNND1,CTSB,CYCS,DDX3X,DLG1,DNMT1,DOCK1,EEA1,EIF4G2,ENAH,ENO1,EPS8,ERCC1,ERCC4,EZR,FASN,FEZ2,FN1,FTH1,GAK,GBA,GIT2,GJA1,GM2A,GSK3B,GSR,GSTP1,HBA1/HBA2,HMMR,HMOX1,HPGD,HSD17B10,HSP90B1,HSPA5,HSPB8,HTATIP2,ICAM1,IGFBP1,IKBKAP,ITGA6,ITGB1,ITGB4,JUN,KIF1B,…	1364 (14)
PAX3		transcription regulator			3.56E-03	ALDH3A2,ANXA1,APP,ASNS,ASS1,BCL2L1,CAPN1,CD151,CLU,CSTF2,CTSA,CTTN,DBN1,DNM1,EIF2S1,EXOSC9,FKBP1A,FMR1,FUBP1,G6PD,GLB1,GTF2H1,HARS,HNRNPA3,KIAA0368,LAMB3,LNPEP,M6PR,MED21,MET,NFKB2,NNMT,NPC2,PAK2,PCNA,PHGDH,PPIB,PPP1R7,PRSS1,PSME1,PTPN12,RAB11B,RAB31,RBM25,SFN,SRSF3,STX3,TAX1BP1,TJP2,TSPAN3,URB2,YARS,YWHAE	771 (7)
AR		ligand-dependent nuclear receptor		-0.871	3.41E-02	ABCC4,ACTR3,AK3,AKR1C3,ALDH1A1,ARHGEF7,ATAD2,ATP2A2,BASP1,BCL2L1,BIRC5,C3,CALU,CAST,CAV1,CAV2,CDH2,CIT,CKAP4,CTNNB1,CUX1,CYC1,DBI,DEGS1,DHCR24,DNAJB9,DNM1L,DR1,EBP,EGFR,EIF2B5,EPHX1,ERO1A,FABP5,FEN1,FKBP4,FKBP5,GDI1,GJA1,GSN,GSTP1,HMGCR,HSPA5,HSPH1,IMPDH2,INPP4B,ITGA2,ITGA6,ITGB4,KNTC1,KPNA2,LMAN1,MAOA,MCM2,MCM4,MTA2,MTHFD2,MYO1B,NAP1L1,NPC1,NR3C1,NUSAP1,OCLN,P4HA1,PCMT1,PLOD2,PLS3,PRKCA,PRKCD,RP…
BRCA1		transcription regulator		-0.845	2.71E-02	ACTB,AK1,ANXA8/ANXA8L1,BCL2L1,BIRC5,CCNB1,CTNNB1,CTSD,DDX58,EGFR,ELAVL1,EZR,FAS,FEN1,FHL2,FKBP5,GTF2H1,H2AFX,H3F3A/H3F3B,HMOX1,HNRNPD,HSPB1,JAK1,MLH1,MX1,NQO1,NR3C1,PCBP2,PCNA,PHLDA1,RUVBL2,SAFB,SERPINE2,SFN,SFPQ,SMAD3,STAT1,STAT5B,TNFAIP2,UBE2I,VIM,XRCC6
CRP		other		-1.913	1.00E00	CD40,PRKCA,PSMA7,PSMB7,PSMC6,PSME2,SERPINE1
CD247		transmembrane receptor		-1.606	1.76E-02	CYBA,EIF2S2,ETFA,HSP90AA1,HTATSF1,MTHFD2,NASP,NDUFB6,RBM3,RPP30,RPS17,SLC25A1,SNRNP70,SRP14,SSR4,TAF15,TARDBP,TRA2A,VPS4B
MBD4		enzyme			4.97E-02	MLH1,MSH2,MSH6
SNAI1		transcription regulator		-0.868	2.78E-08	ACTN1,ACTR1A,ACTR2,ACTR3,ADD2,AFAP1,BCL2L1,CD46,CD55,CDC42,CDH2,CDK2,CFL1,CFL2,CTTN,ERCC1,FLNA,FLNB,FMNL2,FN1,GSN,HPGD,ID1,ITGA2,ITGB1,KRT18,KRT8,LASP1,LIMA1,MYO5A,OCLN,PARVB,PEBP1,PFKP,PTGS2,SLC27A2,SPARC,SVIL,THBD,TMOD3,TPM3,VASP	1009 (7)
CFL1	-1.733	other			2.31E-02	DSTN,ICAM1,JUN
NR3C1	-1.247	ligand-dependent nuclear receptor		-0.023	4.25E-03	ABI1,ACAT1,ACTB,ACTN1,ADCK4,AMIGO2,ANXA1,APP,ATP1B1,ATP6AP1,B2M,BAG1,BAG2,BAG3,BCL2L1,BIN1,BNIP3L,BRAF,BRE,CAPN2,CASP9,CAT,CAV1,CCAR1,CD38,CD47,CD70,CDK11B,CEBPB,CKAP2,CKS1B,COMT,CORO1C,CPS1,CTNNBL1,CUL4A,DAG1,DAPK3,DBI,DBT,DDX5,DEGS1,DIABLO,DPF2,DUT,ELMO2,ELMOD2,FADD,FASTKD2,FASTKD5,FKBP4,FKBP5,FN1,FNTA,GLIPR1,GSTP1,GULP1,HDAC1,HNRNPU,HSD17B12,HSP90AB1,ICAM1,IDH1,IGFBP1,ING1,JMJD6,JUN,JUND,LGALS…	1399 (13)
EGF		growth factor		-1.309	2.16E-02	ABI1,ACSL4,ACTN1,ADAM17,AFP,ALCAM,ANPEP,ARF6,ARHGEF2,ATP2A2,B4GALT1,BCL2L1,BET1,BIRC5,CAV1,CCNB1,CD44,CDK1,CEBPB,CLU,CREM,CTSD,CXCL5,DDX5,EEF1A1,EGFR,ELF3,ENAH,EPHA2,EPS15,ERCC1,EZR,FASN,FGFR1,FN1,GAK,GFPT1,GJA1,GLG1,GRB7,GSK3B,GSTP1,HMOX1,HNRNPK,HPGD,ICAM1,ID1,IDH1,IGFBP1,ITGA2,ITGB1,JUN,JUND,KRAS,KRT19,LDHA,MAD1L1,MAPK1,MT-CO2,MUC5B,NCL,NRP1,OCLN,PBK,PCNA,PDCD4,PLAUR,PPIB,PRKDC,PSMB1,PSMB2,PSMB…
ABL1		kinase		-1.964	1.00E00	CAV1,DHFR,FAS,PAK2
GFAP		other		0.686	8.73E-03	CD44,ITGA2,ITGA6,ITGB1,PLEC,VIM
HRAS		enzyme		-1.124	2.98E-12	ACTB,ADGRE5,AFP,AKAP2,AMOTL2,ANXA2,ANXA3,ANXA6,APP,ARF6,ASAP1,ASNS,ATP2A2,ATP5B,ATP5J,B2M,BCL2L1,BIRC5,CALD1,CALU,CAPG,CAPN2,CAV1,CCNB1,CD44,CD81,CDC42BPA,CDK1,CDK2,CDK7,CEBPB,CLU,CNN2,COPB2,CPT1A,CSRP1,CTNNB1,CTSB,CYP24A1,DNMT1,EGFR,EIF2D,EIF3C,EIF4E2,EIF4G3,EPHX1,ERCC1,ERP29,FAM213A,FAS,FASN,FAT1,FDFT1,FERMT2,FLNA,FN1,FOSL2,GJA1,GNA13,GRN,GSN,GTF3C2,H2AFY2,HMGB1,HMOX1,HNRNPA2B1,HNRNPUL1,HSF1,HS…	1454 (18)
PDIA6	-1.308	enzyme			3.57E-02	HSP90B1,HSPA5
KRT8	-1.345	other		-0.425	1.53E-02	ALDH4A1,BIRC5,ITGB4,KRT18,KRT19
IREB2	1.097	translation regulator		1.744	2.25E-03	ACO2,APP,FTH1,FTL,SDHB,TFRC
TYROBP		transmembrane receptor		-1.982	1.00E00	CD40,ICAM1,ITGA5,ITGB1,RBM47,SLC1A5
TNFSF10		cytokine		-0.017	9.95E-03	BCL2L1,BID,BIRC5,CASP8,CASP9,CD14,CTNNB1,CTSB,DIABLO,EGFR,EIF2AK2,FADD,FTH1,HLA-A,JUN,PCNA,PSME2,PTGS2,RELA,SERPINH1,STAT1,TAF6,TFRC,TNFAIP2,TNFRSF10A,TNFRSF10B,XIAP	1445 (18)
E2F2		transcription regulator		-0.426	2.54E-02	BIRC5,CCNB1,CDK1,DHFR,ECE1,MCM2,MCM3,MCM4,MCM5,MCM6,MCM7,MLH1,PCNA,POLA1,SERPINE1,TOP2B,TOPBP1,UXT
BACH1		transcription regulator		-0.635	9.88E-04	CALM1 (includes others),DNAJC7,EWSR1,FTH1,GCLM,HMOX1,ME1,NQO1,SLC7A11,SQSTM1	143 (2)
HSF2		transcription regulator		1.943	2.47E-05	CCT2,CCT3,CCT4,CCT5,CCT6A,CCT7,CCT8,CLU,HSPA1A/HSPA1B,HSPA4,HSPB1,HSPH1,JUN,STAG2,TCP1,TXN
RECQL5	1.394	enzyme			3.57E-02	PARP1,XRCC1
ERBB2		kinase		-1.352	4.69E-10	ABRACL,ACSL4,ACTB,ADAM17,AGR2,AHNAK,ANXA2,APLP2,ATP1B3,ATP6AP2,ATP6V1A,BAG2,BCL2L1,BIRC5,CADM1,CAPZA2,CCNB1,CD47,CD59,CD9,CDC42SE1,CDH2,CDK1,CEBPB,CHMP2B,CHUK,CKS1B,CLU,CMAS,COMMD3-BMI1,CPS1,CRIP1,CTNNB1,CTSB,CUL3,DAG1,DDX10,DECR1,DHRS7,DSG2,EBP,EGFR,EIF6,ELF3,EMP3,EPHB2,EPS15,ETFB,FASN,FEN1,FEZ2,FLOT2,FN1,FSCN1,G3BP1,GBE1,GJA1,GLO1,GLS,GNAI1,GOLPH3,GPD2,GSK3B,GYG1,HADHB,HMGB2,HNRNPK,HSD17B11,HSP…	1507 (18)
EDN1		cytokine		-1.787	2.13E-03	ACTB,ANXA1,ANXA4,ANXA5,ANXA6,ARF6,ATP2A2,BAG2,CDC42,CDH2,CDK1,CTNNB1,CTNND1,EGFR,EIF3J,EZR,FN1,GJA1,GRN,HSPA5,HSPA8,ICAM1,ITGA2,ITGA5,ITGAV,ITGB1,JUN,MAP2K1,MMP7,MPRIP,MSN,MYL6,MYO9B,NPM1,PDIA6,PLAUR,PLOD1,PRKCA,PRKCD,PTGS2,PXN,RPSA,SERPINE1,SF3B2,SOD1,TGM2,TPM3,TPT1,TTN,UBTF,VCL,VIM,XIAP,YWHAE	1545 (18)
SPIB		transcription regulator		-1.890	1.00E00	DDX46,HSPA1A/HSPA1B,LRRFIP1,MBD2,NFKB1,RNF20,ZC3H13
FRAT1		other			3.57E-02	CTNNB1,JUN
RACGAP1	-1.289	transporter			3.57E-02	CD14,CDC42
PRKACA		kinase		-1.980	1.00E00	CEBPB,CREM,HSPA1A/HSPA1B,MYH10,PRKACB
MID1	-1.057	other			3.57E-02	PDPK1,PPP2CA
TNFSF11		cytokine		-1.829	8.46E-02	AK3,AKAP13,BCL2L1,BSG,BST1,CA2,CAPN2,CAV1,CD14,CD40,CD44,CIAO1,CSRP1,CTNNB1,CUL4A,ECT2,EHD1,FAS,FHL2,GCLC,GLRX,GRB10,GRN,GTF2H1,HMOX1,ICAM1,ILF3,ITCH,ITGA5,ITGAV,JUN,MAP2K1,NFATC2IP,NFKB1,NFKB2,PA2G4,PLAUR,POR,PTGS2,PTPN23,RACGAP1,RCL1,RELB,RRAS,SEL1L,SERPINE1,SMARCAD1,SOD2,SRC,SRXN1,STAT1,TNIP1,VRK1,YWHAZ
CCL11		cytokine		-1.964	1.00E00	BCL2L1,BIRC5,CXCL5,FAS,ICAM1,ITGA2,ITGB1
OSM		cytokine		-1.251	2.41E-08	ABCC1,ABCC3,ABCC4,ACSL3,ADAM17,ADGRG6,ADH5,AFP,AHCYL1,AHR,AKR1B10,AKR1C1/AKR1C2,AKR1C3,ALB,ANXA1,ANXA2,ANXA3,ARF6,ARFGEF2,ARHGEF2,ARL4C,ASAH1,ASNS,ATP13A3,B2M,BAIAP2,BLMH,CASK,CAT,CBX3,CDH2,CHD1,CIZ1,CLPP,CLPX,COX6B1,CSNK2A2,CTSL,CXCL1,CXCL5,DAPK1,DCTN1,DDX27,DEGS1,DENND5A,DHCR24,DHRS3,DHRS7,DNAJC3,DNM1L,EMP3,EPHB2,ETFB,EXOSC10,FASN,FN1,GART,GFPT1,GLE1,GOLGA2,GRHPR,HLA-A,HMGN4,HMOX1,HSPA2,HSPA5,I…	1361 (15)
ANXA7	-1.159	ion channel		-0.070	2.42E-03	CCNB1,CDH2,CTSB,ELF1,EPHB2,GNB2,GSR,GSTP1,IGHMBP2,ITGA2,ITPR3,MGST1,MLH1,NFIA,NR3C1,PHLDA1,PML,RAD21,RAD23B,SERPINB6,TFDP1,TSG101
CDON		other			2.31E-02	MAPK14,STIM1,TUBB3
BHLHA15		transcription regulator		1.732	2.30E-02	CCPG1,CLU,FNDC3A,ITPR3,KRT19,RAB3D
IPO9	1.504	transporter			3.57E-02	PTK2B,PXN
NFKBIA		transcription regulator		0.264	4.35E-04	ABCD3,ADGRE5,AK2,BCCIP,BCL2L1,BID,C3,CAPZA2,CASP8,CCNB1,CD40,CDK2,CEBPB,CKS1B,CLU,CP,CSK,CTNNA1,CTNNB1,CTSB,CXCL1,CYBA,DAG1,DDX3X,EIF4G2,ERAP1,ERO1A,FAS,FCGRT,FHL2,FN1,FSCN1,GM2A,GRN,HLA-A,HMGA1,HMOX1,HSPA5,HSPA8,ICAM1,IGF2R,IPO9,ITGA2,ITGA3,ITGAV,ITGB1,JUN,KLF5,KRT18,KRT8,LIMA1,MPDU1,NAGLU,NFKB1,NFKB2,NINJ1,PARK7,PCNA,PDHA1,PDLIM1,PICALM,PLD3,POLB,POLR1C,POLR2C,PTGS2,PTPN13,RAC1,RELB,RIPK1,ROCK1…	1233 (16)
QKI	-1.319	other		-0.225	2.73E-02	H2AFY,HNRNPF,HNRNPH1,MAP1B
PLAA	1.175	other			4.97E-02	ANXA4,CLU,PTGS2
DYSF		other			1.08E-03	ABRACL,ACOT9,ACTR3,ANXA1,ANXA2,B2M,CD55,CORO1C,CYBA,DNAJB1,ETF1,FN1,FTL,GABARAPL1,HLA-A,HSPA1A/HSPA1B,HSPB1,IDH3A,ITGB1,LGALS3,PRPF4B,PRSS23,PSAP,S100A13,S100A4
AP3B1	1.140	transporter			2.25E-03	AP3D1,AP3M1,AP3S1,CD63,LAMP1,LAMP2
CALCA		other		-0.466	8.53E-03	AHNAK,AKAP13,ALB,ARFGEF2,CD44,CREM,CTNNB1,CYBA,CYP24A1,EIF4B,GNG12,GOLGB1,LIMA1,LMNA,LRBA,MKI67,PHLDB2,PPP2R5D,PUM1,PXN,RAB7A,RBM14,RMDN3,SEC22B,SEC61B,SNX3,TJP2
RPLP2	-1.541	other			3.57E-02	IGF2BP1,PDCD4
FLT1		kinase		-0.866	8.88E-19	ACTN4,ACTR2,AHCY,APLP2,BIRC5,BNIP3L,BSDC1,CANX,CAPN2,CLIC4,CSNK2A1,CTBP1,DDX3X,DHCR24,EIF2S3,EIF4B,EIF5A,EWSR1,FLNA,G3BP1,G3BP2,GDI2,GSK3A,HK1,HMOX1,ICAM1,IGF2BP3,LAMP1,LIMS1,LIN7C,MAP3K7,PREB,PRKAR1A,PTBP1,RALB,RBBP4,RDX,SCRN1,SDHC,SNAP23,TNFRSF10B,TNIP1,TOMM22,UBE2H,UBE4B,VDAC1,VPS4A,YWHAZ	588 (6)
HIC1		transcription regulator		-0.664	1.47E-02	AHNAK2,AMIGO2,CA12,CA2,CYP24A1,EPHA2,FADS1,FHL2,GRSF1,LGALS8,LRP8,MAP2K3,PLA2G4A,PLEC,SFXN3,SLC7A11,TNFAIP8,TNS3,TRIM16
HNRNPA1	-1.432	other			3.39E-02	ANXA7,APP,CD44,EIF2AK2,HNRNPA1,PKM
PLN		transporter			3.67E-11	ACTB,AK1,ALDH3A2,ALDOA,ANXA2,ATP1A1,ATP2B1,CALU,ENO1,EZR,GNA11,HSP90B1,ITGB1,MYL6,PGAM2,PGK1,PRKCA,RAB10,RAB1A,RAB21,RAB5B,RACK1,RALA,RAP1A,RRAS,SEC22B,SOD1,TPI1,VAMP2,VAMP3,VCP,VIM,VLDLR
ESRRA		ligand-dependent nuclear receptor		0.741	7.42E-03	ACADM,ACADVL,ACSL1,ASAH1,ATP2A2,ATP5B,CASC3,CDH2,CDK12,CHKA,CYB5A,CYCS,CYP51A1,ENO1,ETFDH,GAPDH,GRB7,HADHA,HK1,HMGCR,HSD17B4,IDH3A,KRT10,KRT19,LDHA,LDHB,MED1,MED24,MIEN1,MTCH2,NDUFA1,NDUFB5,PCK2,PDP1,PKM,PRKCD,PSMD3,RPL19,SIRT3,SMARCE1,TFAM,TNS4,TOP2A,TPI1,TRA2B	681 (8)
FUS	-2.073	transcription regulator			3.57E-02	ICAM1,MECP2
SRSF2	-1.699	transcription regulator			8.38E-03	APP,HNRNPH1,HNRNPL,MAGOH,PTBP1,SRSF1,SRSF2,SRSF6,SRSF7,VIM
NBN	-1.043	other			3.57E-02	CLU,XIAP
FMR1	1.139	translation regulator		1.247	3.08E-05	ALDOA,APP,ATP5L,ATP6V1E1,BASP1,CFL1,CTNNB1,DAG1,EEF2,ENO1,FXR1,FXR2,GAPDH,MAP1B,MTOR,PFKP,PPIA,RPSA,TSC2,UQCRFS1,UQCRQ	657 (6)
GNRH2		other			2.31E-02	RPLP1,RPLP2,RPSA
NET1		other		1.980	1.38E-02	CDH2,FN1,ITGB1,SERPINE1
TP53		transcription regulator		-1.643	4.75E-43	ABCC1,ABCC2,ACADVL,ACAT1,ACLY,ACO2,ACSL3,ACTB,ACTN1,ACTN4,ADGRE5,ADH5,AEN,AFP,AHCY,AHSA1,AIFM2,AK1,AKAP12,AKR1B1,ALB,ALDH18A1,ALDH1A2,ALDH4A1,AMOTL2,ANAPC4,ANXA1,ANXA2,ANXA3,ANXA4,ANXA6,ANXA8/ANXA8L1,AP1B1,AP3B1,APEX1,API5,APP,ARHGAP1,ARHGAP5,ARHGEF2,ARPC1B,ASNS,ASS1,ATAD2,ATG7,ATL3,ATP1A1,ATP5C1,BAG1,BCAP31,BCAS3,BCL2L1,BICD2,BID,BIRC5,BRAF,CALU,CAMK2D,CAMLG,CAND1,CAP1,CAPNS1,CARHSP1,CARS,CASP8,…	1184 (18)
WT1		transcription regulator		0.027	7.37E-09	ADGRE5,AHCY,ANPEP,ANXA11,APLP2,ASNS,ATP5I,BCL2L1,BTAF1,CAPRIN1,CD2AP,CD2BP2,CDC73,CIRBP,CLIC1,CLIC4,CMPK1,CTNNB1,CUL4A,CUL4B,DDX3X,DESI1,EGFR,EPS8,ETFA,EZR,FDFT1,FDPS,FGFR1,FIBP,FOXK2,GPKOW,GRB10,GSR,HDLBP,HNRNPL,HSP90B1,ITM2B,JUND,JUP,KPNA1,KRAS,LGALS3,LMAN1,LSS,MAPK8,MAPRE2,MGST1,MTIF2,MYL6,NCSTN,NUCB1,NUP98,OS9,PCK2,PDIA4,PHLDA1,PIR,PLAUR,PODXL,PPIB,ROCK1,RPL19,SEC13,SERPINE1,SMAD3,SMC1A,SQLE,…
PDX1		transcription regulator		0.089	2.86E-02	ACTB,AKR1B1,ALB,ANXA2,ATP2A2,ATP5H,ATP5J,CAT,CD44,CREM,CSNK2B,DAPK3,ECH1,FGFR1,FH,GCLM,GNAS,GNG12,GRN,HK1,ID1,IDH1,ILK,JUN,KAT7,KRT18,KRT8,LTA4H,MDH1,MPHOSPH10,NDUFB9,NFKB1,NQO1,PAPSS2,PC,PCNA,PHGDH,PRSS23,SDHA,TFAM,TIPRL
CYP7A1		enzyme		1.664	4.77E-02	ACACA,FASN,FDFT1,FDPS,HMGCR,LDLR
ACO1		enzyme		1.387	1.38E-03	ACO2,APP,FTH1,FTL,GAPDH,IGFBP1,TFRC
CCNK	-1.014	kinase		-0.464	4.59E-06	ATR,BRCC3,COPS6,CRELD1,FANCI,MDC1,ORC3,RFC4,RFC5,RPA2,SMARCC2,TAF10,TAF15,TAF8,TIMELESS,UBE2T,UTP14A
RHOB		enzyme		1.982	2.19E-01	EGFR,NFKB1,PTGS2,RHOA
CD28		transmembrane receptor		-1.035	3.34E-05	ACTR3,AHCYL1,AHR,ANAPC1,ANXA1,AP1B1,ATP5C1,BCL2L1,BIN1,BZW1,CASP8,CDK2,CDK7,COX6C,CREM,CS,CYC1,CYCS,E2F4,EIF4E,EWSR1,FBL,FDPS,FKBP2,GAPDH,GNL2,GOLGB1,GTPBP4,H2AFY,HAT1,HCCS,HELLS,HGS,HINT1,HMGN1,HNRNPA1,HSPA1A/HSPA1B,HSPA8,HUWE1,IFNGR1,ILF2,ITCH,JUN,LNPEP,LTN1,MRPL11,NAMPT,NCL,NFKB1,NFKB2,PCYOX1,PDE4D,PHB,PHB2,PNP,POLR2A,PPA1,PRDX4,PRSS1,PSMA5,PSMA6,PSMD12,PSMF1,PTGS2,PTPRJ,PUM3,RAB2A,RAD23B,RANB…	1469 (15)
ESR1		ligand-dependent nuclear receptor		0.229	9.05E-29	AATF,ABCC3,ABI2,ABLIM1,ACTC1,ACTR2,ADAM17,ADGRG6,AHNAK,AK1,AKAP1,AKAP13,AKT1S1,ALCAM,ANAPC5,ANO10,ANP32A,ANXA3,ANXA4,AP1G2,AP1M1,AP1S1,AP2B1,AP2S1,AP3B1,APEX1,ARFGAP1,ARHGAP1,ARHGAP18,ARHGEF2,ARHGEF7,ASS1,ATG3,ATP1B1,ATP2B1,ATP6V0D1,ATP6V1A,ATP6V1H,BAG1,BCAS3,BCCIP,BCL2L1,BCLAF1,BIN1,BIRC5,BUB3,BYSL,C3,CA2,CALD1,CAP2,CAPN2,CARM1,CAV1,CAV2,CCAR1,CCNB1,CCPG1,CD3EAP,CD55,CD59,CDC27,CDC42,CDC42BPA,CD…	1415 (18)
S100P	-1.489	other			1.21E-05	ACTB,CFL1,COTL1,CTSD,KRT18,KRT19,KRT8,S100A6
SEPT5		enzyme			3.57E-02	SEPT2,SEPT7
PTGES	1.503	enzyme		0.898	2.24E-02	ANXA1,ANXA2,BIRC5,CYBA,EZR,ITGA6,ITGB4,NBN,NOP2,PPA1,PTGES,PTGS2,RHOA,RPS19,RPS3A,VIM
MYC		transcription regulator		0.891	6.60E-49	ABCE1,ACACA,ACAT1,ACSL4,ACTB,ACTN1,ACTN4,AFP,AHCY,AIMP2,AK2,AKAP1,AKAP12,ALB,ALCAM,ALDH18A1,ALDOA,ANXA4,ANXA5,ANXA6,APEX1,APP,ARF3,ARHGEF7,ASNS,ASS1,ATAD3A,BAG1,BCL2L1,BIN1,BIRC5,BOP1,C1QBP,CAD,CANX,CAPN2,CAPNS1,CAPZB,CASP8,CASP9,CAST,CAV1,CCNB1,CCT3,CD151,CD44,CD47,CD9,CDH2,CDK1,CDK11B,CDK2,CDK7,CHKA,CHP1,CLIC4,CLPB,CLU,CLUH,CNBP,CNP,COMMD3-BMI1,COX5B,COX6A1,COX6B1,COX7A2L,CPD,CPT1A,CRIP1,CSDE1,…	1400 (17)
NME1		kinase		-0.046	1.26E-04	ACIN1,BOP1,COIL,CTSD,EXOSC8,FBL,GEMIN5,GRSF1,HNRNPA2B1,MET,NOP58,PA2G4,PABPC1,PPIG,RAC1,RAE1,RNGTT,SERPINE1,SF3A1
ZYX	-1.321	other			4.97E-02	ITGA5,ITGB1,VASP
CYBA	1.632	enzyme		-1.964	1.02E-01	FN1,HSF1,SERPINE1,SOD2
CLDN2		other			4.97E-02	ITGA2,ITGA5,ITGB1
mir-290		microrna			4.97E-02	CDK2,PRKACB,RELA
CSNK2A1	1.030	kinase		-1.109	8.07E-03	AHR,FN1,JUP,RELA,VIM	868 (7)
BNIP3		other			3.57E-02	AIFM1,RHEB
NDUFAB1	-1.755	enzyme			3.57E-02	DBT,DLAT
SOD1	-1.897	enzyme		0.618	8.75E-04	ACTB,APEX1,ASS1,ATP1A1,B2M,BCL2L1,BID,CCNK,CCNT1,CD14,CDH2,CLU,COMT,CP,CREBBP,CTNNB1,DPYSL3,EZR,FGFR1,FOSL2,FTH1,GAK,GCLC,GCLM,GNAS,GSTM3,GSTP1,HMOX1,HPCAL1,HSPA4,HSPA8,HSPB1,ICAM1,JUN,MET,MRPS10,NDUFV3,OCLN,PRDX6,PSMB5,PTGR1,RBM3,RDX,SH3BGRL3,SKP1,SOD1,SOD2,SQSTM1,STIP1,TFRC,TLN1,TNFRSF10B,VAPA,VAPB	1041 (17)
SET	-1.783	phosphatase		1.213	1.49E-05	BCL2L1,BET1,CORO1C,COX7A2L,DTYMK,FDPS,FTO,MBD2,MRPL11,MRPL22,MRPS14,MRPS30,PHIP,PTGES3,SRP72,TMED2,TMOD2,YBX1
Collagen type V		complex		-0.225	5.40E-03	ITGA2,ITGA5,ITGAV,ITGB1	634 (5)
TCR		complex	Inhibited	-3.323	1.69E-01	ABCD3,ABLIM1,ARHGEF1,BCL2L1,BIN1,BSG,CD38,CD44,CD70,CDK13,CDK2,COMMD3-BMI1,CTSB,DDX58,DKC1,EBNA1BP2,EIF4E,FAS,FLNA,HSP90B1,HSPA5,HSPD1,IFNGR1,JUN,LAMP1,LBR,LMNB1,MAP3K7,MAPK1,MAPK8,MX1,MYD88,NFKB1,NFKB2,NHP2,NIP7,NOP58,NR3C1,NRP1,P4HB,PA2G4,PDCD4,PDIA4,PFDN6,PGK1,PRKACB,PRMT1,PTK2B,PXN,RELA,RELB,RIPK1,RPL13A,RRS1,SCARB2,SDCBP,SNRPD3,STAT1,STAT3,SYNCRIP,ZC3HAV1,ZNFX1
IL1		group	Inhibited	-2.242	1.00E00	ACACA,ADAM17,AHR,AKR1C1/AKR1C2,ALB,ALDH3A1,APP,C3,CD40,CD55,CD59,CP,CPT1A,CTSB,CTSL,CXCL1,CXCL5,EGFR,ELF3,FAS,FN1,FTH1,GGT1,GJA1,GLS,HMGB1,HMGCR,HMOX1,ICAM1,IGFBP1,JUN,KYNU,LAMB1,LDLR,MAP2K3,MAPK1,MMP7,NRP2,PLA2G4A,PTGS2,RELA,RELB,S100A3,SERPINE1,SOD2,SPARC,TGM2,THBD,TYMP
Jnk		group	Inhibited	-2.161	4.61E-01	ALDH1A2,ANXA5,APP,ASAH1,ATG5,ATG7,BCL2L1,CD40,CD44,CD55,CDH2,CRIP2,DNMT1,E2F4,FAS,FN1,GJA1,HMOX1,HSPA5,ICAM1,JUN,JUND,MRC2,MSH2,MT-CO2,NQO1,OCLN,PLAUR,PON2,PTGES,PTGS2,SERPINE1,SOD2,TGM2,TNFRSF10A,TNFRSF10B,XIAP
Rock		group	Inhibited	-2.433	3.39E-01	APP,CDC42,FN1,ICAM1,LPP,MAFK,NOP16,PPP1R12A,PTRF,TJP1
[truncated: 87 more rows]

## Sheet: miR-574-5p oe microsomal
© 2000-2016 QIAGEN. All rights reserved.
[truncated: 539 more rows]
