# Supplementary material for: Proteomics-Based Characterization of miR-574-5p Decoy to CUGBP1 Suggests Specificity for mPGES-1 Regulation in Human Lung Cancer Cells
Source: Front Pharmacol. 2020 Mar 13;11:196. doi: 10.3389/fphar.2020.00196 (PMC7082395; doi:10.3389/fphar.2020.00196)
Supplement: Supplementary file 5 [file Table_4.XLSX]

## Sheet: CUGBP1 knockdown soluble
Name	p-value	Overlap
EIF2 Signaling	1.86E-45	55.7 % 103/185
Regulation of eIF4 and p70S6K Signaling	6.46E-31	50.6 % 78/154
Protein Ubiquitination Pathway	2.94E-27	39.0 % 99/254
tRNA Charging	2.38E-19	76.3 % 29/38
mTOR Signaling	2.92E-19	37.4 % 73/195

## Sheet: CUGBP1 knockdown microsomal
Name	p-value	Overlap
EIF2 Signaling	1.61E-48	69.7 % 129/185
Protein Ubiquitination Pathway	3.78E-31	52.8 % 134/254
Mitochondrial Dysfunction	5.21E-27	58.2 % 96/165
Regulation of eIF4 and p70S6K Signaling	2.30E-26 5	59.1 % 91/154
Oxidative Phosphorylation	8.96E-23	64.4 % 67/104

## Sheet: miR-574-5p oe soluble
Name	p-value	Overlap
EIF2 Signaling	2.45E-45	55.7 % 103/185
Regulation of eIF4 and p70S6K Signaling	1.05E-31	51.3 % 79/154
Protein Ubiquitination Pathway	7.88E-28	39.4 % 100/254
tRNA Charging	2.58E-19	76.3 % 29/38
mTOR Signaling	3.46E-19	37.4 % 73/195

## Sheet: miR-574-5p oe microsomal
Name	p-value	Overlap
EIF2 Signaling	1.51E-48	69.7 % 129/185
Protein Ubiquitination Pathway	3.58E-31	52.8 % 134/254
Mitochondrial Dysfunction	5.00E-27	58.2 % 96/165
Regulation of eIF4 and p70S6K Signaling	2.21E-26	59.1 % 91/154
Oxidative Phosphorylation	8.69E-23	64.4 % 67/104

## Sheet: miR-574-5p knockdown soluble
Name	p-value	Overlap
EIF2 Signaling	2.36E-45	55.7 % 103/185
Regulation of eIF4 and p70S6K Signaling	1.02E-31	51.3 % 79/154
Protein Ubiquitination Pathway	7.62E-28	39.4 % 100/254
tRNA Charging	2.55E-19	76.3 % 29/38
mTOR Signaling	3.37E-19	37.4 % 73/195

## Sheet: miR-574-5p knockdown microsomal
Name	p-value	Overlap
EIF2 Signaling	1.47E-48	69.7 % 129/185
Protein Ubiquitination Pathway	3.48E-31	52.8 % 134/254
Mitochondrial Dysfunction	4.89E-27	58.2 % 96/165
Regulation of eIF4 and p70S6K Signaling	2.17E-26	59.1 % 91/154
Oxidative Phosphorylation	8.56E-23	64.4 % 67/104
