# Supplementary material for: Proteomics-Based Characterization of miR-574-5p Decoy to CUGBP1 Suggests Specificity for mPGES-1 Regulation in Human Lung Cancer Cells
Source: Front Pharmacol. 2020 Mar 13;11:196. doi: 10.3389/fphar.2020.00196 (PMC7082395; doi:10.3389/fphar.2020.00196)
Supplement: Supplementary file 6 [file Table_5.XLSX]

## Sheet: low stringency analysis
soluble	any CUGBP1 binding site	binding site of ≥8 nt	≥2 binding sites	≥ 100 nt apart		microsomal	any CUGBP1 binding site	binding site of ≥8 nt	≥2 binding sites	≥ 100 nt apart
number	120	14	6	2		number	455	104	27	9
1	ENST00000371335	ENST00000371335	ENST00000371335	ENST00000538183		1	ENST00000037869	ENST00000334121	ENST00000359890	ENST00000359890
2	ENST00000222553	ENST00000222553	ENST00000178638	ENST00000296129		2	ENST00000054950	ENST00000337620	ENST00000263228	ENST00000263228
3	ENST00000178638	ENST00000178638	ENST00000538183			3	ENST00000156825	ENST00000396386	ENST00000399598	ENST00000399598
4	ENST00000262753	ENST00000262753	ENST00000546260			4	ENST00000216185	ENST00000409747	ENST00000274031	ENST00000274031
5	ENST00000538183	ENST00000538183	ENST00000262753			5	ENST00000216218	ENST00000615301.4	ENST00000343242	ENST00000343242
6	ENST00000546260	ENST00000546260	ENST00000296129			6	ENST00000216923	ENST00000296503	ENST00000403150	ENST00000403150
7	ENST00000493470	ENST00000493470				7	ENST00000217515	ENST00000300469	ENST00000489512	ENST00000489512
8	ENST00000296129	ENST00000296129				8	ENST00000219400	ENST00000343255	ENST00000616628	ENST00000616628
9	ENST00000320547	ENST00000320547				9	ENST00000221566	ENST00000359890	ENST00000244763	ENST00000359546
10	ENST00000357304	ENST00000357304				10	ENST00000221855	ENST00000438704	ENST00000397511
11	ENST00000405995	ENST00000405995				11	ENST00000223095	ENST00000446922	ENST00000489567
12	ENST00000401088	ENST00000401088				12	ENST00000223208	ENST00000500728	ENST00000359546
13	ENST00000401089	ENST00000401089				13	ENST00000225603	ENST00000562843	ENST00000263102
14	ENST00000492354	ENST00000492354				14	ENST00000228136	ENST00000263102	ENST00000374525
15	ENST00000238651					15	ENST00000229416	ENST00000274031	ENST00000434623
16	ENST00000538782					16	ENST00000235090	ENST00000303391	ENST00000334121
17	ENST00000613168					17	ENST00000242059	ENST00000313899	ENST00000307142
18	ENST00000622407					18	ENST00000244763	ENST00000343242	ENST00000448416
19	ENST00000373344					19	ENST00000249364	ENST00000357736	ENST00000504178
20	ENST00000480283					20	ENST00000250101	ENST00000403150	ENST00000309424
21	ENST00000288757					21	ENST00000253048	ENST00000608958	ENST00000337620
22	ENST00000445832					22	ENST00000254108	ENST00000156825	ENST00000396386
23	ENST00000537817					23	ENST00000254799	ENST00000235090	ENST00000409747
24	ENST00000308394					24	ENST00000254806	ENST00000242059	ENST00000615301.4
25	ENST00000393585					25	ENST00000256429	ENST00000254799	ENST00000263150
26	ENST00000523916					26	ENST00000260777.14	ENST00000265753	ENST00000358220
27	ENST00000317198					27	ENST00000260956	ENST00000274242	ENST00000344641
28	ENST00000395119					28	ENST00000261182	ENST00000309424
29	ENST00000419152					29	ENST00000261735	ENST00000340857
30	ENST00000423316					30	ENST00000262033	ENST00000344641
31	ENST00000442189					31	ENST00000262455	ENST00000353999
32	ENST00000524624					32	ENST00000263102	ENST00000359546
33	ENST00000526838					33	ENST00000263150	ENST00000368530
34	ENST00000528610					34	ENST00000263228	ENST00000374525
35	ENST00000529007					35	ENST00000263398	ENST00000376423
36	ENST00000529272					36	ENST00000263697	ENST00000377524
37	ENST00000529576					37	ENST00000264645	ENST00000397572
38	ENST00000530109					38	ENST00000265073	ENST00000409393
39	ENST00000531621					39	ENST00000265260	ENST00000411529
40	ENST00000532400					40	ENST00000265753	ENST00000426154
41	ENST00000532741					41	ENST00000269187	ENST00000434623
42	ENST00000533833					42	ENST00000272298	ENST00000489512
43	ENST00000614575					43	ENST00000274031	ENST00000493470
44	ENST00000615067					44	ENST00000274242	ENST00000506632
45	ENST00000615698					45	ENST00000279242	ENST00000527298
46	ENST00000619144					46	ENST00000281938	ENST00000536942
47	ENST00000620155					47	ENST00000282486	ENST00000593475
48	ENST00000631650					48	ENST00000282488	ENST00000616628
49	ENST00000631698					49	ENST00000284440	ENST00000618691
50	ENST00000632587					50	ENST00000284719	ENST00000622599
51	ENST00000632659					51	ENST00000287022	ENST00000627587
52	ENST00000632675					52	ENST00000291568	ENST00000640406
53	ENST00000632965					53	ENST00000292535	ENST00000219400
54	ENST00000426333					54	ENST00000292538	ENST00000221855
55	ENST00000589769					55	ENST00000295767	ENST00000223095
56	ENST00000199448					56	ENST00000296503	ENST00000244763
57	ENST00000597937					57	ENST00000296511	ENST00000263150
58	ENST00000602009					58	ENST00000297990	ENST00000263228
59	ENST00000599790					59	ENST00000300289	ENST00000287022
60	ENST00000341590					60	ENST00000300469	ENST00000301843
61	ENST00000343279					61	ENST00000300574	ENST00000305596
62	ENST00000395631					62	ENST00000301843	ENST00000307142
63	ENST00000554152					63	ENST00000303391	ENST00000317582
64	ENST00000635305					64	ENST00000304478.8	ENST00000321797
65	ENST00000327247					65	ENST00000304877	ENST00000322157
66	ENST00000368373					66	ENST00000305218	ENST00000326397
67	ENST00000427500					67	ENST00000305596	ENST00000327570
68	ENST00000572338					68	ENST00000306932	ENST00000337612
69	ENST00000574670					69	ENST00000307142	ENST00000341547
70	ENST00000613861					70	ENST00000307227	ENST00000342988
71	ENST00000618489					71	ENST00000307662	ENST00000346329
72	ENST00000428024					72	ENST00000309052	ENST00000355028
73	ENST00000541363					73	ENST00000309190	ENST00000357063
74	ENST00000403681					74	ENST00000309424	ENST00000358220
75	ENST00000330553					75	ENST00000313608	ENST00000372902
76	ENST00000434600					76	ENST00000313899	ENST00000394243
77	ENST00000424702					77	ENST00000316423	ENST00000394391
78	ENST00000282486					78	ENST00000317198	ENST00000397511
79	ENST00000282488					79	ENST00000317582	ENST00000398417
80	ENST00000324196					80	ENST00000317968	ENST00000399598
81	ENST00000324210					81	ENST00000319406	ENST00000399777
82	ENST00000355460					82	ENST00000320676	ENST00000409134
83	ENST00000357472					83	ENST00000320936	ENST00000418951
84	ENST00000463374					84	ENST00000321792	ENST00000429713
85	ENST00000485910					85	ENST00000321797	ENST00000448416
86	ENST00000493459					86	ENST00000322157	ENST00000456506
87	ENST00000498502					87	ENST00000322349	ENST00000465261
88	ENST00000545754					88	ENST00000323570	ENST00000479365
89	ENST00000215754					89	ENST00000324196	ENST00000489567
90	ENST00000613839					90	ENST00000324210	ENST00000498133
91	ENST00000256441					91	ENST00000325674	ENST00000504178
92	ENST00000512880					92	ENST00000326397	ENST00000526202
93	ENST00000602380					93	ENST00000327570	ENST00000538149
94	ENST00000613100					94	ENST00000331200	ENST00000543133
95	ENST00000618428					95	ENST00000334121	ENST00000555209
96	ENST00000376510					96	ENST00000337488	ENST00000565961
97	ENST00000421967					97	ENST00000337612	ENST00000567518
98	ENST00000367142					98	ENST00000337620	ENST00000585746
99	ENST00000251654					99	ENST00000339754	ENST00000586262
100	ENST00000462637					100	ENST00000340857	ENST00000586868
101	ENST00000466072					101	ENST00000341071	ENST00000611738
102	ENST00000468777					102	ENST00000341423	ENST00000616863
103	ENST00000469217					103	ENST00000341547	ENST00000618481
104	ENST00000471595					104	ENST00000342988	ENST00000037869
105	ENST00000478469					105	ENST00000343242
106	ENST00000482086					106	ENST00000343255
107	ENST00000483687					107	ENST00000344641
108	ENST00000484181					108	ENST00000344785
109	ENST00000490504					109	ENST00000344989
110	ENST00000373001					110	ENST00000346329
111	ENST00000246043					111	ENST00000346617
112	ENST00000360807					112	ENST00000351554
113	ENST00000377807					113	ENST00000353159
114	ENST00000377813					114	ENST00000353999
115	ENST00000470422					115	ENST00000354336
116	ENST00000610403					116	ENST00000355028
117	ENST00000373943					117	ENST00000355371.8
118	ENST00000216185					118	ENST00000355460
119	ENST00000403313					119	ENST00000355731
120	ENST00000416967					120	ENST00000356208
						121	ENST00000357063
						122	ENST00000357325
						123	ENST00000357472
						124	ENST00000357736
						125	ENST00000358220
						126	ENST00000358372
						127	ENST00000358575
						128	ENST00000358794
						129	ENST00000359265
						130	ENST00000359546
						131	ENST00000359890
						132	ENST00000360264
						133	ENST00000360270
						134	ENST00000361387
						135	ENST00000367142
						136	ENST00000367380
						137	ENST00000367384
						138	ENST00000368206
						139	ENST00000368209
						140	ENST00000368309
						141	ENST00000368388
						142	ENST00000368402
						143	ENST00000368530
						144	ENST00000368547
						145	ENST00000368881
						146	ENST00000368884
						147	ENST00000369110
						148	ENST00000369301
						149	ENST00000370272
						150	ENST00000370693
						151	ENST00000371515
						152	ENST00000371523
						153	ENST00000371626
						154	ENST00000371873
						155	ENST00000372902
						156	ENST00000373316
						157	ENST00000373344
						158	ENST00000373520
						159	ENST00000373715
						160	ENST00000374525
						161	ENST00000376423
						162	ENST00000376957
						163	ENST00000377524
						164	ENST00000378024
						165	ENST00000378747
						166	ENST00000378748
						167	ENST00000378752
						168	ENST00000378757
						169	ENST00000379470
						170	ENST00000379471
						171	ENST00000379509
						172	ENST00000379698
						173	ENST00000379716
						174	ENST00000380542
						175	ENST00000380733
						176	ENST00000380738
						177	ENST00000381329
						178	ENST00000381653
						179	ENST00000389005.5
						180	ENST00000392482
						181	ENST00000392524
						182	ENST00000393263
						183	ENST00000393408
						184	ENST00000393824
						185	ENST00000394053
						186	ENST00000394231
						187	ENST00000394243
						188	ENST00000394391
						189	ENST00000394885
						190	ENST00000394934
						191	ENST00000394936
						192	ENST00000395119
						193	ENST00000395422
						194	ENST00000395812
						195	ENST00000395813
						196	ENST00000395850
						197	ENST00000395878
						198	ENST00000396386
						199	ENST00000396593
						200	ENST00000396914
						201	ENST00000397511
						202	ENST00000397572
						203	ENST00000397821
						204	ENST00000398398
						205	ENST00000398417
						206	ENST00000398970
						207	ENST00000399598
						208	ENST00000399777
						209	ENST00000399794
						210	ENST00000401412
						211	ENST00000403150
						212	ENST00000403313
						213	ENST00000405805
						214	ENST00000409134
						215	ENST00000409177
						216	ENST00000409333
						217	ENST00000409393
						218	ENST00000409601
						219	ENST00000409628
						220	ENST00000409747
						221	ENST00000409785
						222	ENST00000409804
						223	ENST00000411529
						224	ENST00000411769
						225	ENST00000413636
						226	ENST00000414274
						227	ENST00000415002
						228	ENST00000416967
						229	ENST00000418951
						230	ENST00000419152
						231	ENST00000419304
						232	ENST00000419810
						233	ENST00000422453
						234	ENST00000422514
						235	ENST00000423316
						236	ENST00000425244
						237	ENST00000426154
						238	ENST00000427779
						239	ENST00000429713
						240	ENST00000431879
						241	ENST00000432854
						242	ENST00000432899
						243	ENST00000434436
						244	ENST00000434494
						245	ENST00000434623
						246	ENST00000435265
						247	ENST00000436399
						248	ENST00000437034
						249	ENST00000437600
						250	ENST00000437932
						251	ENST00000438704
						252	ENST00000439427
						253	ENST00000440114
						254	ENST00000442189
						255	ENST00000442240
						256	ENST00000444377
						257	ENST00000445776
						258	ENST00000446922
						259	ENST00000446936
						260	ENST00000448157
						261	ENST00000448416
						262	ENST00000448705
						263	ENST00000449187
						264	ENST00000450569
						265	ENST00000450991
						266	ENST00000451728
						267	ENST00000452732
						268	ENST00000453615
						269	ENST00000455836
						270	ENST00000455895
						271	ENST00000455976
						272	ENST00000456319
						273	ENST00000456506
						274	ENST00000456859
						275	ENST00000460231
						276	ENST00000460567
						277	ENST00000463374
						278	ENST00000464781
						279	ENST00000464889
						280	ENST00000465139
						281	ENST00000465261
						282	ENST00000468812
						283	ENST00000469941
						284	ENST00000474597
						285	ENST00000478015
						286	ENST00000479257
						287	ENST00000479365
						288	ENST00000480283
						289	ENST00000485910
						290	ENST00000489512
						291	ENST00000489567
						292	ENST00000490101
						293	ENST00000493459
						294	ENST00000493470
						295	ENST00000498133
						296	ENST00000498502
						297	ENST00000499044
						298	ENST00000500728
						299	ENST00000501493
						300	ENST00000502976
						301	ENST00000503974
						302	ENST00000504094
						303	ENST00000504178
						304	ENST00000506179
						305	ENST00000506632
						306	ENST00000506866
						307	ENST00000507721
						308	ENST00000511615
						309	ENST00000512419
						310	ENST00000514004
						311	ENST00000514511
						312	ENST00000514543
						313	ENST00000517311
						314	ENST00000519664
						315	ENST00000521688
						316	ENST00000522122
						317	ENST00000523335
						318	ENST00000524624
						319	ENST00000526202
						320	ENST00000526319
						321	ENST00000526838
						322	ENST00000527298
						323	ENST00000527337
						324	ENST00000528610
						325	ENST00000529007
						326	ENST00000529272
						327	ENST00000529576
						328	ENST00000530109
						329	ENST00000530165
						330	ENST00000530340
						331	ENST00000531621
						332	ENST00000531705
						333	ENST00000531863
						334	ENST00000532400
						335	ENST00000532462
						336	ENST00000532677
						337	ENST00000532741
						338	ENST00000533403
						339	ENST00000533833
						340	ENST00000534000
						341	ENST00000535011
						342	ENST00000535020
						343	ENST00000536942
						344	ENST00000537739
						345	ENST00000538149
						346	ENST00000538945
						347	ENST00000541543
						348	ENST00000541961
						349	ENST00000542996
						350	ENST00000543133
						351	ENST00000544496
						352	ENST00000545193
						353	ENST00000545754
						354	ENST00000545908
						355	ENST00000546477
						356	ENST00000547394
						357	ENST00000547773
						358	ENST00000549596
						359	ENST00000550482
						360	ENST00000552056
						361	ENST00000552147
						362	ENST00000555209
						363	ENST00000559540
						364	ENST00000560549
						365	ENST00000561438
						366	ENST00000562843
						367	ENST00000565961
						368	ENST00000566035
						369	ENST00000567212
						370	ENST00000567518
						371	ENST00000568578
						372	ENST00000577810
						373	ENST00000583046
						374	ENST00000585462
						375	ENST00000585630
						376	ENST00000585746
						377	ENST00000586257
						378	ENST00000586262
						379	ENST00000586472
						380	ENST00000586548
						381	ENST00000586699
						382	ENST00000586773
						383	ENST00000586868
						384	ENST00000587169
						385	ENST00000587323
						386	ENST00000587896
						387	ENST00000588030
						388	ENST00000588090
						389	ENST00000589235
						390	ENST00000589710
						391	ENST00000590221
						392	ENST00000590347
						393	ENST00000590550
						394	ENST00000590986
						395	ENST00000591055
						396	ENST00000591097
						397	ENST00000591399
						398	ENST00000591831
						399	ENST00000592012
						400	ENST00000593048
						401	ENST00000593475
						402	ENST00000601973
						403	ENST00000608958
						404	ENST00000610831
						405	ENST00000610929
						406	ENST00000611738
						407	ENST00000611848
						408	ENST00000611932
						409	ENST00000612404
						410	ENST00000613385
						411	ENST00000614328
						412	ENST00000614449
						413	ENST00000614575
						414	ENST00000615067
						415	ENST00000615301.4
						416	ENST00000615540
						417	ENST00000615698
						418	ENST00000616628
						419	ENST00000616696
						420	ENST00000616863
						421	ENST00000616923
						422	ENST00000618335
						423	ENST00000618481
						424	ENST00000618691
						425	ENST00000619144
						426	ENST00000619695
						427	ENST00000619881
						428	ENST00000620138
						429	ENST00000620155
						430	ENST00000620941
						431	ENST00000620998
						432	ENST00000621533
						433	ENST00000622516
						434	ENST00000622599
						435	ENST00000626827
						436	ENST00000627587
						437	ENST00000628793
						438	ENST00000631650
						439	ENST00000631698
						440	ENST00000632587
						441	ENST00000632659
						442	ENST00000632675
						443	ENST00000632965
						444	ENST00000636437
						445	ENST00000638237
						446	ENST00000638787
						447	ENST00000639038
						448	ENST00000639167
						449	ENST00000639595
						450	ENST00000639811
						451	ENST00000639841
						452	ENST00000639955
						453	ENST00000639959
						454	ENST00000640209
						455	ENST00000640406
